# Supplementary material for: Differentially Regulated Transcription Factors and ABC Transporters in a Mitochondrial Dynamics Mutant Can Alter Azole Susceptibility of Aspergillus fumigatus
Source: Front Microbiol. 2020 May 26;11:1017. doi: 10.3389/fmicb.2020.01017 (PMC7264269; doi:10.3389/fmicb.2020.01017)
Supplement: Supplementary file 1 [file Data_Sheet_1.ZIP]

Archive with 18 entries (18 files):
- Supplementary table 1. All analysed genes.xlsx
- Supplementary table 10. GO response to stress. all, up, down.xlsx
- Supplementary table 11. GO ergosterol biosynthesis. all, up, down.xlsx
- Supplementary table 12. All ABC proteins.xlsx
- Supplementary table 13. All MFS transporters.xlsx
- Supplementary table 14. Characterized ABC transporters.docx
- Supplementary table 15. Analyzed MFS transporters.docx
- Supplementary table 16. All transcription factors.xlsx
- Supplementary table 17. Analyzed and characterized transcription factors.docx
- Supplementary table 18. MICs obtained for conditional mutants in first screening step.docx
- Supplementary table 2. Significantly upregulated genes.xlsx
- Supplementary table 3. Significantly downregulated genes.xlsx
- Supplementary table 4. Upregulated genes molecular function.xlsx
- Supplementary table 5. Upregulated genes biological process.xlsx
- Supplementary table 6. Downregulated genes molecular function.xlsx
- Supplementary table 7. Downregulated genes biological process.xlsx
- Supplementary table 8. GO mitochondrion. all, up, down.xlsx
- Supplementary table 9. GO transmembrane transport. all, up, down.xlsx
