# Supplementary material for: Differentially Regulated Transcription Factors and ABC Transporters in a Mitochondrial Dynamics Mutant Can Alter Azole Susceptibility of Aspergillus fumigatus
Source: Front Microbiol. 2020 May 26;11:1017. doi: 10.3389/fmicb.2020.01017 (PMC7264269; doi:10.3389/fmicb.2020.01017)
Supplement: Supplementary file 1 [file Data_Sheet_1.ZIP › Supplementary table 1. All analysed genes.xlsx]

## Sheet: Title
Differentially regulated transcription factors and ABC transporters in a mitochondrial dynamics mutant can alter azole susceptibility of Aspergillus fumigatus.
Laura Sturm 1, Bernadette Geißel 1, Johannes Wagener 1,2,3*
1 Max von Pettenkofer-Institut für Hygiene und Medizinische Mikrobiologie, Medizinische Fakultät, LMU München, 80336 Munich, Germany
2 Institut für Hygiene und Mikrobiologie, Julius-Maximilians-Universität Würzburg, 97080 Würzburg, Germany
3 National Reference Center for Invasive Fungal Infections (NRZMyk).
* Correspondence: Johannes Wagener, j.wagener@hygiene.uni-wuerzburg.de
Supplementary table 1. All analyzed genes.

## Sheet: Tabelle1
test_id	gene_id	gene	locus	sample_1	sample_2	status	value_1	value_2	log2(fold_change)	fold_change	test_stat	p_value	q_value	significant
Afu1g00100-T	Afu1g00100	Afu1g00100	Chr1_A_fumigatus_Af293:215-871	q1	q2	NOTEST	0.0261255	0.124886	2.25708	4.78023	0	1	1	no
Afu1g00120-T	Afu1g00120	Afu1g00120	Chr1_A_fumigatus_Af293:6804-7472	q1	q2	NOTEST	0	0	0	1	0	1	1	no
Afu1g00130-T	Afu1g00130	Afu1g00130	Chr1_A_fumigatus_Af293:10217-11106	q1	q2	NOTEST	0	0	0	1	0	1	1	no
Afu1g00150-T	Afu1g00150	Afu1g00150	Chr1_A_fumigatus_Af293:25441-27017	q1	q2	NOTEST	0	0	0	1	0	1	1	no
Afu1g00160-T	Afu1g00160	Afu1g00160	Chr1_A_fumigatus_Af293:29597-29981	q1	q2	NOTEST	0	0	0	1	0	1	1	no
Afu1g00170-T	Afu1g00170	Afu1g00170	Chr1_A_fumigatus_Af293:30279-30782	q1	q2	NOTEST	0	0	0	1	0	1	1	no
Afu1g00180-T	Afu1g00180	Afu1g00180	Chr1_A_fumigatus_Af293:31559-32325	q1	q2	NOTEST	0	0	0	1	0	1	1	no
Afu1g00200-T	Afu1g00200	Afu1g00200	Chr1_A_fumigatus_Af293:36278-37475	q1	q2	NOTEST	0	0	0	1	0	1	1	no
Afu1g00210-T	Afu1g00210	Afu1g00210	Chr1_A_fumigatus_Af293:42470-44125	q1	q2	NOTEST	0	0	0	1	0	1	1	no
Afu1g00220-T	Afu1g00220	Afu1g00220	Chr1_A_fumigatus_Af293:47312-49481	q1	q2	NOTEST	0.0416703	0.036137	-0.205542	0.867213	0	1	1	no
Afu1g00230-T	Afu1g00230	Afu1g00230	Chr1_A_fumigatus_Af293:55775-58055	q1	q2	NOTEST	0	0	0	1	0	1	1	no
Afu1g00240-T	Afu1g00240	Afu1g00240	Chr1_A_fumigatus_Af293:59370-59752	q1	q2	NOTEST	0	0	0	1	0	1	1	no
Afu1g00250-T	Afu1g00250	Afu1g00250	Chr1_A_fumigatus_Af293:60908-63246	q1	q2	NOTEST	0	0	0	1	0	1	1	no
Afu1g00270-T	Afu1g00270	Afu1g00270	Chr1_A_fumigatus_Af293:73192-73708	q1	q2	NOTEST	0	0	0	1	0	1	1	no
Afu1g00280-T	Afu1g00280	Afu1g00280	Chr1_A_fumigatus_Af293:74433-76331	q1	q2	NOTEST	0	0	0	1	0	1	1	no
Afu1g00290-T	Afu1g00290	Afu1g00290	Chr1_A_fumigatus_Af293:79251-80692	q1	q2	NOTEST	0	0	0	1	0	1	1	no
Afu1g00300-T	Afu1g00300	Afu1g00300	Chr1_A_fumigatus_Af293:81719-83658	q1	q2	NOTEST	0	0	0	1	0	1	1	no
Afu1g00310-T	Afu1g00310	Afu1g00310	Chr1_A_fumigatus_Af293:84230-85698	q1	q2	NOTEST	0	0	0	1	0	1	1	no
Afu1g00320-T	Afu1g00320	Afu1g00320	Chr1_A_fumigatus_Af293:87063-87900	q1	q2	NOTEST	0	0	0	1	0	1	1	no
Afu1g00330-T	Afu1g00330	Afu1g00330	Chr1_A_fumigatus_Af293:88948-89191	q1	q2	NOTEST	0	0	0	1	0	1	1	no
Afu1g00340-T	Afu1g00340	Afu1g00340	Chr1_A_fumigatus_Af293:90834-91227	q1	q2	NOTEST	0	0	0	1	0	1	1	no
Afu1g00350-T	Afu1g00350	Afu1g00350	Chr1_A_fumigatus_Af293:94947-96601	q1	q2	NOTEST	0	0	0	1	0	1	1	no
Afu1g00390-T	Afu1g00390	Afu1g00390	Chr1_A_fumigatus_Af293:117404-120219	q1	q2	NOTEST	0	0	0	1	0	1	1	no
Afu1g00400-T	Afu1g00400	Afu1g00400	Chr1_A_fumigatus_Af293:128568-129183	q1	q2	NOTEST	0	0	0	1	0	1	1	no
Afu1g00410-T	Afu1g00410	farB2	Chr1_A_fumigatus_Af293:131309-134100	q1	q2	NOTEST	0	0.00945205	inf	#VALUE!	0	1	1	no
Afu1g00440-T	Afu1g00440	Afu1g00440	Chr1_A_fumigatus_Af293:138358-140093	q1	q2	NOTEST	0	0.00844453	inf	#VALUE!	0	1	1	no
Afu1g00460-T	Afu1g00460	Afu1g00460	Chr1_A_fumigatus_Af293:145246-146969	q1	q2	NOTEST	0.182535	0.164675	-0.148559	0.902151	0	1	1	no
Afu1g00470-T	Afu1g00470	Afu1g00470	Chr1_A_fumigatus_Af293:148614-150219	q1	q2	NOTEST	0.0443774	0.0325468	-0.447311	0.733409	0	1	1	no
Afu1g00490-T	Afu1g00490	Afu1g00490	Chr1_A_fumigatus_Af293:153029-154648	q1	q2	NOTEST	0	0	0	1	0	1	1	no
Afu1g00500-T	Afu1g00500	Afu1g00500	Chr1_A_fumigatus_Af293:155383-157199	q1	q2	NOTEST	0	0	0	1	0	1	1	no
Afu1g00510-T	Afu1g00510	dld1	Chr1_A_fumigatus_Af293:158013-160063	q1	q2	NOTEST	0	0	0	1	0	1	1	no
Afu1g00520-T	Afu1g00520	Afu1g00520	Chr1_A_fumigatus_Af293:160404-163021	q1	q2	NOTEST	0	0	0	1	0	1	1	no
Afu1g00530-T	Afu1g00530	Afu1g00530	Chr1_A_fumigatus_Af293:163102-165557	q1	q2	NOTEST	0	0	0	1	0	1	1	no
Afu1g00540-T	Afu1g00540	Afu1g00540	Chr1_A_fumigatus_Af293:168080-171287	q1	q2	NOTEST	0.0896679	0.0519979	-0.786138	0.579894	0	1	1	no
Afu1g00550-T	Afu1g00550	Afu1g00550	Chr1_A_fumigatus_Af293:177039-179175	q1	q2	NOTEST	0	0	0	1	0	1	1	no
Afu1g00560-T	Afu1g00560	Afu1g00560	Chr1_A_fumigatus_Af293:180462-182160	q1	q2	NOTEST	0	0	0	1	0	1	1	no
Afu1g00570-T	Afu1g00570	Afu1g00570	Chr1_A_fumigatus_Af293:182512-184079	q1	q2	NOTEST	0	0	0	1	0	1	1	no
Afu1g00580-T	Afu1g00580	Afu1g00580	Chr1_A_fumigatus_Af293:184789-186475	q1	q2	NOTEST	0.00733689	0.0134281	0.872012	1.83021	0	1	1	no
Afu1g00590-T	Afu1g00590	Afu1g00590	Chr1_A_fumigatus_Af293:187843-192296	q1	q2	NOTEST	0.00589274	0.0121663	1.04588	2.06463	0	1	1	no
Afu1g00610-T	Afu1g00610	Afu1g00610	Chr1_A_fumigatus_Af293:195961-198658	q1	q2	NOTEST	0.00632498	0.030424	2.26608	4.81014	0	1	1	no
Afu1g00620-T	Afu1g00620	Afu1g00620	Chr1_A_fumigatus_Af293:195961-198658	q1	q2	NOTEST	0	0	0	1	0	1	1	no
Afu1g00630-T	Afu1g00630	Afu1g00630	Chr1_A_fumigatus_Af293:199229-202418	q1	q2	NOTEST	0	0	0	1	0	1	1	no
Afu1g00640-T	Afu1g00640	Afu1g00640	Chr1_A_fumigatus_Af293:210662-211854	q1	q2	NOTEST	0	0	0	1	0	1	1	no
Afu1g00650-T	Afu1g00650	Afu1g00650	Chr1_A_fumigatus_Af293:215583-217006	q1	q2	NOTEST	0	0	0	1	0	1	1	no
Afu1g00660-T	Afu1g00660	Afu1g00660	Chr1_A_fumigatus_Af293:218160-219429	q1	q2	NOTEST	0	0	0	1	0	1	1	no
Afu1g00670-T	Afu1g00670	Afu1g00670	Chr1_A_fumigatus_Af293:221859-222075	q1	q2	NOTEST	0	0	0	1	0	1	1	no
Afu1g00680-T	Afu1g00680	Afu1g00680	Chr1_A_fumigatus_Af293:226526-229118	q1	q2	NOTEST	0	0	0	1	0	1	1	no
Afu1g00690-T	Afu1g00690	Afu1g00690	Chr1_A_fumigatus_Af293:237382-237712	q1	q2	NOTEST	0	0	0	1	0	1	1	no
Afu1g00700-T	Afu1g00700	Afu1g00700	Chr1_A_fumigatus_Af293:238507-243054	q1	q2	NOTEST	0	0	0	1	0	1	1	no
Afu1g00710-T	Afu1g00710	Afu1g00710	Chr1_A_fumigatus_Af293:243737-244896	q1	q2	NOTEST	0	0	0	1	0	1	1	no
Afu1g00720-T	Afu1g00720	Afu1g00720	Chr1_A_fumigatus_Af293:246874-247620	q1	q2	NOTEST	0	0	0	1	0	1	1	no
Afu1g00730-T	Afu1g00730	Afu1g00730	Chr1_A_fumigatus_Af293:249318-251350	q1	q2	NOTEST	0	0	0	1	0	1	1	no
Afu1g00740-T	Afu1g00740	Afu1g00740	Chr1_A_fumigatus_Af293:258431-259498	q1	q2	NOTEST	0	0	0	1	0	1	1	no
Afu1g00750-T	Afu1g00750	Afu1g00750	Chr1_A_fumigatus_Af293:268867-270616	q1	q2	NOTEST	0	0	0	1	0	1	1	no
Afu1g00760-T	Afu1g00760	Afu1g00760	Chr1_A_fumigatus_Af293:271230-271587	q1	q2	NOTEST	0	0	0	1	0	1	1	no
Afu1g00770-T	Afu1g00770	Afu1g00770	Chr1_A_fumigatus_Af293:274857-275465	q1	q2	NOTEST	0	0	0	1	0	1	1	no
Afu1g00780-T	Afu1g00780	Afu1g00780	Chr1_A_fumigatus_Af293:277012-277941	q1	q2	NOTEST	0	0	0	1	0	1	1	no
Afu1g00790-T	Afu1g00790	Afu1g00790	Chr1_A_fumigatus_Af293:287036-291287	q1	q2	NOTEST	0	0	0	1	0	1	1	no
Afu1g00800-T	Afu1g00800	Afu1g00800	Chr1_A_fumigatus_Af293:296635-297872	q1	q2	NOTEST	0	0	0	1	0	1	1	no
Afu1g00820-T	Afu1g00820	Afu1g00820	Chr1_A_fumigatus_Af293:307827-308409	q1	q2	NOTEST	0	0	0	1	0	1	1	no
Afu1g00830-T	Afu1g00830	Afu1g00830	Chr1_A_fumigatus_Af293:309460-309808	q1	q2	NOTEST	0	0	0	1	0	1	1	no
Afu1g00840-T	Afu1g00840	Afu1g00840	Chr1_A_fumigatus_Af293:310236-313087	q1	q2	NOTEST	0	0	0	1	0	1	1	no
Afu1g00850-T	Afu1g00850	Afu1g00850	Chr1_A_fumigatus_Af293:315348-315947	q1	q2	NOTEST	0	0	0	1	0	1	1	no
Afu1g00880-T	Afu1g00880	Afu1g00880	Chr1_A_fumigatus_Af293:318304-321716	q1	q2	NOTEST	0	0	0	1	0	1	1	no
Afu1g00890-T	Afu1g00890	Afu1g00890	Chr1_A_fumigatus_Af293:325117-328217	q1	q2	NOTEST	0	0	0	1	0	1	1	no
Afu1g00910-T	Afu1g00910	Afu1g00910	Chr1_A_fumigatus_Af293:328784-330274	q1	q2	NOTEST	0	0	0	1	0	1	1	no
Afu1g00920-T	Afu1g00920	Afu1g00920	Chr1_A_fumigatus_Af293:331675-332955	q1	q2	NOTEST	0	0	0	1	0	1	1	no
Afu1g00930-T	Afu1g00930	Afu1g00930	Chr1_A_fumigatus_Af293:333682-334717	q1	q2	NOTEST	0	0	0	1	0	1	1	no
Afu1g00940-T	Afu1g00940	Afu1g00940	Chr1_A_fumigatus_Af293:335151-336216	q1	q2	NOTEST	0	0	0	1	0	1	1	no
Afu1g00950-T	Afu1g00950	Afu1g00950	Chr1_A_fumigatus_Af293:336864-337907	q1	q2	NOTEST	0	0	0	1	0	1	1	no
Afu1g00960-T	Afu1g00960	Afu1g00960	Chr1_A_fumigatus_Af293:338105-342000	q1	q2	NOTEST	0	0	0	1	0	1	1	no
Afu1g00970-T	Afu1g00970	Afu1g00970	Chr1_A_fumigatus_Af293:342452-344153	q1	q2	NOTEST	0	0	0	1	0	1	1	no
Afu1g00980-T	Afu1g00980	Afu1g00980	Chr1_A_fumigatus_Af293:344952-346714	q1	q2	NOTEST	0	0	0	1	0	1	1	no
Afu1g00990-T	Afu1g00990	Afu1g00990	Chr1_A_fumigatus_Af293:347631-348512	q1	q2	NOTEST	0	0	0	1	0	1	1	no
Afu1g01000-T	Afu1g01000	Afu1g01000	Chr1_A_fumigatus_Af293:349731-351003	q1	q2	NOTEST	0	0	0	1	0	1	1	no
Afu1g01010-T	Afu1g01010	Afu1g01010	Chr1_A_fumigatus_Af293:352043-358955	q1	q2	NOTEST	0	0	0	1	0	1	1	no
Afu1g01020-T	Afu1g01020	Afu1g01020	Chr1_A_fumigatus_Af293:370901-375565	q1	q2	NOTEST	0	0	0	1	0	1	1	no
Afu1g01030-T	Afu1g01030	Afu1g01030	Chr1_A_fumigatus_Af293:377389-382156	q1	q2	NOTEST	0	0	0	1	0	1	1	no
Afu1g01040-T	Afu1g01040	Afu1g01040	Chr1_A_fumigatus_Af293:382399-383350	q1	q2	NOTEST	0	0	0	1	0	1	1	no
Afu1g01050-T	Afu1g01050	Afu1g01050	Chr1_A_fumigatus_Af293:385301-386244	q1	q2	NOTEST	0	0	0	1	0	1	1	no
Afu1g01070-T	Afu1g01070	Afu1g01070	Chr1_A_fumigatus_Af293:390760-391294	q1	q2	NOTEST	0	0	0	1	0	1	1	no
Afu1g01080-T	Afu1g01080	Afu1g01080	Chr1_A_fumigatus_Af293:391422-391941	q1	q2	NOTEST	0	0	0	1	0	1	1	no
Afu1g01090-T	Afu1g01090	Afu1g01090	Chr1_A_fumigatus_Af293:392456-393602	q1	q2	NOTEST	0	0	0	1	0	1	1	no
Afu1g01110-T	Afu1g01110	Afu1g01110	Chr1_A_fumigatus_Af293:400776-401591	q1	q2	NOTEST	0.0275209	0	#NAME?	#NAME?	0	1	1	no
Afu1g01120-T	Afu1g01120	Afu1g01120	Chr1_A_fumigatus_Af293:402535-403635	q1	q2	NOTEST	0.0767176	0.0584544	-0.392247	0.761942	0	1	1	no
Afu1g01170-T	Afu1g01170	Afu1g01170	Chr1_A_fumigatus_Af293:410234-411132	q1	q2	NOTEST	0.0347223	0.0175618	-0.983419	0.50578	0	1	1	no
Afu1g01175-T	Afu1g01175	Afu1g01175	Chr1_A_fumigatus_Af293:411326-412123	q1	q2	NOTEST	0	0.0918518	inf	#VALUE!	0	1	1	no
Afu1g01200-T	Afu1g01200	Afu1g01200	Chr1_A_fumigatus_Af293:419160-420433	q1	q2	NOTEST	0.0416186	0.0283155	-0.555635	0.680358	0	1	1	no
Afu1g01265-T	Afu1g01265	Afu1g01265	Chr1_A_fumigatus_Af293:434913-436188	q1	q2	NOTEST	0.0800418	0.136373	0.768737	1.70378	0	1	1	no
Afu1g01270-T	Afu1g01270	Afu1g01270	Chr1_A_fumigatus_Af293:436428-438168	q1	q2	NOTEST	0.0672302	0.218681	1.70165	3.25273	0	1	1	no
Afu1g01280-T	Afu1g01280	Afu1g01280	Chr1_A_fumigatus_Af293:438178-440421	q1	q2	NOTEST	0.0113133	0.0502139	2.15007	4.43849	0	1	1	no
Afu1g01290-T	Afu1g01290	Afu1g01290	Chr1_A_fumigatus_Af293:438178-440421	q1	q2	NOTEST	0.0275529	0.0651051	1.24056	2.3629	0	1	1	no
Afu1g01310-T	Afu1g01310	Afu1g01310	Chr1_A_fumigatus_Af293:443050-444743	q1	q2	NOTEST	0.0555963	0.0556171	0.000539244	1.00037	0	1	1	no
Afu1g01320-T	Afu1g01320	Afu1g01320	Chr1_A_fumigatus_Af293:444988-446455	q1	q2	NOTEST	0	0.0370205	inf	#VALUE!	0	1	1	no
Afu1g01520-T	Afu1g01520	Afu1g01520	Chr1_A_fumigatus_Af293:483124-484978	q1	q2	NOTEST	0.145983	0.107825	-0.437102	0.738617	0	1	1	no
Afu1g01820-T	Afu1g01820	Afu1g01820	Chr1_A_fumigatus_Af293:550559-552319	q1	q2	NOTEST	0.0772669	0.161968	1.06778	2.09621	0	1	1	no
Afu1g02240-T	Afu1g02240	Afu1g02240	Chr1_A_fumigatus_Af293:657845-658664	q1	q2	NOTEST	0.219041	0.0309555	-2.82293	0.141323	0	1	1	no
Afu1g02250-T	Afu1g02250	Afu1g02250	Chr1_A_fumigatus_Af293:659965-660693	q1	q2	NOTEST	0.0202874	0.0245541	0.27538	1.21031	0	1	1	no
Afu1g02255-T	Afu1g02255	Afu1g02255	Chr1_A_fumigatus_Af293:661445-662079	q1	q2	NOTEST	0	0.114798	inf	#VALUE!	0	1	1	no
Afu1g02740-T	Afu1g02740	Afu1g02740	Chr1_A_fumigatus_Af293:790041-791488	q1	q2	NOTEST	0.0437967	0.0807534	0.882702	1.84383	0	1	1	no
Afu1g02750-T	Afu1g02750	Afu1g02750	Chr1_A_fumigatus_Af293:791702-793027	q1	q2	NOTEST	0.0343424	0.0302746	-0.181884	0.881551	0	1	1	no
Afu1g03215-T	Afu1g03215	Afu1g03215	Chr1_A_fumigatus_Af293:942833-942949	q1	q2	NOTEST	0	0	0	1	0	1	1	no
Afu1g03230-T	Afu1g03230	Afu1g03230	Chr1_A_fumigatus_Af293:943873-944293	q1	q2	NOTEST	0	0.10326	inf	#VALUE!	0	1	1	no
Afu1g03240-T	Afu1g03240	Afu1g03240	Chr1_A_fumigatus_Af293:944466-944703	q1	q2	NOTEST	0	0.277189	inf	#VALUE!	0	1	1	no
Afu1g03250-T	Afu1g03250	Afu1g03250	Chr1_A_fumigatus_Af293:945888-946983	q1	q2	NOTEST	0.0256298	0.00697287	-1.878	0.272061	0	1	1	no
Afu1g03260-T	Afu1g03260	Afu1g03260	Chr1_A_fumigatus_Af293:947200-949212	q1	q2	NOTEST	0.0307865	0.0286775	-0.102379	0.931496	0	1	1	no
Afu1g03270-T	Afu1g03270	Afu1g03270	Chr1_A_fumigatus_Af293:952522-952987	q1	q2	NOTEST	0.138184	0.0760311	-0.861928	0.550217	0	1	1	no
Afu1g03310-T	Afu1g03310	Afu1g03310	Chr1_A_fumigatus_Af293:958403-958685	q1	q2	NOTEST	0	0.13549	inf	#VALUE!	0	1	1	no
Afu1g03320-T	Afu1g03320	Afu1g03320	Chr1_A_fumigatus_Af293:959753-962027	q1	q2	NOTEST	0.12447	0.135713	0.124764	1.09033	0	1	1	no
Afu1g03336-T	Afu1g03336	Afu1g03336	Chr1_A_fumigatus_Af293:962753-962869	q1	q2	NOTEST	0	0	0	1	0	1	1	no
Afu1g03405-T	Afu1g03405	Afu-511	Chr1_A_fumigatus_Af293:991790-993884	q1	q2	NOTEST	1.38404	0.381888	-1.85767	0.275922	0	1	1	no
Afu1g04650-T	Afu1g04650	Afu1g04650	Chr1_A_fumigatus_Af293:1315283-1316663	q1	q2	NOTEST	0	0	0	1	0	1	1	no
Afu1g05030-T	Afu1g05030	Afu1g05030	Chr1_A_fumigatus_Af293:1442377-1444208	q1	q2	NOTEST	0.175304	0.215303	0.296506	1.22817	0	1	1	no
Afu1g05735-T	Afu1g05735	U6-3	Chr1_A_fumigatus_Af293:1651550-1651650	q1	q2	NOTEST	0	0	0	1	0	1	1	no
Afu1g06010-T	Afu1g06010	Afu1g06010	Chr1_A_fumigatus_Af293:1732323-1733412	q1	q2	NOTEST	0.0104711	0.00676053	-0.631211	0.645634	0	1	1	no
Afu1g08780-T	Afu1g08780	Afu1g08780	Chr1_A_fumigatus_Af293:2258122-2259640	q1	q2	NOTEST	0	0	0	1	0	1	1	no
Afu1g09752-T	Afu1g09752	Afu-336	Chr1_A_fumigatus_Af293:2523502-2523530	q1	q2	NOTEST	0	0	0	1	0	1	1	no
Afu1g10375-T	Afu1g10375	Afu-262	Chr1_A_fumigatus_Af293:2675371-2675395	q1	q2	NOTEST	0	0	0	1	0	1	1	no
Afu1g11020-T	Afu1g11020	Afu1g11020	Chr1_A_fumigatus_Af293:2883140-2884365	q1	q2	NOTEST	0.206162	0.170837	-0.271158	0.828654	0	1	1	no
Afu1g11230-T	Afu1g11230	hmg2	Chr1_A_fumigatus_Af293:2961519-2964928	q1	q2	NOTEST	0.104467	0.0922462	-0.179484	0.883019	0	1	1	no
Afu1g11240-T	Afu1g11240	Afu1g11240	Chr1_A_fumigatus_Af293:2965686-2965946	q1	q2	NOTEST	0.518021	0.262004	-0.983419	0.50578	0	1	1	no
Afu1g11320-T	Afu1g11320	Afu1g11320	Chr1_A_fumigatus_Af293:2984726-2986113	q1	q2	NOTEST	0.113578	0.0957287	-0.246664	0.842843	0	1	1	no
Afu1g11545-T	Afu1g11545	Afu-448	Chr1_A_fumigatus_Af293:3048108-3048137	q1	q2	NOTEST	0	0	0	1	0	1	1	no
Afu1g14760-T	Afu1g14760	Afu1g14760	Chr1_A_fumigatus_Af293:3952852-3954901	q1	q2	NOTEST	0.0259673	0.0293324	0.175798	1.12959	0	1	1	no
Afu1g15990-T	Afu1g15990	Afu1g15990	Chr1_A_fumigatus_Af293:4344416-4345610	q1	q2	NOTEST	0	0	0	1	0	1	1	no
Afu1g16000-T	Afu1g16000	Afu1g16000	Chr1_A_fumigatus_Af293:4347064-4348159	q1	q2	NOTEST	0	0.00718793	inf	#VALUE!	0	1	1	no
Afu1g16010-T	Afu1g16010	Afu1g16010	Chr1_A_fumigatus_Af293:4354852-4356015	q1	q2	NOTEST	0	0	0	1	0	1	1	no
Afu1g16050-T	Afu1g16050	Afu1g16050	Chr1_A_fumigatus_Af293:4366572-4368232	q1	q2	NOTEST	0.115227	0.150705	0.387248	1.3079	0	1	1	no
Afu1g16060-T	Afu1g16060	Afu1g16060	Chr1_A_fumigatus_Af293:4368858-4370080	q1	q2	NOTEST	0	0	0	1	0	1	1	no
Afu1g16070-T	Afu1g16070	Afu1g16070	Chr1_A_fumigatus_Af293:4370345-4373694	q1	q2	NOTEST	0	0	0	1	0	1	1	no
Afu1g16080-T	Afu1g16080	Afu1g16080	Chr1_A_fumigatus_Af293:4374578-4375298	q1	q2	NOTEST	0	0	0	1	0	1	1	no
Afu1g16090-T	Afu1g16090	Afu1g16090	Chr1_A_fumigatus_Af293:4377841-4378249	q1	q2	NOTEST	0	0	0	1	0	1	1	no
Afu1g16100-T	Afu1g16100	Afu1g16100	Chr1_A_fumigatus_Af293:4378897-4380216	q1	q2	NOTEST	0	0	0	1	0	1	1	no
Afu1g16110-T	Afu1g16110	Afu1g16110	Chr1_A_fumigatus_Af293:4380473-4381455	q1	q2	NOTEST	0	0	0	1	0	1	1	no
Afu1g16115-T	Afu1g16115	Afu1g16115	Chr1_A_fumigatus_Af293:4381737-4382689	q1	q2	NOTEST	0	0	0	1	0	1	1	no
Afu1g16120-T	Afu1g16120	Afu1g16120	Chr1_A_fumigatus_Af293:4385649-4386671	q1	q2	NOTEST	0	0	0	1	0	1	1	no
Afu1g16130-T	Afu1g16130	Afu1g16130	Chr1_A_fumigatus_Af293:4388606-4392015	q1	q2	NOTEST	0	0	0	1	0	1	1	no
Afu1g16140-T	Afu1g16140	Afu1g16140	Chr1_A_fumigatus_Af293:4393459-4393672	q1	q2	NOTEST	0	0	0	1	0	1	1	no
Afu1g16150-T	Afu1g16150	Afu1g16150	Chr1_A_fumigatus_Af293:4394488-4395164	q1	q2	NOTEST	0	0	0	1	0	1	1	no
Afu1g16160-T	Afu1g16160	Afu1g16160	Chr1_A_fumigatus_Af293:4396141-4396734	q1	q2	NOTEST	0	0	0	1	0	1	1	no
Afu1g16170-T	Afu1g16170	Afu1g16170	Chr1_A_fumigatus_Af293:4397254-4399952	q1	q2	NOTEST	0	0	0	1	0	1	1	no
Afu1g16900-T	Afu1g16900	Afu1g16900	Chr1_A_fumigatus_Af293:4615098-4617349	q1	q2	NOTEST	0	0	0	1	0	1	1	no
Afu1g17370-T	Afu1g17370	scf1	Chr1_A_fumigatus_Af293:4751630-4752706	q1	q2	NOTEST	0.150117	0.215832	0.523828	1.43777	0	1	1	no
Afu1g17380-T	Afu1g17380	Afu1g17380	Chr1_A_fumigatus_Af293:4753413-4754289	q1	q2	NOTEST	0.0607918	0.047304	-0.361916	0.77813	0	1	1	no
Afu1g17500-T	Afu1g17500	Afu1g17500	Chr1_A_fumigatus_Af293:4788538-4788798	q1	q2	NOTEST	0	0	0	1	0	1	1	no
Afu1g17520-T	Afu1g17520	Afu1g17520	Chr1_A_fumigatus_Af293:4790343-4792974	q1	q2	NOTEST	0.04661	0.112184	1.26715	2.40686	0	1	1	no
Afu1g17530-T	Afu1g17530	Afu1g17530	Chr1_A_fumigatus_Af293:4793105-4795131	q1	q2	NOTEST	0.0920151	0.146558	0.671533	1.59276	0	1	1	no
Afu1g17570-T	Afu1g17570	Afu1g17570	Chr1_A_fumigatus_Af293:4817088-4819625	q1	q2	NOTEST	0.144075	0.162573	0.174264	1.12839	0	1	1	no
Afu1g17670-T	Afu1g17670	Afu1g17670	Chr1_A_fumigatus_Af293:4844738-4847059	q1	q2	NOTEST	0	0.0265571	inf	#VALUE!	0	1	1	no
Afu1g17680-T	Afu1g17680	Afu1g17680	Chr1_A_fumigatus_Af293:4847539-4849884	q1	q2	NOTEST	0.0380673	0.0265586	-0.519374	0.697674	0	1	1	no
Afu1g17690-T	Afu1g17690	Afu1g17690	Chr1_A_fumigatus_Af293:4850563-4852177	q1	q2	NOTEST	0.107069	0.138096	0.367133	1.28979	0	1	1	no
Afu1g17720-T	Afu1g17720	Afu1g17720	Chr1_A_fumigatus_Af293:4896066-4896810	q1	q2	NOTEST	0	0.0318128	inf	#VALUE!	0	1	1	no
Afu1g17723-T	Afu1g17723	Afu1g17723	Chr1_A_fumigatus_Af293:4896906-4898192	q1	q2	NOTEST	0.0772851	0.0659251	-0.229362	0.853012	0	1	1	no
Afu1tD(GUC)1-T	Afu1tD(GUC)1	tD%28GUC%291	Chr1_A_fumigatus_Af293:766125-766213	q1	q2	NOTEST	0	0	0	1	0	1	1	no
Afu1tD(GUC)2-T	Afu1tD(GUC)2	tD%28GUC%292	Chr1_A_fumigatus_Af293:2727248-2727336	q1	q2	NOTEST	0	0	0	1	0	1	1	no
Afu1tD(GUC)3-T	Afu1tD(GUC)3	tD%28GUC%293	Chr1_A_fumigatus_Af293:767267-767355	q1	q2	NOTEST	0	0	0	1	0	1	1	no
Afu1tE(CUC)1-T	Afu1tE(CUC)1	tE%28CUC%291	Chr1_A_fumigatus_Af293:4489429-4489501	q1	q2	NOTEST	0	0	0	1	0	1	1	no
Afu1tE(UUC)1-T	Afu1tE(UUC)1	tE%28UUC%291	Chr1_A_fumigatus_Af293:1380645-1380717	q1	q2	NOTEST	0	0	0	1	0	1	1	no
Afu1tE(UUC)3-T	Afu1tE(UUC)3	tE%28UUC%293	Chr1_A_fumigatus_Af293:1385731-1387319	q1	q2	NOTEST	0	0	0	1	0	1	1	no
Afu1tG(GCC)1-T	Afu1tG(GCC)1	tG%28GCC%291	Chr1_A_fumigatus_Af293:1651255-1651326	q1	q2	NOTEST	0	0	0	1	0	1	1	no
Afu1tG(GCC)2-T	Afu1tG(GCC)2	tG%28GCC%292	Chr1_A_fumigatus_Af293:2907409-2907480	q1	q2	NOTEST	0	0	0	1	0	1	1	no
Afu1tG(UCC)1-T	Afu1tG(UCC)1	tG%28UCC%291	Chr1_A_fumigatus_Af293:4157778-4157850	q1	q2	NOTEST	0	0	0	1	0	1	1	no
Afu1tM(CAU)1-T	Afu1tM(CAU)1	tM%28CAU%291	Chr1_A_fumigatus_Af293:1461858-1461966	q1	q2	NOTEST	0	0	0	1	0	1	1	no
Afu1tP(AGG)1-T	Afu1tP(AGG)1	tP%28AGG%291	Chr1_A_fumigatus_Af293:3107446-3107536	q1	q2	NOTEST	0	0	0	1	0	1	1	no
Afu1tP(AGG)2-T	Afu1tP(AGG)2	tP%28AGG%292	Chr1_A_fumigatus_Af293:3802348-3802437	q1	q2	NOTEST	0	0	0	1	0	1	1	no
Afu1tP(CGG)1-T	Afu1tP(CGG)1	tP%28CGG%291	Chr1_A_fumigatus_Af293:4333578-4333677	q1	q2	NOTEST	0	0	0	1	0	1	1	no
Afu1tP(UGG)1-T	Afu1tP(UGG)1	tP%28UGG%291	Chr1_A_fumigatus_Af293:3698804-3698876	q1	q2	NOTEST	0	0	0	1	0	1	1	no
Afu1tQ(CUG)2-T	Afu1tQ(CUG)2	tQ%28CUG%292	Chr1_A_fumigatus_Af293:2282076-2282148	q1	q2	NOTEST	0	0	0	1	0	1	1	no
Afu1tQ(CUG)3-T	Afu1tQ(CUG)3	tQ%28CUG%293	Chr1_A_fumigatus_Af293:2282223-2282295	q1	q2	NOTEST	0	0	0	1	0	1	1	no
Afu1tQ(CUG)4-T	Afu1tQ(CUG)4	tQ%28CUG%294	Chr1_A_fumigatus_Af293:2280553-2280625	q1	q2	NOTEST	0	0	0	1	0	1	1	no
Afu1tQ(CUG)5-T	Afu1tQ(CUG)5	tQ%28CUG%295	Chr1_A_fumigatus_Af293:2275385-2279086	q1	q2	NOTEST	0	0	0	1	0	1	1	no
Afu1tQ(CUG)6-T	Afu1tQ(CUG)6	tQ%28CUG%296	Chr1_A_fumigatus_Af293:2281486-2281558	q1	q2	NOTEST	0	0	0	1	0	1	1	no
Afu1tS(AGA)2-T	Afu1tS(AGA)2	tS%28AGA%292	Chr1_A_fumigatus_Af293:1608960-1609041	q1	q2	NOTEST	0	0	0	1	0	1	1	no
Afu1tS(AGA)3-T	Afu1tS(AGA)3	tS%28AGA%293	Chr1_A_fumigatus_Af293:1609607-1612932	q1	q2	NOTEST	0	0	0	1	0	1	1	no
Afu1tS(GCU)1-T	Afu1tS(GCU)1	tS%28GCU%291	Chr1_A_fumigatus_Af293:2426521-2426602	q1	q2	NOTEST	0	0	0	1	0	1	1	no
Afu1tS(GCU)2-T	Afu1tS(GCU)2	tS%28GCU%292	Chr1_A_fumigatus_Af293:2425915-2425996	q1	q2	NOTEST	0	0	0	1	0	1	1	no
Afu1tS(GCU)3-T	Afu1tS(GCU)3	tS%28GCU%293	Chr1_A_fumigatus_Af293:2422432-2425816	q1	q2	NOTEST	0	0	0	1	0	1	1	no
Afu1tS(UGA)1-T	Afu1tS(UGA)1	tS%28UGA%291	Chr1_A_fumigatus_Af293:917095-917192	q1	q2	NOTEST	0	0	0	1	0	1	1	no
Afu1tV(CAC)1-T	Afu1tV(CAC)1	tV%28CAC%291	Chr1_A_fumigatus_Af293:3909272-3914474	q1	q2	NOTEST	0	0	0	1	0	1	1	no
Afu1tY(GUA)1-T	Afu1tY(GUA)1	tY%28GUA%291	Chr1_A_fumigatus_Af293:3759572-3759657	q1	q2	NOTEST	0	0	0	1	0	1	1	no
Afu1tY(GUA)2-T	Afu1tY(GUA)2	tY%28GUA%292	Chr1_A_fumigatus_Af293:3760088-3760173	q1	q2	NOTEST	0	0	0	1	0	1	1	no
Afu1tY(GUA)4-T	Afu1tY(GUA)4	tY%28GUA%294	Chr1_A_fumigatus_Af293:3761144-3761229	q1	q2	NOTEST	0	0	0	1	0	1	1	no
Afu1tY(GUA)5-T	Afu1tY(GUA)5	tY%28GUA%295	Chr1_A_fumigatus_Af293:3760712-3760797	q1	q2	NOTEST	0	0	0	1	0	1	1	no
Afu1tY(GUA)6-T	Afu1tY(GUA)6	tY%28GUA%296	Chr1_A_fumigatus_Af293:3761707-3761792	q1	q2	NOTEST	0	0	0	1	0	1	1	no
Afu2g00090-T	Afu2g00090	Afu2g00090	Chr2_A_fumigatus_Af293:4083-7183	q1	q2	NOTEST	0.0398412	0.0122431	-1.70229	0.307298	0	1	1	no
Afu2g00130-T	Afu2g00130	Afu2g00130	Chr2_A_fumigatus_Af293:20451-21843	q1	q2	NOTEST	0.0298862	0.0100772	-1.56838	0.337187	0	1	1	no
Afu2g00140-T	Afu2g00140	Afu2g00140	Chr2_A_fumigatus_Af293:21956-24426	q1	q2	NOTEST	0.0368375	0.0550817	0.580397	1.49526	0	1	1	no
Afu2g00160-T	Afu2g00160	Afu2g00160	Chr2_A_fumigatus_Af293:28970-29579	q1	q2	NOTEST	0.0250376	0.028558	0.189795	1.1406	0	1	1	no
Afu2g00170-T	Afu2g00170	Afu2g00170	Chr2_A_fumigatus_Af293:30090-31852	q1	q2	NOTEST	0.156356	0.0353496	-2.14507	0.226084	0	1	1	no
Afu2g00200-T	Afu2g00200	Afu2g00200	Chr2_A_fumigatus_Af293:39330-41446	q1	q2	NOTEST	0.00610938	0.0147885	1.27538	2.42063	0	1	1	no
Afu2g00400-T	Afu2g00400	Afu2g00400	Chr2_A_fumigatus_Af293:80790-83219	q1	q2	NOTEST	0.168788	0.14354	-0.233752	0.85042	0	1	1	no
Afu2g00430-T	Afu2g00430	exg9	Chr2_A_fumigatus_Af293:90053-93690	q1	q2	NOTEST	0.121861	0.168766	0.469784	1.3849	0	1	1	no
Afu2g00480-T	Afu2g00480	Afu2g00480	Chr2_A_fumigatus_Af293:103063-104363	q1	q2	NOTEST	0.0966874	0.0406588	-1.24976	0.420518	0	1	1	no
Afu2g00510-T	Afu2g00510	Afu2g00510	Chr2_A_fumigatus_Af293:112577-113837	q1	q2	NOTEST	0.059229	0.0751552	0.343567	1.26889	0	1	1	no
Afu2g00550-T	Afu2g00550	Afu2g00550	Chr2_A_fumigatus_Af293:122163-122883	q1	q2	NOTEST	0.167581	0.0525596	-1.67284	0.313635	0	1	1	no
Afu2g00560-T	Afu2g00560	Afu2g00560	Chr2_A_fumigatus_Af293:120503-122008	q1	q2	NOTEST	0.0319131	0.0115981	-1.46026	0.363428	0	1	1	no
Afu2g00620-T	Afu2g00620	Afu2g00620	Chr2_A_fumigatus_Af293:128866-130691	q1	q2	NOTEST	0.0622103	0.0282682	-1.13798	0.454395	0	1	1	no
Afu2g00640-T	Afu2g00640	Afu2g00640	Chr2_A_fumigatus_Af293:137257-139501	q1	q2	NOTEST	0.160742	0.188278	0.22812	1.17131	0	1	1	no
Afu2g01420-T	Afu2g01420	Afu2g01420	Chr2_A_fumigatus_Af293:339808-341479	q1	q2	NOTEST	0	0	0	1	0	1	1	no
Afu2g02460-T	Afu2g02460	Afu2g02460	Chr2_A_fumigatus_Af293:621832-624298	q1	q2	NOTEST	0.0572641	0.118768	1.05244	2.07403	0	1	1	no
Afu2g03115-T	Afu2g03115	Afu2g03115	Chr2_A_fumigatus_Af293:812409-817797	q1	q2	NOTEST	0	0	0	1	0	1	1	no
Afu2g03570-T	Afu2g03570	Afu2g03570	Chr2_A_fumigatus_Af293:949872-951610	q1	q2	NOTEST	0.0401339	0.0824991	1.03956	2.0556	0	1	1	no
Afu2g03615-T	Afu2g03615	Afu-210	Chr2_A_fumigatus_Af293:958856-961023	q1	q2	NOTEST	0	0	0	1	0	1	1	no
Afu2g03935-T	Afu2g03935	Afu2g03935	Chr2_A_fumigatus_Af293:1064777-1064893	q1	q2	NOTEST	0	0	0	1	0	1	1	no
Afu2g04990-T	Afu2g04990	Afu2g04990	Chr2_A_fumigatus_Af293:1371087-1372783	q1	q2	NOTEST	0	0	0	1	0	1	1	no
Afu2g05300-T	Afu2g05300	Afu2g05300	Chr2_A_fumigatus_Af293:1472471-1473777	q1	q2	NOTEST	0.10403	0.110479	0.086771	1.06199	0	1	1	no
Afu2g08930-T	Afu2g08930	Afu2g08930	Chr2_A_fumigatus_Af293:2293697-2295595	q1	q2	NOTEST	0.174247	0.189569	0.12159	1.08793	0	1	1	no
Afu2g09120-T	Afu2g09120	Afu2g09120	Chr2_A_fumigatus_Af293:2336706-2343289	q1	q2	NOTEST	0.141888	0.130656	-0.118972	0.920844	0	1	1	no
Afu2g09400-T	Afu2g09400	Afu2g09400	Chr2_A_fumigatus_Af293:2403247-2405053	q1	q2	NOTEST	0.164197	0.190607	0.215168	1.16084	0	1	1	no
Afu2g09420-T	Afu2g09420	Afu2g09420	Chr2_A_fumigatus_Af293:2408277-2409459	q1	q2	NOTEST	0.0257215	0.0728701	1.50235	2.83304	0	1	1	no
Afu2g10155-T	Afu2g10155	U6-2	Chr2_A_fumigatus_Af293:2594122-2598474	q1	q2	NOTEST	0	0	0	1	0	1	1	no
Afu2g10375-T	Afu2g10375	Afu2g10375	Chr2_A_fumigatus_Af293:2654251-2655278	q1	q2	NOTEST	0	0	0	1	0	1	1	no
Afu2g11610-T	Afu2g11610	Afu2g11610	Chr2_A_fumigatus_Af293:2987757-2990274	q1	q2	NOTEST	0.0117779	0.0154188	0.388616	1.30914	0	1	1	no
Afu2g11620-T	Afu2g11620	Afu2g11620	Chr2_A_fumigatus_Af293:2990498-2992839	q1	q2	NOTEST	0.0181472	0.0217234	0.259505	1.19707	0	1	1	no
Afu2g12660-T	Afu2g12660	Afu2g12660	Chr2_A_fumigatus_Af293:3257284-3257590	q1	q2	NOTEST	0	0	0	1	0	1	1	no
Afu2g12760-T	Afu2g12760	Afu2g12760	Chr2_A_fumigatus_Af293:3270648-3271340	q1	q2	NOTEST	0.0415866	0.195637	2.23399	4.70433	0	1	1	no
Afu2g12770-T	Afu2g12770	Afu2g12770	Chr2_A_fumigatus_Af293:3272248-3273247	q1	q2	NOTEST	0.1849	0.196303	0.0863391	1.06167	0	1	1	no
Afu2g12820-T	Afu2g12820	Afu2g12820	Chr2_A_fumigatus_Af293:3288840-3289924	q1	q2	NOTEST	0.162192	0.0474523	-1.77315	0.292569	0	1	1	no
Afu2g12830-T	Afu2g12830	Afu2g12830	Chr2_A_fumigatus_Af293:3290261-3291889	q1	q2	NOTEST	0.107454	0.1876	0.803939	1.74586	0	1	1	no
Afu2g13245-T	Afu2g13245	Afu-322	Chr2_A_fumigatus_Af293:3404892-3404938	q1	q2	NOTEST	0	0	0	1	0	1	1	no
Afu2g14320-T	Afu2g14320	Afu2g14320	Chr2_A_fumigatus_Af293:3751952-3753187	q1	q2	NOTEST	0.175849	0.142434	-0.304046	0.809978	0	1	1	no
Afu2g15320-T	Afu2g15320	Afu2g15320	Chr2_A_fumigatus_Af293:4056456-4058124	q1	q2	NOTEST	0.075745	0.111895	0.562926	1.47726	0	1	1	no
Afu2g15975-T	Afu2g15975	Afu-34	Chr2_A_fumigatus_Af293:4222022-4227752	q1	q2	NOTEST	0	0	0	1	0	1	1	no
Afu2g17280-T	Afu2g17280	Afu2g17280	Chr2_A_fumigatus_Af293:4625655-4626337	q1	q2	NOTEST	0.0793453	0	#NAME?	#NAME?	0	1	1	no
Afu2g17980-T	Afu2g17980	easK	Chr2_A_fumigatus_Af293:4780545-4781885	q1	q2	NOTEST	0.0124976	0.00735806	-0.764257	0.588757	0	1	1	no
Afu2g17990-T	Afu2g17990	fgaPT1	Chr2_A_fumigatus_Af293:4782414-4783779	q1	q2	NOTEST	0.0175576	0.0314235	0.839747	1.78974	0	1	1	no
Afu2g18010-T	Afu2g18010	easM	Chr2_A_fumigatus_Af293:4786013-4787905	q1	q2	NOTEST	0.0642526	0.0129685	-2.30874	0.201837	0	1	1	no
Afu2g18020-T	Afu2g18020	fgaAT	Chr2_A_fumigatus_Af293:4788752-4790237	q1	q2	NOTEST	0.0382891	0.0219014	-0.80591	0.572001	0	1	1	no
Afu2g18060-T	Afu2g18060	fgaMT	Chr2_A_fumigatus_Af293:4797998-4799090	q1	q2	NOTEST	0.0487101	0.160108	1.71676	3.28697	0	1	1	no
Afu2g18080-T	Afu2g18080	Afu2g18080	Chr2_A_fumigatus_Af293:4813432-4818744	q1	q2	NOTEST	0	0	0	1	0	1	1	no
Afu2tA(AGC)1-T	Afu2tA(AGC)1	tA%28AGC%291	Chr2_A_fumigatus_Af293:935025-935097	q1	q2	NOTEST	0	0	0	1	0	1	1	no
Afu2tA(AGC)3-T	Afu2tA(AGC)3	tA%28AGC%293	Chr2_A_fumigatus_Af293:936944-937016	q1	q2	NOTEST	0	0	0	1	0	1	1	no
Afu2tA(AGC)4-T	Afu2tA(AGC)4	tA%28AGC%294	Chr2_A_fumigatus_Af293:929679-934905	q1	q2	NOTEST	0	0	0	1	0	1	1	no
Afu2tA(AGC)5-T	Afu2tA(AGC)5	tA%28AGC%295	Chr2_A_fumigatus_Af293:937477-937549	q1	q2	NOTEST	0	0	0	1	0	1	1	no
Afu2tA(UGC)1-T	Afu2tA(UGC)1	tA%28UGC%291	Chr2_A_fumigatus_Af293:2549658-2549760	q1	q2	NOTEST	0	0	0	1	0	1	1	no
Afu2tD(GUC)4-T	Afu2tD(GUC)4	tD%28GUC%294	Chr2_A_fumigatus_Af293:1301451-1309048	q1	q2	NOTEST	0	0	0	1	0	1	1	no
Afu2tE(UUC)4-T	Afu2tE(UUC)4	tE%28UUC%294	Chr2_A_fumigatus_Af293:2619683-2621488	q1	q2	NOTEST	0	0	0	1	0	1	1	no
Afu2tG(GCC)3-T	Afu2tG(GCC)3	tG%28GCC%293	Chr2_A_fumigatus_Af293:464010-465305	q1	q2	NOTEST	0	0	0	1	0	1	1	no
Afu2tK(CUU)1-T	Afu2tK(CUU)1	tK%28CUU%291	Chr2_A_fumigatus_Af293:4182760-4182833	q1	q2	NOTEST	0	0	0	1	0	1	1	no
Afu2tL(AAG)1-T	Afu2tL(AAG)1	tL%28AAG%291	Chr2_A_fumigatus_Af293:3830451-3830564	q1	q2	NOTEST	0	0	0	1	0	1	1	no
Afu2tL(AAG)3-T	Afu2tL(AAG)3	tL%28AAG%293	Chr2_A_fumigatus_Af293:2411927-2415649	q1	q2	NOTEST	0	0	0	1	0	1	1	no
Afu2tL(AAG)4-T	Afu2tL(AAG)4	tL%28AAG%294	Chr2_A_fumigatus_Af293:4666950-4667063	q1	q2	NOTEST	0	0	0	1	0	1	1	no
Afu2tL(CAG)1-T	Afu2tL(CAG)1	tL%28CAG%291	Chr2_A_fumigatus_Af293:4365717-4372281	q1	q2	NOTEST	0	0	0	1	0	1	1	no
Afu2tM(CAU)2-T	Afu2tM(CAU)2	tM%28CAU%292	Chr2_A_fumigatus_Af293:4722131-4722238	q1	q2	NOTEST	0	0	0	1	0	1	1	no
Afu2tR(ACG)1-T	Afu2tR(ACG)1	tR%28ACG%291	Chr2_A_fumigatus_Af293:2993062-2993134	q1	q2	NOTEST	0	0	0	1	0	1	1	no
Afu2tR(ACG)2-T	Afu2tR(ACG)2	tR%28ACG%292	Chr2_A_fumigatus_Af293:1647573-1651778	q1	q2	NOTEST	0	0	0	1	0	1	1	no
Afu2tR(ACG)3-T	Afu2tR(ACG)3	tR%28ACG%293	Chr2_A_fumigatus_Af293:83464-87180	q1	q2	NOTEST	0	0	0	1	0	1	1	no
Afu2tS(AGA)1-T	Afu2tS(AGA)1	tS%28AGA%291	Chr2_A_fumigatus_Af293:463801-463882	q1	q2	NOTEST	0	0	0	1	0	1	1	no
Afu2tS(AGA)4-T	Afu2tS(AGA)4	tS%28AGA%294	Chr2_A_fumigatus_Af293:1301237-1301318	q1	q2	NOTEST	0	0	0	1	0	1	1	no
Afu2tT(AGU)1-T	Afu2tT(AGU)1	tT%28AGU%291	Chr2_A_fumigatus_Af293:142955-143028	q1	q2	NOTEST	0	0	0	1	0	1	1	no
Afu2tT(CGU)1-T	Afu2tT(CGU)1	tT%28CGU%291	Chr2_A_fumigatus_Af293:4499890-4499962	q1	q2	NOTEST	0	0	0	1	0	1	1	no
Afu2tV(CAC)2-T	Afu2tV(CAC)2	tV%28CAC%292	Chr2_A_fumigatus_Af293:3631729-3631828	q1	q2	NOTEST	0	0	0	1	0	1	1	no
Afu2tW(CCA)2-T	Afu2tW(CCA)2	tW%28CCA%292	Chr2_A_fumigatus_Af293:1691179-1691252	q1	q2	NOTEST	0	0	0	1	0	1	1	no
Afu2tW(CCA)3-T	Afu2tW(CCA)3	tW%28CCA%293	Chr2_A_fumigatus_Af293:1683647-1690720	q1	q2	NOTEST	0	0	0	1	0	1	1	no
Afu2tW(CCA)4-T	Afu2tW(CCA)4	tW%28CCA%294	Chr2_A_fumigatus_Af293:1691909-1691982	q1	q2	NOTEST	0	0	0	1	0	1	1	no
Afu3g00100-T	Afu3g00100	Afu3g00100	Chr3_A_fumigatus_Af293:399-2018	q1	q2	NOTEST	0	0	0	1	0	1	1	no
Afu3g00110-T	Afu3g00110	Afu3g00110	Chr3_A_fumigatus_Af293:2548-4431	q1	q2	NOTEST	0	0	0	1	0	1	1	no
Afu3g00120-T	Afu3g00120	Afu3g00120	Chr3_A_fumigatus_Af293:6666-8597	q1	q2	NOTEST	0	0	0	1	0	1	1	no
Afu3g00130-T	Afu3g00130	Afu3g00130	Chr3_A_fumigatus_Af293:13430-17555	q1	q2	NOTEST	0.0431984	0.0444093	0.0398839	1.02803	0	1	1	no
Afu3g00270-T	Afu3g00270	bgt2	Chr3_A_fumigatus_Af293:56040-58197	q1	q2	HIDATA	3591.02	0	0	1	0	1	1	no
Afu3g00460-T	Afu3g00460	Afu3g00460	Chr3_A_fumigatus_Af293:99332-100186	q1	q2	NOTEST	0.055674	0.0769677	0.46725	1.38247	0	1	1	no
Afu3g00610-T	Afu3g00610	Afu3g00610	Chr3_A_fumigatus_Af293:139328-141396	q1	q2	NOTEST	0.0304562	0.0138451	-1.13736	0.454591	0	1	1	no
Afu3g00620-T	Afu3g00620	Afu3g00620	Chr3_A_fumigatus_Af293:141603-142954	q1	q2	NOTEST	0.0250186	0.00680659	-1.878	0.272061	0	1	1	no
Afu3g00950-T	Afu3g00950	Afu3g00950	Chr3_A_fumigatus_Af293:224487-225500	q1	q2	NOTEST	0.0240122	0.142902	2.57319	5.95124	0	1	1	no
Afu3g00980-T	Afu3g00980	Afu3g00980	Chr3_A_fumigatus_Af293:229234-231178	q1	q2	NOTEST	0.114592	0.206698	0.851019	1.80377	0	1	1	no
Afu3g01130-T	Afu3g01130	Afu3g01130	Chr3_A_fumigatus_Af293:264108-265105	q1	q2	NOTEST	0.109331	0.0900049	-0.280627	0.823233	0	1	1	no
Afu3g01160-T	Afu3g01160	Afu3g01160	Chr3_A_fumigatus_Af293:275320-278940	q1	q2	NOTEST	0.0324629	0.0846172	1.38216	2.60658	0	1	1	no
Afu3g01230-T	Afu3g01230	Afu3g01230	Chr3_A_fumigatus_Af293:301079-303234	q1	q2	NOTEST	0.154669	0.122929	-0.331353	0.794791	0	1	1	no
Afu3g01290-T	Afu3g01290	Afu3g01290	Chr3_A_fumigatus_Af293:316690-318356	q1	q2	NOTEST	0.183964	0.232749	0.339351	1.26519	0	1	1	no
Afu3g01300-T	Afu3g01300	Afu3g01300	Chr3_A_fumigatus_Af293:319522-321196	q1	q2	NOTEST	0.175332	0.102255	-0.777919	0.583207	0	1	1	no
Afu3g01420-T	Afu3g01420	Afu3g01420	Chr3_A_fumigatus_Af293:361118-362051	q1	q2	NOTEST	0.243451	0.18621	-0.386698	0.764878	0	1	1	no
Afu3g01470-T	Afu3g01470	Afu3g01470	Chr3_A_fumigatus_Af293:372629-373698	q1	q2	NOTEST	0.0722806	0.211355	1.54799	2.92409	0	1	1	no
Afu3g01550-T	Afu3g01550	Afu3g01550	Chr3_A_fumigatus_Af293:393028-394804	q1	q2	NOTEST	0.0553762	0.0410246	-0.432776	0.740835	0	1	1	no
Afu3g01660-T	Afu3g01660	Afu3g01660	Chr3_A_fumigatus_Af293:418267-419464	q1	q2	NOTEST	0.0702502	0.0995861	0.503441	1.41759	0	1	1	no
Afu3g01710-T	Afu3g01710	Afu3g01710	Chr3_A_fumigatus_Af293:430488-431824	q1	q2	NOTEST	0.0541444	0.0385783	-0.489025	0.712506	0	1	1	no
Afu3g01720-T	Afu3g01720	Afu3g01720	Chr3_A_fumigatus_Af293:433473-434254	q1	q2	NOTEST	0	1.57555	inf	#VALUE!	0	1	1	no
Afu3g01730-T	Afu3g01730	Afu3g01730	Chr3_A_fumigatus_Af293:434346-434648	q1	q2	NOTEST	0	0	0	1	0	1	1	no
Afu3g01740-T	Afu3g01740	Afu3g01740	Chr3_A_fumigatus_Af293:435493-436898	q1	q2	NOTEST	0.0321933	0.0995921	1.62927	3.09356	0	1	1	no
Afu3g02090-T	Afu3g02090	Afu3g02090	Chr3_A_fumigatus_Af293:512655-515725	q1	q2	NOTEST	0.0876336	0.228257	1.3811	2.60467	0	1	1	no
Afu3g02110-T	Afu3g02110	Afu3g02110	Chr3_A_fumigatus_Af293:523323-524089	q1	q2	NOTEST	0	0	0	1	0	1	1	no
Afu3g02120-T	Afu3g02120	Afu3g02120	Chr3_A_fumigatus_Af293:524791-525826	q1	q2	NOTEST	0.0223005	0.0139466	-0.677159	0.625396	0	1	1	no
Afu3g02130-T	Afu3g02130	Afu3g02130	Chr3_A_fumigatus_Af293:526401-527509	q1	q2	NOTEST	0.0327351	0.0877846	1.42313	2.68167	0	1	1	no
Afu3g02150-T	Afu3g02150	Afu3g02150	Chr3_A_fumigatus_Af293:531410-532926	q1	q2	NOTEST	0.100279	0.0610388	-0.716224	0.608688	0	1	1	no
Afu3g02160-T	Afu3g02160	Afu3g02160	Chr3_A_fumigatus_Af293:534042-536331	q1	q2	NOTEST	0.168486	0.108253	-0.638222	0.642504	0	1	1	no
Afu3g02180-T	Afu3g02180	Afu3g02180	Chr3_A_fumigatus_Af293:541985-542612	q1	q2	NOTEST	0.0279098	0.0132312	-1.07683	0.474069	0	1	1	no
Afu3g02290-T	Afu3g02290	Afu3g02290	Chr3_A_fumigatus_Af293:571294-573416	q1	q2	NOTEST	0.147128	0.155721	0.0818869	1.0584	0	1	1	no
Afu3g02345-T	Afu3g02345	Afu-265	Chr3_A_fumigatus_Af293:583872-585636	q1	q2	NOTEST	0	0	0	1	0	1	1	no
Afu3g02420-T	Afu3g02420	Afu3g02420	Chr3_A_fumigatus_Af293:597475-598286	q1	q2	NOTEST	0.0373884	0.0120696	-1.63121	0.322817	0	1	1	no
Afu3g02450-T	Afu3g02450	Afu3g02450	Chr3_A_fumigatus_Af293:612325-616224	q1	q2	NOTEST	0	0	0	1	0	1	1	no
Afu3g02455-T	Afu3g02455	Afu3g02455	Chr3_A_fumigatus_Af293:616974-618771	q1	q2	NOTEST	0	0	0	1	0	1	1	no
Afu3g02460-T	Afu3g02460	Afu3g02460	Chr3_A_fumigatus_Af293:619105-620790	q1	q2	NOTEST	0	0	0	1	0	1	1	no
Afu3g02470-T	Afu3g02470	Afu3g02470	Chr3_A_fumigatus_Af293:621582-623763	q1	q2	NOTEST	0	0	0	1	0	1	1	no
Afu3g02480-T	Afu3g02480	Afu3g02480	Chr3_A_fumigatus_Af293:623952-626124	q1	q2	NOTEST	0	0	0	1	0	1	1	no
Afu3g02500-T	Afu3g02500	Afu3g02500	Chr3_A_fumigatus_Af293:626292-628402	q1	q2	NOTEST	0	0	0	1	0	1	1	no
Afu3g02520-T	Afu3g02520	Afu3g02520	Chr3_A_fumigatus_Af293:628876-632001	q1	q2	NOTEST	0	0	0	1	0	1	1	no
Afu3g02530-T	Afu3g02530	Afu3g02530	Chr3_A_fumigatus_Af293:632048-634289	q1	q2	NOTEST	0.0417593	0.0714523	0.774884	1.71105	0	1	1	no
Afu3g02540-T	Afu3g02540	Afu3g02540	Chr3_A_fumigatus_Af293:635137-635727	q1	q2	NOTEST	0.0354164	0	#NAME?	#NAME?	0	1	1	no
Afu3g02550-T	Afu3g02550	Afu3g02550	Chr3_A_fumigatus_Af293:639572-642088	q1	q2	NOTEST	0	0	0	1	0	1	1	no
Afu3g02560-T	Afu3g02560	Afu3g02560	Chr3_A_fumigatus_Af293:645823-646419	q1	q2	NOTEST	0	0	0	1	0	1	1	no
Afu3g02570-T	Afu3g02570	Afu3g02570	Chr3_A_fumigatus_Af293:646905-653701	q1	q2	NOTEST	0	0	0	1	0	1	1	no
Afu3g02580-T	Afu3g02580	Afu3g02580	Chr3_A_fumigatus_Af293:653898-654900	q1	q2	NOTEST	0	0	0	1	0	1	1	no
Afu3g02585-T	Afu3g02585	Afu3g02585	Chr3_A_fumigatus_Af293:655117-655876	q1	q2	NOTEST	0	0	0	1	0	1	1	no
Afu3g02590-T	Afu3g02590	Afu3g02590	Chr3_A_fumigatus_Af293:656190-658708	q1	q2	NOTEST	0	0	0	1	0	1	1	no
Afu3g02600-T	Afu3g02600	Afu3g02600	Chr3_A_fumigatus_Af293:661030-661873	q1	q2	NOTEST	0	0	0	1	0	1	1	no
Afu3g02610-T	Afu3g02610	Afu3g02610	Chr3_A_fumigatus_Af293:662969-664268	q1	q2	NOTEST	0	0	0	1	0	1	1	no
Afu3g02620-T	Afu3g02620	Afu3g02620	Chr3_A_fumigatus_Af293:664694-666282	q1	q2	NOTEST	0	0	0	1	0	1	1	no
Afu3g02630-T	Afu3g02630	Afu3g02630	Chr3_A_fumigatus_Af293:667104-668051	q1	q2	NOTEST	0	0	0	1	0	1	1	no
Afu3g02640-T	Afu3g02640	Afu3g02640	Chr3_A_fumigatus_Af293:668463-669413	q1	q2	NOTEST	0	0	0	1	0	1	1	no
Afu3g02720-T	Afu3g02720	Afu3g02720	Chr3_A_fumigatus_Af293:706434-708220	q1	q2	NOTEST	0.0873414	0.159205	0.866148	1.82279	0	1	1	no
Afu3g02735-T	Afu3g02735	Afu3g02735	Chr3_A_fumigatus_Af293:710374-710490	q1	q2	NOTEST	0	0	0	1	0	1	1	no
Afu3g02770-T	Afu3g02770	Afu3g02770	Chr3_A_fumigatus_Af293:725482-727207	q1	q2	NOTEST	0.11965	0.227968	0.930011	1.90529	0	1	1	no
Afu3g02845-T	Afu3g02845	Afu3g02845	Chr3_A_fumigatus_Af293:755858-759174	q1	q2	NOTEST	0	0	0	1	0	1	1	no
Afu3g02875-T	Afu3g02875	Afu3g02875	Chr3_A_fumigatus_Af293:766563-771717	q1	q2	NOTEST	0	0	0	1	0	1	1	no
Afu3g03080-T	Afu3g03080	eng7	Chr3_A_fumigatus_Af293:824478-825702	q1	q2	NOTEST	0.0127073	0	#NAME?	#NAME?	0	1	1	no
Afu3g03090-T	Afu3g03090	Afu3g03090	Chr3_A_fumigatus_Af293:832251-833403	q1	q2	NOTEST	0.0837485	0.109748	0.390065	1.31045	0	1	1	no
Afu3g03105-T	Afu3g03105	Afu3g03105	Chr3_A_fumigatus_Af293:836706-836822	q1	q2	NOTEST	0	0	0	1	0	1	1	no
Afu3g03135-T	Afu3g03135	Afu3g03135	Chr3_A_fumigatus_Af293:842271-842387	q1	q2	NOTEST	0	0	0	1	0	1	1	no
Afu3g03180-T	Afu3g03180	Afu3g03180	Chr3_A_fumigatus_Af293:854570-855826	q1	q2	NOTEST	0.034012	0.0137538	-1.30622	0.404379	0	1	1	no
Afu3g03190-T	Afu3g03190	Afu3g03190	Chr3_A_fumigatus_Af293:857080-858800	q1	q2	NOTEST	0.0277668	0.10503	1.91938	3.7826	0	1	1	no
Afu3g03530-T	Afu3g03530	Afu3g03530	Chr3_A_fumigatus_Af293:945408-946095	q1	q2	NOTEST	0.183063	0.193741	0.0817866	1.05833	0	1	1	no
Afu3g03540-T	Afu3g03540	Afu3g03540	Chr3_A_fumigatus_Af293:947248-949912	q1	q2	NOTEST	0.0889825	0.112726	0.341228	1.26683	0	1	1	no
Afu3g03637-T	Afu3g03637	Afu3g03637	Chr3_A_fumigatus_Af293:979979-980095	q1	q2	NOTEST	2.43592	0	#NAME?	#NAME?	0	1	1	no
Afu3g03690-T	Afu3g03690	Afu3g03690	Chr3_A_fumigatus_Af293:996175-996856	q1	q2	NOTEST	0	0	0	1	0	1	1	no
Afu3g03760-T	Afu3g03760	Afu3g03760	Chr3_A_fumigatus_Af293:1035762-1036143	q1	q2	NOTEST	0	0	0	1	0	1	1	no
Afu3g03870-T	Afu3g03870	Afu3g03870	Chr3_A_fumigatus_Af293:1107283-1108419	q1	q2	NOTEST	0.119907	0.0625335	-0.939214	0.521517	0	1	1	no
Afu3g03890-T	Afu3g03890	Afu3g03890	Chr3_A_fumigatus_Af293:1111928-1113320	q1	q2	NOTEST	0.0156082	0.0286522	0.876337	1.83571	0	1	1	no
Afu3g04100-T	Afu3g04100	Afu3g04100	Chr3_A_fumigatus_Af293:1161729-1162014	q1	q2	NOTEST	0	0	0	1	0	1	1	no
Afu3g04290-T	Afu3g04290	Afu3g04290	Chr3_A_fumigatus_Af293:1217737-1220395	q1	q2	NOTEST	0	0	0	1	0	1	1	no
Afu3g05620-T	Afu3g05620	Afu3g05620	Chr3_A_fumigatus_Af293:1365088-1365824	q1	q2	NOTEST	0	0.0533896	inf	#VALUE!	0	1	1	no
Afu3g06160-T	Afu3g06160	Afu3g06160	Chr3_A_fumigatus_Af293:1523104-1524006	q1	q2	NOTEST	0	0	0	1	0	1	1	no
Afu3g06170-T	Afu3g06170	MAT1-2	Chr3_A_fumigatus_Af293:1524531-1525609	q1	q2	NOTEST	0	0	0	1	0	1	1	no
Afu3g06810-T	Afu3g06810	Afu3g06810	Chr3_A_fumigatus_Af293:1696664-1698164	q1	q2	NOTEST	0.070036	0.0185632	-1.91566	0.265051	0	1	1	no
Afu3g07169-T	Afu3g07169	Afu-484	Chr3_A_fumigatus_Af293:1802045-1803649	q1	q2	NOTEST	0	0	0	1	0	1	1	no
Afu3g07305-T	Afu3g07305	Afu3g07305	Chr3_A_fumigatus_Af293:1835466-1835582	q1	q2	NOTEST	0	0	0	1	0	1	1	no
Afu3g07440-T	Afu3g07440	Afu3g07440	Chr3_A_fumigatus_Af293:1868786-1869529	q1	q2	NOTEST	0.0868922	0.0147996	-2.55367	0.170321	0	1	1	no
Afu3g07460-T	Afu3g07460	Afu3g07460	Chr3_A_fumigatus_Af293:1870131-1875341	q1	q2	NOTEST	0.062655	0.0501937	-0.319922	0.801113	0	1	1	no
Afu3g07580-T	Afu3g07580	Afu3g07580	Chr3_A_fumigatus_Af293:1902430-1903468	q1	q2	NOTEST	0.0934061	0.0494375	-0.91791	0.529275	0	1	1	no
Afu3g08915-T	Afu3g08915	Afu3g08915	Chr3_A_fumigatus_Af293:2277848-2277964	q1	q2	NOTEST	0	0	0	1	0	1	1	no
Afu3g09395-T	Afu3g09395	Afu3g09395	Chr3_A_fumigatus_Af293:2376055-2378911	q1	q2	NOTEST	2.22133	1.34425	-0.72462	0.605156	0	1	1	no
Afu3g09410-T	Afu3g09410	Afu3g09410	Chr3_A_fumigatus_Af293:2394785-2397410	q1	q2	NOTEST	0.0233487	0	#NAME?	#NAME?	0	1	1	no
Afu3g09420-T	Afu3g09420	Afu3g09420	Chr3_A_fumigatus_Af293:2398268-2399246	q1	q2	NOTEST	0	0	0	1	0	1	1	no
Afu3g09430-T	Afu3g09430	Afu3g09430	Chr3_A_fumigatus_Af293:2399759-2403581	q1	q2	NOTEST	0	0	0	1	0	1	1	no
Afu3g10430-T	Afu3g10430	Afu3g10430	Chr3_A_fumigatus_Af293:2700765-2702461	q1	q2	NOTEST	0.0165793	0.00785976	-1.07683	0.474069	0	1	1	no
Afu3g11070-T	Afu3g11070	pdcA	Chr3_A_fumigatus_Af293:2890317-2892286	q1	q2	HIDATA	4369.04	0	0	1	0	1	1	no
Afu3g11180-T	Afu3g11180	Afu3g11180	Chr3_A_fumigatus_Af293:2934272-2935829	q1	q2	NOTEST	0	0	0	1	0	1	1	no
Afu3g11520-T	Afu3g11520	Afu3g11520	Chr3_A_fumigatus_Af293:3027742-3028833	q1	q2	NOTEST	0.0923863	0.235297	1.34873	2.54688	0	1	1	no
Afu3g11890-T	Afu3g11890	Afu3g11890	Chr3_A_fumigatus_Af293:3129395-3130501	q1	q2	NOTEST	0.155577	0.135327	-0.201185	0.869836	0	1	1	no
Afu3g12410-T	Afu3g12410	Afu3g12410	Chr3_A_fumigatus_Af293:3269252-3270809	q1	q2	NOTEST	0	0	0	1	0	1	1	no
Afu3g12540-T	Afu3g12540	Afu3g12540	Chr3_A_fumigatus_Af293:3322032-3323741	q1	q2	NOTEST	0.0578651	0.0892598	0.625318	1.54255	0	1	1	no
Afu3g12920-T	Afu3g12920	nrps5	Chr3_A_fumigatus_Af293:3430193-3436923	q1	q2	NOTEST	0.12199	0.229054	0.908924	1.87764	0	1	1	no
Afu3g13570-T	Afu3g13570	Afu3g13570	Chr3_A_fumigatus_Af293:3584353-3586332	q1	q2	NOTEST	0.124557	0.0547328	-1.18633	0.439419	0	1	1	no
Afu3g13580-T	Afu3g13580	Afu3g13580	Chr3_A_fumigatus_Af293:3586970-3589498	q1	q2	NOTEST	0.191831	0.107354	-0.837469	0.559624	0	1	1	no
Afu3g13590-T	Afu3g13590	Afu3g13590	Chr3_A_fumigatus_Af293:3590155-3591932	q1	q2	NOTEST	0.0575461	0.0362335	-0.667392	0.629644	0	1	1	no
Afu3g13630-T	Afu3g13630	Afu3g13630	Chr3_A_fumigatus_Af293:3598335-3599296	q1	q2	NOTEST	0.23403	0.174235	-0.425656	0.7445	0	1	1	no
Afu3g13860-T	Afu3g13860	Afu3g13860	Chr3_A_fumigatus_Af293:3670717-3672594	q1	q2	NOTEST	0.105345	0.16964	0.68735	1.61032	0	1	1	no
Afu3g14360-T	Afu3g14360	Afu3g14360	Chr3_A_fumigatus_Af293:3811656-3811848	q1	q2	NOTEST	0.398936	0.234876	-0.764257	0.588757	0	1	1	no
Afu3g14750-T	Afu3g14750	Afu3g14750	Chr3_A_fumigatus_Af293:3913399-3916570	q1	q2	NOTEST	0.0438552	0.137231	1.64579	3.12919	0	1	1	no
Afu3g14770-T	Afu3g14770	Afu3g14770	Chr3_A_fumigatus_Af293:3919129-3920263	q1	q2	NOTEST	0.169436	0.238328	0.492209	1.4066	0	1	1	no
Afu3g14915-T	Afu3g14915	Afu3g14915	Chr3_A_fumigatus_Af293:3942102-3942979	q1	q2	NOTEST	0.157594	0.164862	0.0650461	1.04612	0	1	1	no
Afu3g15020-T	Afu3g15020	Afu3g15020	Chr3_A_fumigatus_Af293:3959768-3961567	q1	q2	NOTEST	0.0926432	0.127454	0.460216	1.37575	0	1	1	no
Afu3g15030-T	Afu3g15030	Afu3g15030	Chr3_A_fumigatus_Af293:3962465-3963868	q1	q2	NOTEST	0.0207597	0.0517295	1.3172	2.49182	0	1	1	no
Afu3g15060-T	Afu3g15060	Afu3g15060	Chr3_A_fumigatus_Af293:3972268-3972777	q1	q2	NOTEST	0.0784284	0.155823	0.990464	1.98682	0	1	1	no
Afu3g15220-T	Afu3g15220	Afu3g15220	Chr3_A_fumigatus_Af293:4002723-4004022	q1	q2	NOTEST	0.0846953	0.148944	0.814419	1.75859	0	1	1	no
Afu3g15260-T	Afu3g15260	Afu3g15260	Chr3_A_fumigatus_Af293:4009807-4010320	q1	q2	NOTEST	0	0.0180871	inf	#VALUE!	0	1	1	no
Afu3g15270-T	Afu3g15270	nrps7	Chr3_A_fumigatus_Af293:4010521-4017637	q1	q2	NOTEST	0.0251768	0.0170368	-0.563438	0.676688	0	1	1	no
Afu3g15280-T	Afu3g15280	Afu3g15280	Chr3_A_fumigatus_Af293:4018030-4019150	q1	q2	NOTEST	0.198131	0.149698	-0.404399	0.755551	0	1	1	no
Afu3g15380-T	Afu3g15380	Afu3g15380	Chr3_A_fumigatus_Af293:4059477-4061040	q1	q2	NOTEST	0.0257177	0.00467327	-2.46026	0.181714	0	1	1	no
Afu3g15390-T	Afu3g15390	Afu3g15390	Chr3_A_fumigatus_Af293:4066271-4067826	q1	q2	NOTEST	0.0177425	0.0359061	1.01702	2.02373	0	1	1	no
Afu3g15395-T	Afu3g15395	Afu3g15395	Chr3_A_fumigatus_Af293:4071929-4075158	q1	q2	NOTEST	0.132928	0.10581	-0.329165	0.795997	0	1	1	no
Afu3tA(AGC)2-T	Afu3tA(AGC)2	tA%28AGC%292	Chr3_A_fumigatus_Af293:531048-531120	q1	q2	NOTEST	0	0	0	1	0	1	1	no
Afu3tA(AGC)6-T	Afu3tA(AGC)6	tA%28AGC%296	Chr3_A_fumigatus_Af293:741374-741446	q1	q2	NOTEST	0	0	0	1	0	1	1	no
Afu3tA(AGC)7-T	Afu3tA(AGC)7	tA%28AGC%297	Chr3_A_fumigatus_Af293:289691-289763	q1	q2	NOTEST	0	0	0	1	0	1	1	no
Afu3tC(GCA)1-T	Afu3tC(GCA)1	tC%28GCA%291	Chr3_A_fumigatus_Af293:395355-397771	q1	q2	NOTEST	0	0	0	1	0	1	1	no
Afu3tC(GCA)2-T	Afu3tC(GCA)2	tC%28GCA%292	Chr3_A_fumigatus_Af293:401861-401933	q1	q2	NOTEST	14.4186	0	#NAME?	#NAME?	0	1	1	no
Afu3tD(GUC)5-T	Afu3tD(GUC)5	tD%28GUC%295	Chr3_A_fumigatus_Af293:979209-979297	q1	q2	NOTEST	0	0	0	1	0	1	1	no
Afu3tD(GUC)6-T	Afu3tD(GUC)6	tD%28GUC%296	Chr3_A_fumigatus_Af293:900572-900660	q1	q2	NOTEST	0	0	0	1	0	1	1	no
Afu3tF(GAA)1-T	Afu3tF(GAA)1	tF%28GAA%291	Chr3_A_fumigatus_Af293:115479-115567	q1	q2	NOTEST	0	0	0	1	0	1	1	no
Afu3tG(GCC)4-T	Afu3tG(GCC)4	tG%28GCC%294	Chr3_A_fumigatus_Af293:3556766-3558088	q1	q2	NOTEST	0	0	0	1	0	1	1	no
Afu3tI(AAU)1-T	Afu3tI(AAU)1	tI%28AAU%291	Chr3_A_fumigatus_Af293:108845-108919	q1	q2	NOTEST	0	0	0	1	0	1	1	no
Afu3tI(AAU)2-T	Afu3tI(AAU)2	tI%28AAU%292	Chr3_A_fumigatus_Af293:2793259-2793333	q1	q2	NOTEST	0	0	0	1	0	1	1	no
Afu3tI(AAU)4-T	Afu3tI(AAU)4	tI%28AAU%294	Chr3_A_fumigatus_Af293:2791976-2792050	q1	q2	NOTEST	0	0	0	1	0	1	1	no
Afu3tI(AAU)5-T	Afu3tI(AAU)5	tI%28AAU%295	Chr3_A_fumigatus_Af293:2793696-2793770	q1	q2	NOTEST	0	0	0	1	0	1	1	no
Afu3tK(CUU)2-T	Afu3tK(CUU)2	tK%28CUU%292	Chr3_A_fumigatus_Af293:3583455-3583528	q1	q2	NOTEST	0	0	0	1	0	1	1	no
Afu3tK(CUU)3-T	Afu3tK(CUU)3	tK%28CUU%293	Chr3_A_fumigatus_Af293:3569750-3571414	q1	q2	NOTEST	0	0	0	1	0	1	1	no
Afu3tK(CUU)4-T	Afu3tK(CUU)4	tK%28CUU%294	Chr3_A_fumigatus_Af293:1149194-1149267	q1	q2	NOTEST	0	0	0	1	0	1	1	no
Afu3tL(AAG)2-T	Afu3tL(AAG)2	tL%28AAG%292	Chr3_A_fumigatus_Af293:2145342-2145455	q1	q2	NOTEST	0	0	0	1	0	1	1	no
Afu3tM(CAU)3-T	Afu3tM(CAU)3	tM%28CAU%293	Chr3_A_fumigatus_Af293:2208711-2210488	q1	q2	NOTEST	0	0	0	1	0	1	1	no
Afu3tN(GUU)1-T	Afu3tN(GUU)1	tN%28GUU%291	Chr3_A_fumigatus_Af293:178974-179048	q1	q2	NOTEST	0	0	0	1	0	1	1	no
Afu3tP(AGG)3-T	Afu3tP(AGG)3	tP%28AGG%293	Chr3_A_fumigatus_Af293:575639-577205	q1	q2	NOTEST	0	0	0	1	0	1	1	no
Afu3tR(ACG)4-T	Afu3tR(ACG)4	tR%28ACG%294	Chr3_A_fumigatus_Af293:821185-821257	q1	q2	NOTEST	0	0	0	1	0	1	1	no
Afu3tR(CCG)1-T	Afu3tR(CCG)1	tR%28CCG%291	Chr3_A_fumigatus_Af293:2342081-2342153	q1	q2	NOTEST	0	0	0	1	0	1	1	no
Afu3tR(CCG)2-T	Afu3tR(CCG)2	tR%28CCG%292	Chr3_A_fumigatus_Af293:2345013-2345085	q1	q2	NOTEST	0	0	0	1	0	1	1	no
Afu3tR(UCG)1-T	Afu3tR(UCG)1	tR%28UCG%291	Chr3_A_fumigatus_Af293:1149450-1149522	q1	q2	NOTEST	0	0	0	1	0	1	1	no
Afu3tR(UCG)2-T	Afu3tR(UCG)2	tR%28UCG%292	Chr3_A_fumigatus_Af293:493851-493923	q1	q2	NOTEST	0	0	0	1	0	1	1	no
Afu3tT(AGU)2-T	Afu3tT(AGU)2	tT%28AGU%292	Chr3_A_fumigatus_Af293:163220-163293	q1	q2	NOTEST	0	0	0	1	0	1	1	no
Afu4g00100-T	Afu4g00100	Afu4g00100	Chr4_A_fumigatus_Af293:24757-26407	q1	q2	NOTEST	0.0445076	0.0707835	0.669362	1.59037	0	1	1	no
Afu4g00110-T	Afu4g00110	Afu4g00110	Chr4_A_fumigatus_Af293:26674-27825	q1	q2	NOTEST	0.0218286	0.11415	2.38663	5.22934	0	1	1	no
Afu4g00120-T	Afu4g00120	Afu4g00120	Chr4_A_fumigatus_Af293:27965-29627	q1	q2	NOTEST	0.0684362	0.192523	1.4922	2.81318	0	1	1	no
Afu4g00130-T	Afu4g00130	Afu4g00130	Chr4_A_fumigatus_Af293:29729-30109	q1	q2	NOTEST	0	0	0	1	0	1	1	no
Afu4g00140-T	Afu4g00140	Afu4g00140	Chr4_A_fumigatus_Af293:31311-32350	q1	q2	NOTEST	0	0.0355851	inf	#VALUE!	0	1	1	no
Afu4g00160-T	Afu4g00160	Afu4g00160	Chr4_A_fumigatus_Af293:42989-44062	q1	q2	NOTEST	0.17347	0.182911	0.0764485	1.05442	0	1	1	no
Afu4g00270-T	Afu4g00270	Afu4g00270	Chr4_A_fumigatus_Af293:76125-77796	q1	q2	NOTEST	0	0	0	1	0	1	1	no
Afu4g00480-T	Afu4g00480	Afu4g00480	Chr4_A_fumigatus_Af293:121633-122616	q1	q2	NOTEST	0.0892161	0.232913	1.38442	2.61067	0	1	1	no
Afu4g00485-T	Afu4g00485	Afu4g00485	Chr4_A_fumigatus_Af293:122811-124301	q1	q2	NOTEST	0.0752937	0.224615	1.57685	2.98318	0	1	1	no
Afu4g00500-T	Afu4g00500	Afu4g00500	Chr4_A_fumigatus_Af293:129265-132478	q1	q2	NOTEST	0.0194596	0.00399236	-2.28517	0.205161	0	1	1	no
Afu4g00540-T	Afu4g00540	Afu4g00540	Chr4_A_fumigatus_Af293:150003-152681	q1	q2	NOTEST	0.168694	0.170069	0.0117059	1.00815	0	1	1	no
Afu4g00650-T	Afu4g00650	Afu4g00650	Chr4_A_fumigatus_Af293:174497-177786	q1	q2	NOTEST	0.00970878	0.0164316	0.75911	1.69245	0	1	1	no
Afu4g00690-T	Afu4g00690	Afu4g00690	Chr4_A_fumigatus_Af293:190534-191179	q1	q2	NOTEST	0.210785	0.0262352	-3.00619	0.124465	0	1	1	no
Afu4g00730-T	Afu4g00730	Afu4g00730	Chr4_A_fumigatus_Af293:197083-197832	q1	q2	NOTEST	0.125358	0.02249	-2.4787	0.179406	0	1	1	no
Afu4g00740-T	Afu4g00740	Afu4g00740	Chr4_A_fumigatus_Af293:198242-199838	q1	q2	NOTEST	0.0969297	0.20445	1.07673	2.10925	0	1	1	no
Afu4g00780-T	Afu4g00780	Afu4g00780	Chr4_A_fumigatus_Af293:210314-212023	q1	q2	NOTEST	0	0	0	1	0	1	1	no
Afu4g00820-T	Afu4g00820	Afu4g00820	Chr4_A_fumigatus_Af293:219340-221404	q1	q2	NOTEST	0	0	0	1	0	1	1	no
Afu4g00880-T	Afu4g00880	Afu4g00880	Chr4_A_fumigatus_Af293:241991-242678	q1	q2	NOTEST	0	0.0482085	inf	#VALUE!	0	1	1	no
Afu4g01080-T	Afu4g01080	Afu4g01080	Chr4_A_fumigatus_Af293:293130-295041	q1	q2	NOTEST	0.133158	0.140806	0.0805773	1.05744	0	1	1	no
Afu4g01110-T	Afu4g01110	Afu4g01110	Chr4_A_fumigatus_Af293:299150-300347	q1	q2	NOTEST	0.104701	0.0378684	-1.46721	0.361681	0	1	1	no
Afu4g01180-T	Afu4g01180	Afu4g01180	Chr4_A_fumigatus_Af293:318406-318892	q1	q2	NOTEST	0	0.0683471	inf	#VALUE!	0	1	1	no
Afu4g01200-T	Afu4g01200	Afu4g01200	Chr4_A_fumigatus_Af293:320407-321419	q1	q2	NOTEST	0.079463	0.0777007	-0.032356	0.977822	0	1	1	no
Afu4g01450-T	Afu4g01450	Afu4g01450	Chr4_A_fumigatus_Af293:377633-378960	q1	q2	NOTEST	0.0649288	0.174161	1.42349	2.68234	0	1	1	no
Afu4g01460-T	Afu4g01460	Afu4g01460	Chr4_A_fumigatus_Af293:379596-381765	q1	q2	NOTEST	0.0801372	0.146179	0.867186	1.8241	0	1	1	no
Afu4g01480-T	Afu4g01480	Afu4g01480	Chr4_A_fumigatus_Af293:390085-391753	q1	q2	NOTEST	0.00943841	0.0521319	2.46555	5.52337	0	1	1	no
Afu4g01600-T	Afu4g01600	Afu4g01600	Chr4_A_fumigatus_Af293:430982-442458	q1	q2	HIDATA	0	0	0	1	0	1	1	no
Afu4g01850-T	Afu4g01850	Afu4g01850	Chr4_A_fumigatus_Af293:430982-442458	q1	q2	HIDATA	0	0	0	1	0	1	1	no
Afu4g02100-T	Afu4g02100	Afu4g02100	Chr4_A_fumigatus_Af293:442644-444442	q1	q2	HIDATA	5731.24	0	0	1	0	1	1	no
Afu4g02350-T	Afu4g02350	Afu4g02350	Chr4_A_fumigatus_Af293:711271-716730	q1	q2	HIDATA	0	0	0	1	0	1	1	no
Afu4g02610-T	Afu4g02610	Afu4g02610	Chr4_A_fumigatus_Af293:711271-716730	q1	q2	HIDATA	0	0	0	1	0	1	1	no
Afu4g02620-T	Afu4g02620	Afu4g02620	Chr4_A_fumigatus_Af293:711271-716730	q1	q2	HIDATA	0	0	0	1	0	1	1	no
Afu4g02630-T	Afu4g02630	Afu4g02630	Chr4_A_fumigatus_Af293:716919-719754	q1	q2	NOTEST	0.033212	0.0313638	-0.0826077	0.944349	0	1	1	no
Afu4g02640-T	Afu4g02640	Afu4g02640	Chr4_A_fumigatus_Af293:721530-725352	q1	q2	NOTEST	0	0	0	1	0	1	1	no
Afu4g02800-T	Afu4g02800	Afu4g02800	Chr4_A_fumigatus_Af293:776115-777085	q1	q2	NOTEST	0.147343	0.20796	0.49713	1.4114	0	1	1	no
Afu4g03190-T	Afu4g03190	tpsC	Chr4_A_fumigatus_Af293:893373-895038	q1	q2	NOTEST	0	0.00489061	inf	#VALUE!	0	1	1	no
Afu4g03210-T	Afu4g03210	Afu4g03210	Chr4_A_fumigatus_Af293:903674-904435	q1	q2	NOTEST	0.112714	0.112999	0.00363624	1.00252	0	1	1	no
Afu4g03260-T	Afu4g03260	Afu4g03260	Chr4_A_fumigatus_Af293:926176-926895	q1	q2	NOTEST	0.138833	0.0877444	-0.661969	0.632015	0	1	1	no
Afu4g03270-T	Afu4g03270	Afu4g03270	Chr4_A_fumigatus_Af293:926970-927665	q1	q2	NOTEST	0.22677	0.15398	-0.558491	0.679012	0	1	1	no
Afu4g06980-T	Afu4g06980	Afu4g06980	Chr4_A_fumigatus_Af293:1805074-1808198	q1	q2	NOTEST	0.227372	0.240824	0.0829288	1.05917	0	1	1	no
Afu4g08230-T	Afu4g08230	Afu4g08230	Chr4_A_fumigatus_Af293:2132344-2133824	q1	q2	NOTEST	0.0935987	0.23095	1.30302	2.46745	0	1	1	no
Afu4g08860-T	Afu4g08860	Afu4g08860	Chr4_A_fumigatus_Af293:2304580-2305811	q1	q2	NOTEST	0.121921	0.166942	0.453395	1.36926	0	1	1	no
Afu4g08870-T	Afu4g08870	Afu4g08870	Chr4_A_fumigatus_Af293:2306171-2308229	q1	q2	NOTEST	0.203791	0.216365	0.0863824	1.0617	0	1	1	no
Afu4g09270-T	Afu4g09270	Afu4g09270	Chr4_A_fumigatus_Af293:2431629-2434390	q1	q2	NOTEST	0.131507	0.124344	-0.0807996	0.945533	0	1	1	no
Afu4g09280-T	Afu4g09280	Afu4g09280	Chr4_A_fumigatus_Af293:2435321-2435825	q1	q2	NOTEST	0.0785826	0.0186268	-2.07683	0.237035	0	1	1	no
Afu4g10425-T	Afu4g10425	Afu-309	Chr4_A_fumigatus_Af293:2735738-2737082	q1	q2	NOTEST	0	0	0	1	0	1	1	no
Afu4g10900-T	Afu4g10900	Afu4g10900	Chr4_A_fumigatus_Af293:2848475-2848643	q1	q2	NOTEST	0	1.52991	inf	#VALUE!	0	1	1	no
Afu4g11120-T	Afu4g11120	Afu4g11120	Chr4_A_fumigatus_Af293:2903914-2904228	q1	q2	NOTEST	0.754236	0.973921	0.368789	1.29127	0	1	1	no
Afu4g11200-T	Afu4g11200	Afu4g11200	Chr4_A_fumigatus_Af293:2923702-2926175	q1	q2	NOTEST	0.102173	0.136628	0.419247	1.33723	0	1	1	no
Afu4g11325-T	Afu4g11325	Afu-190	Chr4_A_fumigatus_Af293:2969856-2975065	q1	q2	NOTEST	0	0	0	1	0	1	1	no
Afu4g12405-T	Afu4g12405	Afu-222	Chr4_A_fumigatus_Af293:3256472-3256494	q1	q2	NOTEST	0	0	0	1	0	1	1	no
Afu4g12505-T	Afu4g12505	U6-1	Chr4_A_fumigatus_Af293:3283720-3284719	q1	q2	NOTEST	0	0	0	1	0	1	1	no
Afu4g13810-T	Afu4g13810	Afu4g13810	Chr4_A_fumigatus_Af293:3610210-3610893	q1	q2	NOTEST	0.122659	0.0884337	-0.471981	0.720974	0	1	1	no
Afu4g14280-T	Afu4g14280	Afu4g14280	Chr4_A_fumigatus_Af293:3729131-3731118	q1	q2	NOTEST	0.047298	0.0438277	-0.109935	0.92663	0	1	1	no
Afu4g14310-T	Afu4g14310	Afu4g14310	Chr4_A_fumigatus_Af293:3767462-3768351	q1	q2	NOTEST	0	0	0	1	0	1	1	no
Afu4g14370-T	Afu4g14370	Afu4g14370	Chr4_A_fumigatus_Af293:3791485-3792163	q1	q2	NOTEST	0	0	0	1	0	1	1	no
Afu4g14390-T	Afu4g14390	Afu4g14390	Chr4_A_fumigatus_Af293:3803751-3805443	q1	q2	NOTEST	0	0	0	1	0	1	1	no
Afu4g14490-T	Afu4g14490	tpcJ	Chr4_A_fumigatus_Af293:3828505-3830888	q1	q2	NOTEST	0.0246569	0.0310403	0.332148	1.25889	0	1	1	no
Afu4g14500-T	Afu4g14500	tpcI	Chr4_A_fumigatus_Af293:3831122-3832460	q1	q2	NOTEST	0.0895095	0.0784156	-0.190901	0.876058	0	1	1	no
Afu4g14540-T	Afu4g14540	tpcE	Chr4_A_fumigatus_Af293:3836206-3837397	q1	q2	NOTEST	0.0607559	0.198712	1.70958	3.27066	0	1	1	no
Afu4g14700-T	Afu4g14700	Afu4g14700	Chr4_A_fumigatus_Af293:3874451-3875666	q1	q2	NOTEST	0.121035	0.153277	0.340713	1.26638	0	1	1	no
Afu4g14705-T	Afu4g14705	Afu4g14705	Chr4_A_fumigatus_Af293:3876594-3877279	q1	q2	NOTEST	0.0798244	0.185021	1.21279	2.31785	0	1	1	no
Afu4g14735-T	Afu4g14735	Afu4g14735	Chr4_A_fumigatus_Af293:3885670-3886397	q1	q2	NOTEST	0.0425423	0.136764	1.68471	3.21476	0	1	1	no
Afu4g14760-T	Afu4g14760	Afu4g14760	Chr4_A_fumigatus_Af293:3894204-3895081	q1	q2	NOTEST	0.0258879	0	#NAME?	#NAME?	0	1	1	no
Afu4g14870-T	Afu4g14870	Afu4g14870	Chr4_A_fumigatus_Af293:3919921-3923743	q1	q2	NOTEST	0	0	0	1	0	1	1	no
Afu4tG(CCC)1-T	Afu4tG(CCC)1	tG%28CCC%291	Chr4_A_fumigatus_Af293:2311406-2311493	q1	q2	NOTEST	0	0	0	1	0	1	1	no
Afu4tG(GCC)5-T	Afu4tG(GCC)5	tG%28GCC%295	Chr4_A_fumigatus_Af293:3653661-3653732	q1	q2	NOTEST	0	0	0	1	0	1	1	no
Afu4tG(GCC)6-T	Afu4tG(GCC)6	tG%28GCC%296	Chr4_A_fumigatus_Af293:2412534-2412605	q1	q2	NOTEST	0	0	0	1	0	1	1	no
Afu4tH(GUG)1-T	Afu4tH(GUG)1	tH%28GUG%291	Chr4_A_fumigatus_Af293:3473569-3473653	q1	q2	NOTEST	0	0	0	1	0	1	1	no
Afu4tI(AAU)3-T	Afu4tI(AAU)3	tI%28AAU%293	Chr4_A_fumigatus_Af293:1820475-1820549	q1	q2	NOTEST	0	0	0	1	0	1	1	no
Afu4tI(UAU)1-T	Afu4tI(UAU)1	tI%28UAU%291	Chr4_A_fumigatus_Af293:916430-916518	q1	q2	NOTEST	0	0	0	1	0	1	1	no
Afu4tL(CAA)1-T	Afu4tL(CAA)1	tL%28CAA%291	Chr4_A_fumigatus_Af293:3460459-3460573	q1	q2	NOTEST	0	0	0	1	0	1	1	no
Afu4tL(CAA)2-T	Afu4tL(CAA)2	tL%28CAA%292	Chr4_A_fumigatus_Af293:3460074-3460188	q1	q2	NOTEST	0	0	0	1	0	1	1	no
Afu4tP(AGG)4-T	Afu4tP(AGG)4	tP%28AGG%294	Chr4_A_fumigatus_Af293:725906-725994	q1	q2	NOTEST	0	0	0	1	0	1	1	no
Afu4tS(AGA)5-T	Afu4tS(AGA)5	tS%28AGA%295	Chr4_A_fumigatus_Af293:420995-421076	q1	q2	NOTEST	0	0	0	1	0	1	1	no
Afu4tT(AGU)3-T	Afu4tT(AGU)3	tT%28AGU%293	Chr4_A_fumigatus_Af293:2004482-2004555	q1	q2	NOTEST	0	0	0	1	0	1	1	no
Afu4tT(AGU)4-T	Afu4tT(AGU)4	tT%28AGU%294	Chr4_A_fumigatus_Af293:2413674-2413747	q1	q2	NOTEST	0	0	0	1	0	1	1	no
Afu4tT(UGU)1-T	Afu4tT(UGU)1	tT%28UGU%291	Chr4_A_fumigatus_Af293:1216551-1216639	q1	q2	NOTEST	0	0	0	1	0	1	1	no
Afu5g00100-T	Afu5g00100	Afu5g00100	Chr5_A_fumigatus_Af293:1473-2924	q1	q2	NOTEST	0	0	0	1	0	1	1	no
Afu5g00110-T	Afu5g00110	Afu5g00110	Chr5_A_fumigatus_Af293:3118-5290	q1	q2	NOTEST	0	0	0	1	0	1	1	no
Afu5g00120-T	Afu5g00120	Afu5g00120	Chr5_A_fumigatus_Af293:5838-7498	q1	q2	NOTEST	0	0	0	1	0	1	1	no
Afu5g00130-T	Afu5g00130	Afu5g00130	Chr5_A_fumigatus_Af293:8044-9220	q1	q2	NOTEST	0	0	0	1	0	1	1	no
Afu5g00135-T	Afu5g00135	Afu5g00135	Chr5_A_fumigatus_Af293:9313-10498	q1	q2	NOTEST	0	0	0	1	0	1	1	no
Afu5g00145-T	Afu5g00145	Afu5g00145	Chr5_A_fumigatus_Af293:15748-16327	q1	q2	NOTEST	0	0	0	1	0	1	1	no
Afu5g00150-T	Afu5g00150	Afu5g00150	Chr5_A_fumigatus_Af293:17758-18612	q1	q2	NOTEST	0	0	0	1	0	1	1	no
Afu5g00155-T	Afu5g00155	Afu5g00155	Chr5_A_fumigatus_Af293:19083-21497	q1	q2	NOTEST	0	0	0	1	0	1	1	no
Afu5g00160-T	Afu5g00160	Afu5g00160	Chr5_A_fumigatus_Af293:24488-25947	q1	q2	NOTEST	0	0	0	1	0	1	1	no
Afu5g00170-T	Afu5g00170	Afu5g00170	Chr5_A_fumigatus_Af293:32868-33471	q1	q2	NOTEST	0	0	0	1	0	1	1	no
Afu5g00180-T	Afu5g00180	Afu5g00180	Chr5_A_fumigatus_Af293:34622-35952	q1	q2	NOTEST	0	0	0	1	0	1	1	no
Afu5g00190-T	Afu5g00190	Afu5g00190	Chr5_A_fumigatus_Af293:37837-38262	q1	q2	NOTEST	0	0	0	1	0	1	1	no
Afu5g00200-T	Afu5g00200	Afu5g00200	Chr5_A_fumigatus_Af293:41962-42498	q1	q2	NOTEST	0	0	0	1	0	1	1	no
Afu5g00210-T	Afu5g00210	Afu5g00210	Chr5_A_fumigatus_Af293:46425-46989	q1	q2	NOTEST	0	0	0	1	0	1	1	no
Afu5g00220-T	Afu5g00220	Afu5g00220	Chr5_A_fumigatus_Af293:49115-49679	q1	q2	NOTEST	0	0	0	1	0	1	1	no
Afu5g00230-T	Afu5g00230	Afu5g00230	Chr5_A_fumigatus_Af293:50765-52564	q1	q2	NOTEST	0	0	0	1	0	1	1	no
Afu5g00240-T	Afu5g00240	Afu5g00240	Chr5_A_fumigatus_Af293:59435-59855	q1	q2	NOTEST	0	0	0	1	0	1	1	no
Afu5g00250-T	Afu5g00250	Afu5g00250	Chr5_A_fumigatus_Af293:60203-61033	q1	q2	NOTEST	0	0	0	1	0	1	1	no
Afu5g00260-T	Afu5g00260	Afu5g00260	Chr5_A_fumigatus_Af293:63858-64734	q1	q2	NOTEST	0	0	0	1	0	1	1	no
Afu5g00270-T	Afu5g00270	Afu5g00270	Chr5_A_fumigatus_Af293:72638-77896	q1	q2	NOTEST	0	0.0113653	inf	#VALUE!	0	1	1	no
Afu5g00280-T	Afu5g00280	Afu5g00280	Chr5_A_fumigatus_Af293:78167-80411	q1	q2	NOTEST	0.0421446	0.108699	1.36692	2.57919	0	1	1	no
Afu5g00370-T	Afu5g00370	Afu5g00370	Chr5_A_fumigatus_Af293:102373-103829	q1	q2	NOTEST	0.0310174	0.00593691	-2.38529	0.191406	0	1	1	no
Afu5g00380-T	Afu5g00380	Afu5g00380	Chr5_A_fumigatus_Af293:105690-107442	q1	q2	NOTEST	0.061704	0.0931836	0.594712	1.51017	0	1	1	no
Afu5g00400-T	Afu5g00400	Afu5g00400	Chr5_A_fumigatus_Af293:113521-114899	q1	q2	NOTEST	0.0195038	0.015586	-0.323502	0.799128	0	1	1	no
Afu5g00420-T	Afu5g00420	Afu5g00420	Chr5_A_fumigatus_Af293:118070-119830	q1	q2	NOTEST	0.138386	0.143869	0.0560605	1.03962	0	1	1	no
Afu5g00430-T	Afu5g00430	Afu5g00430	Chr5_A_fumigatus_Af293:121698-123740	q1	q2	NOTEST	0	0.0042193	inf	#VALUE!	0	1	1	no
Afu5g00435-T	Afu5g00435	Afu5g00435	Chr5_A_fumigatus_Af293:124090-125971	q1	q2	NOTEST	0.0341846	0.0409329	0.259912	1.19741	0	1	1	no
Afu5g00440-T	Afu5g00440	Afu5g00440	Chr5_A_fumigatus_Af293:126017-126892	q1	q2	NOTEST	0	0	0	1	0	1	1	no
Afu5g00450-T	Afu5g00450	Afu5g00450	Chr5_A_fumigatus_Af293:127300-130723	q1	q2	NOTEST	0	0.00436685	inf	#VALUE!	0	1	1	no
Afu5g00460-T	Afu5g00460	Afu5g00460	Chr5_A_fumigatus_Af293:127300-130723	q1	q2	NOTEST	0.00741707	0.0151442	1.02984	2.0418	0	1	1	no
Afu5g00470-T	Afu5g00470	gmdB	Chr5_A_fumigatus_Af293:132071-133983	q1	q2	NOTEST	0	0	0	1	0	1	1	no
Afu5g00660-T	Afu5g00660	Afu5g00660	Chr5_A_fumigatus_Af293:188198-189638	q1	q2	NOTEST	0.177847	0.0773969	-1.20029	0.435188	0	1	1	no
Afu5g00830-T	Afu5g00830	Afu5g00830	Chr5_A_fumigatus_Af293:228631-230413	q1	q2	NOTEST	0.156418	0.239982	0.617526	1.53424	0	1	1	no
Afu5g01130-T	Afu5g01130	Afu5g01130	Chr5_A_fumigatus_Af293:286430-287116	q1	q2	NOTEST	0	0.027926	inf	#VALUE!	0	1	1	no
Afu5g01140-T	Afu5g01140	Afu5g01140	Chr5_A_fumigatus_Af293:287222-288526	q1	q2	NOTEST	0.0345651	0.0389998	0.174147	1.1283	0	1	1	no
Afu5g01210-T	Afu5g01210	Afu5g01210	Chr5_A_fumigatus_Af293:302632-304030	q1	q2	NOTEST	0.152108	0.115131	-0.401817	0.756904	0	1	1	no
Afu5g01220-T	Afu5g01220	Afu5g01220	Chr5_A_fumigatus_Af293:305419-306622	q1	q2	NOTEST	0.0331869	0.115702	1.80173	3.48638	0	1	1	no
Afu5g01260-T	Afu5g01260	Afu5g01260	Chr5_A_fumigatus_Af293:319338-320223	q1	q2	NOTEST	0.0173611	0.042253	1.28319	2.43377	0	1	1	no
Afu5g01340-T	Afu5g01340	plb2	Chr5_A_fumigatus_Af293:340207-342310	q1	q2	NOTEST	0.179404	0.140464	-0.353007	0.78295	0	1	1	no
Afu5g02640-T	Afu5g02640	Afu5g02640	Chr5_A_fumigatus_Af293:690251-692134	q1	q2	NOTEST	0.0540636	0.112606	1.05855	2.08284	0	1	1	no
Afu5g02660-T	Afu5g02660	Afu5g02660	Chr5_A_fumigatus_Af293:696500-699185	q1	q2	NOTEST	0.216735	0.236741	0.127373	1.0923	0	1	1	no
Afu5g02810-T	Afu5g02810	Afu5g02810	Chr5_A_fumigatus_Af293:745165-746874	q1	q2	NOTEST	0	0	0	1	0	1	1	no
Afu5g02980-T	Afu5g02980	Afu5g02980	Chr5_A_fumigatus_Af293:795381-797165	q1	q2	NOTEST	0	0	0	1	0	1	1	no
Afu5g03620-T	Afu5g03620	Afu5g03620	Chr5_A_fumigatus_Af293:971697-973427	q1	q2	NOTEST	0	0	0	1	0	1	1	no
Afu5g06900-T	Afu5g06900	Afu5g06900	Chr5_A_fumigatus_Af293:1693163-1695443	q1	q2	NOTEST	0.0737651	0.177566	1.26735	2.40719	0	1	1	no
Afu5g06912-T	Afu5g06912	Afu5g06912	Chr5_A_fumigatus_Af293:1700184-1700300	q1	q2	NOTEST	0	1.34425	inf	#VALUE!	0	1	1	no
Afu5g06920-T	Afu5g06920	Afu5g06920	Chr5_A_fumigatus_Af293:1707611-1709395	q1	q2	NOTEST	0	0	0	1	0	1	1	no
Afu5g06940-T	Afu5g06940	Afu5g06940	Chr5_A_fumigatus_Af293:1717458-1719922	q1	q2	NOTEST	0.0749676	0.0846018	0.174421	1.12851	0	1	1	no
Afu5g07740-T	Afu5g07740	akuA	Chr5_A_fumigatus_Af293:1932048-1934459	q1	q2	NOTEST	0.0177062	0.0445325	1.3306	2.51507	0	1	1	no
Afu5g08265-T	Afu5g08265	Afu5g08265	Chr5_A_fumigatus_Af293:2098467-2101390	q1	q2	NOTEST	0	0	0	1	0	1	1	no
Afu5g08340-T	Afu5g08340	Afu5g08340	Chr5_A_fumigatus_Af293:2119199-2120717	q1	q2	NOTEST	0	0	0	1	0	1	1	no
Afu5g09090-T	Afu5g09090	Afu5g09090	Chr5_A_fumigatus_Af293:2335908-2339729	q1	q2	NOTEST	0.15808	0.203337	0.363222	1.2863	0	1	1	no
Afu5g10080-T	Afu5g10080	Afu5g10080	Chr5_A_fumigatus_Af293:2596693-2597526	q1	q2	NOTEST	0.0207324	0	#NAME?	#NAME?	0	1	1	no
Afu5g10100-T	Afu5g10100	Afu5g10100	Chr5_A_fumigatus_Af293:2600578-2600934	q1	q2	NOTEST	0.241286	0	#NAME?	#NAME?	0	1	1	no
Afu5g10130-T	Afu5g10130	Afu5g10130	Chr5_A_fumigatus_Af293:2607559-2608369	q1	q2	NOTEST	0.0340519	0	#NAME?	#NAME?	0	1	1	no
Afu5g10140-T	Afu5g10140	Afu5g10140	Chr5_A_fumigatus_Af293:2610352-2611112	q1	q2	NOTEST	0.14665	0.223942	0.610748	1.52705	0	1	1	no
Afu5g10320-T	Afu5g10320	Afu5g10320	Chr5_A_fumigatus_Af293:2642780-2644083	q1	q2	NOTEST	0.166708	0.185008	0.15026	1.10977	0	1	1	no
Afu5g10340-T	Afu5g10340	Afu5g10340	Chr5_A_fumigatus_Af293:2644759-2646486	q1	q2	NOTEST	0.043868	0.0546439	0.316892	1.24564	0	1	1	no
Afu5g10350-T	Afu5g10350	Afu5g10350	Chr5_A_fumigatus_Af293:2646785-2647149	q1	q2	NOTEST	0.245522	0.313868	0.354304	1.27837	0	1	1	no
Afu5g10400-T	Afu5g10400	Afu5g10400	Chr5_A_fumigatus_Af293:2661555-2662694	q1	q2	NOTEST	0.0250186	0.0267996	0.0992128	1.07119	0	1	1	no
Afu5g10710-T	Afu5g10710	Afu5g10710	Chr5_A_fumigatus_Af293:2739953-2741898	q1	q2	NOTEST	0.178386	0.227668	0.351927	1.27626	0	1	1	no
Afu5g12700-T	Afu5g12700	Afu5g12700	Chr5_A_fumigatus_Af293:3302653-3303537	q1	q2	NOTEST	0.12439	0.132299	0.0889263	1.06358	0	1	1	no
Afu5g12710-T	Afu5g12710	Afu5g12710	Chr5_A_fumigatus_Af293:3304250-3307195	q1	q2	NOTEST	0.207608	0.162108	-0.356908	0.780836	0	1	1	no
Afu5g12745-T	Afu5g12745	Afu5g12745	Chr5_A_fumigatus_Af293:3340679-3346198	q1	q2	NOTEST	0	0	0	1	0	1	1	no
Afu5g13160-T	Afu5g13160	Afu5g13160	Chr5_A_fumigatus_Af293:3452443-3455043	q1	q2	NOTEST	0.0413614	0.0623805	0.59281	1.50818	0	1	1	no
Afu5g13900-T	Afu5g13900	Afu5g13900	Chr5_A_fumigatus_Af293:3641963-3643160	q1	q2	NOTEST	0.0274186	0.0563647	1.03964	2.05571	0	1	1	no
Afu5g14280-T	Afu5g14280	Afu5g14280	Chr5_A_fumigatus_Af293:3718195-3719894	q1	q2	NOTEST	0.116512	0.119375	0.0350263	1.02458	0	1	1	no
Afu5g14560-T	Afu5g14560	Afu5g14560	Chr5_A_fumigatus_Af293:3777105-3778726	q1	q2	NOTEST	0.0526854	0.141675	1.42711	2.68908	0	1	1	no
Afu5g14582-T	Afu5g14582	Afu5g14582	Chr5_A_fumigatus_Af293:3781951-3785288	q1	q2	NOTEST	0.0192872	0.0428961	1.15321	2.22408	0	1	1	no
Afu5g14600-T	Afu5g14600	Afu5g14600	Chr5_A_fumigatus_Af293:3786986-3787774	q1	q2	NOTEST	0.113886	0.101982	-0.159266	0.895481	0	1	1	no
Afu5g14620-T	Afu5g14620	Afu5g14620	Chr5_A_fumigatus_Af293:3790327-3790915	q1	q2	NOTEST	0	0.121407	inf	#VALUE!	0	1	1	no
Afu5g14630-T	Afu5g14630	Afu5g14630	Chr5_A_fumigatus_Af293:3790986-3791391	q1	q2	NOTEST	0.0643731	0	#NAME?	#NAME?	0	1	1	no
Afu5g14865-T	Afu5g14865	Afu5g14865	Chr5_A_fumigatus_Af293:3842372-3845049	q1	q2	NOTEST	0.0424803	0.139665	1.71711	3.28777	0	1	1	no
Afu5g14870-T	Afu5g14870	Afu5g14870	Chr5_A_fumigatus_Af293:3845840-3847633	q1	q2	NOTEST	0.0456447	0.0232221	-0.97495	0.508757	0	1	1	no
Afu5g14880-T	Afu5g14880	Afu5g14880	Chr5_A_fumigatus_Af293:3847947-3849477	q1	q2	NOTEST	0	0	0	1	0	1	1	no
Afu5g14890-T	Afu5g14890	Afu5g14890	Chr5_A_fumigatus_Af293:3849925-3851084	q1	q2	NOTEST	0	0	0	1	0	1	1	no
Afu5g14900-T	Afu5g14900	Afu5g14900	Chr5_A_fumigatus_Af293:3851273-3852983	q1	q2	NOTEST	0	0	0	1	0	1	1	no
Afu5g14910-T	Afu5g14910	Afu5g14910	Chr5_A_fumigatus_Af293:3853364-3853944	q1	q2	NOTEST	0	0	0	1	0	1	1	no
Afu5g14920-T	Afu5g14920	Afu5g14920	Chr5_A_fumigatus_Af293:3857349-3859552	q1	q2	NOTEST	0.00546586	0	#NAME?	#NAME?	0	1	1	no
Afu5g14950-T	Afu5g14950	Afu5g14950	Chr5_A_fumigatus_Af293:3870634-3872465	q1	q2	NOTEST	0.151639	0.160146	0.0787438	1.0561	0	1	1	no
Afu5g14970-T	Afu5g14970	Afu5g14970	Chr5_A_fumigatus_Af293:3873577-3874273	q1	q2	NOTEST	0	0	0	1	0	1	1	no
Afu5g14980-T	Afu5g14980	Afu5g14980	Chr5_A_fumigatus_Af293:3874538-3877890	q1	q2	NOTEST	0	0	0	1	0	1	1	no
Afu5g14990-T	Afu5g14990	Afu5g14990	Chr5_A_fumigatus_Af293:3878796-3880632	q1	q2	NOTEST	0	0	0	1	0	1	1	no
Afu5g15000-T	Afu5g15000	Afu5g15000	Chr5_A_fumigatus_Af293:3880880-3882138	q1	q2	NOTEST	0	0	0	1	0	1	1	no
Afu5g15010-T	Afu5g15010	Afu5g15010	Chr5_A_fumigatus_Af293:3882248-3883746	q1	q2	NOTEST	0	0	0	1	0	1	1	no
Afu5g15020-T	Afu5g15020	cyt19	Chr5_A_fumigatus_Af293:3883928-3886741	q1	q2	NOTEST	0	0	0	1	0	1	1	no
Afu5g15030-T	Afu5g15030	Afu5g15030	Chr5_A_fumigatus_Af293:3886789-3888430	q1	q2	NOTEST	0	0	0	1	0	1	1	no
Afu5g15040-T	Afu5g15040	Afu5g15040	Chr5_A_fumigatus_Af293:3891892-3895481	q1	q2	NOTEST	0	0	0	1	0	1	1	no
Afu5g15080-T	Afu5g15080	Afu5g15080	Chr5_A_fumigatus_Af293:3906825-3907128	q1	q2	NOTEST	0	0	0	1	0	1	1	no
Afu5g15090-T	Afu5g15090	Afu5g15090	Chr5_A_fumigatus_Af293:3917606-3918551	q1	q2	NOTEST	0	0	0	1	0	1	1	no
Afu5g15130-T	Afu5g15130	Afu5g15130	Chr5_A_fumigatus_Af293:3933368-3933704	q1	q2	NOTEST	0	0	0	1	0	1	1	no
Afu5g15140-T	Afu5g15140	Afu5g15140	Chr5_A_fumigatus_Af293:3934048-3934255	q1	q2	NOTEST	0	0	0	1	0	1	1	no
Afu5g15150-T	Afu5g15150	Afu5g15150	Chr5_A_fumigatus_Af293:3942654-3944487	q1	q2	NOTEST	0.0188388	0.0057002	-1.72462	0.302578	0	1	1	no
Afu5tA(CGC)1-T	Afu5tA(CGC)1	tA%28CGC%291	Chr5_A_fumigatus_Af293:2652407-2654429	q1	q2	NOTEST	0	0	0	1	0	1	1	no
Afu5tA(UGC)2-T	Afu5tA(UGC)2	tA%28UGC%292	Chr5_A_fumigatus_Af293:1440394-1440499	q1	q2	NOTEST	0	0	0	1	0	1	1	no
Afu5tC(GCA)3-T	Afu5tC(GCA)3	tC%28GCA%293	Chr5_A_fumigatus_Af293:3703585-3705688	q1	q2	NOTEST	0	0	0	1	0	1	1	no
Afu5tE(CUC)2-T	Afu5tE(CUC)2	tE%28CUC%292	Chr5_A_fumigatus_Af293:1723331-1723403	q1	q2	NOTEST	0	0	0	1	0	1	1	no
Afu5tE(CUC)3-T	Afu5tE(CUC)3	tE%28CUC%293	Chr5_A_fumigatus_Af293:3206971-3207043	q1	q2	NOTEST	0	0	0	1	0	1	1	no
Afu5tE(CUC)4-T	Afu5tE(CUC)4	tE%28CUC%294	Chr5_A_fumigatus_Af293:3207574-3207646	q1	q2	NOTEST	0	0	0	1	0	1	1	no
Afu5tE(CUC)5-T	Afu5tE(CUC)5	tE%28CUC%295	Chr5_A_fumigatus_Af293:3575179-3576231	q1	q2	NOTEST	0	0	0	1	0	1	1	no
Afu5tE(CUC)6-T	Afu5tE(CUC)6	tE%28CUC%296	Chr5_A_fumigatus_Af293:3208724-3208796	q1	q2	NOTEST	0	0	0	1	0	1	1	no
Afu5tE(CUC)7-T	Afu5tE(CUC)7	tE%28CUC%297	Chr5_A_fumigatus_Af293:3208268-3208340	q1	q2	NOTEST	0	0	0	1	0	1	1	no
Afu5tE(CUC)8-T	Afu5tE(CUC)8	tE%28CUC%298	Chr5_A_fumigatus_Af293:1723059-1723131	q1	q2	NOTEST	0	0	0	1	0	1	1	no
Afu5tF(GAA)2-T	Afu5tF(GAA)2	tF%28GAA%292	Chr5_A_fumigatus_Af293:3171824-3171912	q1	q2	NOTEST	0	0	0	1	0	1	1	no
Afu5tF(GAA)3-T	Afu5tF(GAA)3	tF%28GAA%293	Chr5_A_fumigatus_Af293:3171998-3172086	q1	q2	NOTEST	0	0	0	1	0	1	1	no
Afu5tF(GAA)4-T	Afu5tF(GAA)4	tF%28GAA%294	Chr5_A_fumigatus_Af293:3169778-3169866	q1	q2	NOTEST	0	0	0	1	0	1	1	no
Afu5tF(GAA)5-T	Afu5tF(GAA)5	tF%28GAA%295	Chr5_A_fumigatus_Af293:3169459-3169547	q1	q2	NOTEST	0	0	0	1	0	1	1	no
Afu5tG(GCC)7-T	Afu5tG(GCC)7	tG%28GCC%297	Chr5_A_fumigatus_Af293:3086240-3086311	q1	q2	NOTEST	0	0	0	1	0	1	1	no
Afu5tG(GCC)8-T	Afu5tG(GCC)8	tG%28GCC%298	Chr5_A_fumigatus_Af293:1903587-1903658	q1	q2	NOTEST	0	0	0	1	0	1	1	no
Afu5tG(GCC)9-T	Afu5tG(GCC)9	tG%28GCC%299	Chr5_A_fumigatus_Af293:321609-321680	q1	q2	NOTEST	0	0	0	1	0	1	1	no
Afu5tG(UCC)2-T	Afu5tG(UCC)2	tG%28UCC%292	Chr5_A_fumigatus_Af293:2561697-2561769	q1	q2	NOTEST	0	0	0	1	0	1	1	no
Afu5tH(GUG)2-T	Afu5tH(GUG)2	tH%28GUG%292	Chr5_A_fumigatus_Af293:2557307-2557378	q1	q2	NOTEST	0	0	0	1	0	1	1	no
Afu5tH(GUG)3-T	Afu5tH(GUG)3	tH%28GUG%293	Chr5_A_fumigatus_Af293:2564937-2566731	q1	q2	NOTEST	0	0	0	1	0	1	1	no
Afu5tK(CUU)5-T	Afu5tK(CUU)5	tK%28CUU%295	Chr5_A_fumigatus_Af293:2681983-2687508	q1	q2	NOTEST	0	0	0	1	0	1	1	no
Afu5tK(UUU)1-T	Afu5tK(UUU)1	tK%28UUU%291	Chr5_A_fumigatus_Af293:883189-883272	q1	q2	NOTEST	0	0	0	1	0	1	1	no
Afu5tL(AAG)5-T	Afu5tL(AAG)5	tL%28AAG%295	Chr5_A_fumigatus_Af293:2569911-2572413	q1	q2	NOTEST	0	0	0	1	0	1	1	no
Afu5tL(UAA)1-T	Afu5tL(UAA)1	tL%28UAA%291	Chr5_A_fumigatus_Af293:2691095-2691226	q1	q2	NOTEST	9.69374	5.34944	-0.857666	0.551845	0	1	1	no
Afu5tM(CAU)4-T	Afu5tM(CAU)4	tM%28CAU%294	Chr5_A_fumigatus_Af293:2534073-2535978	q1	q2	NOTEST	0	0	0	1	0	1	1	no
Afu5tM(CAU)5-T	Afu5tM(CAU)5	tM%28CAU%295	Chr5_A_fumigatus_Af293:2538464-2538536	q1	q2	NOTEST	0	0	0	1	0	1	1	no
Afu5tM(CAU)6-T	Afu5tM(CAU)6	tM%28CAU%296	Chr5_A_fumigatus_Af293:2538020-2538092	q1	q2	NOTEST	0	0	0	1	0	1	1	no
Afu5tN(GUU)3-T	Afu5tN(GUU)3	tN%28GUU%293	Chr5_A_fumigatus_Af293:3374564-3374656	q1	q2	NOTEST	0	0	0	1	0	1	1	no
Afu5tN(GUU)5-T	Afu5tN(GUU)5	tN%28GUU%295	Chr5_A_fumigatus_Af293:3373562-3373659	q1	q2	NOTEST	0	0	0	1	0	1	1	no
Afu5tN(GUU)6-T	Afu5tN(GUU)6	tN%28GUU%296	Chr5_A_fumigatus_Af293:3372969-3373059	q1	q2	NOTEST	0	0	0	1	0	1	1	no
Afu5tN(GUU)7-T	Afu5tN(GUU)7	tN%28GUU%297	Chr5_A_fumigatus_Af293:3374203-3374293	q1	q2	NOTEST	0	0	0	1	0	1	1	no
Afu5tP(UGG)2-T	Afu5tP(UGG)2	tP%28UGG%292	Chr5_A_fumigatus_Af293:3207243-3207315	q1	q2	NOTEST	0	0	0	1	0	1	1	no
Afu5tT(UGU)2-T	Afu5tT(UGU)2	tT%28UGU%292	Chr5_A_fumigatus_Af293:883580-883709	q1	q2	NOTEST	14.0749	0	#NAME?	#NAME?	0	1	1	no
Afu6g00160-T	Afu6g00160	Afu6g00160	Chr6_A_fumigatus_Af293:49282-51363	q1	q2	NOTEST	0.0179097	0.0445666	1.31522	2.4884	0	1	1	no
Afu6g00196-T	Afu6g00196	Afu6g00196	Chr6_A_fumigatus_Af293:63452-63951	q1	q2	NOTEST	0.126596	0.0817349	-0.631211	0.645634	0	1	1	no
Afu6g00210-T	Afu6g00210	Afu6g00210	Chr6_A_fumigatus_Af293:67494-68314	q1	q2	NOTEST	0.0414478	0	#NAME?	#NAME?	0	1	1	no
Afu6g00250-T	Afu6g00250	Afu6g00250	Chr6_A_fumigatus_Af293:75193-76288	q1	q2	NOTEST	0.0298286	0.0334721	0.16626	1.12215	0	1	1	no
Afu6g00270-T	Afu6g00270	Afu6g00270	Chr6_A_fumigatus_Af293:79353-79886	q1	q2	NOTEST	0	0.172446	inf	#VALUE!	0	1	1	no
Afu6g00460-T	Afu6g00460	Afu6g00460	Chr6_A_fumigatus_Af293:117562-118698	q1	q2	NOTEST	0.024136	0.0763745	1.6619	3.16433	0	1	1	no
Afu6g00570-T	Afu6g00570	Afu6g00570	Chr6_A_fumigatus_Af293:142142-143403	q1	q2	NOTEST	0.0438492	0.0748299	0.771063	1.70653	0	1	1	no
Afu6g00590-T	Afu6g00590	Afu6g00590	Chr6_A_fumigatus_Af293:149232-149496	q1	q2	NOTEST	0	0.242847	inf	#VALUE!	0	1	1	no
Afu6g00780-T	Afu6g00780	Afu6g00780	Chr6_A_fumigatus_Af293:195110-198932	q1	q2	NOTEST	0	0	0	1	0	1	1	no
Afu6g00790-T	Afu6g00790	Afu6g00790	Chr6_A_fumigatus_Af293:228525-232347	q1	q2	NOTEST	0	0	0	1	0	1	1	no
Afu6g02315-T	Afu6g02315	Afu6g02315	Chr6_A_fumigatus_Af293:418038-422487	q1	q2	NOTEST	0	0	0	1	0	1	1	no
Afu6g02880-T	Afu6g02880	Afu6g02880	Chr6_A_fumigatus_Af293:593375-595084	q1	q2	NOTEST	0	0	0	1	0	1	1	no
Afu6g03200-T	Afu6g03200	Afu6g03200	Chr6_A_fumigatus_Af293:679417-681513	q1	q2	NOTEST	0.130579	0.158218	0.276997	1.21167	0	1	1	no
Afu6g03270-T	Afu6g03270	Afu6g03270	Chr6_A_fumigatus_Af293:694434-695010	q1	q2	NOTEST	0	0	0	1	0	1	1	no
Afu6g03280-T	Afu6g03280	swo1	Chr6_A_fumigatus_Af293:695805-697536	q1	q2	NOTEST	0.0917683	0.0316823	-1.53432	0.345242	0	1	1	no
Afu6g03370-T	Afu6g03370	Afu6g03370	Chr6_A_fumigatus_Af293:716130-717122	q1	q2	NOTEST	0.0929776	0.211141	1.18325	2.27088	0	1	1	no
Afu6g03375-T	Afu6g03375	Afu6g03375	Chr6_A_fumigatus_Af293:719606-720131	q1	q2	NOTEST	0.0778289	0.0429494	-0.857666	0.551845	0	1	1	no
Afu6g03610-T	Afu6g03610	Afu6g03610	Chr6_A_fumigatus_Af293:788404-789370	q1	q2	NOTEST	0	0	0	1	0	1	1	no
Afu6g03650-T	Afu6g03650	Afu6g03650	Chr6_A_fumigatus_Af293:797921-799853	q1	q2	NOTEST	0	0	0	1	0	1	1	no
Afu6g05075-T	Afu6g05075	Afu6g05075	Chr6_A_fumigatus_Af293:1203842-1207208	q1	q2	NOTEST	0	0	0	1	0	1	1	no
Afu6g07000-T	Afu6g07000	Afu6g07000	Chr6_A_fumigatus_Af293:1555925-1556543	q1	q2	NOTEST	0	0	0	1	0	1	1	no
Afu6g07010-T	Afu6g07010	Afu6g07010	Chr6_A_fumigatus_Af293:1560627-1562774	q1	q2	NOTEST	0	0	0	1	0	1	1	no
Afu6g07020-T	Afu6g07020	Afu6g07020	Chr6_A_fumigatus_Af293:1566503-1569030	q1	q2	NOTEST	0	0	0	1	0	1	1	no
Afu6g07030-T	Afu6g07030	Afu6g07030	Chr6_A_fumigatus_Af293:1570561-1574405	q1	q2	NOTEST	0	0	0	1	0	1	1	no
Afu6g09300-T	Afu6g09300	Afu6g09300	Chr6_A_fumigatus_Af293:2214427-2217547	q1	q2	NOTEST	0	0	0	1	0	1	1	no
Afu6g09307-T	Afu6g09307	Afu6g09307	Chr6_A_fumigatus_Af293:2218094-2223072	q1	q2	NOTEST	0	0	0	1	0	1	1	no
Afu6g09317-T	Afu6g09317	Afu6g09317	Chr6_A_fumigatus_Af293:2224061-2226983	q1	q2	NOTEST	0	0	0	1	0	1	1	no
Afu6g09330-T	Afu6g09330	Afu6g09330	Chr6_A_fumigatus_Af293:2227722-2229437	q1	q2	NOTEST	0	0	0	1	0	1	1	no
Afu6g09335-T	Afu6g09335	Afu6g09335	Chr6_A_fumigatus_Af293:2233493-2233936	q1	q2	NOTEST	0	0	0	1	0	1	1	no
Afu6g09340-T	Afu6g09340	Afu6g09340	Chr6_A_fumigatus_Af293:2234337-2235300	q1	q2	NOTEST	0	0	0	1	0	1	1	no
Afu6g09350-T	Afu6g09350	Afu6g09350	Chr6_A_fumigatus_Af293:2235303-2236163	q1	q2	NOTEST	0	0	0	1	0	1	1	no
Afu6g09353-T	Afu6g09353	Afu6g09353	Chr6_A_fumigatus_Af293:2237881-2238143	q1	q2	NOTEST	0	0	0	1	0	1	1	no
Afu6g09360-T	Afu6g09360	Afu6g09360	Chr6_A_fumigatus_Af293:2240532-2242273	q1	q2	NOTEST	0	0	0	1	0	1	1	no
Afu6g09380-T	Afu6g09380	Afu6g09380	Chr6_A_fumigatus_Af293:2257116-2258041	q1	q2	NOTEST	0	0	0	1	0	1	1	no
Afu6g09390-T	Afu6g09390	Afu6g09390	Chr6_A_fumigatus_Af293:2258684-2260844	q1	q2	NOTEST	0	0	0	1	0	1	1	no
Afu6g09395-T	Afu6g09395	Afu6g09395	Chr6_A_fumigatus_Af293:2262017-2264528	q1	q2	NOTEST	0	0	0	1	0	1	1	no
Afu6g09400-T	Afu6g09400	Afu6g09400	Chr6_A_fumigatus_Af293:2268476-2269054	q1	q2	NOTEST	0	0	0	1	0	1	1	no
Afu6g09410-T	Afu6g09410	Afu6g09410	Chr6_A_fumigatus_Af293:2271374-2273324	q1	q2	NOTEST	0	0	0	1	0	1	1	no
Afu6g09420-T	Afu6g09420	Afu6g09420	Chr6_A_fumigatus_Af293:2273972-2274428	q1	q2	NOTEST	0	0	0	1	0	1	1	no
Afu6g09430-T	Afu6g09430	Afu6g09430	Chr6_A_fumigatus_Af293:2275646-2276801	q1	q2	NOTEST	0	0	0	1	0	1	1	no
Afu6g09440-T	Afu6g09440	Afu6g09440	Chr6_A_fumigatus_Af293:2279925-2281603	q1	q2	NOTEST	0	0	0	1	0	1	1	no
Afu6g09450-T	Afu6g09450	Afu6g09450	Chr6_A_fumigatus_Af293:2281910-2285581	q1	q2	NOTEST	0	0	0	1	0	1	1	no
Afu6g09470-T	Afu6g09470	Afu6g09470	Chr6_A_fumigatus_Af293:2302432-2306254	q1	q2	NOTEST	0	0	0	1	0	1	1	no
Afu6g09530-T	Afu6g09530	Afu6g09530	Chr6_A_fumigatus_Af293:2323509-2323740	q1	q2	NOTEST	0	0	0	1	0	1	1	no
Afu6g09540-T	Afu6g09540	Afu6g09540	Chr6_A_fumigatus_Af293:2324168-2325248	q1	q2	NOTEST	0.022179	0.0505772	1.18929	2.2804	0	1	1	no
Afu6g09550-T	Afu6g09550	Afu6g09550	Chr6_A_fumigatus_Af293:2326027-2326998	q1	q2	NOTEST	0.0142256	0.165577	3.54094	11.6394	0	1	1	no
Afu6g09560-T	Afu6g09560	Afu6g09560	Chr6_A_fumigatus_Af293:2327494-2327800	q1	q2	NOTEST	0	0	0	1	0	1	1	no
Afu6g09570-T	Afu6g09570	Afu6g09570	Chr6_A_fumigatus_Af293:2332534-2333689	q1	q2	NOTEST	0.087121	0.0447284	-0.96183	0.513405	0	1	1	no
Afu6g09760-T	Afu6g09760	Afu6g09760	Chr6_A_fumigatus_Af293:2389600-2391226	q1	q2	NOTEST	0.00799361	0.0135288	0.75911	1.69245	0	1	1	no
Afu6g09780-T	Afu6g09780	Afu6g09780	Chr6_A_fumigatus_Af293:2399373-2402725	q1	q2	NOTEST	0.00718888	0.0105136	0.548424	1.46249	0	1	1	no
Afu6g09785-T	Afu6g09785	Afu6g09785	Chr6_A_fumigatus_Af293:2405446-2406212	q1	q2	NOTEST	0.0274571	0.0269039	-0.0293679	0.97985	0	1	1	no
Afu6g09790-T	Afu6g09790	Afu6g09790	Chr6_A_fumigatus_Af293:2406651-2408006	q1	q2	NOTEST	0	0.0282767	inf	#VALUE!	0	1	1	no
Afu6g09800-T	Afu6g09800	Afu6g09800	Chr6_A_fumigatus_Af293:2408262-2410006	q1	q2	NOTEST	0.0928106	0.0758907	-0.290366	0.817695	0	1	1	no
Afu6g09890-T	Afu6g09890	Afu6g09890	Chr6_A_fumigatus_Af293:2433213-2433819	q1	q2	NOTEST	0.146592	0.167265	0.190325	1.14102	0	1	1	no
Afu6g09940-T	Afu6g09940	Afu6g09940	Chr6_A_fumigatus_Af293:2446908-2447703	q1	q2	NOTEST	0	0	0	1	0	1	1	no
Afu6g10110-T	Afu6g10110	Afu6g10110	Chr6_A_fumigatus_Af293:2496425-2497514	q1	q2	NOTEST	0	0	0	1	0	1	1	no
Afu6g10870-T	Afu6g10870	Afu6g10870	Chr6_A_fumigatus_Af293:2680638-2682018	q1	q2	NOTEST	0.0172905	0.00986078	-0.810205	0.570301	0	1	1	no
Afu6g10920-T	Afu6g10920	Afu6g10920	Chr6_A_fumigatus_Af293:2691550-2693259	q1	q2	NOTEST	0	0	0	1	0	1	1	no
Afu6g11610-T	Afu6g11610	cbhB	Chr6_A_fumigatus_Af293:2878077-2879676	q1	q2	NOTEST	0.101701	0.0708025	-0.522459	0.696184	0	1	1	no
Afu6g11630-T	Afu6g11630	Afu6g11630	Chr6_A_fumigatus_Af293:2883519-2902459	q1	q2	NOTEST	0	0	0	1	0	1	1	no
Afu6g11640-T	Afu6g11640	Afu6g11640	Chr6_A_fumigatus_Af293:2883519-2902459	q1	q2	NOTEST	0	0	0	1	0	1	1	no
Afu6g11650-T	Afu6g11650	Afu6g11650	Chr6_A_fumigatus_Af293:2883519-2902459	q1	q2	NOTEST	0	0	0	1	0	1	1	no
Afu6g11710-T	Afu6g11710	Afu6g11710	Chr6_A_fumigatus_Af293:2915902-2916483	q1	q2	NOTEST	0	0	0	1	0	1	1	no
Afu6g11780-T	Afu6g11780	Afu6g11780	Chr6_A_fumigatus_Af293:2932355-2934376	q1	q2	NOTEST	0.00685183	0.040708	2.57075	5.94118	0	1	1	no
Afu6g11785-T	Afu6g11785	Afu6g11785	Chr6_A_fumigatus_Af293:2935411-2935527	q1	q2	NOTEST	0	0	0	1	0	1	1	no
Afu6g11800-T	Afu6g11800	Afu6g11800	Chr6_A_fumigatus_Af293:2948990-2950141	q1	q2	NOTEST	0.168007	0.152473	-0.139972	0.907537	0	1	1	no
Afu6g11900-T	Afu6g11900	Afu6g11900	Chr6_A_fumigatus_Af293:2978233-2978542	q1	q2	NOTEST	0	0	0	1	0	1	1	no
Afu6g11910-T	Afu6g11910	exg19	Chr6_A_fumigatus_Af293:2979805-2982639	q1	q2	NOTEST	0.0953836	0.195684	1.03671	2.05154	0	1	1	no
Afu6g11930-T	Afu6g11930	Afu6g11930	Chr6_A_fumigatus_Af293:2985182-2987791	q1	q2	NOTEST	0.108809	0.19661	0.853543	1.80693	0	1	1	no
Afu6g11970-T	Afu6g11970	Afu6g11970	Chr6_A_fumigatus_Af293:2991745-2993296	q1	q2	NOTEST	0.108649	0.0467957	-1.21523	0.430704	0	1	1	no
Afu6g11980-T	Afu6g11980	exg5	Chr6_A_fumigatus_Af293:2994432-2997349	q1	q2	NOTEST	0.0645888	0.182601	1.49934	2.82713	0	1	1	no
Afu6g11990-T	Afu6g11990	Afu6g11990	Chr6_A_fumigatus_Af293:3000031-3000532	q1	q2	NOTEST	0	0.095315	inf	#VALUE!	0	1	1	no
Afu6g12000-T	Afu6g12000	Afu6g12000	Chr6_A_fumigatus_Af293:3001361-3001996	q1	q2	NOTEST	0	0.176687	inf	#VALUE!	0	1	1	no
Afu6g12100-T	Afu6g12100	Afu6g12100	Chr6_A_fumigatus_Af293:3042095-3042951	q1	q2	NOTEST	0.0413099	0.144588	1.80738	3.50006	0	1	1	no
Afu6g12110-T	Afu6g12110	Afu6g12110	Chr6_A_fumigatus_Af293:3043560-3044963	q1	q2	NOTEST	0.0750354	0.073033	-0.0390235	0.973314	0	1	1	no
Afu6g12120-T	Afu6g12120	Afu6g12120	Chr6_A_fumigatus_Af293:3045387-3046594	q1	q2	NOTEST	0.129488	0.185171	0.51604	1.43002	0	1	1	no
Afu6g12130-T	Afu6g12130	Afu6g12130	Chr6_A_fumigatus_Af293:3048565-3050736	q1	q2	NOTEST	0.085847	0.220998	1.3642	2.57434	0	1	1	no
Afu6g12675-T	Afu6g12675	U5	Chr6_A_fumigatus_Af293:3202068-3203845	q1	q2	NOTEST	0	0	0	1	0	1	1	no
Afu6g14500-T	Afu6g14500	Afu6g14500	Chr6_A_fumigatus_Af293:3687107-3689007	q1	q2	NOTEST	0.1083	0.090285	-0.262469	0.83366	0	1	1	no
Afu6g14540-T	Afu6g14540	eng6	Chr6_A_fumigatus_Af293:3701630-3703483	q1	q2	NOTEST	0.0829733	0.147579	0.830765	1.77863	0	1	1	no
Afu6g14550-T	Afu6g14550	Afu6g14550	Chr6_A_fumigatus_Af293:3711989-3713584	q1	q2	NOTEST	0.139775	0.193141	0.46655	1.3818	0	1	1	no
Afu6g14560-T	Afu6g14560	Afu6g14560	Chr6_A_fumigatus_Af293:3714240-3715950	q1	q2	NOTEST	0.0669726	0.0286358	-1.22575	0.427575	0	1	1	no
Afu6g14570-T	Afu6g14570	Afu6g14570	Chr6_A_fumigatus_Af293:3717146-3719012	q1	q2	NOTEST	0.0961275	0.0985552	0.0359832	1.02526	0	1	1	no
Afu6g14580-T	Afu6g14580	Afu6g14580	Chr6_A_fumigatus_Af293:3719587-3720327	q1	q2	NOTEST	0.0443549	0	#NAME?	#NAME?	0	1	1	no
Afu6g14590-T	Afu6g14590	Afu6g14590	Chr6_A_fumigatus_Af293:3721069-3722845	q1	q2	NOTEST	0.154199	0.190222	0.302886	1.23361	0	1	1	no
Afu6g14600-T	Afu6g14600	Afu6g14600	Chr6_A_fumigatus_Af293:3723609-3725121	q1	q2	NOTEST	0.0400504	0.136281	1.7667	3.40275	0	1	1	no
Afu6g14610-T	Afu6g14610	Afu6g14610	Chr6_A_fumigatus_Af293:3725327-3728084	q1	q2	NOTEST	0.0950579	0.14032	0.56184	1.47615	0	1	1	no
Afu6g14615-T	Afu6g14615	Afu6g14615	Chr6_A_fumigatus_Af293:3730879-3730995	q1	q2	NOTEST	2.83556	0	#NAME?	#NAME?	0	1	1	no
Afu6g14620-T	Afu6g14620	Afu6g14620	Chr6_A_fumigatus_Af293:3733267-3734788	q1	q2	NOTEST	0	0	0	1	0	1	1	no
Afu6g14630-T	Afu6g14630	Afu6g14630	Chr6_A_fumigatus_Af293:3735381-3736710	q1	q2	NOTEST	0	0	0	1	0	1	1	no
Afu6g14640-T	Afu6g14640	Afu6g14640	Chr6_A_fumigatus_Af293:3739727-3741716	q1	q2	NOTEST	0	0	0	1	0	1	1	no
Afu6g14660-T	Afu6g14660	Afu6g14660	Chr6_A_fumigatus_Af293:3749676-3753498	q1	q2	NOTEST	0	0	0	1	0	1	1	no
Afu6g14670-T	Afu6g14670	Afu6g14670	Chr6_A_fumigatus_Af293:3770015-3770858	q1	q2	NOTEST	0	0	0	1	0	1	1	no
Afu6g14690-T	Afu6g14690	Afu6g14690	Chr6_A_fumigatus_Af293:3771089-3772421	q1	q2	NOTEST	0	0	0	1	0	1	1	no
Afu6g14700-T	Afu6g14700	Afu6g14700	Chr6_A_fumigatus_Af293:3772566-3772987	q1	q2	NOTEST	0	0	0	1	0	1	1	no
Afu6g14720-T	Afu6g14720	Afu6g14720	Chr6_A_fumigatus_Af293:3773378-3778585	q1	q2	NOTEST	0	0	0	1	0	1	1	no
Afu6tD(GUC)7-T	Afu6tD(GUC)7	tD%28GUC%297	Chr6_A_fumigatus_Af293:490720-490809	q1	q2	NOTEST	0	0	0	1	0	1	1	no
Afu6tG(GCC)10-T	Afu6tG(GCC)10	tG%28GCC%2910	Chr6_A_fumigatus_Af293:3477651-3477722	q1	q2	NOTEST	0	0	0	1	0	1	1	no
Afu6tL(CAG)2-T	Afu6tL(CAG)2	tL%28CAG%292	Chr6_A_fumigatus_Af293:3401234-3401345	q1	q2	NOTEST	0	0	0	1	0	1	1	no
Afu6tL(CAG)3-T	Afu6tL(CAG)3	tL%28CAG%293	Chr6_A_fumigatus_Af293:3400424-3400535	q1	q2	NOTEST	0	0	0	1	0	1	1	no
Afu6tP(AGG)5-T	Afu6tP(AGG)5	tP%28AGG%295	Chr6_A_fumigatus_Af293:3140470-3140558	q1	q2	NOTEST	0	0	0	1	0	1	1	no
Afu6tQ(UUG)1-T	Afu6tQ(UUG)1	tQ%28UUG%291	Chr6_A_fumigatus_Af293:248351-248435	q1	q2	NOTEST	0	0	0	1	0	1	1	no
Afu6tR(ACG)5-T	Afu6tR(ACG)5	tR%28ACG%295	Chr6_A_fumigatus_Af293:3586082-3587672	q1	q2	NOTEST	0	0	0	1	0	1	1	no
Afu6tR(ACG)6-T	Afu6tR(ACG)6	tR%28ACG%296	Chr6_A_fumigatus_Af293:3438529-3438601	q1	q2	NOTEST	0	0	0	1	0	1	1	no
Afu6tR(ACG)7-T	Afu6tR(ACG)7	tR%28ACG%297	Chr6_A_fumigatus_Af293:845431-847831	q1	q2	NOTEST	0	0	0	1	0	1	1	no
Afu6tR(ACG)8-T	Afu6tR(ACG)8	tR%28ACG%298	Chr6_A_fumigatus_Af293:712945-714006	q1	q2	NOTEST	0	0	0	1	0	1	1	no
Afu6tS(GCU)4-T	Afu6tS(GCU)4	tS%28GCU%294	Chr6_A_fumigatus_Af293:874332-874413	q1	q2	NOTEST	0	0	0	1	0	1	1	no
Afu6tT(AGU)5-T	Afu6tT(AGU)5	tT%28AGU%295	Chr6_A_fumigatus_Af293:2165055-2167348	q1	q2	NOTEST	0	0	0	1	0	1	1	no
Afu6tT(AGU)6-T	Afu6tT(AGU)6	tT%28AGU%296	Chr6_A_fumigatus_Af293:2164867-2164940	q1	q2	NOTEST	0	0	0	1	0	1	1	no
Afu6tT(CGU)2-T	Afu6tT(CGU)2	tT%28CGU%292	Chr6_A_fumigatus_Af293:1574775-1574860	q1	q2	NOTEST	0	0	0	1	0	1	1	no
Afu6tT(UGU)3-T	Afu6tT(UGU)3	tT%28UGU%293	Chr6_A_fumigatus_Af293:617112-617210	q1	q2	NOTEST	0	0	0	1	0	1	1	no
Afu6tV(AAC)1-T	Afu6tV(AAC)1	tV%28AAC%291	Chr6_A_fumigatus_Af293:126213-126287	q1	q2	NOTEST	0	0	0	1	0	1	1	no
Afu7g00100-T	Afu7g00100	Afu7g00100	Chr7_A_fumigatus_Af293:16509-16833	q1	q2	NOTEST	0	0	0	1	0	1	1	no
Afu7g00110-T	Afu7g00110	Afu7g00110	Chr7_A_fumigatus_Af293:19936-21346	q1	q2	NOTEST	0.0581684	0.0253566	-1.19788	0.435915	0	1	1	no
Afu7g00160-T	Afu7g00160	nscA	Chr7_A_fumigatus_Af293:35944-41589	q1	q2	NOTEST	0.0536538	0.0543348	0.0181978	1.01269	0	1	1	no
Afu7g00170-T	Afu7g00170	nscD	Chr7_A_fumigatus_Af293:41956-43783	q1	q2	NOTEST	0.133372	0.096194	-0.471441	0.721244	0	1	1	no
Afu7g00190-T	Afu7g00190	Afu7g00190	Chr7_A_fumigatus_Af293:45362-46481	q1	q2	NOTEST	0	0	0	1	0	1	1	no
Afu7g00220-T	Afu7g00220	Afu7g00220	Chr7_A_fumigatus_Af293:60554-62035	q1	q2	NOTEST	0.115049	0.164093	0.512265	1.42629	0	1	1	no
Afu7g00260-T	Afu7g00260	Afu7g00260	Chr7_A_fumigatus_Af293:72529-75991	q1	q2	NOTEST	0.129592	0.0933619	-0.473071	0.720429	0	1	1	no
Afu7g00270-T	Afu7g00270	Afu7g00270	Chr7_A_fumigatus_Af293:76893-78857	q1	q2	NOTEST	0.18234	0.160096	-0.187698	0.878006	0	1	1	no
Afu7g00290-T	Afu7g00290	Afu7g00290	Chr7_A_fumigatus_Af293:83466-85431	q1	q2	NOTEST	0.0330582	0.0144009	-1.19885	0.435622	0	1	1	no
Afu7g00560-T	Afu7g00560	Afu7g00560	Chr7_A_fumigatus_Af293:158878-159265	q1	q2	NOTEST	0.114381	0.312189	1.44857	2.72937	0	1	1	no
Afu7g00590-T	Afu7g00590	Afu7g00590	Chr7_A_fumigatus_Af293:164534-167093	q1	q2	NOTEST	0.0601379	0.0770049	0.356675	1.28047	0	1	1	no
Afu7g00600-T	Afu7g00600	Afu7g00600	Chr7_A_fumigatus_Af293:167499-169381	q1	q2	NOTEST	0.02632	0.070969	1.43103	2.69639	0	1	1	no
Afu7g00610-T	Afu7g00610	Afu7g00610	Chr7_A_fumigatus_Af293:169621-170254	q1	q2	NOTEST	0.0550418	0	#NAME?	#NAME?	0	1	1	no
Afu7g00620-T	Afu7g00620	Afu7g00620	Chr7_A_fumigatus_Af293:170426-171685	q1	q2	NOTEST	0.0237201	0.163447	2.78464	6.89065	0	1	1	no
Afu7g00630-T	Afu7g00630	Afu7g00630	Chr7_A_fumigatus_Af293:171742-172932	q1	q2	NOTEST	0.0886921	0.0845671	-0.0687091	0.953491	0	1	1	no
Afu7g00740-T	Afu7g00740	Afu7g00740	Chr7_A_fumigatus_Af293:194582-196019	q1	q2	NOTEST	0.109423	0.201329	0.879646	1.83992	0	1	1	no
Afu7g00860-T	Afu7g00860	Afu7g00860	Chr7_A_fumigatus_Af293:221556-224047	q1	q2	NOTEST	0.0725131	0.0662428	-0.130477	0.913529	0	1	1	no
Afu7g00890-T	Afu7g00890	Afu7g00890	Chr7_A_fumigatus_Af293:229588-231005	q1	q2	NOTEST	0.00841988	0.0101907	0.27538	1.21031	0	1	1	no
Afu7g00900-T	Afu7g00900	Afu7g00900	Chr7_A_fumigatus_Af293:234982-238386	q1	q2	NOTEST	0.0906331	0.0500154	-0.857666	0.551845	0	1	1	no
Afu7g01100-T	Afu7g01100	Afu7g01100	Chr7_A_fumigatus_Af293:289171-290000	q1	q2	NOTEST	0	0.0570962	inf	#VALUE!	0	1	1	no
Afu7g01102-T	Afu7g01102	Afu7g01102	Chr7_A_fumigatus_Af293:290476-290978	q1	q2	NOTEST	0	0	0	1	0	1	1	no
Afu7g01105-T	Afu7g01105	Afu7g01105	Chr7_A_fumigatus_Af293:291473-291907	q1	q2	NOTEST	0.220787	0.309209	0.485927	1.40049	0	1	1	no
Afu7g01118-T	Afu7g01118	Afu7g01118	Chr7_A_fumigatus_Af293:292527-292791	q1	q2	NOTEST	0	0	0	1	0	1	1	no
Afu7g01130-T	Afu7g01130	Afu7g01130	Chr7_A_fumigatus_Af293:293145-295361	q1	q2	NOTEST	0.169105	0.149762	-0.175242	0.885619	0	1	1	no
Afu7g01160-T	Afu7g01160	Afu7g01160	Chr7_A_fumigatus_Af293:303732-305508	q1	q2	NOTEST	0.180409	0.0665683	-1.43837	0.368984	0	1	1	no
Afu7g01595-T	Afu7g01595	Afu-318	Chr7_A_fumigatus_Af293:415005-415029	q1	q2	NOTEST	0	0	0	1	0	1	1	no
Afu7g01730-T	Afu7g01730	Afu7g01730	Chr7_A_fumigatus_Af293:464288-466314	q1	q2	NOTEST	0.121345	0.127444	0.0707439	1.05026	0	1	1	no
Afu7g02160-T	Afu7g02160	Afu7g02160	Chr7_A_fumigatus_Af293:580300-581848	q1	q2	NOTEST	0	0	0	1	0	1	1	no
Afu7g02250-T	Afu7g02250	Afu7g02250	Chr7_A_fumigatus_Af293:605604-605979	q1	q2	NOTEST	0.122237	0.195498	0.677478	1.59934	0	1	1	no
Afu7g02580-T	Afu7g02580	Afu7g02580	Chr7_A_fumigatus_Af293:708447-709599	q1	q2	NOTEST	0.00977647	0.015578	0.672127	1.59342	0	1	1	no
Afu7g04940-T	Afu7g04940	Afu7g04940	Chr7_A_fumigatus_Af293:1163428-1164283	q1	q2	NOTEST	0.0284512	0	#NAME?	#NAME?	0	1	1	no
Afu7g06180-T	Afu7g06180	Afu7g06180	Chr7_A_fumigatus_Af293:1515506-1517438	q1	q2	NOTEST	0.218472	0.210087	-0.0564614	0.96162	0	1	1	no
Afu7g06210-T	Afu7g06210	Afu7g06210	Chr7_A_fumigatus_Af293:1519574-1521092	q1	q2	NOTEST	0.0638395	0.144981	1.18334	2.27102	0	1	1	no
Afu7g06825-T	Afu7g06825	Afu7g06825	Chr7_A_fumigatus_Af293:1662880-1662996	q1	q2	NOTEST	0	0	0	1	0	1	1	no
Afu7g06830-T	Afu7g06830	Afu7g06830	Chr7_A_fumigatus_Af293:1663179-1665513	q1	q2	NOTEST	0.0762235	0.086163	0.176834	1.1304	0	1	1	no
Afu7g06930-T	Afu7g06930	Afu7g06930	Chr7_A_fumigatus_Af293:1694091-1694253	q1	q2	NOTEST	0	0	0	1	0	1	1	no
Afu7g06935-T	Afu7g06935	Afu7g06935	Chr7_A_fumigatus_Af293:1696046-1696535	q1	q2	NOTEST	0	0	0	1	0	1	1	no
Afu7g06940-T	Afu7g06940	Afu7g06940	Chr7_A_fumigatus_Af293:1696983-1698635	q1	q2	NOTEST	0	0	0	1	0	1	1	no
Afu7g06950-T	Afu7g06950	Afu7g06950	Chr7_A_fumigatus_Af293:1699104-1700882	q1	q2	NOTEST	0	0	0	1	0	1	1	no
Afu7g06960-T	Afu7g06960	Afu7g06960	Chr7_A_fumigatus_Af293:1701146-1702655	q1	q2	NOTEST	0	0	0	1	0	1	1	no
Afu7g06970-T	Afu7g06970	Afu7g06970	Chr7_A_fumigatus_Af293:1704636-1705767	q1	q2	NOTEST	0	0	0	1	0	1	1	no
Afu7g06981-T	Afu7g06981	Afu7g06981	Chr7_A_fumigatus_Af293:1706050-1707088	q1	q2	NOTEST	0	0	0	1	0	1	1	no
Afu7g06990-T	Afu7g06990	Afu7g06990	Chr7_A_fumigatus_Af293:1708087-1708780	q1	q2	NOTEST	0	0	0	1	0	1	1	no
Afu7g07000-T	Afu7g07000	Afu7g07000	Chr7_A_fumigatus_Af293:1709122-1710614	q1	q2	NOTEST	0	0	0	1	0	1	1	no
Afu7g07010-T	Afu7g07010	Afu7g07010	Chr7_A_fumigatus_Af293:1716195-1716858	q1	q2	NOTEST	0	0	0	1	0	1	1	no
Afu7g07020-T	Afu7g07020	Afu7g07020	Chr7_A_fumigatus_Af293:1720678-1721091	q1	q2	NOTEST	0	0	0	1	0	1	1	no
Afu7g07030-T	Afu7g07030	Afu7g07030	Chr7_A_fumigatus_Af293:1721645-1722776	q1	q2	NOTEST	0	0	0	1	0	1	1	no
Afu7g07040-T	Afu7g07040	Afu7g07040	Chr7_A_fumigatus_Af293:1724760-1725360	q1	q2	NOTEST	0	0	0	1	0	1	1	no
Afu7g07050-T	Afu7g07050	Afu7g07050	Chr7_A_fumigatus_Af293:1725685-1726402	q1	q2	NOTEST	0	0	0	1	0	1	1	no
Afu7g07060-T	Afu7g07060	Afu7g07060	Chr7_A_fumigatus_Af293:1728875-1732992	q1	q2	NOTEST	0	0	0	1	0	1	1	no
Afu7g07070-T	Afu7g07070	Afu7g07070	Chr7_A_fumigatus_Af293:1737707-1738364	q1	q2	NOTEST	0	0	0	1	0	1	1	no
Afu7g07080-T	Afu7g07080	Afu7g07080	Chr7_A_fumigatus_Af293:1738379-1739993	q1	q2	NOTEST	0	0	0	1	0	1	1	no
Afu7g07090-T	Afu7g07090	Afu7g07090	Chr7_A_fumigatus_Af293:1740046-1741261	q1	q2	NOTEST	0	0	0	1	0	1	1	no
Afu7g07100-T	Afu7g07100	Afu7g07100	Chr7_A_fumigatus_Af293:1742158-1746580	q1	q2	NOTEST	0	0	0	1	0	1	1	no
Afu7g07110-T	Afu7g07110	Afu7g07110	Chr7_A_fumigatus_Af293:1749138-1750461	q1	q2	NOTEST	0	0	0	1	0	1	1	no
Afu7g07120-T	Afu7g07120	Afu7g07120	Chr7_A_fumigatus_Af293:1750739-1752387	q1	q2	NOTEST	0	0	0	1	0	1	1	no
Afu7g07130-T	Afu7g07130	Afu7g07130	Chr7_A_fumigatus_Af293:1756649-1757672	q1	q2	NOTEST	0	0	0	1	0	1	1	no
Afu7g07140-T	Afu7g07140	Afu7g07140	Chr7_A_fumigatus_Af293:1775751-1776665	q1	q2	NOTEST	0	0	0	1	0	1	1	no
Afu7g07170-T	Afu7g07170	Afu7g07170	Chr7_A_fumigatus_Af293:1777029-1782275	q1	q2	NOTEST	0.0123646	0.0152305	0.300743	1.23178	0	1	1	no
Afu7g08200-T	Afu7g08200	Afu7g08200	Chr7_A_fumigatus_Af293:1782805-1786627	q1	q2	NOTEST	0	0	0	1	0	1	1	no
Afu7g08210-T	Afu7g08210	Afu7g08210	Chr7_A_fumigatus_Af293:1798951-1799362	q1	q2	NOTEST	0	0	0	1	0	1	1	no
Afu7g08220-T	Afu7g08220	Afu7g08220	Chr7_A_fumigatus_Af293:1807781-1811984	q1	q2	NOTEST	0	0	0	1	0	1	1	no
Afu7g08231-T	Afu7g08231	Afu7g08231	Chr7_A_fumigatus_Af293:1814335-1815636	q1	q2	NOTEST	0	0	0	1	0	1	1	no
Afu7g08235-T	Afu7g08235	Afu7g08235	Chr7_A_fumigatus_Af293:1823373-1824739	q1	q2	NOTEST	0	0	0	1	0	1	1	no
Afu7g08237-T	Afu7g08237	Afu7g08237	Chr7_A_fumigatus_Af293:1825448-1826892	q1	q2	NOTEST	0	0	0	1	0	1	1	no
Afu7g08240-T	Afu7g08240	Afu7g08240	Chr7_A_fumigatus_Af293:1827635-1830036	q1	q2	NOTEST	0	0	0	1	0	1	1	no
Afu7g08245-T	Afu7g08245	Afu7g08245	Chr7_A_fumigatus_Af293:1836156-1840155	q1	q2	NOTEST	0	0	0	1	0	1	1	no
Afu7g08250-T	Afu7g08250	Afu7g08250	Chr7_A_fumigatus_Af293:1844858-1848448	q1	q2	NOTEST	0	0	0	1	0	1	1	no
Afu7g08260-T	Afu7g08260	Afu7g08260	Chr7_A_fumigatus_Af293:1850752-1851988	q1	q2	NOTEST	0	0	0	1	0	1	1	no
Afu7g08270-T	Afu7g08270	Afu7g08270	Chr7_A_fumigatus_Af293:1859210-1859522	q1	q2	NOTEST	0	0	0	1	0	1	1	no
Afu7g08280-T	Afu7g08280	Afu7g08280	Chr7_A_fumigatus_Af293:1861519-1862449	q1	q2	NOTEST	0	0	0	1	0	1	1	no
Afu7g08290-T	Afu7g08290	Afu7g08290	Chr7_A_fumigatus_Af293:1865590-1867334	q1	q2	NOTEST	0	0	0	1	0	1	1	no
Afu7g08300-T	Afu7g08300	Afu7g08300	Chr7_A_fumigatus_Af293:1870243-1870960	q1	q2	NOTEST	0	0	0	1	0	1	1	no
Afu7g08310-T	Afu7g08310	Afu7g08310	Chr7_A_fumigatus_Af293:1873436-1877817	q1	q2	NOTEST	0	0	0	1	0	1	1	no
Afu7g08320-T	Afu7g08320	Afu7g08320	Chr7_A_fumigatus_Af293:1887367-1888429	q1	q2	NOTEST	0	0	0	1	0	1	1	no
Afu7g08340-T	Afu7g08340	Afu7g08340	Chr7_A_fumigatus_Af293:1890380-1892347	q1	q2	NOTEST	0	0	0	1	0	1	1	no
Afu7g08350-T	Afu7g08350	Afu7g08350	Chr7_A_fumigatus_Af293:1892944-1895777	q1	q2	NOTEST	0	0	0	1	0	1	1	no
Afu7g08360-T	Afu7g08360	Afu7g08360	Chr7_A_fumigatus_Af293:1897305-1898242	q1	q2	NOTEST	0	0	0	1	0	1	1	no
Afu7g08370-T	Afu7g08370	Afu7g08370	Chr7_A_fumigatus_Af293:1898776-1899820	q1	q2	NOTEST	0	0	0	1	0	1	1	no
Afu7g08380-T	Afu7g08380	Afu7g08380	Chr7_A_fumigatus_Af293:1905957-1906781	q1	q2	NOTEST	0	0	0	1	0	1	1	no
Afu7g08390-T	Afu7g08390	Afu7g08390	Chr7_A_fumigatus_Af293:1922355-1923295	q1	q2	NOTEST	0	0	0	1	0	1	1	no
Afu7g08400-T	Afu7g08400	Afu7g08400	Chr7_A_fumigatus_Af293:1928890-1930315	q1	q2	NOTEST	0	0	0	1	0	1	1	no
Afu7g08410-T	Afu7g08410	Afu7g08410	Chr7_A_fumigatus_Af293:1931139-1931877	q1	q2	NOTEST	0	0	0	1	0	1	1	no
Afu7g08420-T	Afu7g08420	Afu7g08420	Chr7_A_fumigatus_Af293:1933754-1934192	q1	q2	NOTEST	0	0	0	1	0	1	1	no
Afu7g08430-T	Afu7g08430	Afu7g08430	Chr7_A_fumigatus_Af293:1937842-1938421	q1	q2	NOTEST	0	0	0	1	0	1	1	no
Afu7g08440-T	Afu7g08440	Afu7g08440	Chr7_A_fumigatus_Af293:1942318-1942804	q1	q2	NOTEST	0	0	0	1	0	1	1	no
Afu7g08450-T	Afu7g08450	Afu7g08450	Chr7_A_fumigatus_Af293:1945247-1946699	q1	q2	NOTEST	0	0	0	1	0	1	1	no
Afu7g08460-T	Afu7g08460	Afu7g08460	Chr7_A_fumigatus_Af293:1947114-1948688	q1	q2	NOTEST	0	0	0	1	0	1	1	no
Afu7g08470-T	Afu7g08470	Afu7g08470	Chr7_A_fumigatus_Af293:1951290-1953036	q1	q2	NOTEST	0	0	0	1	0	1	1	no
Afu7g08480-T	Afu7g08480	Afu7g08480	Chr7_A_fumigatus_Af293:1962568-1964692	q1	q2	NOTEST	0	0	0	1	0	1	1	no
Afu7g08490-T	Afu7g08490	Afu7g08490	Chr7_A_fumigatus_Af293:1965199-1966906	q1	q2	NOTEST	0	0	0	1	0	1	1	no
Afu7g08500-T	Afu7g08500	Afu7g08500	Chr7_A_fumigatus_Af293:1967747-1972855	q1	q2	NOTEST	0	0	0	1	0	1	1	no
Afu7g08510-T	Afu7g08510	Afu7g08510	Chr7_A_fumigatus_Af293:1973397-1974863	q1	q2	NOTEST	0	0	0	1	0	1	1	no
Afu7g08520-T	Afu7g08520	Afu7g08520	Chr7_A_fumigatus_Af293:1975141-1977837	q1	q2	NOTEST	0	0	0	1	0	1	1	no
Afu7g08530-T	Afu7g08530	Afu7g08530	Chr7_A_fumigatus_Af293:1978331-1981785	q1	q2	NOTEST	0	0	0	1	0	1	1	no
Afu7g08540-T	Afu7g08540	Afu7g08540	Chr7_A_fumigatus_Af293:1982319-1984859	q1	q2	NOTEST	0	0	0	1	0	1	1	no
Afu7g08560-T	Afu7g08560	Afu7g08560	Chr7_A_fumigatus_Af293:1993028-1994016	q1	q2	NOTEST	0	0	0	1	0	1	1	no
Afu7g08570-T	Afu7g08570	Afu7g08570	Chr7_A_fumigatus_Af293:1995329-1996770	q1	q2	NOTEST	0	0	0	1	0	1	1	no
Afu7g08575-T	Afu7g08575	Afu7g08575	Chr7_A_fumigatus_Af293:1997198-1999499	q1	q2	NOTEST	0	0	0	1	0	1	1	no
Afu7g08580-T	Afu7g08580	Afu7g08580	Chr7_A_fumigatus_Af293:2000154-2002469	q1	q2	NOTEST	0	0	0	1	0	1	1	no
Afu7g08590-T	Afu7g08590	Afu7g08590	Chr7_A_fumigatus_Af293:2002577-2004777	q1	q2	NOTEST	0	0	0	1	0	1	1	no
Afu7g08600-T	Afu7g08600	Afu7g08600	Chr7_A_fumigatus_Af293:2008354-2011499	q1	q2	NOTEST	0	0	0	1	0	1	1	no
Afu7g08605-T	Afu7g08605	Afu7g08605	Chr7_A_fumigatus_Af293:2013432-2016176	q1	q2	NOTEST	0	0	0	1	0	1	1	no
Afu7g08610-T	Afu7g08610	Afu7g08610	Chr7_A_fumigatus_Af293:2016675-2017332	q1	q2	NOTEST	0	0	0	1	0	1	1	no
Afu7g08620-T	Afu7g08620	Afu7g08620	Chr7_A_fumigatus_Af293:2018563-2019808	q1	q2	NOTEST	0	0	0	1	0	1	1	no
Afu7g08630-T	Afu7g08630	Afu7g08630	Chr7_A_fumigatus_Af293:2021501-2022881	q1	q2	NOTEST	0.0165289	0	#NAME?	#NAME?	0	1	1	no
Afu7g08640-T	Afu7g08640	Afu7g08640	Chr7_A_fumigatus_Af293:2030887-2032016	q1	q2	NOTEST	0	0	0	1	0	1	1	no
Afu7g08645-T	Afu7g08645	Afu7g08645	Chr7_A_fumigatus_Af293:2034127-2038081	q1	q2	NOTEST	0	0	0	1	0	1	1	no
Afu7g08647-T	Afu7g08647	Afu7g08647	Chr7_A_fumigatus_Af293:2044723-2048194	q1	q2	NOTEST	0	0	0	1	0	1	1	no
Afu7g08650-T	Afu7g08650	Afu7g08650	Chr7_A_fumigatus_Af293:2048838-2055061	q1	q2	NOTEST	0	0	0	1	0	1	1	no
Afu7tA(AGC)8-T	Afu7tA(AGC)8	tA%28AGC%298	Chr7_A_fumigatus_Af293:1156255-1156327	q1	q2	NOTEST	0	0	0	1	0	1	1	no
Afu7tG(UCC)3-T	Afu7tG(UCC)3	tG%28UCC%293	Chr7_A_fumigatus_Af293:220337-221428	q1	q2	NOTEST	0	0	0	1	0	1	1	no
Afu7tK(CUU)6-T	Afu7tK(CUU)6	tK%28CUU%296	Chr7_A_fumigatus_Af293:632486-632559	q1	q2	NOTEST	0	0	0	1	0	1	1	no
Afu7tK(CUU)8-T	Afu7tK(CUU)8	tK%28CUU%298	Chr7_A_fumigatus_Af293:631856-631929	q1	q2	NOTEST	0	0	0	1	0	1	1	no
Afu7tK(CUU)9-T	Afu7tK(CUU)9	tK%28CUU%299	Chr7_A_fumigatus_Af293:632336-632409	q1	q2	NOTEST	0	8.22735	inf	#VALUE!	0	1	1	no
Afu7tL(AAG)6-T	Afu7tL(AAG)6	tL%28AAG%296	Chr7_A_fumigatus_Af293:810077-817375	q1	q2	NOTEST	0	0	0	1	0	1	1	no
Afu7tL(CAG)4-T	Afu7tL(CAG)4	tL%28CAG%294	Chr7_A_fumigatus_Af293:86348-89659	q1	q2	NOTEST	0	0	0	1	0	1	1	no
Afu7tP(CGG)2-T	Afu7tP(CGG)2	tP%28CGG%292	Chr7_A_fumigatus_Af293:689333-689419	q1	q2	NOTEST	0	0	0	1	0	1	1	no
Afu7tR(UCU)1-T	Afu7tR(UCU)1	tR%28UCU%291	Chr7_A_fumigatus_Af293:114030-114102	q1	q2	NOTEST	0	0	0	1	0	1	1	no
Afu7tS(CGA)1-T	Afu7tS(CGA)1	tS%28CGA%291	Chr7_A_fumigatus_Af293:133532-133629	q1	q2	NOTEST	0	0	0	1	0	1	1	no
Afu7tS(CGA)2-T	Afu7tS(CGA)2	tS%28CGA%292	Chr7_A_fumigatus_Af293:133016-133143	q1	q2	NOTEST	0	0	0	1	0	1	1	no
Afu7tV(AAC)2-T	Afu7tV(AAC)2	tV%28AAC%292	Chr7_A_fumigatus_Af293:103766-103840	q1	q2	NOTEST	0	0	0	1	0	1	1	no
Afu8g00150-T	Afu8g00150	Afu8g00150	Chr8_A_fumigatus_Af293:14196-16545	q1	q2	NOTEST	0.187488	0.108409	-0.790309	0.57822	0	1	1	no
Afu8g00310-T	Afu8g00310	Afu8g00310	Chr8_A_fumigatus_Af293:53714-73299	q1	q2	NOTEST	0	0	0	1	0	1	1	no
Afu8g00320-T	Afu8g00320	Afu8g00320	Chr8_A_fumigatus_Af293:53714-73299	q1	q2	NOTEST	0	0	0	1	0	1	1	no
Afu8g00330-T	Afu8g00330	Afu8g00330	Chr8_A_fumigatus_Af293:53714-73299	q1	q2	NOTEST	0	0	0	1	0	1	1	no
Afu8g00595-T	Afu8g00595	Afu8g00595	Chr8_A_fumigatus_Af293:140559-141099	q1	q2	NOTEST	0	0.0452507	inf	#VALUE!	0	1	1	no
Afu8g00630-T	Afu8g00630	Afu8g00630	Chr8_A_fumigatus_Af293:150255-151299	q1	q2	NOTEST	0.0281625	0.0681952	1.2759	2.4215	0	1	1	no
Afu8g00640-T	Afu8g00640	Afu8g00640	Chr8_A_fumigatus_Af293:153239-154396	q1	q2	NOTEST	0.0781528	0.0121643	-2.68365	0.155647	0	1	1	no
Afu8g00660-T	Afu8g00660	Afu8g00660	Chr8_A_fumigatus_Af293:157701-158702	q1	q2	NOTEST	0.156468	0.0546356	-1.51796	0.349179	0	1	1	no
Afu8g00670-T	Afu8g00670	Afu8g00670	Chr8_A_fumigatus_Af293:159754-160967	q1	q2	NOTEST	0.107565	0.0784031	-0.456224	0.728892	0	1	1	no
Afu8g00990-T	Afu8g00990	Afu8g00990	Chr8_A_fumigatus_Af293:228525-228846	q1	q2	NOTEST	0	0	0	1	0	1	1	no
Afu8g01000-T	Afu8g01000	Afu8g01000	Chr8_A_fumigatus_Af293:228900-229677	q1	q2	NOTEST	0.0383416	0.0648535	0.758273	1.69146	0	1	1	no
Afu8g01040-T	Afu8g01040	Afu8g01040	Chr8_A_fumigatus_Af293:238139-243451	q1	q2	NOTEST	0	0	0	1	0	1	1	no
Afu8g01180-T	Afu8g01180	Afu8g01180	Chr8_A_fumigatus_Af293:278228-279806	q1	q2	NOTEST	0.0534928	0.14302	1.4188	2.67363	0	1	1	no
Afu8g01190-T	Afu8g01190	Afu8g01190	Chr8_A_fumigatus_Af293:280029-282395	q1	q2	NOTEST	0.0894641	0.094023	0.0717055	1.05096	0	1	1	no
Afu8g01200-T	Afu8g01200	Afu8g01200	Chr8_A_fumigatus_Af293:283281-283600	q1	q2	NOTEST	0.156269	0.100892	-0.631211	0.645634	0	1	1	no
Afu8g01280-T	Afu8g01280	Afu8g01280	Chr8_A_fumigatus_Af293:313032-313855	q1	q2	NOTEST	0.212841	0.170113	-0.32328	0.799251	0	1	1	no
Afu8g01400-T	Afu8g01400	Afu8g01400	Chr8_A_fumigatus_Af293:353933-354927	q1	q2	NOTEST	0	0	0	1	0	1	1	no
Afu8g01430-T	Afu8g01430	Afu8g01430	Chr8_A_fumigatus_Af293:362163-363485	q1	q2	NOTEST	0.0574319	0.113568	0.98363	1.97743	0	1	1	no
Afu8g01490-T	Afu8g01490	Afu8g01490	Chr8_A_fumigatus_Af293:381180-383883	q1	q2	NOTEST	0.0323294	0.0431979	0.418114	1.33618	0	1	1	no
Afu8g01500-T	Afu8g01500	Afu8g01500	Chr8_A_fumigatus_Af293:384744-385890	q1	q2	NOTEST	0	0	0	1	0	1	1	no
Afu8g01510-T	Afu8g01510	Afu8g01510	Chr8_A_fumigatus_Af293:386247-387106	q1	q2	NOTEST	0.224879	0.178765	-0.331088	0.794937	0	1	1	no
Afu8g01520-T	Afu8g01520	Afu8g01520	Chr8_A_fumigatus_Af293:389429-394975	q1	q2	NOTEST	0.0119948	0.0158321	0.400445	1.31991	0	1	1	no
Afu8g01585-T	Afu8g01585	Afu8g01585	Chr8_A_fumigatus_Af293:407427-408806	q1	q2	NOTEST	0	0	0	1	0	1	1	no
Afu8g01635-T	Afu8g01635	Afu8g01635	Chr8_A_fumigatus_Af293:427203-427319	q1	q2	NOTEST	0	0	0	1	0	1	1	no
Afu8g01637-T	Afu8g01637	Afu8g01637	Chr8_A_fumigatus_Af293:427489-429008	q1	q2	NOTEST	0.131778	0.0655428	-1.0076	0.497373	0	1	1	no
Afu8g01640-T	Afu8g01640	Afu8g01640	Chr8_A_fumigatus_Af293:430402-433447	q1	q2	NOTEST	0.00833813	0.00988214	0.2451	1.18517	0	1	1	no
Afu8g01650-T	Afu8g01650	Afu8g01650	Chr8_A_fumigatus_Af293:437547-438116	q1	q2	NOTEST	0.143403	0.153771	0.100712	1.0723	0	1	1	no
Afu8g01790-T	Afu8g01790	Afu8g01790	Chr8_A_fumigatus_Af293:467816-469682	q1	q2	NOTEST	0.123289	0.0133619	-3.20586	0.108378	0	1	1	no
Afu8g01950-T	Afu8g01950	Afu8g01950	Chr8_A_fumigatus_Af293:505321-506014	q1	q2	NOTEST	0.0604241	0.0328781	-0.877996	0.544123	0	1	1	no
Afu8g02020-T	Afu8g02020	Afu8g02020	Chr8_A_fumigatus_Af293:526062-528375	q1	q2	NOTEST	0.0955743	0.0986773	0.0460944	1.03247	0	1	1	no
Afu8g02080-T	Afu8g02080	Afu8g02080	Chr8_A_fumigatus_Af293:537177-537243	q1	q2	NOTEST	0	0	0	1	0	1	1	no
Afu8g02160-T	Afu8g02160	Afu8g02160	Chr8_A_fumigatus_Af293:558220-560232	q1	q2	NOTEST	0.146737	0.173499	0.241698	1.18238	0	1	1	no
Afu8g02220-T	Afu8g02220	Afu8g02220	Chr8_A_fumigatus_Af293:576269-576845	q1	q2	NOTEST	0	0	0	1	0	1	1	no
Afu8g02230-T	Afu8g02230	Afu8g02230	Chr8_A_fumigatus_Af293:579642-580406	q1	q2	NOTEST	0.237962	0.126898	-0.907066	0.533268	0	1	1	no
Afu8g02240-T	Afu8g02240	Afu8g02240	Chr8_A_fumigatus_Af293:577475-579083	q1	q2	NOTEST	0.00939353	0.0187063	0.993789	1.99141	0	1	1	no
Afu8g02255-T	Afu8g02255	Afu8g02255	Chr8_A_fumigatus_Af293:605306-605422	q1	q2	NOTEST	0	0	0	1	0	1	1	no
Afu8g02260-T	Afu8g02260	Afu8g02260	Chr8_A_fumigatus_Af293:605431-607598	q1	q2	NOTEST	0.0956771	0.138145	0.529934	1.44386	0	1	1	no
Afu8g02270-T	Afu8g02270	Afu8g02270	Chr8_A_fumigatus_Af293:608287-609312	q1	q2	NOTEST	0.162619	0.21503	0.403044	1.32229	0	1	1	no
Afu8g02290-T	Afu8g02290	Afu8g02290	Chr8_A_fumigatus_Af293:611981-613412	q1	q2	NOTEST	0.0987326	0.0673208	-0.552474	0.68185	0	1	1	no
Afu8g02300-T	Afu8g02300	Afu8g02300	Chr8_A_fumigatus_Af293:613795-615261	q1	q2	NOTEST	0.0888479	0.024765	-1.84303	0.278736	0	1	1	no
Afu8g02320-T	Afu8g02320	Afu8g02320	Chr8_A_fumigatus_Af293:620481-622290	q1	q2	NOTEST	0.0258285	0.026521	0.0381696	1.02681	0	1	1	no
Afu8g02330-T	Afu8g02330	Afu8g02330	Chr8_A_fumigatus_Af293:622697-624497	q1	q2	NOTEST	0.0205337	0.0709188	1.78817	3.45377	0	1	1	no
Afu8g02335-T	Afu8g02335	Afu8g02335	Chr8_A_fumigatus_Af293:624576-625055	q1	q2	NOTEST	0	0.0230876	inf	#VALUE!	0	1	1	no
Afu8g02340-T	Afu8g02340	Afu8g02340	Chr8_A_fumigatus_Af293:626243-626573	q1	q2	NOTEST	0	0.201721	inf	#VALUE!	0	1	1	no
Afu8g02360-T	Afu8g02360	Afu8g02360	Chr8_A_fumigatus_Af293:637382-639335	q1	q2	NOTEST	0.028493	0	#NAME?	#NAME?	0	1	1	no
Afu8g02380-T	Afu8g02380	Afu8g02380	Chr8_A_fumigatus_Af293:639554-641154	q1	q2	NOTEST	0.0193389	0.00489061	-1.98342	0.25289	0	1	1	no
Afu8g02390-T	Afu8g02390	Afu8g02390	Chr8_A_fumigatus_Af293:642050-642838	q1	q2	NOTEST	0.0778436	0.16986	1.1257	2.18207	0	1	1	no
Afu8g02400-T	Afu8g02400	Afu8g02400	Chr8_A_fumigatus_Af293:643736-644970	q1	q2	NOTEST	0.0932599	0.113124	0.278575	1.213	0	1	1	no
Afu8g02410-T	Afu8g02410	Afu8g02410	Chr8_A_fumigatus_Af293:646116-647316	q1	q2	NOTEST	0.0455688	0.127781	1.48756	2.80414	0	1	1	no
Afu8g02600-T	Afu8g02600	Afu8g02600	Chr8_A_fumigatus_Af293:689204-690309	q1	q2	NOTEST	0.1275	0.173731	0.44635	1.36259	0	1	1	no
Afu8g05510-T	Afu8g05510	Afu8g05510	Chr8_A_fumigatus_Af293:1286007-1287756	q1	q2	NOTEST	0.238739	0.165486	-0.528722	0.693169	0	1	1	no
Afu8g05730-T	Afu8g05730	Afu8g05730	Chr8_A_fumigatus_Af293:1365111-1366013	q1	q2	NOTEST	0.129332	0.179752	0.474926	1.38985	0	1	1	no
Afu8g05810-T	Afu8g05810	Afu8g05810	Chr8_A_fumigatus_Af293:1382705-1384016	q1	q2	NOTEST	0.106302	0.163594	0.621942	1.53895	0	1	1	no
Afu8g05920-T	Afu8g05920	Afu8g05920	Chr8_A_fumigatus_Af293:1403176-1404093	q1	q2	NOTEST	0.0777809	0.0644854	-0.270443	0.829065	0	1	1	no
Afu8g06075-T	Afu8g06075	Afu8g06075	Chr8_A_fumigatus_Af293:1445596-1445712	q1	q2	NOTEST	0	0	0	1	0	1	1	no
Afu8g06132-T	Afu8g06132	Afu8g06132	Chr8_A_fumigatus_Af293:1456004-1458419	q1	q2	NOTEST	0	0	0	1	0	1	1	no
Afu8g06140-T	Afu8g06140	fhk3	Chr8_A_fumigatus_Af293:1458778-1463430	q1	q2	NOTEST	0	0	0	1	0	1	1	no
Afu8g06150-T	Afu8g06150	Afu8g06150	Chr8_A_fumigatus_Af293:1463554-1465479	q1	q2	NOTEST	0	0	0	1	0	1	1	no
Afu8g06160-T	Afu8g06160	Afu8g06160	Chr8_A_fumigatus_Af293:1465604-1468115	q1	q2	NOTEST	0.0424364	0.0162052	-1.38884	0.381872	0	1	1	no
Afu8g06165-T	Afu8g06165	Afu8g06165	Chr8_A_fumigatus_Af293:1468965-1470401	q1	q2	NOTEST	0	0	0	1	0	1	1	no
Afu8g06210-T	Afu8g06210	Afu8g06210	Chr8_A_fumigatus_Af293:1480263-1482297	q1	q2	NOTEST	0	0	0	1	0	1	1	no
Afu8g06220-T	Afu8g06220	Afu8g06220	Chr8_A_fumigatus_Af293:1484014-1487257	q1	q2	NOTEST	0	0	0	1	0	1	1	no
Afu8g06230-T	Afu8g06230	Afu8g06230	Chr8_A_fumigatus_Af293:1487925-1488945	q1	q2	NOTEST	0	0	0	1	0	1	1	no
Afu8g06240-T	Afu8g06240	Afu8g06240	Chr8_A_fumigatus_Af293:1489031-1489446	q1	q2	NOTEST	0	0	0	1	0	1	1	no
Afu8g06250-T	Afu8g06250	Afu8g06250	Chr8_A_fumigatus_Af293:1489463-1490309	q1	q2	NOTEST	0	0	0	1	0	1	1	no
Afu8g06260-T	Afu8g06260	Afu8g06260	Chr8_A_fumigatus_Af293:1490665-1492132	q1	q2	NOTEST	0	0	0	1	0	1	1	no
Afu8g06270-T	Afu8g06270	Afu8g06270	Chr8_A_fumigatus_Af293:1492324-1493302	q1	q2	NOTEST	0	0	0	1	0	1	1	no
Afu8g06280-T	Afu8g06280	Afu8g06280	Chr8_A_fumigatus_Af293:1493620-1494945	q1	q2	NOTEST	0	0	0	1	0	1	1	no
Afu8g06290-T	Afu8g06290	Afu8g06290	Chr8_A_fumigatus_Af293:1499664-1504976	q1	q2	NOTEST	0	0	0	1	0	1	1	no
Afu8g06300-T	Afu8g06300	Afu8g06300	Chr8_A_fumigatus_Af293:1505555-1507908	q1	q2	NOTEST	0	0	0	1	0	1	1	no
Afu8g06310-T	Afu8g06310	Afu8g06310	Chr8_A_fumigatus_Af293:1511161-1513425	q1	q2	NOTEST	0	0	0	1	0	1	1	no
Afu8g06320-T	Afu8g06320	Afu8g06320	Chr8_A_fumigatus_Af293:1513904-1514206	q1	q2	NOTEST	0	0	0	1	0	1	1	no
Afu8g06335-T	Afu8g06335	Afu8g06335	Chr8_A_fumigatus_Af293:1514930-1517081	q1	q2	NOTEST	0	0.0172529	inf	#VALUE!	0	1	1	no
Afu8g06350-T	Afu8g06350	Afu8g06350	Chr8_A_fumigatus_Af293:1523267-1524455	q1	q2	NOTEST	0	0	0	1	0	1	1	no
Afu8g06360-T	Afu8g06360	Afu8g06360	Chr8_A_fumigatus_Af293:1524861-1527075	q1	q2	NOTEST	0	0	0	1	0	1	1	no
Afu8g06370-T	Afu8g06370	Afu8g06370	Chr8_A_fumigatus_Af293:1531941-1533627	q1	q2	NOTEST	0	0	0	1	0	1	1	no
Afu8g06380-T	Afu8g06380	Afu8g06380	Chr8_A_fumigatus_Af293:1533833-1534602	q1	q2	NOTEST	0	0	0	1	0	1	1	no
Afu8g06390-T	Afu8g06390	Afu8g06390	Chr8_A_fumigatus_Af293:1535281-1536208	q1	q2	NOTEST	0	0.0109317	inf	#VALUE!	0	1	1	no
Afu8g06400-T	Afu8g06400	Afu8g06400	Chr8_A_fumigatus_Af293:1539558-1543196	q1	q2	NOTEST	0	0	0	1	0	1	1	no
Afu8g06480-T	Afu8g06480	Afu8g06480	Chr8_A_fumigatus_Af293:1563258-1564399	q1	q2	NOTEST	0.0286937	0.0168936	-0.764257	0.588757	0	1	1	no
Afu8g06490-T	Afu8g06490	Afu8g06490	Chr8_A_fumigatus_Af293:1567780-1569852	q1	q2	NOTEST	0	0	0	1	0	1	1	no
Afu8g06500-T	Afu8g06500	Afu8g06500	Chr8_A_fumigatus_Af293:1571947-1572430	q1	q2	NOTEST	0.102447	0.127801	0.319023	1.24749	0	1	1	no
Afu8g06540-T	Afu8g06540	Afu8g06540	Chr8_A_fumigatus_Af293:1581222-1582923	q1	q2	NOTEST	0.146512	0.0601154	-1.28521	0.410311	0	1	1	no
Afu8g06570-T	Afu8g06570	Afu8g06570	Chr8_A_fumigatus_Af293:1592940-1594435	q1	q2	NOTEST	0.153595	0.172402	0.166647	1.12245	0	1	1	no
Afu8g06580-T	Afu8g06580	Afu8g06580	Chr8_A_fumigatus_Af293:1594482-1596306	q1	q2	NOTEST	0.179203	0.218511	0.28611	1.21935	0	1	1	no
Afu8g06780-T	Afu8g06780	aclF	Chr8_A_fumigatus_Af293:1651447-1652738	q1	q2	NOTEST	0	0.0446466	inf	#VALUE!	0	1	1	no
Afu8g06785-T	Afu8g06785	Afu8g06785	Chr8_A_fumigatus_Af293:1652953-1653956	q1	q2	NOTEST	0.0139478	0.0360207	1.36879	2.58254	0	1	1	no
Afu8g06790-T	Afu8g06790	Afu8g06790	Chr8_A_fumigatus_Af293:1655113-1656279	q1	q2	NOTEST	0.150378	0.052519	-1.51768	0.349247	0	1	1	no
Afu8g06800-T	Afu8g06800	Afu8g06800	Chr8_A_fumigatus_Af293:1661082-1661970	q1	q2	NOTEST	0.0345703	0	#NAME?	#NAME?	0	1	1	no
Afu8g06910-T	Afu8g06910	Afu8g06910	Chr8_A_fumigatus_Af293:1693445-1694081	q1	q2	NOTEST	0	0.124812	inf	#VALUE!	0	1	1	no
Afu8g06970-T	Afu8g06970	Afu8g06970	Chr8_A_fumigatus_Af293:1704453-1706205	q1	q2	NOTEST	0.106456	0.22703	1.09263	2.13262	0	1	1	no
Afu8g06974-T	Afu8g06974	Afu8g06974	Chr8_A_fumigatus_Af293:1707988-1708225	q1	q2	NOTEST	0	0	0	1	0	1	1	no
Afu8g06980-T	Afu8g06980	gh25	Chr8_A_fumigatus_Af293:1708341-1709925	q1	q2	NOTEST	0.160885	0.178473	0.149678	1.10932	0	1	1	no
Afu8g07010-T	Afu8g07010	Afu8g07010	Chr8_A_fumigatus_Af293:1719734-1720011	q1	q2	NOTEST	0.571202	0.157608	-1.85767	0.275922	0	1	1	no
Afu8g07020-T	Afu8g07020	Afu8g07020	Chr8_A_fumigatus_Af293:1720124-1721452	q1	q2	NOTEST	0.0728733	0.200461	1.45986	2.75082	0	1	1	no
Afu8g07250-T	Afu8g07250	Afu8g07250	Chr8_A_fumigatus_Af293:1779788-1781062	q1	q2	NOTEST	0.0594966	0.0288832	-1.04257	0.485462	0	1	1	no
Afu8g07265-T	Afu8g07265	Afu8g07265	Chr8_A_fumigatus_Af293:1784431-1785531	q1	q2	NOTEST	0.0221774	0	#NAME?	#NAME?	0	1	1	no
Afu8g07270-T	Afu8g07270	Afu8g07270	Chr8_A_fumigatus_Af293:1785871-1787980	q1	q2	NOTEST	0.0217645	0.0184686	-0.236904	0.848564	0	1	1	no
Afu8g07290-T	Afu8g07290	Afu8g07290	Chr8_A_fumigatus_Af293:1790734-1791102	q1	q2	NOTEST	0	0	0	1	0	1	1	no
Afu8g07310-T	Afu8g07310	Afu8g07310	Chr8_A_fumigatus_Af293:1793274-1794196	q1	q2	NOTEST	0.0946384	0.0434158	-1.1242	0.458756	0	1	1	no
Afu8g07370-T	Afu8g07370	Afu8g07370	Chr8_A_fumigatus_Af293:1809472-1811208	q1	q2	NOTEST	0.115137	0.0648312	-0.828597	0.563077	0	1	1	no
Afu8g07390-T	Afu8g07390	Afu8g07390	Chr8_A_fumigatus_Af293:1818488-1818641	q1	q2	NOTEST	1.6172	1.28844	-0.327873	0.79671	0	1	1	no
Afu8tA(CGC)2-T	Afu8tA(CGC)2	tA%28CGC%292	Chr8_A_fumigatus_Af293:1421583-1423991	q1	q2	NOTEST	0	0	0	1	0	1	1	no
Afu8tD(GUC)8-T	Afu8tD(GUC)8	tD%28GUC%298	Chr8_A_fumigatus_Af293:1023657-1028988	q1	q2	NOTEST	0	0	0	1	0	1	1	no
Afu8tD(GUC)9-T	Afu8tD(GUC)9	tD%28GUC%299	Chr8_A_fumigatus_Af293:1409470-1411141	q1	q2	NOTEST	0	0	0	1	0	1	1	no
Afu8tG(GCC)11-T	Afu8tG(GCC)11	tG%28GCC%2911	Chr8_A_fumigatus_Af293:663967-665922	q1	q2	NOTEST	0	0	0	1	0	1	1	no
Afu8tH(GUG)4-T	Afu8tH(GUG)4	tH%28GUG%294	Chr8_A_fumigatus_Af293:1618769-1618840	q1	q2	NOTEST	0	0	0	1	0	1	1	no
Afu8tI(AAU)6-T	Afu8tI(AAU)6	tI%28AAU%296	Chr8_A_fumigatus_Af293:1434702-1434776	q1	q2	NOTEST	0	0	0	1	0	1	1	no
Afu8tI(AAU)7-T	Afu8tI(AAU)7	tI%28AAU%297	Chr8_A_fumigatus_Af293:970484-970558	q1	q2	NOTEST	0	0	0	1	0	1	1	no
Afu8tM(CAU)7-T	Afu8tM(CAU)7	tM%28CAU%297	Chr8_A_fumigatus_Af293:1674925-1674997	q1	q2	NOTEST	0	0	0	1	0	1	1	no
Afu8tM(CAU)8-T	Afu8tM(CAU)8	tM%28CAU%298	Chr8_A_fumigatus_Af293:1756465-1756578	q1	q2	NOTEST	0	0	0	1	0	1	1	no
Afu8tQ(CUG)1-T	Afu8tQ(CUG)1	tQ%28CUG%291	Chr8_A_fumigatus_Af293:1428296-1430884	q1	q2	NOTEST	0	9.30912	inf	#VALUE!	0	1	1	no
Afu8tQ(UUG)2-T	Afu8tQ(UUG)2	tQ%28UUG%292	Chr8_A_fumigatus_Af293:1106807-1106893	q1	q2	NOTEST	0	0	0	1	0	1	1	no
Afu8tR(CCU)2-T	Afu8tR(CCU)2	tR%28CCU%292	Chr8_A_fumigatus_Af293:647969-648049	q1	q2	NOTEST	0	0	0	1	0	1	1	no
Afu8tV(AAC)3-T	Afu8tV(AAC)3	tV%28AAC%293	Chr8_A_fumigatus_Af293:1009805-1009879	q1	q2	NOTEST	0	0	0	1	0	1	1	no
Afu8tV(AAC)4-T	Afu8tV(AAC)4	tV%28AAC%294	Chr8_A_fumigatus_Af293:1010164-1010238	q1	q2	NOTEST	0	0	0	1	0	1	1	no
Afu8tV(AAC)5-T	Afu8tV(AAC)5	tV%28AAC%295	Chr8_A_fumigatus_Af293:1011734-1011808	q1	q2	NOTEST	0	0	0	1	0	1	1	no
Afu8tV(AAC)6-T	Afu8tV(AAC)6	tV%28AAC%296	Chr8_A_fumigatus_Af293:1016438-1016512	q1	q2	NOTEST	0	0	0	1	0	1	1	no
Afu8tV(AAC)7-T	Afu8tV(AAC)7	tV%28AAC%297	Chr8_A_fumigatus_Af293:1315261-1315335	q1	q2	NOTEST	0	0	0	1	0	1	1	no
AfuMt00001-T	AfuMt00001	AfuMt00001	mito_A_fumigatus_Af293:0-1158	q1	q2	NOTEST	0.117741	0.168045	0.513234	1.42725	0	1	1	no
AfuMt00010-T	AfuMt00010	AfuMt00010	mito_A_fumigatus_Af293:1651-2713	q1	q2	NOTEST	0.0473736	0	#NAME?	#NAME?	0	1	1	no
AfuMt00020-T	AfuMt00020	AfuMt00020	mito_A_fumigatus_Af293:3013-4480	q1	q2	NOTEST	0.0876225	0.0671626	-0.383643	0.7665	0	1	1	no
AfuMt00050-T	AfuMt00050	AfuMt00050	mito_A_fumigatus_Af293:8078-8729	q1	q2	NOTEST	0	0.0384077	inf	#VALUE!	0	1	1	no
AfuMt00130-T	AfuMt00130	AfuMt00130	mito_A_fumigatus_Af293:27608-29860	q1	q2	NOTEST	0	0.320151	inf	#VALUE!	0	1	1	no
AfuMt00140-T	AfuMt00140	AfuMt00140	mito_A_fumigatus_Af293:27608-29860	q1	q2	NOTEST	0.0361121	0.177371	2.29622	4.91169	0	1	1	no
AfuMt00150-T	AfuMt00150	AfuMt00150	mito_A_fumigatus_Af293:29912-31601	q1	q2	NOTEST	0.0484583	0.101412	1.06541	2.09276	0	1	1	no
AfuMttC(GCA)4-T	AfuMttC(GCA)4	tC%28GCA%294mt	mito_A_fumigatus_Af293:1239-1310	q1	q2	NOTEST	0	0	0	1	0	1	1	no
AfuMttD(GUC)10-T	AfuMttD(GUC)10	tD%28GUC%2910mt	mito_A_fumigatus_Af293:10319-10392	q1	q2	NOTEST	0	0	0	1	0	1	1	no
AfuMttG(ACC)1-T	AfuMttG(ACC)1	tG%28ACC%291mt	mito_A_fumigatus_Af293:10131-10202	q1	q2	NOTEST	0	0	0	1	0	1	1	no
AfuMttG(UCC)4-T	AfuMttG(UCC)4	tG%28UCC%294mt	mito_A_fumigatus_Af293:10244-10315	q1	q2	NOTEST	0	0	0	1	0	1	1	no
AfuMttI(GAU)1-T	AfuMttI(GAU)1	tI%28GAU%291mt	mito_A_fumigatus_Af293:10571-10643	q1	q2	NOTEST	0	0	0	1	0	1	1	no
AfuMttK(UUU)2-T	AfuMttK(UUU)2	tK%28UUU%292mt	mito_A_fumigatus_Af293:10008-10081	q1	q2	NOTEST	0	0	0	1	0	1	1	no
AfuMttN(GUU)8-T	AfuMttN(GUU)8	tN%28GUU%298mt	mito_A_fumigatus_Af293:4631-4702	q1	q2	NOTEST	0	0	0	1	0	1	1	no
AfuMttP(UGG)3-T	AfuMttP(UGG)3	tP%28UGG%293mt	mito_A_fumigatus_Af293:10878-10951	q1	q2	NOTEST	0	0	0	1	0	1	1	no
AfuMttR(ACG)10-T	AfuMttR(ACG)10	tR%28ACG%2910mt	mito_A_fumigatus_Af293:27378-27449	q1	q2	NOTEST	0	0	0	1	0	1	1	no
AfuMttS(GCU)5-T	AfuMttS(GCU)5	tS%28GCU%295mt	mito_A_fumigatus_Af293:10400-10481	q1	q2	NOTEST	0	7.04273	inf	#VALUE!	0	1	1	no
AfuMttS(UGA)2-T	AfuMttS(UGA)2	tS%28UGA%292mt	mito_A_fumigatus_Af293:10730-10816	q1	q2	NOTEST	0	0	0	1	0	1	1	no
AfuMttW(UCA)1-T	AfuMttW(UCA)1	tW%28UCA%291mt	mito_A_fumigatus_Af293:10481-10553	q1	q2	NOTEST	0	0	0	1	0	1	1	no
AfuMttY(GUA)7-T	AfuMttY(GUA)7	tY%28GUA%297mt	mito_A_fumigatus_Af293:7920-8005	q1	q2	NOTEST	0	0	0	1	0	1	1	no
Afu1g09140-T	Afu1g09140	Afu1g09140	Chr1_A_fumigatus_Af293:2374411-2378084	q1	q2	OK	26.7024	26.7021	-1.5057e-05	0.99999	-4.15485e-05	0.99975	0.99975	no
Afu5g07180-T	Afu5g07180	Afu5g07180	Chr5_A_fumigatus_Af293:1781726-1789479	q1	q2	OK	19.8845	19.8832	-9.0421e-05	0.999937	-0.000247114	0.9997	0.99975	no
Afu5g11270-T	Afu5g11270	Afu5g11270	Chr5_A_fumigatus_Af293:2887145-2889076	q1	q2	OK	101.823	101.822	-1.38174e-05	0.99999	-3.73928e-05	0.9997	0.99975	no
Afu2g07420-T	Afu2g07420	sac6	Chr2_A_fumigatus_Af293:1887478-1890480	q1	q2	OK	299.013	299.053	0.000190047	1.00013	0.000467119	0.99915	0.999477	no
Afu2g14920-T	Afu2g14920	Afu2g14920	Chr2_A_fumigatus_Af293:3930549-3933746	q1	q2	OK	85.2271	85.2102	-0.00028505	0.999802	-0.000750278	0.99905	0.999477	no
Afu2g10420-T	Afu2g10420	Afu2g10420	Chr2_A_fumigatus_Af293:2664780-2669068	q1	q2	OK	37.6408	37.6328	-0.000304947	0.999789	-0.000780318	0.9988	0.999346	no
Afu6g06350-T	Afu6g06350	Afu6g06350	Chr6_A_fumigatus_Af293:1348556-1349998	q1	q2	OK	263.054	263.147	0.000510704	1.00035	0.0013404	0.99835	0.999004	no
Afu1g16830-T	Afu1g16830	Afu1g16830	Chr1_A_fumigatus_Af293:4590986-4594754	q1	q2	OK	8.95881	8.96335	0.000730901	1.00051	0.00185687	0.9981	0.998963	no
Afu2g01750-T	Afu2g01750	Afu2g01750	Chr2_A_fumigatus_Af293:427640-429646	q1	q2	OK	157.206	157.151	-0.000505654	0.99965	-0.00131155	0.9982	0.998963	no
Afu4g12370-T	Afu4g12370	Afu4g12370	Chr4_A_fumigatus_Af293:3238379-3239549	q1	q2	OK	43.1309	43.1174	-0.000452711	0.999686	-0.0011585	0.99815	0.998963	no
Afu6g04840-T	Afu6g04840	Afu6g04840	Chr6_A_fumigatus_Af293:1136774-1141111	q1	q2	OK	20.1135	20.1198	0.000449817	1.00031	0.00124897	0.99815	0.998963	no
Afu3g10600-T	Afu3g10600	Afu3g10600	Chr3_A_fumigatus_Af293:2737241-2738745	q1	q2	OK	142.048	142.113	0.000655381	1.00045	0.00179183	0.99775	0.99895	no
Afu4g11170-T	Afu4g11170	Afu4g11170	Chr4_A_fumigatus_Af293:2916313-2918302	q1	q2	OK	13.5158	13.5109	-0.000525521	0.999636	-0.00130156	0.99775	0.99895	no
Afu2g05510-T	Afu2g05510	Afu2g05510	Chr2_A_fumigatus_Af293:1537428-1538546	q1	q2	OK	557.036	557.322	0.000740872	1.00051	0.00189529	0.9974	0.998918	no
Afu3g07920-T	Afu3g07920	Afu3g07920	Chr3_A_fumigatus_Af293:2010389-2011444	q1	q2	OK	92.6357	92.6675	0.000494644	1.00034	0.00132301	0.9975	0.998918	no
Afu2g09990-T	Afu2g09990	Afu2g09990	Chr2_A_fumigatus_Af293:2554515-2559036	q1	q2	OK	26.2155	26.2301	0.000806166	1.00056	0.002191	0.9971	0.998886	no
Afu2g15140-T	Afu2g15140	Afu2g15140	Chr2_A_fumigatus_Af293:4003476-4006322	q1	q2	OK	4.572	4.57543	0.00108152	1.00075	0.00236987	0.99725	0.998886	no
Afu3g09370-T	Afu3g09370	Afu3g09370	Chr3_A_fumigatus_Af293:2369232-2373335	q1	q2	OK	25.8029	25.7897	-0.000736153	0.99949	-0.00204144	0.9972	0.998886	no
Afu6g02700-T	Afu6g02700	Afu6g02700	Chr6_A_fumigatus_Af293:536692-542597	q1	q2	OK	20.8933	20.8784	-0.00102686	0.999288	-0.00188569	0.99715	0.998886	no
Afu7g05870-T	Afu7g05870	pre8	Chr7_A_fumigatus_Af293:1437992-1439560	q1	q2	OK	185.394	185.508	0.000888338	1.00062	0.00236147	0.99705	0.998886	no
Afu8g02780-T	Afu8g02780	Afu8g02780	Chr8_A_fumigatus_Af293:739874-744625	q1	q2	OK	57.1665	57.1286	-0.000957665	0.999336	-0.00251695	0.99695	0.998886	no
Afu8g04960-T	Afu8g04960	Afu8g04960	Chr8_A_fumigatus_Af293:1145917-1146463	q1	q2	OK	261.957	261.857	-0.000550775	0.999618	-0.0013745	0.99725	0.998886	no
Afu5g02200-T	Afu5g02200	Afu5g02200	Chr5_A_fumigatus_Af293:561978-563147	q1	q2	OK	43.9496	43.9174	-0.00105538	0.999269	-0.0027328	0.996	0.998398	no
Afu2g07520-T	Afu2g07520	Afu2g07520	Chr2_A_fumigatus_Af293:1926200-1928684	q1	q2	OK	49.8188	49.7753	-0.00125945	0.999127	-0.00342725	0.99565	0.998157	no
Afu5g13560-T	Afu5g13560	Afu5g13560	Chr5_A_fumigatus_Af293:3560270-3562553	q1	q2	OK	48.3861	48.3459	-0.00119753	0.99917	-0.00324898	0.99555	0.998157	no
Afu2g02930-T	Afu2g02930	Afu2g02930	Chr2_A_fumigatus_Af293:752612-753404	q1	q2	OK	28.5311	28.5039	-0.00137469	0.999048	-0.00321314	0.99535	0.998074	no
Afu6g07860-T	Afu6g07860	Afu6g07860	Chr6_A_fumigatus_Af293:1808941-1811956	q1	q2	OK	8.69942	8.69165	-0.0012892	0.999107	-0.00309783	0.99525	0.998074	no
Afu7g04650-T	Afu7g04650	Afu7g04650	Chr7_A_fumigatus_Af293:1070163-1072188	q1	q2	OK	146.405	146.561	0.00153647	1.00107	0.00407556	0.9952	0.998074	no
Afu4g00150-T	Afu4g00150	Afu4g00150	Chr4_A_fumigatus_Af293:35675-37726	q1	q2	OK	7.33055	7.34038	0.00193387	1.00134	0.00429666	0.9947	0.99775	no
Afu1g05930-T	Afu1g05930	Afu1g05930	Chr1_A_fumigatus_Af293:1709666-1713339	q1	q2	OK	45.769	45.8164	0.00149395	1.00104	0.00406047	0.99395	0.997207	no
Afu1g15110-T	Afu1g15110	Afu1g15110	Chr1_A_fumigatus_Af293:4057993-4063914	q1	q2	OK	17.4183	17.4362	0.00148746	1.00103	0.00411412	0.99395	0.997207	no
Afu3g01180-T	Afu3g01180	Afu3g01180	Chr3_A_fumigatus_Af293:281404-283021	q1	q2	OK	1.74818	1.74694	-0.00101922	0.999294	-0.0017953	0.99405	0.997207	no
Afu5g09410-T	Afu5g09410	Afu5g09410	Chr5_A_fumigatus_Af293:2419760-2421959	q1	q2	OK	13.0177	13.0337	0.00177282	1.00123	0.00384513	0.99365	0.997134	no
Afu1g13460-T	Afu1g13460	Afu1g13460	Chr1_A_fumigatus_Af293:3581681-3583091	q1	q2	OK	20.6092	20.6366	0.00191647	1.00133	0.0047737	0.99345	0.997042	no
Afu1g11880-T	Afu1g11880	Afu1g11880	Chr1_A_fumigatus_Af293:3124829-3128519	q1	q2	OK	8.86611	8.87923	0.00213372	1.00148	0.00544272	0.9933	0.997001	no
Afu5g12840-T	Afu5g12840	Afu5g12840	Chr5_A_fumigatus_Af293:3361747-3362965	q1	q2	OK	127.579	127.396	-0.00206593	0.998569	-0.00564514	0.99315	0.99696	no
Afu1g09680-T	Afu1g09680	Afu1g09680	Chr1_A_fumigatus_Af293:2510683-2513236	q1	q2	OK	115.027	115.161	0.00167474	1.00116	0.00452975	0.99245	0.996467	no
Afu3g12370-T	Afu3g12370	Afu3g12370	Chr3_A_fumigatus_Af293:3260059-3261136	q1	q2	OK	555.123	554.204	-0.00238886	0.998346	-0.0062136	0.99225	0.996467	no
Afu5g12040-T	Afu5g12040	Afu5g12040	Chr5_A_fumigatus_Af293:3115603-3117103	q1	q2	OK	32.6379	32.5905	-0.00209919	0.998546	-0.00557107	0.9922	0.996467	no
Afu6g05000-T	Afu6g05000	invA	Chr6_A_fumigatus_Af293:1186447-1189220	q1	q2	OK	4.00079	4.00756	0.00243888	1.00169	0.00526951	0.9925	0.996467	no
Afu6g10980-T	Afu6g10980	Afu6g10980	Chr6_A_fumigatus_Af293:2701578-2705563	q1	q2	OK	23.1778	23.2083	0.00189825	1.00132	0.00523478	0.99255	0.996467	no
Afu1g05510-T	Afu1g05510	Afu1g05510	Chr1_A_fumigatus_Af293:1574176-1576856	q1	q2	OK	22.3048	22.2694	-0.00229013	0.998414	-0.00615744	0.9918	0.996461	no
Afu1g16220-T	Afu1g16220	Afu1g16220	Chr1_A_fumigatus_Af293:4410735-4413248	q1	q2	OK	25.8947	25.8522	-0.0023717	0.998357	-0.00637487	0.9919	0.996461	no
Afu3g07800-T	Afu3g07800	Afu3g07800	Chr3_A_fumigatus_Af293:1965674-1967411	q1	q2	OK	1.2262	1.22705	0.00100036	1.00069	0.00169293	0.99175	0.996461	no
Afu3g08140-T	Afu3g08140	Afu3g08140	Chr3_A_fumigatus_Af293:2091361-2092189	q1	q2	OK	101.297	101.44	0.00203769	1.00141	0.00538337	0.992	0.996461	no
Afu3g11000-T	Afu3g11000	Afu3g11000	Chr3_A_fumigatus_Af293:2864667-2869166	q1	q2	OK	21.8337	21.8	-0.00222721	0.998457	-0.00618449	0.9916	0.996461	no
Afu6g01990-T	Afu6g01990	Afu6g01990	Chr6_A_fumigatus_Af293:308939-310081	q1	q2	OK	26.5671	26.611	0.00238234	1.00165	0.00575705	0.99185	0.996461	no
Afu6g04140-T	Afu6g04140	Afu6g04140	Chr6_A_fumigatus_Af293:932088-933806	q1	q2	OK	31.2809	31.3325	0.0023769	1.00165	0.0062574	0.9915	0.996461	no
Afu4g04680-T	Afu4g04680	Afu4g04680	Chr4_A_fumigatus_Af293:1317450-1319640	q1	q2	OK	59.3189	59.2026	-0.002831	0.99804	-0.00775245	0.991	0.996221	no
Afu4g07040-T	Afu4g07040	ctsD	Chr4_A_fumigatus_Af293:1825982-1827407	q1	q2	OK	67.5779	67.6753	0.00207827	1.00144	0.00573357	0.9908	0.996129	no
Afu4g12410-T	Afu4g12410	Afu4g12410	Chr4_A_fumigatus_Af293:3257802-3260626	q1	q2	OK	1.43218	1.43549	0.00333553	1.00231	0.00618033	0.99065	0.996088	no
Afu2g16990-T	Afu2g16990	Afu2g16990	Chr2_A_fumigatus_Af293:4541225-4543405	q1	q2	OK	7.17754	7.19333	0.00316903	1.0022	0.00719708	0.99035	0.995895	no
Afu6g12390-T	Afu6g12390	lcbA	Chr6_A_fumigatus_Af293:3123600-3125892	q1	q2	OK	93.9306	93.752	-0.00274687	0.998098	-0.00743254	0.9902	0.995854	no
Afu1g11940-T	Afu1g11940	Afu1g11940	Chr1_A_fumigatus_Af293:3142877-3149563	q1	q2	OK	32.8088	32.7529	-0.00246161	0.998295	-0.00656846	0.99	0.995762	no
Afu1g04010-T	Afu1g04010	Afu1g04010	Chr1_A_fumigatus_Af293:1153524-1155396	q1	q2	OK	19.5419	19.5838	0.0030941	1.00215	0.0078734	0.98965	0.995519	no
Afu4g12060-T	Afu4g12060	Afu4g12060	Chr4_A_fumigatus_Af293:3170748-3172683	q1	q2	OK	128.884	129.112	0.00254625	1.00177	0.00691965	0.9896	0.995519	no
Afu2g14510-T	Afu2g14510	Afu2g14510	Chr2_A_fumigatus_Af293:3792881-3797163	q1	q2	OK	24.7726	24.7286	-0.00256572	0.998223	-0.00700816	0.9894	0.995487	no
Afu2g10340-T	Afu2g10340	Afu2g10340	Chr2_A_fumigatus_Af293:2645936-2649212	q1	q2	OK	49.1619	49.0431	-0.00348937	0.997584	-0.0094785	0.9888	0.995043	no
Afu2g14080-T	Afu2g14080	Afu2g14080	Chr2_A_fumigatus_Af293:3679344-3683397	q1	q2	OK	34.8944	34.8223	-0.00298453	0.997933	-0.00815477	0.98885	0.995043	no
Afu5g06090-T	Afu5g06090	Afu5g06090	Chr5_A_fumigatus_Af293:1452480-1454395	q1	q2	OK	45.174	45.2754	0.00323358	1.00224	0.00885825	0.9887	0.995043	no
Afu3g07280-T	Afu3g07280	Afu3g07280	Chr3_A_fumigatus_Af293:1824730-1825766	q1	q2	OK	13.7094	13.6743	-0.00370064	0.997438	-0.0081406	0.9884	0.994918	no
Afu1g03490-T	Afu1g03490	Afu1g03490	Chr1_A_fumigatus_Af293:1006400-1009455	q1	q2	OK	18.5885	18.5464	-0.00326713	0.997738	-0.00868652	0.9881	0.994725	no
Afu4g06960-T	Afu4g06960	Afu4g06960	Chr4_A_fumigatus_Af293:1800294-1801952	q1	q2	OK	133.883	133.589	-0.00317148	0.997804	-0.00836091	0.98795	0.994725	no
Afu5g01180-T	Afu5g01180	Afu5g01180	Chr5_A_fumigatus_Af293:294358-295991	q1	q2	OK	4.62536	4.63871	0.00415755	1.00289	0.00820482	0.9879	0.994725	no
Afu5g04330-T	Afu5g04330	Afu5g04330	Chr5_A_fumigatus_Af293:1160191-1164511	q1	q2	OK	160.296	159.878	-0.00376785	0.997392	-0.00943134	0.988	0.994725	no
Afu3g05650-T	Afu3g05650	orlA	Chr3_A_fumigatus_Af293:1375566-1379559	q1	q2	OK	62.983	62.8268	-0.00358334	0.997519	-0.00944385	0.9876	0.994659	no
Afu4g03435-T	Afu4g03435	Afu4g03435	Chr4_A_fumigatus_Af293:977121-977782	q1	q2	OK	15.3029	15.3516	0.00458518	1.00318	0.00904296	0.98725	0.994416	no
Afu3g15290-T	Afu3g15290	Afu3g15290	Chr3_A_fumigatus_Af293:4021239-4023468	q1	q2	OK	0.493889	0.492238	-0.00483253	0.996656	-0.00720793	0.9869	0.994173	no
Afu2g13890-T	Afu2g13890	anxc3.2	Chr2_A_fumigatus_Af293:3626131-3627695	q1	q2	OK	35.26	35.1768	-0.00340728	0.997641	-0.00909754	0.9864	0.993778	no
Afu4g01392-T	Afu4g01392	Afu4g01392	Chr4_A_fumigatus_Af293:365616-368901	q1	q2	OK	29.9807	29.9031	-0.00373965	0.997411	-0.0101767	0.9861	0.993585	no
Afu6g10740-T	Afu6g10740	Afu6g10740	Chr6_A_fumigatus_Af293:2652893-2654144	q1	q2	OK	5.00647	4.98737	-0.00551486	0.996185	-0.0104738	0.9861	0.993585	no
Afu2g02000-T	Afu2g02000	Afu2g02000	Chr2_A_fumigatus_Af293:497892-499512	q1	q2	OK	34.5827	34.6768	0.00391962	1.00272	0.0105629	0.98525	0.992947	no
Afu6g03800-T	Afu6g03800	Afu6g03800	Chr6_A_fumigatus_Af293:837303-838380	q1	q2	OK	5.69308	5.71428	0.00536273	1.00372	0.0105079	0.98495	0.992754	no
Afu6g11520-T	Afu6g11520	Afu6g11520	Chr6_A_fumigatus_Af293:2862364-2863886	q1	q2	OK	7.88212	7.85329	-0.00528496	0.996343	-0.0112449	0.9846	0.992511	no
Afu2g10950-T	Afu2g10950	Afu2g10950	Chr2_A_fumigatus_Af293:2815853-2819739	q1	q2	OK	329.931	328.754	-0.00515404	0.996434	-0.0123905	0.9836	0.991662	no
Afu3g05770-T	Afu3g05770	Afu3g05770	Chr3_A_fumigatus_Af293:1410422-1411663	q1	q2	OK	31.3943	31.5041	0.00503497	1.0035	0.012046	0.98325	0.991662	no
Afu3g09690-T	Afu3g09690	Afu3g09690	Chr3_A_fumigatus_Af293:2476068-2476602	q1	q2	OK	96.4325	96.7447	0.0046629	1.00324	0.0115249	0.9836	0.991662	no
Afu4g06500-T	Afu4g06500	Afu4g06500	Chr4_A_fumigatus_Af293:1665913-1667157	q1	q2	OK	9.22986	9.19622	-0.00526821	0.996355	-0.0111662	0.9833	0.991662	no
Afu5g11290-T	Afu5g11290	Afu5g11290	Chr5_A_fumigatus_Af293:2891115-2892452	q1	q2	OK	304.062	305.049	0.00467581	1.00325	0.0120621	0.98365	0.991662	no
Afu6g12650-T	Afu6g12650	Afu6g12650	Chr6_A_fumigatus_Af293:3197349-3198766	q1	q2	OK	35.7487	35.6424	-0.00429331	0.997029	-0.011451	0.98295	0.991662	no
Afu7g05020-T	Afu7g05020	Afu7g05020	Chr7_A_fumigatus_Af293:1179633-1181129	q1	q2	OK	22.4709	22.3973	-0.00473805	0.996721	-0.0118451	0.9834	0.991662	no
Afu7g06220-T	Afu7g06220	sedE	Chr7_A_fumigatus_Af293:1522300-1524313	q1	q2	OK	1.37268	1.37826	0.00585533	1.00407	0.0103634	0.9832	0.991662	no
Afu8g00300-T	Afu8g00300	Afu8g00300	Chr8_A_fumigatus_Af293:51727-53713	q1	q2	OK	2.46224	2.47456	0.00720154	1.005	0.0131353	0.9826	0.991477	no
Afu5g05720-T	Afu5g05720	Afu5g05720	Chr5_A_fumigatus_Af293:1332651-1334255	q1	q2	OK	18.9397	18.8738	-0.00503251	0.996518	-0.0123183	0.9823	0.991283	no
Afu6g09050-T	Afu6g09050	Afu6g09050	Chr6_A_fumigatus_Af293:2151145-2153218	q1	q2	OK	2.29188	2.30241	0.00661084	1.00459	0.0125131	0.9816	0.990686	no
Afu2g16120-T	Afu2g16120	Afu2g16120	Chr2_A_fumigatus_Af293:4267790-4268845	q1	q2	OK	156.245	155.711	-0.00493797	0.996583	-0.0135191	0.9812	0.990391	no
Afu4g04300-T	Afu4g04300	Afu4g04300	Chr4_A_fumigatus_Af293:1211687-1212548	q1	q2	OK	105.749	105.369	-0.00519102	0.996408	-0.0138576	0.9812	0.990391	no
Afu2g04580-T	Afu2g04580	Afu2g04580	Chr2_A_fumigatus_Af293:1253058-1253791	q1	q2	OK	7.02278	7.05786	0.00718887	1.005	0.012297	0.9809	0.990307	no
Afu2g13512-T	Afu2g13512	Afu2g13512	Chr2_A_fumigatus_Af293:3504256-3506834	q1	q2	OK	57.7327	57.5132	-0.00549587	0.996198	-0.0150556	0.98075	0.990264	no
Afu4g14240-T	Afu4g14240	Afu4g14240	Chr4_A_fumigatus_Af293:3720728-3722077	q1	q2	OK	272.808	273.746	0.00495354	1.00344	0.0130995	0.98045	0.990071	no
Afu1g05595-T	Afu1g05595	Afu1g05595	Chr1_A_fumigatus_Af293:1604483-1607173	q1	q2	OK	16.8334	16.8957	0.00533179	1.0037	0.0141057	0.97975	0.989927	no
Afu1g10540-T	Afu1g10540	Afu1g10540	Chr1_A_fumigatus_Af293:2742084-2744826	q1	q2	OK	20.256	20.1793	-0.00547857	0.99621	-0.0148726	0.9801	0.989927	no
Afu1g14895-T	Afu1g14895	Afu1g14895	Chr1_A_fumigatus_Af293:3994722-3996514	q1	q2	OK	0.709685	0.704647	-0.0102788	0.992901	-0.0160695	0.9802	0.989927	no
Afu2g11680-T	Afu2g11680	Afu2g11680	Chr2_A_fumigatus_Af293:3002568-3003967	q1	q2	OK	46.3465	46.5221	0.00545509	1.00379	0.0143064	0.9802	0.989927	no
Afu2g11790-T	Afu2g11790	Afu2g11790	Chr2_A_fumigatus_Af293:3038178-3039652	q1	q2	OK	125.542	125.99	0.00514409	1.00357	0.0140877	0.98	0.989927	no
Afu2g12370-T	Afu2g12370	Afu2g12370	Chr2_A_fumigatus_Af293:3178545-3179988	q1	q2	OK	32.9504	33.0826	0.00577377	1.00401	0.0151535	0.9797	0.989927	no
Afu2g13340-T	Afu2g13340	Afu2g13340	Chr2_A_fumigatus_Af293:3441659-3442601	q1	q2	OK	23.5192	23.618	0.0060523	1.0042	0.0140451	0.9798	0.989927	no
Afu2g14990-T	Afu2g14990	Afu2g14990	Chr2_A_fumigatus_Af293:3946848-3950262	q1	q2	OK	111.893	111.474	-0.005415	0.996254	-0.0141481	0.9801	0.989927	no
Afu5g02580-T	Afu5g02580	Afu5g02580	Chr5_A_fumigatus_Af293:677832-678957	q1	q2	OK	39.8297	39.6629	-0.00605339	0.995813	-0.0157209	0.979	0.989927	no
Afu6g02190-T	Afu6g02190	Afu6g02190	Chr6_A_fumigatus_Af293:382182-383303	q1	q2	OK	84.1066	84.4589	0.00603045	1.00419	0.0165303	0.97945	0.989927	no
Afu6g08370-T	Afu6g08370	Afu6g08370	Chr6_A_fumigatus_Af293:1959431-1960877	q1	q2	OK	29.4449	29.3321	-0.00553464	0.996171	-0.0143771	0.98	0.989927	no
Afu7g03730-T	Afu7g03730	Afu7g03730	Chr7_A_fumigatus_Af293:803133-803877	q1	q2	OK	133.335	132.863	-0.00511832	0.996459	-0.0140772	0.9794	0.989927	no
Afu7g04690-T	Afu7g04690	Afu7g04690	Chr7_A_fumigatus_Af293:1079882-1081609	q1	q2	OK	152.813	153.376	0.00530523	1.00368	0.0141336	0.98005	0.989927	no
Afu3g05440-T	Afu3g05440	Afu3g05440	Chr3_A_fumigatus_Af293:1308312-1312813	q1	q2	OK	25.1407	25.0461	-0.00544256	0.996235	-0.0151168	0.97865	0.989781	no
Afu2g02020-T	Afu2g02020	Afu2g02020	Chr2_A_fumigatus_Af293:501945-503548	q1	q2	OK	1.99523	1.98197	-0.00962288	0.993352	-0.0169065	0.9783	0.989536	no
Afu1g07180-T	Afu1g07180	Afu1g07180	Chr1_A_fumigatus_Af293:2035872-2037255	q1	q2	OK	48.4764	48.6621	0.00551698	1.00383	0.0148385	0.978	0.989342	no
Afu1g04690-T	Afu1g04690	Afu1g04690	Chr1_A_fumigatus_Af293:1330401-1332489	q1	q2	OK	23.1995	23.2911	0.00568584	1.00395	0.0151531	0.9778	0.989249	no
Afu1g16375-T	Afu1g16375	Afu1g16375	Chr1_A_fumigatus_Af293:4443034-4445995	q1	q2	OK	19.9042	19.9827	0.00568234	1.00395	0.0152492	0.97775	0.989249	no
Afu2g03110-T	Afu2g03110	pho8	Chr2_A_fumigatus_Af293:812409-817797	q1	q2	OK	60.4462	61.5454	0.0259981	1.01818	0.0155077	0.97745	0.989113	no
Afu4g07960-T	Afu4g07960	Afu4g07960	Chr4_A_fumigatus_Af293:2072688-2074247	q1	q2	OK	2.746	2.76222	0.00849707	1.00591	0.0154455	0.9771	0.98902	no
Afu6g10440-T	Afu6g10440	Afu6g10440	Chr6_A_fumigatus_Af293:2588326-2589836	q1	q2	OK	47.0193	47.2078	0.00577368	1.00401	0.0157335	0.97715	0.98902	no
Afu6g14150-T	Afu6g14150	Afu6g14150	Chr6_A_fumigatus_Af293:3602568-3603929	q1	q2	OK	12.4149	12.4793	0.00746775	1.00519	0.0167937	0.97725	0.98902	no
Afu1g13530-T	Afu1g13530	Afu1g13530	Chr1_A_fumigatus_Af293:3600450-3601177	q1	q2	OK	15.146	15.0586	-0.0083464	0.994231	-0.0168762	0.9765	0.988943	no
Afu2g04530-T	Afu2g04530	Afu2g04530	Chr2_A_fumigatus_Af293:1240968-1241163	q1	q2	OK	16.7009	16.8115	0.00952605	1.00662	0.0124903	0.9768	0.988943	no
Afu2g07430-T	Afu2g07430	Afu2g07430	Chr2_A_fumigatus_Af293:1890662-1894885	q1	q2	OK	19.6747	19.5921	-0.00607397	0.995799	-0.0168161	0.9767	0.988943	no
Afu4g04700-T	Afu4g04700	Afu4g04700	Chr4_A_fumigatus_Af293:1322795-1323632	q1	q2	OK	10.4031	10.4606	0.00795056	1.00553	0.0161191	0.97685	0.988943	no
Afu5g01405-T	Afu5g01405	Afu5g01405	Chr5_A_fumigatus_Af293:354291-358110	q1	q2	OK	7.14424	7.10919	-0.00709391	0.995095	-0.0172633	0.9766	0.988943	no
Afu8g00440-T	Afu8g00440	Afu8g00440	Chr8_A_fumigatus_Af293:96098-100102	q1	q2	OK	27.1046	26.9861	-0.00632344	0.995627	-0.017026	0.97685	0.988943	no
Afu1g02900-T	Afu1g02900	Afu1g02900	Chr1_A_fumigatus_Af293:830976-832970	q1	q2	OK	18.6934	18.5953	-0.00759538	0.994749	-0.0192328	0.9758	0.988941	no
Afu1g14790-T	Afu1g14790	Afu1g14790	Chr1_A_fumigatus_Af293:3959451-3963045	q1	q2	OK	27.3558	27.2432	-0.00595096	0.995884	-0.0163657	0.97615	0.988941	no
Afu3g00420-T	Afu3g00420	Afu3g00420	Chr3_A_fumigatus_Af293:87122-88865	q1	q2	OK	16.9255	16.8422	-0.0071239	0.995074	-0.0174995	0.9753	0.988941	no
Afu3g01220-T	Afu3g01220	Afu3g01220	Chr3_A_fumigatus_Af293:299544-300967	q1	q2	OK	0.373403	0.369978	-0.0132917	0.990829	-0.0167931	0.97545	0.988941	no
Afu4g07880-T	Afu4g07880	Afu4g07880	Chr4_A_fumigatus_Af293:2055485-2058333	q1	q2	OK	7.66712	7.63144	-0.006729	0.995347	-0.0160971	0.9758	0.988941	no
Afu5g06180-T	Afu5g06180	Afu5g06180	Chr5_A_fumigatus_Af293:1472928-1474701	q1	q2	OK	3.28115	3.30201	0.00914473	1.00636	0.0173274	0.9755	0.988941	no
Afu6g01800-T	Afu6g01800	Afu6g01800	Chr6_A_fumigatus_Af293:245891-248084	q1	q2	OK	1.64823	1.63713	-0.00974695	0.993267	-0.0177261	0.97565	0.988941	no
Afu7g03710-T	Afu7g03710	Afu7g03710	Chr7_A_fumigatus_Af293:795005-799566	q1	q2	OK	9.62488	9.66732	0.00634839	1.00441	0.0166004	0.9762	0.988941	no
Afu8g04000-T	Afu8g04000	erg10B	Chr8_A_fumigatus_Af293:855262-857056	q1	q2	OK	406.755	408.62	0.00659971	1.00459	0.0165375	0.97605	0.988941	no
Afu8g04060-T	Afu8g04060	Afu8g04060	Chr8_A_fumigatus_Af293:876049-882386	q1	q2	OK	26.303	26.1794	-0.00679414	0.995302	-0.018667	0.9761	0.988941	no
Afu3g06495-T	Afu3g06495	Afu3g06495	Chr3_A_fumigatus_Af293:1607902-1610161	q1	q2	OK	8.59636	8.64283	0.0077786	1.00541	0.0178793	0.975	0.98887	no
Afu7g03790-T	Afu7g03790	Afu7g03790	Chr7_A_fumigatus_Af293:833718-837266	q1	q2	OK	20.1883	20.2856	0.00694006	1.00482	0.0189539	0.97505	0.98887	no
Afu5g05920-T	Afu5g05920	Afu5g05920	Chr5_A_fumigatus_Af293:1389861-1392015	q1	q2	OK	162.867	162.028	-0.00745437	0.994846	-0.0188094	0.9747	0.988734	no
Afu1g16540-T	Afu1g16540	Afu1g16540	Chr1_A_fumigatus_Af293:4480245-4482300	q1	q2	OK	12.3196	12.3836	0.00747404	1.00519	0.0182006	0.9744	0.98864	no
Afu2g14661-T	Afu2g14661	Afu2g14661	Chr2_A_fumigatus_Af293:3845869-3849007	q1	q2	OK	0.371577	0.368475	-0.012097	0.99165	-0.0177561	0.9743	0.98864	no
Afu3g13710-T	Afu3g13710	Afu3g13710	Chr3_A_fumigatus_Af293:3616781-3617078	q1	q2	OK	16.7837	16.9156	0.0112954	1.00786	0.0184011	0.97445	0.98864	no
Afu4g01310-T	Afu4g01310	Afu4g01310	Chr4_A_fumigatus_Af293:347390-349065	q1	q2	OK	2.24076	2.22475	-0.0103461	0.992854	-0.0187787	0.974	0.98864	no
Afu6g11060-T	Afu6g11060	Afu6g11060	Chr6_A_fumigatus_Af293:2726543-2727721	q1	q2	OK	29.4757	29.3242	-0.00743558	0.994859	-0.0184867	0.9745	0.98864	no
Afu7g03640-T	Afu7g03640	Afu7g03640	Chr7_A_fumigatus_Af293:776619-780527	q1	q2	OK	33.2923	33.4583	0.00717644	1.00499	0.0196375	0.9744	0.98864	no
Afu1g11210-T	Afu1g11210	Afu1g11210	Chr1_A_fumigatus_Af293:2950881-2951599	q1	q2	OK	2.91111	2.93015	0.00940308	1.00654	0.0154438	0.9738	0.988587	no
Afu6g13540-T	Afu6g13540	cp3	Chr6_A_fumigatus_Af293:3446635-3448945	q1	q2	OK	250.191	251.463	0.00732066	1.00509	0.0182438	0.97325	0.988138	no
Afu3g12070-T	Afu3g12070	Afu3g12070	Chr3_A_fumigatus_Af293:3174807-3175496	q1	q2	OK	3.62797	3.65954	0.0125013	1.0087	0.0205971	0.97305	0.988045	no
Afu5g03350-T	Afu5g03350	Afu5g03350	Chr5_A_fumigatus_Af293:902261-905684	q1	q2	OK	29.8119	29.9566	0.00698395	1.00485	0.019	0.97245	0.987545	no
Afu6g12640-T	Afu6g12640	Afu6g12640	Chr6_A_fumigatus_Af293:3194998-3197307	q1	q2	OK	9.01164	8.96046	-0.00821728	0.99432	-0.0195628	0.9723	0.987502	no
Afu6g02380-T	Afu6g02380	Afu6g02380	Chr6_A_fumigatus_Af293:443139-444917	q1	q2	OK	141.079	141.853	0.00789982	1.00549	0.0210525	0.9721	0.987459	no
AfuMt00040-T	AfuMt00040	AfuMt00040	mito_A_fumigatus_Af293:5236-6010	q1	q2	OK	0.64366	0.63855	-0.0114983	0.992062	-0.0141922	0.97215	0.987459	no
Afu4g06570-T	Afu4g06570	Afu4g06570	Chr4_A_fumigatus_Af293:1686919-1690724	q1	q2	OK	28.5569	28.4071	-0.00758509	0.994756	-0.0207021	0.9718	0.987323	no
Afu6g04490-T	Afu6g04490	Afu6g04490	Chr6_A_fumigatus_Af293:1018820-1029671	q1	q2	OK	17.3694	16.8391	-0.0447367	0.969467	-0.0220159	0.97135	0.986975	no
Afu1g07430-T	Afu1g07430	Afu1g07430	Chr1_A_fumigatus_Af293:2100056-2100597	q1	q2	OK	369.657	371.7	0.00794927	1.00553	0.0215535	0.97095	0.986881	no
Afu1g10200-T	Afu1g10200	Afu1g10200	Chr1_A_fumigatus_Af293:2623223-2625674	q1	q2	OK	40.5177	40.728	0.00746878	1.00519	0.0204671	0.97065	0.986881	no
Afu2g14160-T	Afu2g14160	atg20	Chr2_A_fumigatus_Af293:3704972-3707548	q1	q2	OK	67.4037	67.746	0.00730731	1.00508	0.0200693	0.9711	0.986881	no
Afu4g11920-T	Afu4g11920	Afu4g11920	Chr4_A_fumigatus_Af293:3145562-3146793	q1	q2	OK	53.4193	53.7221	0.00815549	1.00567	0.0219583	0.97085	0.986881	no
Afu5g03000-T	Afu5g03000	Afu5g03000	Chr5_A_fumigatus_Af293:799890-801824	q1	q2	OK	18.475	18.5824	0.00836778	1.00582	0.0213286	0.97085	0.986881	no
Afu5g13650-T	Afu5g13650	Afu5g13650	Chr5_A_fumigatus_Af293:3579471-3580637	q1	q2	OK	72.9093	73.3004	0.00771891	1.00536	0.0206963	0.97115	0.986881	no
Afu1g15420-T	Afu1g15420	Afu1g15420	Chr1_A_fumigatus_Af293:4155429-4156571	q1	q2	OK	6.53293	6.48094	-0.0115252	0.992043	-0.0220827	0.97035	0.986878	no
Afu2g09180-T	Afu2g09180	Afu2g09180	Chr2_A_fumigatus_Af293:2353200-2354483	q1	q2	OK	97.552	97.0318	-0.00771307	0.994668	-0.0211742	0.9703	0.986878	no
Afu2g14980-T	Afu2g14980	Afu2g14980	Chr2_A_fumigatus_Af293:3945224-3946592	q1	q2	OK	20.9763	20.8449	-0.00906139	0.993739	-0.022134	0.9702	0.986878	no
Afu3g11990-T	Afu3g11990	Afu3g11990	Chr3_A_fumigatus_Af293:3154986-3159598	q1	q2	OK	19.1359	19.2416	0.00794393	1.00552	0.0218754	0.97045	0.986878	no
Afu7g05570-T	Afu7g05570	Afu7g05570	Chr7_A_fumigatus_Af293:1351623-1352039	q1	q2	OK	2.99422	2.99495	0.000350648	1.00024	0.000439326	0.9705	0.986878	no
Afu3g06492-T	Afu3g06492	Afu3g06492	Chr3_A_fumigatus_Af293:1606457-1607336	q1	q2	OK	73.1113	72.7167	-0.00780757	0.994603	-0.0201053	0.96955	0.98646	no
Afu7g00120-T	Afu7g00120	nscB	Chr7_A_fumigatus_Af293:27792-28833	q1	q2	OK	0.411081	0.409912	-0.00410929	0.997156	-0.00496906	0.9692	0.986213	no
Afu3g08440-T	Afu3g08440	Afu3g08440	Chr3_A_fumigatus_Af293:2161116-2162210	q1	q2	OK	43.0867	43.3759	0.00964914	1.00671	0.0234143	0.96875	0.985865	no
Afu4g04230-T	Afu4g04230	Afu4g04230	Chr4_A_fumigatus_Af293:1191447-1196241	q1	q2	OK	30.008	29.8392	-0.00813956	0.994374	-0.0221522	0.9687	0.985865	no
Afu6g03670-T	Afu6g03670	Afu6g03670	Chr6_A_fumigatus_Af293:803566-804814	q1	q2	OK	131.628	132.44	0.00887163	1.00617	0.024096	0.96865	0.985865	no
Afu6g11270-T	Afu6g11270	Afu6g11270	Chr6_A_fumigatus_Af293:2788594-2789830	q1	q2	OK	105.22	104.659	-0.00770533	0.994673	-0.0213086	0.968	0.98543	no
Afu1g09730-T	Afu1g09730	Afu1g09730	Chr1_A_fumigatus_Af293:2519275-2520477	q1	q2	OK	41.0052	40.7345	-0.00955666	0.993398	-0.0249162	0.9671	0.985132	no
Afu2g13560-T	Afu2g13560	Afu2g13560	Chr2_A_fumigatus_Af293:3526095-3527619	q1	q2	OK	10.0368	9.96708	-0.0100491	0.993059	-0.022601	0.96745	0.985132	no
Afu3g01970-T	Afu3g01970	Afu3g01970	Chr3_A_fumigatus_Af293:483499-485386	q1	q2	OK	6.43595	6.48695	0.0113872	1.00792	0.0242034	0.9675	0.985132	no
Afu4g06640-T	Afu4g06640	Afu4g06640	Chr4_A_fumigatus_Af293:1719068-1721809	q1	q2	OK	9.95306	9.88923	-0.00928158	0.993587	-0.0228724	0.9676	0.985132	no
Afu4g12080-T	Afu4g12080	Afu4g12080	Chr4_A_fumigatus_Af293:3178774-3181244	q1	q2	OK	153.572	152.638	-0.00880198	0.993918	-0.0227647	0.96755	0.985132	no
Afu5g07100-T	Afu5g07100	Afu5g07100	Chr5_A_fumigatus_Af293:1759313-1763683	q1	q2	OK	49.6988	50.016	0.00917931	1.00638	0.0245037	0.9674	0.985132	no
Afu5g06960-T	Afu5g06960	Afu5g06960	Chr5_A_fumigatus_Af293:1723457-1724603	q1	q2	OK	45.0011	44.7177	-0.00911285	0.993703	-0.0240108	0.96655	0.98472	no
Afu2g00310-T	Afu2g00310	Afu2g00310	Chr2_A_fumigatus_Af293:58879-60622	q1	q2	OK	43.6601	43.9328	0.00898484	1.00625	0.0245636	0.9664	0.984677	no
Afu2g03370-T	Afu2g03370	Afu2g03370	Chr2_A_fumigatus_Af293:889496-891227	q1	q2	OK	20.9969	20.8655	-0.0090529	0.993745	-0.0230596	0.9663	0.984677	no
Afu2g09380-T	Afu2g09380	Afu2g09380	Chr2_A_fumigatus_Af293:2401401-2402192	q1	q2	OK	0.636351	0.642025	0.0128076	1.00892	0.0148511	0.96605	0.984641	no
Afu6g08230-T	Afu6g08230	Afu6g08230	Chr6_A_fumigatus_Af293:1919249-1919837	q1	q2	OK	76.4439	75.9518	-0.00931787	0.993562	-0.0234895	0.96615	0.984641	no
Afu7g03700-T	Afu7g03700	Afu7g03700	Chr7_A_fumigatus_Af293:793762-794640	q1	q2	OK	20.0576	20.209	0.0108534	1.00755	0.0235365	0.96595	0.984641	no
Afu1g15170-T	Afu1g15170	Afu1g15170	Chr1_A_fumigatus_Af293:4081992-4083476	q1	q2	OK	12.7794	12.6831	-0.010922	0.992458	-0.0245375	0.96575	0.984562	no
Afu2g10600-T	Afu2g10600	Afu2g10600	Chr2_A_fumigatus_Af293:2713389-2714904	q1	q2	OK	191.612	192.74	0.00846647	1.00589	0.0223638	0.9656	0.984562	no
Afu2g11670-T	Afu2g11670	Afu2g11670	Chr2_A_fumigatus_Af293:3000200-3002193	q1	q2	OK	8.64075	8.57954	-0.0102564	0.992916	-0.0235518	0.96565	0.984562	no
Afu3g12830-T	Afu3g12830	Afu3g12830	Chr3_A_fumigatus_Af293:3413579-3415196	q1	q2	OK	1.76356	1.74706	-0.0135675	0.99064	-0.0233898	0.9657	0.984562	no
Afu4g14570-T	Afu4g14570	tpcB	Chr4_A_fumigatus_Af293:3846108-3847374	q1	q2	OK	2.19783	2.17621	-0.0142625	0.990163	-0.0248213	0.96575	0.984562	no
Afu6g14160-T	Afu6g14160	Afu6g14160	Chr6_A_fumigatus_Af293:3604142-3605372	q1	q2	OK	13.6632	13.5637	-0.0105414	0.99272	-0.0240543	0.96575	0.984562	no
Afu2g10990-T	Afu2g10990	Afu2g10990	Chr2_A_fumigatus_Af293:2823963-2826541	q1	q2	OK	39.2509	39.0111	-0.00883969	0.993892	-0.0245005	0.9646	0.984047	no
Afu2g15010-T	Afu2g15010	Afu2g15010	Chr2_A_fumigatus_Af293:3955099-3962325	q1	q2	OK	25.0605	25.2429	0.0104625	1.00728	0.0280818	0.9633	0.98283	no
Afu2g15905-T	Afu2g15905	Afu2g15905	Chr2_A_fumigatus_Af293:4206119-4207639	q1	q2	OK	10.3975	10.3144	-0.011583	0.992003	-0.0257256	0.96325	0.98283	no
Afu5g09390-T	Afu5g09390	Afu5g09390	Chr5_A_fumigatus_Af293:2414137-2417560	q1	q2	OK	10.868	10.947	0.010452	1.00727	0.0270403	0.9633	0.98283	no
Afu2g02840-T	Afu2g02840	Afu2g02840	Chr2_A_fumigatus_Af293:728626-731346	q1	q2	OK	47.6646	47.9807	0.00953603	1.00663	0.026101	0.9627	0.982648	no
Afu2g05860-T	Afu2g05860	pmr1	Chr2_A_fumigatus_Af293:1647573-1651778	q1	q2	OK	30.071	29.8699	-0.00968204	0.993311	-0.0267047	0.9626	0.982648	no
Afu3g01460-T	Afu3g01460	Afu3g01460	Chr3_A_fumigatus_Af293:370332-372465	q1	q2	OK	1.39672	1.41153	0.0152133	1.0106	0.0266091	0.9628	0.982648	no
Afu6g07500-T	Afu6g07500	Afu6g07500	Chr6_A_fumigatus_Af293:1702522-1706222	q1	q2	OK	5.52808	5.4841	-0.0115226	0.992045	-0.0272128	0.9624	0.982568	no
Afu8g00930-T	Afu8g00930	Afu8g00930	Chr8_A_fumigatus_Af293:213180-214029	q1	q2	OK	0.466697	0.471926	0.0160737	1.0112	0.0178821	0.9624	0.982568	no
Afu1g05260-T	Afu1g05260	Afu1g05260	Chr1_A_fumigatus_Af293:1511460-1514706	q1	q2	OK	22.82	22.6604	-0.0101296	0.993003	-0.027651	0.962	0.982379	no
Afu1g15520-T	Afu1g15520	Afu1g15520	Chr1_A_fumigatus_Af293:4198913-4202958	q1	q2	OK	2.91012	2.88178	-0.0141164	0.990263	-0.0289127	0.96105	0.981927	no
Afu5g03500-T	Afu5g03500	Afu5g03500	Chr5_A_fumigatus_Af293:944578-947906	q1	q2	OK	91.7062	92.3999	0.0108713	1.00756	0.0285354	0.9614	0.981927	no
Afu6g04230-T	Afu6g04230	Afu6g04230	Chr6_A_fumigatus_Af293:948497-950360	q1	q2	OK	32.9756	32.7306	-0.0107583	0.992571	-0.0292604	0.96145	0.981927	no
Afu6g04450-T	Afu6g04450	Afu6g04450	Chr6_A_fumigatus_Af293:1016715-1018197	q1	q2	OK	4.41301	4.37085	-0.0138476	0.990447	-0.0276869	0.9611	0.981927	no
Afu7g00870-T	Afu7g00870	Afu7g00870	Chr7_A_fumigatus_Af293:225167-226846	q1	q2	OK	1.09317	1.08078	-0.0164511	0.988662	-0.0272354	0.96125	0.981927	no
Afu7g04590-T	Afu7g04590	Afu7g04590	Chr7_A_fumigatus_Af293:1046261-1051128	q1	q2	OK	9.04753	9.11077	0.0100494	1.00699	0.0264508	0.9612	0.981927	no
Afu4g09240-T	Afu4g09240	Afu4g09240	Chr4_A_fumigatus_Af293:2417774-2419485	q1	q2	OK	33.7112	33.9565	0.0104615	1.00728	0.0280968	0.9606	0.981716	no
Afu6g09040-T	Afu6g09040	Afu6g09040	Chr6_A_fumigatus_Af293:2148444-2150476	q1	q2	OK	1.82526	1.80584	-0.0154305	0.989361	-0.0284038	0.96045	0.981672	no
Afu4g07070-T	Afu4g07070	Afu4g07070	Chr4_A_fumigatus_Af293:1831858-1832638	q1	q2	OK	66.2216	66.8072	0.0127027	1.00884	0.0307175	0.9598	0.981321	no
Afu4g14640-T	Afu4g14640	fetD	Chr4_A_fumigatus_Af293:3860423-3862493	q1	q2	OK	307.442	309.939	0.0116687	1.00812	0.0287926	0.95995	0.981321	no
Afu5g13180-T	Afu5g13180	Afu5g13180	Chr5_A_fumigatus_Af293:3458781-3460652	q1	q2	OK	1.0235	1.03675	0.0185662	1.01295	0.0299461	0.96	0.981321	no
Afu5g03240-T	Afu5g03240	Afu5g03240	Chr5_A_fumigatus_Af293:872397-873921	q1	q2	OK	193.714	192.284	-0.0106913	0.992617	-0.0282622	0.95945	0.98119	no
Afu6g08160-T	Afu6g08160	Afu6g08160	Chr6_A_fumigatus_Af293:1899218-1900250	q1	q2	OK	21.4421	21.6238	0.0121718	1.00847	0.0289227	0.95955	0.98119	no
Afu1g15240-T	Afu1g15240	Afu1g15240	Chr1_A_fumigatus_Af293:4104166-4105293	q1	q2	OK	48.6203	49.0132	0.0116105	1.00808	0.0298462	0.959	0.981102	no
Afu2g00420-T	Afu2g00420	Afu2g00420	Chr2_A_fumigatus_Af293:88793-89945	q1	q2	OK	0.701901	0.712093	0.0207974	1.01452	0.0277422	0.95925	0.981102	no
Afu2g15690-T	Afu2g15690	Afu2g15690	Chr2_A_fumigatus_Af293:4143650-4144055	q1	q2	OK	39.0237	38.6679	-0.0132146	0.990882	-0.0275764	0.95885	0.981102	no
Afu3g13080-T	Afu3g13080	Afu3g13080	Chr3_A_fumigatus_Af293:3469028-3471025	q1	q2	OK	82.6258	83.2767	0.0113191	1.00788	0.0303212	0.95895	0.981102	no
Afu5g01320-T	Afu5g01320	Afu5g01320	Chr5_A_fumigatus_Af293:331690-333834	q1	q2	OK	12.8938	13.0054	0.0124377	1.00866	0.0294705	0.95925	0.981102	no
Afu5g11600-T	Afu5g11600	Afu5g11600	Chr5_A_fumigatus_Af293:2977408-2981846	q1	q2	OK	21.1025	20.9482	-0.0105901	0.992686	-0.0292913	0.95905	0.981102	no
Afu7g03740-T	Afu7g03740	cyp51B	Chr7_A_fumigatus_Af293:804300-806313	q1	q2	OK	196.924	195.421	-0.0110544	0.992367	-0.0284175	0.9586	0.981095	no
Afu1g02130-T	Afu1g02130	Afu1g02130	Chr1_A_fumigatus_Af293:629242-631922	q1	q2	OK	42.3012	41.9976	-0.0103916	0.992823	-0.0286004	0.958	0.980641	no
Afu1g09590-T	Afu1g09590	Afu1g09590	Chr1_A_fumigatus_Af293:2477515-2479564	q1	q2	OK	97.6179	96.84	-0.0115436	0.992031	-0.0313538	0.9579	0.980641	no
Afu2g11010-T	Afu2g11010	Afu2g11010	Chr2_A_fumigatus_Af293:2828955-2830972	q1	q2	OK	68.4979	67.9974	-0.0105799	0.992693	-0.0288921	0.9575	0.980641	no
Afu3g07260-T	Afu3g07260	Afu3g07260	Chr3_A_fumigatus_Af293:1820741-1822135	q1	q2	OK	19.1108	19.2786	0.0126102	1.00878	0.030973	0.95805	0.980641	no
Afu4g10270-T	Afu4g10270	Afu4g10270	Chr4_A_fumigatus_Af293:2681974-2684163	q1	q2	OK	32.867	33.1136	0.0107881	1.00751	0.0292039	0.9576	0.980641	no
Afu5g01810-T	Afu5g01810	Afu5g01810	Chr5_A_fumigatus_Af293:457313-458468	q1	q2	OK	19.5554	19.379	-0.0130738	0.990979	-0.0312198	0.95735	0.980641	no
Afu5g09810-T	Afu5g09810	Afu5g09810	Chr5_A_fumigatus_Af293:2534073-2535978	q1	q2	OK	8.32077	8.23954	-0.0141543	0.990237	-0.0319703	0.95735	0.980641	no
Afu5g10370-T	Afu5g10370	sdh2	Chr5_A_fumigatus_Af293:2654607-2656059	q1	q2	OK	300.872	298.538	-0.0112337	0.992244	-0.0288012	0.95785	0.980641	no
Afu6g03760-T	Afu6g03760	Afu6g03760	Chr6_A_fumigatus_Af293:830412-831825	q1	q2	OK	19.6857	19.5159	-0.0125015	0.991372	-0.0309339	0.95775	0.980641	no
Afu7g03910-T	Afu7g03910	Afu7g03910	Chr7_A_fumigatus_Af293:877471-880573	q1	q2	OK	41.4419	41.7665	0.0112592	1.00783	0.030136	0.95785	0.980641	no
Afu2g11150-T	Afu2g11150	Afu2g11150	Chr2_A_fumigatus_Af293:2855860-2857872	q1	q2	OK	385.103	381.976	-0.0117641	0.991879	-0.0294812	0.9569	0.980611	no
Afu3g14110-T	Afu3g14110	Afu3g14110	Chr3_A_fumigatus_Af293:3752031-3752945	q1	q2	OK	47.3038	47.6953	0.0118888	1.00827	0.0295297	0.9567	0.980611	no
Afu5g07040-T	Afu5g07040	Afu5g07040	Chr5_A_fumigatus_Af293:1743116-1744393	q1	q2	OK	123.201	124.175	0.0113563	1.0079	0.0306261	0.95685	0.980611	no
Afu5g13460-T	Afu5g13460	Afu5g13460	Chr5_A_fumigatus_Af293:3537222-3538820	q1	q2	OK	18.5227	18.3698	-0.0119602	0.991744	-0.0296762	0.95695	0.980611	no
Afu6g06340-T	Afu6g06340	gfa1	Chr6_A_fumigatus_Af293:1343243-1347372	q1	q2	OK	421.675	425.634	0.013481	1.00939	0.0317625	0.9566	0.980611	no
Afu6g11950-T	Afu6g11950	Afu6g11950	Chr6_A_fumigatus_Af293:2988180-2988832	q1	q2	OK	0.573746	0.569344	-0.0111116	0.992328	-0.0108118	0.95665	0.980611	no
Afu6g12980-T	Afu6g12980	Afu6g12980	Chr6_A_fumigatus_Af293:3275549-3278496	q1	q2	OK	55.7125	56.1664	0.011706	1.00815	0.0318509	0.95685	0.980611	no
Afu2g08390-T	Afu2g08390	Afu2g08390	Chr2_A_fumigatus_Af293:2158998-2160663	q1	q2	OK	27.0019	26.7597	-0.0130016	0.991028	-0.0338335	0.95615	0.98056	no
Afu3g12640-T	Afu3g12640	Afu3g12640	Chr3_A_fumigatus_Af293:3350660-3352214	q1	q2	OK	30.1498	29.9097	-0.0115374	0.992035	-0.0301202	0.9559	0.98056	no
Afu4g02940-T	Afu4g02940	Afu4g02940	Chr4_A_fumigatus_Af293:823119-825730	q1	q2	OK	124.689	123.675	-0.0117789	0.991869	-0.0320064	0.9561	0.98056	no
Afu8g05480-T	Afu8g05480	Afu8g05480	Chr8_A_fumigatus_Af293:1279133-1281259	q1	q2	OK	77.1641	76.5339	-0.0118305	0.991833	-0.0323961	0.9561	0.98056	no
Afu5g04050-T	Afu5g04050	Afu5g04050	Chr5_A_fumigatus_Af293:1078343-1080643	q1	q2	OK	25.9135	26.1156	0.0112072	1.0078	0.0304328	0.95565	0.980486	no
Afu3g02800-T	Afu3g02800	Afu3g02800	Chr3_A_fumigatus_Af293:742039-742971	q1	q2	OK	0.253264	0.257713	0.0251203	1.01756	0.0244227	0.9551	0.980031	no
Afu1g16700-T	Afu1g16700	Afu1g16700	Chr1_A_fumigatus_Af293:4545428-4549384	q1	q2	OK	11.2719	11.3636	0.0116885	1.00813	0.0308347	0.95495	0.979987	no
Afu3g10250-T	Afu3g10250	Afu3g10250	Chr3_A_fumigatus_Af293:2650775-2654727	q1	q2	OK	41.6242	41.9726	0.0120256	1.00837	0.0329179	0.95485	0.979987	no
Afu1g05710-T	Afu1g05710	Afu1g05710	Chr1_A_fumigatus_Af293:1644237-1646008	q1	q2	OK	9.78031	9.68136	-0.0146715	0.989882	-0.0335757	0.9547	0.97995	no
Afu2g10690-T	Afu2g10690	Afu2g10690	Chr2_A_fumigatus_Af293:2734762-2737849	q1	q2	OK	556.954	562.308	0.0138034	1.00961	0.032519	0.95465	0.97995	no
Afu4g07320-T	Afu4g07320	Afu4g07320	Chr4_A_fumigatus_Af293:1902521-1903550	q1	q2	OK	40.9058	40.4797	-0.0151072	0.989583	-0.0345753	0.95465	0.97995	no
Afu2g15620-T	Afu2g15620	Afu2g15620	Chr2_A_fumigatus_Af293:4125089-4128673	q1	q2	OK	6.84767	6.91208	0.0135067	1.00941	0.0328567	0.95435	0.979921	no
Afu3g13450-T	Afu3g13450	Afu3g13450	Chr3_A_fumigatus_Af293:3556766-3558088	q1	q2	OK	154.218	155.557	0.0124743	1.00868	0.0339254	0.95415	0.979921	no
Afu5g06000-T	Afu5g06000	Afu5g06000	Chr5_A_fumigatus_Af293:1417812-1424029	q1	q2	OK	7.94126	8.01425	0.0132008	1.00919	0.0353251	0.95435	0.979921	no
Afu7g04480-T	Afu7g04480	Afu7g04480	Chr7_A_fumigatus_Af293:1020096-1023963	q1	q2	OK	22.0696	22.2486	0.0116542	1.00811	0.0321054	0.95435	0.979921	no
Afu7g00450-T	Afu7g00450	Afu7g00450	Chr7_A_fumigatus_Af293:119031-119748	q1	q2	OK	36.3023	35.8922	-0.0163899	0.988704	-0.0353668	0.9534	0.979384	no
Afu5g14570-T	Afu5g14570	Afu5g14570	Chr5_A_fumigatus_Af293:3778949-3780479	q1	q2	OK	0.515241	0.522969	0.0214766	1.015	0.0284986	0.95315	0.979289	no
Afu6g04040-T	Afu6g04040	Afu6g04040	Chr6_A_fumigatus_Af293:909396-910665	q1	q2	OK	34.5522	34.2374	-0.013204	0.990889	-0.0340864	0.9532	0.979289	no
Afu2g03640-T	Afu2g03640	Afu2g03640	Chr2_A_fumigatus_Af293:964939-971334	q1	q2	OK	31.7371	31.4449	-0.0133472	0.990791	-0.0358144	0.95295	0.979252	no
Afu6g02930-T	Afu6g02930	Afu6g02930	Chr6_A_fumigatus_Af293:605755-607737	q1	q2	OK	24.9781	24.7532	-0.0130448	0.990999	-0.0341626	0.95255	0.97895	no
Afu1g05530-T	Afu1g05530	Afu1g05530	Chr1_A_fumigatus_Af293:1578966-1580462	q1	q2	OK	24.5021	24.7319	0.0134662	1.00938	0.0335176	0.9519	0.978546	no
Afu7g02000-T	Afu7g02000	Afu7g02000	Chr7_A_fumigatus_Af293:537422-539635	q1	q2	OK	41.335	41.6862	0.0122055	1.0085	0.0333345	0.95205	0.978546	no
Afu7g05430-T	Afu7g05430	Afu7g05430	Chr7_A_fumigatus_Af293:1303999-1308149	q1	q2	OK	34.5173	34.2177	-0.0125779	0.99132	-0.0341412	0.95205	0.978546	no
Afu3g11300-T	Afu3g11300	prs2	Chr3_A_fumigatus_Af293:2958337-2959657	q1	q2	OK	201.43	203.26	0.0130481	1.00909	0.035082	0.9517	0.978516	no
Afu3g06480-T	Afu3g06480	Afu3g06480	Chr3_A_fumigatus_Af293:1599178-1602253	q1	q2	OK	9.53859	9.43762	-0.0153527	0.989415	-0.0383686	0.9513	0.978369	no
Afu4g14410-T	Afu4g14410	Afu4g14410	Chr4_A_fumigatus_Af293:3813123-3814008	q1	q2	OK	11.8705	11.7328	-0.0168324	0.9884	-0.0341531	0.95145	0.978369	no
Afu6g10960-T	Afu6g10960	Afu6g10960	Chr6_A_fumigatus_Af293:2698750-2698990	q1	q2	OK	75.2137	74.2482	-0.0186388	0.987164	-0.0347103	0.95145	0.978369	no
Afu1g11400-T	Afu1g11400	Afu1g11400	Chr1_A_fumigatus_Af293:3002662-3003541	q1	q2	OK	27.5709	27.2855	-0.0150107	0.989649	-0.0357042	0.951	0.978338	no
Afu1g16230-T	Afu1g16230	Afu1g16230	Chr1_A_fumigatus_Af293:4413479-4415244	q1	q2	OK	14.9753	15.1228	0.0141379	1.00985	0.0343091	0.9511	0.978338	no
Afu2g03850-T	Afu2g03850	Afu2g03850	Chr2_A_fumigatus_Af293:1025615-1029465	q1	q2	OK	73.2912	73.9532	0.0129733	1.00903	0.0339209	0.95105	0.978338	no
Afu3g15310-T	Afu3g15310	Afu3g15310	Chr3_A_fumigatus_Af293:4029215-4030215	q1	q2	OK	1.45652	1.43101	-0.025497	0.982482	-0.0368974	0.9507	0.978257	no
Afu2g15090-T	Afu2g15090	Afu2g15090	Chr2_A_fumigatus_Af293:3985225-3989278	q1	q2	OK	33.6913	33.3854	-0.01316	0.99092	-0.0356564	0.95035	0.978212	no
Afu3g02685-T	Afu3g02685	Afu3g02685	Chr3_A_fumigatus_Af293:700038-700805	q1	q2	OK	1.34363	1.32276	-0.0225808	0.98447	-0.031298	0.95055	0.978212	no
Afu4g10650-T	Afu4g10650	Afu4g10650	Chr4_A_fumigatus_Af293:2780819-2781416	q1	q2	OK	6.9015	6.99582	0.0195835	1.01367	0.0355738	0.95055	0.978212	no
Afu4g12000-T	Afu4g12000	Afu4g12000	Chr4_A_fumigatus_Af293:3156062-3158526	q1	q2	OK	36.8063	37.1418	0.0130875	1.00911	0.0360502	0.95015	0.978212	no
Afu5g14690-T	Afu5g14690	Afu5g14690	Chr5_A_fumigatus_Af293:3800549-3801486	q1	q2	OK	69.6838	70.33	0.0133186	1.00927	0.0354615	0.9503	0.978212	no
Afu1g09060-T	Afu1g09060	Afu1g09060	Chr1_A_fumigatus_Af293:2349168-2350956	q1	q2	OK	26.1234	26.3782	0.0140034	1.00975	0.0363915	0.94955	0.977732	no
Afu6g04110-T	Afu6g04110	Afu6g04110	Chr6_A_fumigatus_Af293:927929-930284	q1	q2	OK	68.3947	67.7443	-0.0137847	0.990491	-0.0377783	0.9495	0.977732	no
Afu2g13025-T	Afu2g13025	Afu2g13025	Chr2_A_fumigatus_Af293:3343048-3344262	q1	q2	OK	0.633497	0.623315	-0.0233752	0.983928	-0.0327205	0.94875	0.977231	no
Afu3g11340-T	Afu3g11340	Afu3g11340	Chr3_A_fumigatus_Af293:2971168-2971756	q1	q2	OK	42.7329	42.2424	-0.0166545	0.988522	-0.0376611	0.94885	0.977231	no
Afu1g06860-T	Afu1g06860	ptcF	Chr1_A_fumigatus_Af293:1953953-1956424	q1	q2	OK	73.6364	72.978	-0.0129574	0.991059	-0.0354039	0.9484	0.976987	no
Afu2g09220-T	Afu2g09220	Afu2g09220	Chr2_A_fumigatus_Af293:2361219-2364327	q1	q2	OK	236.053	238.6	0.0154832	1.01079	0.036758	0.94795	0.976634	no
Afu2g01500-T	Afu2g01500	Afu2g01500	Chr2_A_fumigatus_Af293:354347-359293	q1	q2	OK	13.028	12.8956	-0.014743	0.989833	-0.040004	0.94615	0.974889	no
Afu2g03200-T	Afu2g03200	Afu2g03200	Chr2_A_fumigatus_Af293:839875-842743	q1	q2	OK	10.9015	10.7858	-0.0153935	0.989387	-0.0390382	0.9457	0.974889	no
Afu2g07560-T	Afu2g07560	Afu2g07560	Chr2_A_fumigatus_Af293:1933536-1934435	q1	q2	OK	100.922	99.8999	-0.0146819	0.989875	-0.0384015	0.9458	0.974889	no
Afu3g05350-T	Afu3g05350	htb1	Chr3_A_fumigatus_Af293:1290283-1291037	q1	q2	OK	3476.46	3513.96	0.0154799	1.01079	0.0368254	0.9456	0.974889	no
Afu4g07060-T	Afu4g07060	Afu4g07060	Chr4_A_fumigatus_Af293:1830101-1831555	q1	q2	OK	47.0018	47.4691	0.014273	1.00994	0.0383411	0.94615	0.974889	no
Afu5g03760-T	Afu5g03760	chiA1	Chr5_A_fumigatus_Af293:1009424-1013233	q1	q2	OK	1233.98	1220.16	-0.0162495	0.9888	-0.0373128	0.94595	0.974889	no
Afu5g04110-T	Afu5g04110	Afu5g04110	Chr5_A_fumigatus_Af293:1090751-1091372	q1	q2	OK	0.361981	0.359037	-0.0117781	0.991869	-0.0110083	0.9459	0.974889	no
Afu5g08590-T	Afu5g08590	Afu5g08590	Chr5_A_fumigatus_Af293:2184478-2186440	q1	q2	OK	13.1426	12.9937	-0.0164325	0.988674	-0.039701	0.94585	0.974889	no
Afu5g10560-T	Afu5g10560	Afu5g10560	Chr5_A_fumigatus_Af293:2703179-2704368	q1	q2	OK	1837.18	1816.43	-0.0163863	0.988706	-0.038517	0.9454	0.974889	no
Afu7g04870-T	Afu7g04870	Afu7g04870	Chr7_A_fumigatus_Af293:1142714-1145073	q1	q2	OK	64.5347	63.8781	-0.0147543	0.989825	-0.0401872	0.9453	0.974889	no
Afu8g06060-T	Afu8g06060	Afu8g06060	Chr8_A_fumigatus_Af293:1438186-1439140	q1	q2	OK	39.0244	39.4454	0.0154792	1.01079	0.0368881	0.9452	0.974889	no
Afu3g06060-T	Afu3g06060	Afu3g06060	Chr3_A_fumigatus_Af293:1490331-1492169	q1	q2	OK	23.2242	23.4807	0.0158485	1.01105	0.0399183	0.9444	0.974343	no
Afu3g14030-T	Afu3g14030	Afu3g14030	Chr3_A_fumigatus_Af293:3728943-3732333	q1	q2	OK	738.533	747.769	0.0179286	1.0125	0.0413315	0.94445	0.974343	no
Afu7g05610-T	Afu7g05610	exg3	Chr7_A_fumigatus_Af293:1361202-1363099	q1	q2	OK	2.03728	2.0059	-0.0223942	0.984597	-0.0409749	0.9443	0.974343	no
Afu1g12340-T	Afu1g12340	Afu1g12340	Chr1_A_fumigatus_Af293:3255528-3260002	q1	q2	OK	44.5739	45.0285	0.0146416	1.0102	0.0395359	0.9429	0.97395	no
Afu1g13340-T	Afu1g13340	Afu1g13340	Chr1_A_fumigatus_Af293:3548511-3549954	q1	q2	OK	35.2874	34.92	-0.0151009	0.989587	-0.0397239	0.9437	0.97395	no
Afu2g12330-T	Afu2g12330	acuM	Chr2_A_fumigatus_Af293:3167215-3170002	q1	q2	OK	37.3513	36.9508	-0.0155518	0.989278	-0.0430805	0.9433	0.97395	no
Afu2g13680-T	Afu2g13680	Afu2g13680	Chr2_A_fumigatus_Af293:3556408-3558269	q1	q2	OK	192.918	194.962	0.0152054	1.0106	0.0395142	0.9434	0.97395	no
Afu2g15020-T	Afu2g15020	Afu2g15020	Chr2_A_fumigatus_Af293:3965042-3967141	q1	q2	OK	2.51714	2.55497	0.0215237	1.01503	0.0411071	0.94375	0.97395	no
Afu2g16780-T	Afu2g16780	Afu2g16780	Chr2_A_fumigatus_Af293:4474014-4478368	q1	q2	OK	11.2065	11.3249	0.0151574	1.01056	0.040098	0.9432	0.97395	no
Afu4g00180-T	Afu4g00180	ppoB	Chr4_A_fumigatus_Af293:44793-48695	q1	q2	OK	0.614129	0.624907	0.0251012	1.01755	0.0432489	0.94345	0.97395	no
Afu4g11500-T	Afu4g11500	Afu4g11500	Chr4_A_fumigatus_Af293:3029322-3030791	q1	q2	OK	49.4905	48.9772	-0.015041	0.989629	-0.0403621	0.94365	0.97395	no
Afu5g06810-T	Afu5g06810	Afu5g06810	Chr5_A_fumigatus_Af293:1674769-1677148	q1	q2	OK	28.5004	28.7959	0.0148854	1.01037	0.0402215	0.94365	0.97395	no
Afu1g02700-T	Afu1g02700	Afu1g02700	Chr1_A_fumigatus_Af293:780967-783001	q1	q2	OK	10.078	9.96032	-0.0169468	0.988322	-0.0401306	0.94255	0.973699	no
Afu5g12760-T	Afu5g12760	Afu5g12760	Chr5_A_fumigatus_Af293:3346706-3348654	q1	q2	OK	0.3876	0.395293	0.0283553	1.01985	0.0384079	0.9423	0.973551	no
Afu6g11220-T	Afu6g11220	Afu6g11220	Chr6_A_fumigatus_Af293:2777064-2780364	q1	q2	OK	27.9979	27.6987	-0.0155015	0.989313	-0.0429565	0.9421	0.973551	no
Afu6g12820-T	Afu6g12820	mpkB	Chr6_A_fumigatus_Af293:3232649-3235395	q1	q2	OK	104.527	103.436	-0.0151375	0.989562	-0.0409978	0.94225	0.973551	no
Afu2g01840-T	Afu2g01840	Afu2g01840	Chr2_A_fumigatus_Af293:460176-462148	q1	q2	OK	13.4182	13.581	0.0174024	1.01214	0.0423881	0.9417	0.97326	no
Afu7g01300-T	Afu7g01300	Afu7g01300	Chr7_A_fumigatus_Af293:339473-341005	q1	q2	OK	24.228	24.5096	0.0166723	1.01162	0.0424984	0.9414	0.97306	no
Afu1g10650-T	Afu1g10650	Afu1g10650	Chr1_A_fumigatus_Af293:2779029-2783009	q1	q2	OK	15.8537	15.6845	-0.0154842	0.989325	-0.0416714	0.9407	0.972446	no
Afu4g07150-T	Afu4g07150	Afu4g07150	Chr4_A_fumigatus_Af293:1858041-1858554	q1	q2	OK	1690.12	1670.62	-0.016745	0.98846	-0.0423356	0.9402	0.972142	no
Afu6g04680-T	Afu6g04680	mitA	Chr6_A_fumigatus_Af293:1091732-1094582	q1	q2	OK	63.1464	62.439	-0.016254	0.988797	-0.0441114	0.9403	0.972142	no
Afu6g09520-T	Afu6g09520	Afu6g09520	Chr6_A_fumigatus_Af293:2319231-2322943	q1	q2	OK	34.8475	34.4554	-0.0163233	0.988749	-0.0442302	0.94025	0.972142	no
Afu3g12020-T	Afu3g12020	Afu3g12020	Chr3_A_fumigatus_Af293:3161882-3163823	q1	q2	OK	16.5519	16.3535	-0.0173891	0.988019	-0.043492	0.9399	0.972058	no
Afu5g10630-T	Afu5g10630	Afu5g10630	Chr5_A_fumigatus_Af293:2717010-2720609	q1	q2	OK	13.3669	13.2099	-0.0170465	0.988254	-0.0452584	0.9398	0.972058	no
Afu3g01345-T	Afu3g01345	Afu3g01345	Chr3_A_fumigatus_Af293:327911-328995	q1	q2	OK	0.745	0.760927	0.0305171	1.02138	0.0422166	0.93965	0.972019	no
Afu3g02010-T	Afu3g02010	Afu3g02010	Chr3_A_fumigatus_Af293:494406-496280	q1	q2	OK	22.1845	22.4579	0.0176685	1.01232	0.0445107	0.93965	0.972019	no
Afu1g09805-T	Afu1g09805	Afu-304	Chr1_A_fumigatus_Af293:2543870-2545480	q1	q2	OK	82.2433	75.7146	-0.119327	0.920617	-0.00975167	0.9392	0.971773	no
Afu2g17120-T	Afu2g17120	Afu2g17120	Chr2_A_fumigatus_Af293:4571292-4572776	q1	q2	OK	14.1924	14.381	0.0190488	1.01329	0.0424322	0.93915	0.971773	no
Afu3g01190-T	Afu3g01190	Afu3g01190	Chr3_A_fumigatus_Af293:284005-285383	q1	q2	OK	22.5187	22.7959	0.0176492	1.01231	0.0438343	0.9389	0.971773	no
Afu3g09910-T	Afu3g09910	Afu3g09910	Chr3_A_fumigatus_Af293:2541783-2543380	q1	q2	OK	141.686	143.332	0.016671	1.01162	0.0446497	0.93905	0.971773	no
Afu5g05950-T	Afu5g05950	Afu5g05950	Chr5_A_fumigatus_Af293:1395545-1396971	q1	q2	OK	271.938	274.981	0.0160546	1.01119	0.0426059	0.93895	0.971773	no
Afu6g07850-T	Afu6g07850	Afu6g07850	Chr6_A_fumigatus_Af293:1802867-1806130	q1	q2	OK	11.4913	11.6266	0.0168895	1.01178	0.0436858	0.939	0.971773	no
Afu1g10210-T	Afu1g10210	Afu1g10210	Chr1_A_fumigatus_Af293:2627793-2630502	q1	q2	OK	36.5267	36.1334	-0.0156193	0.989232	-0.0428296	0.93825	0.971448	no
Afu2g03880-T	Afu2g03880	Afu2g03880	Chr2_A_fumigatus_Af293:1032736-1033966	q1	q2	OK	53.6268	53.0409	-0.0158493	0.989074	-0.0428939	0.93815	0.971448	no
Afu5g12750-T	Afu5g12750	Afu5g12750	Chr5_A_fumigatus_Af293:3340679-3346198	q1	q2	OK	1.72528	1.81974	0.0768985	1.05475	0.0448966	0.9372	0.970581	no
Afu1g15080-T	Afu1g15080	Afu1g15080	Chr1_A_fumigatus_Af293:4051359-4053219	q1	q2	OK	30.595	30.2479	-0.016461	0.988655	-0.0441858	0.93695	0.970431	no
Afu5g12500-T	Afu5g12500	Afu5g12500	Chr5_A_fumigatus_Af293:3236468-3237455	q1	q2	OK	11.3707	11.2021	-0.0215542	0.985171	-0.0457063	0.9369	0.970431	no
Afu1g14630-T	Afu1g14630	Afu1g14630	Chr1_A_fumigatus_Af293:3906371-3907849	q1	q2	OK	5.2477	5.16349	-0.0233389	0.983953	-0.0451835	0.9367	0.970392	no
Afu2g03420-T	Afu2g03420	Afu2g03420	Chr2_A_fumigatus_Af293:899466-901674	q1	q2	OK	79.7314	78.814	-0.0166956	0.988494	-0.0446597	0.9365	0.970295	no
Afu1g11660-T	Afu1g11660	Afu1g11660	Chr1_A_fumigatus_Af293:3071787-3074692	q1	q2	OK	36.1583	35.7636	-0.015837	0.989083	-0.0438326	0.9363	0.970197	no
Afu2g02780-T	Afu2g02780	Afu2g02780	Chr2_A_fumigatus_Af293:721172-722347	q1	q2	OK	139.015	140.667	0.0170445	1.01188	0.0467902	0.936	0.969996	no
Afu4g10710-T	Afu4g10710	Afu4g10710	Chr4_A_fumigatus_Af293:2790080-2790887	q1	q2	OK	172.099	170.219	-0.0158412	0.98908	-0.0436672	0.9357	0.969795	no
Afu1g02560-T	Afu1g02560	Afu1g02560	Chr1_A_fumigatus_Af293:746812-748117	q1	q2	OK	17.4541	17.7263	0.0223285	1.0156	0.0507881	0.9352	0.969386	no
Afu3g13890-T	Afu3g13890	Afu3g13890	Chr3_A_fumigatus_Af293:3685760-3686237	q1	q2	OK	1.70096	1.74313	0.03533	1.02479	0.0444659	0.93505	0.96934	no
Afu3g12750-T	Afu3g12750	Afu3g12750	Chr3_A_fumigatus_Af293:3389005-3390896	q1	q2	OK	24.4206	24.1297	-0.0172862	0.98809	-0.0455157	0.9349	0.969295	no
Afu4g00810-T	Afu4g00810	Afu4g00810	Chr4_A_fumigatus_Af293:215209-217144	q1	q2	OK	9.07997	9.06975	-0.00162382	0.998875	-0.0017817	0.93475	0.969249	no
Afu6g05060-T	Afu6g05060	Afu6g05060	Chr6_A_fumigatus_Af293:1201672-1203831	q1	q2	OK	11.1672	11.0096	-0.0204997	0.985891	-0.0474154	0.9347	0.969249	no
Afu2g05750-T	Afu2g05750	Afu2g05750	Chr2_A_fumigatus_Af293:1619717-1621557	q1	q2	OK	27.1798	26.8223	-0.0191041	0.986845	-0.0478616	0.93415	0.968846	no
Afu2g15920-T	Afu2g15920	Afu2g15920	Chr2_A_fumigatus_Af293:4212279-4212447	q1	q2	OK	27.5187	26.866	-0.0346281	0.976283	-0.0422687	0.93365	0.968846	no
Afu3g11600-T	Afu3g11600	Afu3g11600	Chr3_A_fumigatus_Af293:3048311-3049201	q1	q2	OK	72.0978	73.0105	0.0181483	1.01266	0.0469535	0.9339	0.968846	no
Afu3g14080-T	Afu3g14080	Afu-263	Chr3_A_fumigatus_Af293:3744530-3749380	q1	q2	OK	131.915	121.337	-0.120585	0.919815	-0.0158245	0.934	0.968846	no
Afu5g09600-T	Afu5g09600	Afu5g09600	Chr5_A_fumigatus_Af293:2476845-2477995	q1	q2	OK	119.746	121.164	0.0169894	1.01185	0.0471327	0.93405	0.968846	no
Afu6g10930-T	Afu6g10930	Afu6g10930	Chr6_A_fumigatus_Af293:2693460-2696558	q1	q2	OK	1.7657	1.73557	-0.0248319	0.982935	-0.0482108	0.93415	0.968846	no
Afu1g14330-T	Afu1g14330	abcC	Chr1_A_fumigatus_Af293:3832066-3836990	q1	q2	OK	98.4141	99.7386	0.0192858	1.01346	0.0484161	0.9331	0.968623	no
Afu1g14510-T	Afu1g14510	Afu1g14510	Chr1_A_fumigatus_Af293:3877648-3880912	q1	q2	OK	5.48874	5.4119	-0.0203405	0.986	-0.0475318	0.9331	0.968623	no
Afu4g10690-T	Afu4g10690	isa1	Chr4_A_fumigatus_Af293:2786769-2788628	q1	q2	OK	146.184	148.104	0.0188302	1.01314	0.0494823	0.9333	0.968623	no
Afu6g11500-T	Afu6g11500	Afu6g11500	Chr6_A_fumigatus_Af293:2854866-2855271	q1	q2	OK	2.67593	2.60859	-0.0367675	0.974837	-0.0503799	0.9333	0.968623	no
Afu2g14110-T	Afu2g14110	Afu2g14110	Chr2_A_fumigatus_Af293:3688310-3692127	q1	q2	OK	63.0158	62.1999	-0.0188016	0.987052	-0.0495817	0.93255	0.968387	no
Afu4g08280-T	Afu4g08280	Afu4g08280	Chr4_A_fumigatus_Af293:2145071-2146545	q1	q2	OK	33.3589	32.9398	-0.0182428	0.987435	-0.048081	0.93265	0.968387	no
Afu5g01790-T	Afu5g01790	Afu5g01790	Chr5_A_fumigatus_Af293:455313-455541	q1	q2	OK	18.3895	17.9792	-0.0325536	0.977688	-0.0479538	0.93245	0.968387	no
Afu1g12300-T	Afu1g12300	Afu1g12300	Chr1_A_fumigatus_Af293:3242435-3244291	q1	q2	OK	14.6004	14.4062	-0.0193107	0.986704	-0.0467748	0.93215	0.968197	no
Afu4g07650-T	Afu4g07650	cyp6	Chr4_A_fumigatus_Af293:1987775-1989910	q1	q2	OK	139.853	141.684	0.0187611	1.01309	0.0496095	0.93205	0.968197	no
Afu1g13430-T	Afu1g13430	Afu1g13430	Chr1_A_fumigatus_Af293:3570625-3571517	q1	q2	OK	263.444	266.623	0.0173053	1.01207	0.0472843	0.93175	0.968053	no
Afu3g12500-T	Afu3g12500	Afu3g12500	Chr3_A_fumigatus_Af293:3301305-3302629	q1	q2	OK	26.47	26.8293	0.0194536	1.01358	0.0493149	0.93155	0.968053	no
Afu4g06580-T	Afu4g06580	Afu4g06580	Chr4_A_fumigatus_Af293:1691357-1691597	q1	q2	OK	68.9157	70.2011	0.0266602	1.01865	0.0500326	0.93175	0.968053	no
Afu8g02650-T	Afu8g02650	Afu8g02650	Chr8_A_fumigatus_Af293:701850-707183	q1	q2	OK	5.80651	5.7295	-0.0192609	0.986738	-0.048705	0.9318	0.968053	no
Afu2g03140-T	Afu2g03140	Afu2g03140	Chr2_A_fumigatus_Af293:822506-823983	q1	q2	OK	77.9321	78.8279	0.0164889	1.01149	0.0457609	0.93125	0.968025	no
Afu2g04880-T	Afu2g04880	Afu2g04880	Chr2_A_fumigatus_Af293:1338556-1339080	q1	q2	OK	22.5982	22.1675	-0.02776	0.980942	-0.0514102	0.931	0.968025	no
Afu3g07155-T	Afu3g07155	Afu3g07155	Chr3_A_fumigatus_Af293:1798706-1799285	q1	q2	OK	246.672	243.645	-0.0178131	0.987729	-0.048901	0.9308	0.968025	no
Afu3g13260-T	Afu3g13260	Afu3g13260	Chr3_A_fumigatus_Af293:3518384-3521305	q1	q2	OK	14.2742	14.4591	0.0185716	1.01296	0.0487146	0.93135	0.968025	no
Afu3g14500-T	Afu3g14500	Afu3g14500	Chr3_A_fumigatus_Af293:3845528-3848112	q1	q2	OK	28.3775	28.0183	-0.0183799	0.987341	-0.0502533	0.93055	0.968025	no
Afu5g04220-T	Afu5g04220	Afu5g04220	Chr5_A_fumigatus_Af293:1124551-1126667	q1	q2	OK	254.771	258.164	0.0190863	1.01332	0.0486312	0.93105	0.968025	no
Afu6g06900-T	Afu6g06900	rho1	Chr6_A_fumigatus_Af293:1523354-1525957	q1	q2	OK	465.495	458.898	-0.0205906	0.985829	-0.0503026	0.93065	0.968025	no
Afu6g10640-T	Afu6g10640	Afu6g10640	Chr6_A_fumigatus_Af293:2629588-2630183	q1	q2	OK	4.89498	4.99775	0.0299767	1.021	0.0502067	0.93125	0.968025	no
Afu6g14220-T	Afu6g14220	Afu6g14220	Chr6_A_fumigatus_Af293:3617206-3620760	q1	q2	OK	79.0922	80.1563	0.01928	1.01345	0.050848	0.9313	0.968025	no
Afu4g13020-T	Afu4g13020	Afu4g13020	Chr4_A_fumigatus_Af293:3410686-3413548	q1	q2	OK	42.7974	43.3062	0.0170519	1.01189	0.0468462	0.9303	0.967922	no
Afu1g06160-T	Afu1g06160	Afu1g06160	Chr1_A_fumigatus_Af293:1777957-1782409	q1	q2	OK	3.50405	3.44729	-0.0235623	0.983801	-0.0502548	0.92895	0.96772	no
Afu1g09600-T	Afu1g09600	Afu1g09600	Chr1_A_fumigatus_Af293:2479940-2480773	q1	q2	OK	171.647	169.408	-0.0189407	0.986957	-0.0510913	0.93	0.96772	no
Afu1g10190-T	Afu1g10190	Afu1g10190	Chr1_A_fumigatus_Af293:2621484-2623044	q1	q2	OK	53.1488	52.4454	-0.0192189	0.986767	-0.0526926	0.9297	0.96772	no
Afu2g17100-T	Afu2g17100	Afu2g17100	Chr2_A_fumigatus_Af293:4566282-4567305	q1	q2	OK	35.3451	35.8937	0.0222188	1.01552	0.0554694	0.92895	0.96772	no
Afu3g00150-T	Afu3g00150	Afu3g00150	Chr3_A_fumigatus_Af293:19894-21052	q1	q2	OK	52.8878	53.5944	0.0191478	1.01336	0.0510236	0.92995	0.96772	no
Afu3g07270-T	Afu3g07270	Afu3g07270	Chr3_A_fumigatus_Af293:1822432-1824328	q1	q2	OK	72.2502	71.3734	-0.017615	0.987864	-0.0481787	0.92995	0.96772	no
Afu3g09610-T	Afu3g09610	Afu3g09610	Chr3_A_fumigatus_Af293:2442713-2443781	q1	q2	OK	32.8353	33.2978	0.0201794	1.01409	0.0507555	0.9297	0.96772	no
Afu3g13870-T	Afu3g13870	nsdD	Chr3_A_fumigatus_Af293:3673242-3679180	q1	q2	OK	21.6003	21.9033	0.0200977	1.01403	0.0508561	0.92985	0.96772	no
Afu4g10580-T	Afu4g10580	Afu4g10580	Chr4_A_fumigatus_Af293:2769418-2770717	q1	q2	OK	19.4632	19.1782	-0.0212879	0.985353	-0.0499801	0.92915	0.96772	no
Afu4g12560-T	Afu4g12560	Afu4g12560	Chr4_A_fumigatus_Af293:3292634-3296395	q1	q2	OK	16.3324	16.1204	-0.0188484	0.98702	-0.0504223	0.9293	0.96772	no
Afu5g08110-T	Afu5g08110	Afu5g08110	Chr5_A_fumigatus_Af293:2052897-2054577	q1	q2	OK	24.5791	24.2531	-0.0192657	0.986735	-0.0501237	0.92855	0.96772	no
Afu6g08570-T	Afu6g08570	Afu6g08570	Chr6_A_fumigatus_Af293:2026674-2030267	q1	q2	OK	23.4331	23.7254	0.0178823	1.01247	0.0492195	0.92905	0.96772	no
Afu6g09080-T	Afu6g09080	Afu6g09080	Chr6_A_fumigatus_Af293:2156952-2158398	q1	q2	OK	63.7663	64.5678	0.0180212	1.01257	0.0495246	0.92935	0.96772	no
Afu6g13560-T	Afu6g13560	Afu6g13560	Chr6_A_fumigatus_Af293:3450382-3454691	q1	q2	OK	0.763071	0.748627	-0.0275699	0.981071	-0.0506007	0.92955	0.96772	no
Afu8g04300-T	Afu8g04300	Afu8g04300	Chr8_A_fumigatus_Af293:957599-962579	q1	q2	OK	14.923	15.1158	0.0185255	1.01292	0.0506493	0.929	0.96772	no
Afu5g08820-T	Afu5g08820	Afu5g08820	Chr5_A_fumigatus_Af293:2258768-2264560	q1	q2	OK	11.9685	11.8125	-0.0189332	0.986962	-0.0514874	0.9282	0.967496	no
Afu2g03290-T	Afu2g03290	artA	Chr2_A_fumigatus_Af293:866293-870091	q1	q2	OK	509.658	501.694	-0.0227234	0.984373	-0.0532056	0.9277	0.967084	no
Afu6g09170-T	Afu6g09170	Afu6g09170	Chr6_A_fumigatus_Af293:2176011-2177144	q1	q2	OK	50.042	50.7268	0.0196086	1.01368	0.0522168	0.92745	0.966934	no
Afu1g14010-T	Afu1g14010	Afu1g14010	Chr1_A_fumigatus_Af293:3746215-3747268	q1	q2	OK	79.604	78.5136	-0.0198971	0.986303	-0.0530341	0.9272	0.966783	no
Afu1g15200-T	Afu1g15200	Afu1g15200	Chr1_A_fumigatus_Af293:4088536-4092064	q1	q2	OK	61.8536	62.6955	0.019505	1.01361	0.0526238	0.92715	0.966783	no
Afu3g10640-T	Afu3g10640	Afu3g10640	Chr3_A_fumigatus_Af293:2749373-2754046	q1	q2	OK	17.0261	17.2485	0.0187226	1.01306	0.0514834	0.92695	0.966783	no
Afu5g13890-T	Afu5g13890	Afu5g13890	Chr5_A_fumigatus_Af293:3640457-3641207	q1	q2	OK	56.1721	56.9656	0.0202361	1.01413	0.0510485	0.92705	0.966783	no
Afu7g04470-T	Afu7g04470	Afu7g04470	Chr7_A_fumigatus_Af293:1017674-1019693	q1	q2	OK	5.39674	5.30578	-0.0245248	0.983144	-0.0527681	0.9268	0.966783	no
Afu2g13010-T	Afu2g13010	Afu2g13010	Chr2_A_fumigatus_Af293:3337992-3339050	q1	q2	OK	1125.11	1142.53	0.0221601	1.01548	0.0544155	0.92655	0.966656	no
Afu1g10820-T	Afu1g10820	Afu1g10820	Chr1_A_fumigatus_Af293:2822604-2823301	q1	q2	OK	95.5786	96.8865	0.0196086	1.01368	0.0514033	0.92615	0.966505	no
Afu2g05340-T	Afu2g05340	gel4	Chr2_A_fumigatus_Af293:1486633-1489175	q1	q2	OK	795.362	808.237	0.0231669	1.01619	0.0544031	0.9263	0.966505	no
Afu5g06110-T	Afu5g06110	Afu5g06110	Chr5_A_fumigatus_Af293:1456849-1459605	q1	q2	OK	12.6577	12.4767	-0.0207784	0.985701	-0.0526363	0.9263	0.966505	no
Afu5g12720-T	Afu5g12720	Afu5g12720	Chr5_A_fumigatus_Af293:3307808-3313231	q1	q2	OK	7.77709	7.66852	-0.0202814	0.98604	-0.0524008	0.92625	0.966505	no
Afu5g04080-T	Afu5g04080	erg7	Chr5_A_fumigatus_Af293:1083991-1086741	q1	q2	OK	33.8246	33.388	-0.018746	0.98709	-0.0518908	0.92555	0.966163	no
Afu8g04760-T	Afu8g04760	Afu8g04760	Chr8_A_fumigatus_Af293:1089082-1089832	q1	q2	OK	38.6353	39.2321	0.0221167	1.01545	0.0539706	0.92545	0.966163	no
Afu3g07820-T	Afu3g07820	Afu3g07820	Chr3_A_fumigatus_Af293:1970790-1972713	q1	q2	OK	231.844	228.62	-0.0202062	0.986092	-0.0517045	0.9252	0.966018	no
Afu5g05600-T	Afu5g05600	Afu5g05600	Chr5_A_fumigatus_Af293:1307732-1309907	q1	q2	OK	31.9113	31.4707	-0.0200576	0.986193	-0.054777	0.925	0.965919	no
Afu5g11280-T	Afu5g11280	Afu5g11280	Chr5_A_fumigatus_Af293:2889751-2890799	q1	q2	OK	2.97033	2.90824	-0.0304765	0.979097	-0.0535185	0.9249	0.965919	no
Afu5g14315-T	Afu5g14315	Afu5g14315	Chr5_A_fumigatus_Af293:3731907-3733116	q1	q2	OK	4.17404	4.25818	0.0287927	1.02016	0.053835	0.92475	0.965878	no
Afu6g08070-T	Afu6g08070	Afu6g08070	Chr6_A_fumigatus_Af293:1871237-1872190	q1	q2	OK	110.024	108.549	-0.0194838	0.986586	-0.0531766	0.9247	0.965878	no
Afu1g02230-T	Afu1g02230	Afu1g02230	Chr1_A_fumigatus_Af293:655706-657411	q1	q2	OK	1.70664	1.6688	-0.0323478	0.977828	-0.0556663	0.9245	0.965837	no
Afu1g09180-T	Afu1g09180	Afu1g09180	Chr1_A_fumigatus_Af293:2384472-2386000	q1	q2	OK	57.9248	57.0961	-0.0207894	0.985693	-0.0565139	0.92415	0.965791	no
Afu1g15380-T	Afu1g15380	Afu1g15380	Chr1_A_fumigatus_Af293:4145405-4148134	q1	q2	OK	47.873	48.5235	0.0194701	1.01359	0.0533569	0.92415	0.965791	no
Afu2g13230-T	Afu2g13230	Afu2g13230	Chr2_A_fumigatus_Af293:3399056-3402421	q1	q2	OK	23.7254	23.4034	-0.0197116	0.98643	-0.0539644	0.9241	0.965791	no
Afu3g01510-T	Afu3g01510	Afu3g01510	Chr3_A_fumigatus_Af293:383304-385921	q1	q2	OK	5.64523	5.74176	0.0244622	1.0171	0.0541808	0.92395	0.965791	no
Afu3g08880-T	Afu3g08880	Afu3g08880	Chr3_A_fumigatus_Af293:2272252-2273815	q1	q2	OK	33.0988	33.5919	0.0213317	1.0149	0.0561569	0.92435	0.965791	no
Afu4g01560-T	Afu4g01560	Afu4g01560	Chr4_A_fumigatus_Af293:415069-417338	q1	q2	OK	1.36622	1.39593	0.0310331	1.02174	0.054754	0.9243	0.965791	no
Afu6g08550-T	Afu6g08550	Afu6g08550	Chr6_A_fumigatus_Af293:2020152-2022660	q1	q2	OK	10.4242	10.594	0.0233013	1.01628	0.057013	0.9236	0.965773	no
Afu7g06410-T	Afu7g06410	Afu7g06410	Chr7_A_fumigatus_Af293:1571891-1573615	q1	q2	OK	0.332623	0.343059	0.0445701	1.03138	0.0572293	0.9237	0.965773	no
Afu2g13400-T	Afu2g13400	Afu2g13400	Chr2_A_fumigatus_Af293:3458718-3460718	q1	q2	OK	92.4442	93.8027	0.0210477	1.0147	0.0568463	0.9231	0.965366	no
Afu8g05820-T	Afu8g05820	Afu8g05820	Chr8_A_fumigatus_Af293:1384113-1387134	q1	q2	OK	4.17058	4.24236	0.0246214	1.01721	0.0535885	0.9231	0.965366	no
Afu1g07250-T	Afu1g07250	Afu1g07250	Chr1_A_fumigatus_Af293:2057511-2061280	q1	q2	OK	57.5932	56.7822	-0.0204603	0.985918	-0.0546026	0.92275	0.96522	no
Afu6g03680-T	Afu6g03680	Afu6g03680	Chr6_A_fumigatus_Af293:806516-808333	q1	q2	OK	103.659	105.325	0.0230049	1.01607	0.0543637	0.92275	0.96522	no
Afu1g06660-T	Afu1g06660	Afu1g06660	Chr1_A_fumigatus_Af293:1902973-1906380	q1	q2	OK	45.7266	45.0715	-0.0208175	0.985674	-0.0569343	0.9223	0.965022	no
Afu5g04270-T	Afu5g04270	Afu5g04270	Chr5_A_fumigatus_Af293:1144350-1146721	q1	q2	OK	37.25	36.7017	-0.021394	0.98528	-0.0581406	0.92235	0.965022	no
Afu5g04260-T	Afu5g04260	Afu5g04260	Chr5_A_fumigatus_Af293:1140493-1143028	q1	q2	OK	76.9551	78.1117	0.0215209	1.01503	0.0560939	0.92175	0.964615	no
Afu1g16980-T	Afu1g16980	Afu1g16980	Chr1_A_fumigatus_Af293:4635981-4638114	q1	q2	OK	28.1749	28.5962	0.0214161	1.01496	0.0570638	0.92155	0.964516	no
Afu3g08620-T	Afu3g08620	Afu3g08620	Chr3_A_fumigatus_Af293:2208711-2210488	q1	q2	OK	102.505	103.963	0.0203772	1.01422	0.0550836	0.9213	0.964364	no
Afu1g04270-T	Afu1g04270	vcxA	Chr1_A_fumigatus_Af293:1214090-1216027	q1	q2	OK	72.012	70.9657	-0.0211144	0.985471	-0.0569758	0.92095	0.96416	no
Afu1g04960-T	Afu1g04960	Afu1g04960	Chr1_A_fumigatus_Af293:1413264-1418032	q1	q2	OK	115.164	113.406	-0.0221971	0.984732	-0.0553848	0.921	0.96416	no
Afu3g06030-T	Afu3g06030	Afu3g06030	Chr3_A_fumigatus_Af293:1482253-1484266	q1	q2	OK	1325.94	1305.03	-0.0229366	0.984227	-0.0543055	0.9208	0.96416	no
Afu3g11400-T	Afu3g11400	pep2	Chr3_A_fumigatus_Af293:2990625-2992029	q1	q2	OK	831.396	817.741	-0.0238917	0.983576	-0.0580457	0.92035	0.96402	no
Afu3g15230-T	Afu3g15230	Afu3g15230	Chr3_A_fumigatus_Af293:4004233-4006212	q1	q2	OK	12.986	12.7758	-0.0235424	0.983814	-0.0575075	0.92055	0.96402	no
Afu6g07930-T	Afu6g07930	Afu6g07930	Chr6_A_fumigatus_Af293:1835292-1837792	q1	q2	OK	59.8847	59.034	-0.0206391	0.985796	-0.0563727	0.92045	0.96402	no
Afu6g05120-T	Afu6g05120	Afu6g05120	Chr6_A_fumigatus_Af293:1218000-1224720	q1	q2	OK	112.496	114.362	0.0237304	1.01658	0.0577448	0.9201	0.963879	no
Afu5g01500-T	Afu5g01500	Afu5g01500	Chr5_A_fumigatus_Af293:388347-389425	q1	q2	OK	36.2037	35.6364	-0.0227845	0.984331	-0.0577672	0.9199	0.96378	no
Afu5g04255-T	Afu5g04255	Afu5g04255	Chr5_A_fumigatus_Af293:1137369-1140033	q1	q2	OK	29.4748	29.9289	0.022055	1.0154	0.058477	0.9199	0.96378	no
Afu5g12360-T	Afu5g12360	Afu5g12360	Chr5_A_fumigatus_Af293:3209092-3211133	q1	q2	OK	58.0919	57.2702	-0.0205514	0.985856	-0.0567074	0.9199	0.96378	no
Afu7g03810-T	Afu7g03810	Afu7g03810	Chr7_A_fumigatus_Af293:841256-842756	q1	q2	OK	0.331336	0.340932	0.0411918	1.02896	0.0524934	0.9197	0.96378	no
Afu2g02160-T	Afu2g02160	Afu2g02160	Chr2_A_fumigatus_Af293:537409-539861	q1	q2	OK	12.0419	11.8381	-0.0246226	0.983078	-0.060045	0.91945	0.963749	no
Afu1g02800-T	Afu1g02800	Afu1g02800	Chr1_A_fumigatus_Af293:803956-807606	q1	q2	OK	6.29241	6.18578	-0.0246553	0.983055	-0.0591638	0.919	0.963388	no
Afu1g02685-T	Afu1g02685	Afu-198	Chr1_A_fumigatus_Af293:777141-780934	q1	q2	OK	26.0475	22.5308	-0.209246	0.864989	-0.0256743	0.91865	0.963131	no
Afu8g05630-T	Afu8g05630	chsF	Chr8_A_fumigatus_Af293:1329495-1334304	q1	q2	OK	91.6652	93.1259	0.0228077	1.01593	0.0578941	0.91825	0.962822	no
Afu1g13260-T	Afu1g13260	Afu1g13260	Chr1_A_fumigatus_Af293:3532156-3533452	q1	q2	OK	173.321	176.028	0.0223553	1.01562	0.0599066	0.9177	0.962356	no
Afu1g12560-T	Afu1g12560	Afu1g12560	Chr1_A_fumigatus_Af293:3319190-3320368	q1	q2	OK	46.2323	46.9649	0.0226809	1.01585	0.0596537	0.91735	0.962099	no
Afu2g10580-T	Afu2g10580	Afu2g10580	Chr2_A_fumigatus_Af293:2708772-2710000	q1	q2	OK	645.802	635.593	-0.0229906	0.98419	-0.0595662	0.9173	0.962099	no
Afu4g07605-T	Afu4g07605	Afu4g07605	Chr4_A_fumigatus_Af293:1975221-1977027	q1	q2	OK	29.0794	28.6492	-0.0215029	0.985206	-0.0569168	0.9172	0.962099	no
Afu4g09060-T	Afu4g09060	Afu4g09060	Chr4_A_fumigatus_Af293:2354514-2357245	q1	q2	OK	67.5112	68.578	0.0226201	1.0158	0.061239	0.9173	0.962099	no
Afu5g07300-T	Afu5g07300	Afu5g07300	Chr5_A_fumigatus_Af293:1814758-1815768	q1	q2	OK	249.19	245.447	-0.0218328	0.984981	-0.0599548	0.9172	0.962099	no
Afu6g12700-T	Afu6g12700	Afu6g12700	Chr6_A_fumigatus_Af293:3206622-3207799	q1	q2	OK	44.8042	45.5318	0.0232418	1.01624	0.0604711	0.9166	0.961915	no
Afu7g08660-T	Afu7g08660	Afu7g08660	Chr7_A_fumigatus_Af293:2055913-2057135	q1	q2	OK	5.85225	5.73271	-0.0297722	0.979575	-0.057829	0.91665	0.961915	no
Afu6g06910-T	Afu6g06910	Afu6g06910	Chr6_A_fumigatus_Af293:1526011-1529053	q1	q2	OK	30.3711	29.9273	-0.0212375	0.985387	-0.0583617	0.91635	0.961821	no
Afu2g08990-T	Afu2g08990	Afu2g08990	Chr2_A_fumigatus_Af293:2301967-2304016	q1	q2	OK	289.654	294.501	0.0239444	1.01674	0.0601887	0.9161	0.961669	no
Afu1g08950-T	Afu1g08950	Afu1g08950	Chr1_A_fumigatus_Af293:2322346-2323573	q1	q2	OK	25.9818	25.5336	-0.025107	0.982748	-0.0594747	0.9156	0.961569	no
Afu3g05540-T	Afu3g05540	Afu3g05540	Chr3_A_fumigatus_Af293:1340248-1342321	q1	q2	OK	32.7084	32.2085	-0.0222189	0.984717	-0.0601215	0.9159	0.961569	no
Afu4g00410-T	Afu4g00410	Afu4g00410	Chr4_A_fumigatus_Af293:106192-108306	q1	q2	OK	0.435403	0.422785	-0.0424277	0.97102	-0.0618158	0.9157	0.961569	no
Afu6g05050-T	Afu6g05050	Afu6g05050	Chr6_A_fumigatus_Af293:1199825-1201169	q1	q2	OK	77.2024	78.4239	0.0226476	1.01582	0.0615641	0.9158	0.961569	no
Afu1g01440-T	Afu1g01440	Afu1g01440	Chr1_A_fumigatus_Af293:465833-466069	q1	q2	OK	13.5004	13.0463	-0.04937	0.966358	-0.0606829	0.9154	0.961485	no
Afu1g09110-T	Afu1g09110	Afu1g09110	Chr1_A_fumigatus_Af293:2364869-2367387	q1	q2	OK	6.19015	6.30636	0.0268323	1.01877	0.0603259	0.91525	0.961438	no
Afu2g02980-T	Afu2g02980	Afu2g02980	Chr2_A_fumigatus_Af293:761172-763987	q1	q2	OK	25.9832	26.3917	0.0225014	1.01572	0.0615582	0.91475	0.961128	no
Afu4g01220-T	Afu4g01220	Afu4g01220	Chr4_A_fumigatus_Af293:325258-325877	q1	q2	OK	13.2473	13.5674	0.0344377	1.02416	0.0633666	0.91485	0.961128	no
Afu6g13750-T	Afu6g13750	Afu6g13750	Chr6_A_fumigatus_Af293:3511574-3513533	q1	q2	OK	345.034	339.188	-0.0246521	0.983058	-0.0607699	0.91475	0.961128	no
Afu1g05490-T	Afu1g05490	Afu1g05490	Chr1_A_fumigatus_Af293:1568505-1572348	q1	q2	OK	73.9083	75.1256	0.0235678	1.01647	0.0620012	0.9142	0.961038	no
Afu2g05640-T	Afu2g05640	Afu2g05640	Chr2_A_fumigatus_Af293:1577610-1580102	q1	q2	OK	19.7193	20.0271	0.022347	1.01561	0.0595473	0.91445	0.961038	no
Afu2g10430-T	Afu2g10430	Afu2g10430	Chr2_A_fumigatus_Af293:2669073-2670960	q1	q2	OK	9.85225	9.67338	-0.0264341	0.981844	-0.0609267	0.9139	0.961038	no
Afu2g14910-T	Afu2g14910	Afu2g14910	Chr2_A_fumigatus_Af293:3927733-3929250	q1	q2	OK	23.8418	24.2438	0.0241234	1.01686	0.0606033	0.9144	0.961038	no
Afu3g10050-T	Afu3g10050	Afu3g10050	Chr3_A_fumigatus_Af293:2586045-2587774	q1	q2	OK	15.9651	15.7001	-0.0241491	0.9834	-0.0597392	0.91395	0.961038	no
Afu4g10230-T	Afu4g10230	Afu4g10230	Chr4_A_fumigatus_Af293:2678202-2678946	q1	q2	OK	29.4898	30.0509	0.0271936	1.01903	0.0628459	0.91425	0.961038	no
Afu5g09730-T	Afu5g09730	Afu5g09730	Chr5_A_fumigatus_Af293:2518516-2519424	q1	q2	OK	19.9292	19.5572	-0.0271839	0.981334	-0.0605431	0.9141	0.961038	no
Afu6g08840-T	Afu6g08840	Afu6g08840	Chr6_A_fumigatus_Af293:2097292-2101265	q1	q2	OK	11.6156	11.8036	0.023163	1.01618	0.0599926	0.91365	0.961038	no
Afu6g10190-T	Afu6g10190	Afu6g10190	Chr6_A_fumigatus_Af293:2516053-2517446	q1	q2	OK	3.10696	3.02653	-0.0378382	0.974114	-0.0606552	0.91415	0.961038	no
Afu2g08570-T	Afu2g08570	Afu2g08570	Chr2_A_fumigatus_Af293:2202441-2203226	q1	q2	OK	70.1267	68.917	-0.0251032	0.98275	-0.0619108	0.91325	0.960769	no
Afu2g08020-T	Afu2g08020	Afu2g08020	Chr2_A_fumigatus_Af293:2056344-2056792	q1	q2	OK	1.84835	1.96706	0.089808	1.06423	0.0772625	0.9128	0.960511	no
Afu4g00920-T	Afu4g00920	Afu4g00920	Chr4_A_fumigatus_Af293:251345-252821	q1	q2	OK	18.38	18.0582	-0.0254822	0.982492	-0.0620725	0.91255	0.960511	no
Afu4g14800-T	Afu4g14800	sdr1	Chr4_A_fumigatus_Af293:3902096-3902870	q1	q2	OK	3.64728	3.55068	-0.0387251	0.973515	-0.0616095	0.91235	0.960511	no
Afu5g02370-T	Afu5g02370	Afu5g02370	Chr5_A_fumigatus_Af293:609204-611860	q1	q2	OK	180.751	177.846	-0.0233738	0.983929	-0.0597868	0.91285	0.960511	no
Afu6g01850-T	Afu6g01850	Afu6g01850	Chr6_A_fumigatus_Af293:259324-261274	q1	q2	OK	4.42072	4.5248	0.0335709	1.02354	0.0636419	0.9129	0.960511	no
Afu7g05780-T	Afu7g05780	Afu7g05780	Chr7_A_fumigatus_Af293:1413238-1415719	q1	q2	OK	48.1225	48.8902	0.0228328	1.01595	0.0622218	0.9125	0.960511	no
Afu8g01090-T	Afu8g01090	Afu8g01090	Chr8_A_fumigatus_Af293:256753-257494	q1	q2	OK	62.6236	61.5055	-0.0259912	0.982146	-0.0613303	0.91285	0.960511	no
Afu7g00350-T	Afu7g00350	Afu7g00350	Chr7_A_fumigatus_Af293:99525-100896	q1	q2	OK	234.728	238.745	0.0244851	1.01712	0.0630728	0.91215	0.960495	no
Afu2g03170-T	Afu2g03170	Afu2g03170	Chr2_A_fumigatus_Af293:831718-835635	q1	q2	OK	16.1891	16.462	0.0241229	1.01686	0.0654577	0.91165	0.960184	no
Afu2g12390-T	Afu2g12390	Afu2g12390	Chr2_A_fumigatus_Af293:3183209-3185087	q1	q2	OK	54.6459	53.7826	-0.0229732	0.984202	-0.0630271	0.91175	0.960184	no
Afu2g03690-T	Afu2g03690	Afu2g03690	Chr2_A_fumigatus_Af293:979782-980706	q1	q2	OK	5.36119	5.23494	-0.0343819	0.97645	-0.0639818	0.91135	0.959983	no
Afu1g12680-T	Afu1g12680	Afu1g12680	Chr1_A_fumigatus_Af293:3347475-3352332	q1	q2	OK	17.9443	17.6598	-0.0230581	0.984144	-0.0633467	0.91115	0.959936	no
Afu2g02970-T	Afu2g02970	Afu2g02970	Chr2_A_fumigatus_Af293:757913-760255	q1	q2	OK	8.72297	8.56174	-0.0269154	0.981517	-0.0629345	0.9109	0.959936	no
Afu2g08120-T	Afu2g08120	hxt8	Chr2_A_fumigatus_Af293:2106649-2108806	q1	q2	OK	1.45277	1.41576	-0.0372284	0.974525	-0.0635235	0.9112	0.959936	no
Afu2g13350-T	Afu2g13350	Afu2g13350	Chr2_A_fumigatus_Af293:3442701-3443491	q1	q2	OK	12.4988	12.7862	0.0328034	1.023	0.0658917	0.91105	0.959936	no
Afu1g12500-T	Afu1g12500	Afu1g12500	Chr1_A_fumigatus_Af293:3291782-3292387	q1	q2	OK	6.13768	5.95195	-0.044333	0.969738	-0.063416	0.91045	0.959587	no
Afu2g02620-T	Afu2g02620	akuB	Chr2_A_fumigatus_Af293:672213-674881	q1	q2	OK	39.5609	38.922	-0.0234914	0.983849	-0.065047	0.91025	0.959587	no
Afu2g05920-T	Afu2g05920	Afu2g05920	Chr2_A_fumigatus_Af293:1665689-1666031	q1	q2	OK	21.7628	22.2956	0.0348929	1.02448	0.0639977	0.9099	0.959587	no
Afu2g10890-T	Afu2g10890	Afu2g10890	Chr2_A_fumigatus_Af293:2803736-2806286	q1	q2	OK	31.6128	31.0988	-0.0236474	0.983742	-0.0649918	0.90985	0.959587	no
Afu3g00630-T	Afu3g00630	Afu3g00630	Chr3_A_fumigatus_Af293:143057-144150	q1	q2	OK	0.57803	0.557947	-0.0510158	0.965256	-0.0635438	0.91025	0.959587	no
Afu3g06050-T	Afu3g06050	Afu3g06050	Chr3_A_fumigatus_Af293:1486752-1490099	q1	q2	OK	11.606	11.8129	0.0254933	1.01783	0.0662238	0.91	0.959587	no
Afu3g06450-T	Afu3g06450	pmt1	Chr3_A_fumigatus_Af293:1591338-1594766	q1	q2	OK	92.7863	91.2125	-0.0246802	0.983038	-0.0647126	0.9102	0.959587	no
Afu4g08840-T	Afu4g08840	Afu4g08840	Chr4_A_fumigatus_Af293:2300079-2300974	q1	q2	OK	3.34437	3.4386	0.0400861	1.02818	0.0665744	0.91045	0.959587	no
Afu6g04660-T	Afu6g04660	Afu6g04660	Chr6_A_fumigatus_Af293:1086107-1086724	q1	q2	OK	54.6154	55.6486	0.0270375	1.01892	0.0647505	0.9098	0.959587	no
Afu6g09370-T	Afu6g09370	Afu6g09370	Chr6_A_fumigatus_Af293:2245548-2247121	q1	q2	OK	0.246088	0.237488	-0.0513177	0.965054	-0.0603179	0.9102	0.959587	no
Afu7g03800-T	Afu7g03800	Afu7g03800	Chr7_A_fumigatus_Af293:838651-840467	q1	q2	OK	154.126	156.741	0.0242747	1.01697	0.0643707	0.9102	0.959587	no
Afu1g08960-T	Afu1g08960	Afu1g08960	Chr1_A_fumigatus_Af293:2323886-2325907	q1	q2	OK	97.8499	96.1862	-0.0247395	0.982998	-0.0671598	0.9091	0.959379	no
Afu1g16200-T	Afu1g16200	Afu1g16200	Chr1_A_fumigatus_Af293:4405992-4407886	q1	q2	OK	22.8743	23.2764	0.0251423	1.01758	0.0657163	0.9091	0.959379	no
Afu5g04420-T	Afu5g04420	Afu5g04420	Chr5_A_fumigatus_Af293:1198019-1200103	q1	q2	OK	77.353	78.6604	0.0241794	1.0169	0.0658497	0.90885	0.959336	no
Afu1g05120-T	Afu1g05120	Afu1g05120	Chr1_A_fumigatus_Af293:1462093-1464336	q1	q2	OK	65.5761	64.4939	-0.0240085	0.983496	-0.0658013	0.9087	0.959288	no
Afu1g13270-T	Afu1g13270	Afu1g13270	Chr1_A_fumigatus_Af293:3533465-3535223	q1	q2	OK	9.36126	9.17149	-0.0295475	0.979728	-0.0663123	0.9085	0.959288	no
Afu2g02860-T	Afu2g02860	Afu2g02860	Chr2_A_fumigatus_Af293:739809-741993	q1	q2	OK	69.7335	70.9158	0.0242559	1.01696	0.0662726	0.90835	0.959288	no
Afu2g17670-T	Afu2g17670	Afu2g17670	Chr2_A_fumigatus_Af293:4709920-4711564	q1	q2	OK	3.12512	3.72907	0.254903	1.19326	0.104732	0.90815	0.959288	no
Afu3g11810-T	Afu3g11810	Afu3g11810	Chr3_A_fumigatus_Af293:3110036-3111957	q1	q2	OK	76.6352	77.92	0.0239867	1.01677	0.0656788	0.9082	0.959288	no
Afu4g10540-T	Afu4g10540	Afu4g10540	Chr4_A_fumigatus_Af293:2755949-2760499	q1	q2	OK	84.6276	86.1204	0.0252271	1.01764	0.0648507	0.9081	0.959288	no
Afu4g14205-T	Afu4g14205	Afu4g14205	Chr4_A_fumigatus_Af293:3713486-3714227	q1	q2	OK	5.61141	5.46451	-0.0382729	0.97382	-0.0672225	0.90825	0.959288	no
Afu5g11710-T	Afu5g11710	Afu5g11710	Chr5_A_fumigatus_Af293:3012831-3015234	q1	q2	OK	7.10312	6.96099	-0.0291599	0.979991	-0.0663705	0.90845	0.959288	no
Afu7g03930-T	Afu7g03930	Afu7g03930	Chr7_A_fumigatus_Af293:883071-884402	q1	q2	OK	19.6708	19.2958	-0.0277723	0.980934	-0.0670897	0.9087	0.959288	no
Afu2g15255-T	Afu2g15255	Afu2g15255	Chr2_A_fumigatus_Af293:4042765-4046117	q1	q2	OK	3.12958	3.19879	0.0315542	1.02211	0.0667075	0.90755	0.959069	no
Afu1g15790-T	Afu1g15790	Afu1g15790	Chr1_A_fumigatus_Af293:4265058-4267251	q1	q2	OK	32.3261	31.7658	-0.025226	0.982667	-0.067841	0.90715	0.958757	no
Afu1g11610-T	Afu1g11610	Afu1g11610	Chr1_A_fumigatus_Af293:3060057-3060510	q1	q2	OK	9.71182	9.96656	0.0373547	1.02623	0.066025	0.90625	0.958709	no
Afu1g11780-T	Afu1g11780	Afu1g11780	Chr1_A_fumigatus_Af293:3096643-3099365	q1	q2	OK	46.9384	46.1357	-0.024886	0.982898	-0.0672387	0.9054	0.958709	no
Afu1g16260-T	Afu1g16260	Afu1g16260	Chr1_A_fumigatus_Af293:4422222-4422474	q1	q2	OK	1.12487	1.22506	0.123093	1.08907	0.113266	0.90595	0.958709	no
Afu2g01370-T	Afu2g01370	Afu2g01370	Chr2_A_fumigatus_Af293:328947-331521	q1	q2	OK	0.345029	0.334393	-0.0451716	0.969175	-0.0658205	0.906	0.958709	no
Afu2g06170-T	Afu2g06170	Afu2g06170	Chr2_A_fumigatus_Af293:1752413-1755226	q1	q2	OK	31.5508	31.027	-0.0241528	0.983398	-0.0664881	0.90665	0.958709	no
Afu2g09240-T	Afu2g09240	Afu2g09240	Chr2_A_fumigatus_Af293:2367193-2369329	q1	q2	OK	26.6941	27.1426	0.0240372	1.0168	0.0650163	0.90605	0.958709	no
Afu2g10510-T	Afu2g10510	Afu2g10510	Chr2_A_fumigatus_Af293:2687979-2688624	q1	q2	OK	209.377	205.857	-0.0244595	0.983189	-0.066415	0.9059	0.958709	no
Afu2g13800-T	Afu2g13800	Afu2g13800	Chr2_A_fumigatus_Af293:3594777-3595809	q1	q2	OK	0.751124	0.775438	0.0459594	1.03237	0.0635105	0.9064	0.958709	no
Afu3g01930-T	Afu3g01930	Afu3g01930	Chr3_A_fumigatus_Af293:477307-478250	q1	q2	OK	6.86362	6.70515	-0.0336995	0.976912	-0.0649505	0.90685	0.958709	no
Afu3g08330-T	Afu3g08330	Afu3g08330	Chr3_A_fumigatus_Af293:2142308-2143675	q1	q2	OK	50.0491	49.1863	-0.0250892	0.98276	-0.0660101	0.906	0.958709	no
Afu3g15160-T	Afu3g15160	Afu3g15160	Chr3_A_fumigatus_Af293:3987231-3987802	q1	q2	OK	12.9302	13.2465	0.0348647	1.02446	0.0650388	0.9069	0.958709	no
Afu4g00320-T	Afu4g00320	fhk6	Chr4_A_fumigatus_Af293:83370-87284	q1	q2	OK	24.4558	24.8811	0.0248753	1.01739	0.0681266	0.9063	0.958709	no
Afu4g13220-T	Afu4g13220	Afu4g13220	Chr4_A_fumigatus_Af293:3465191-3465627	q1	q2	OK	9.68465	9.41434	-0.0408399	0.972089	-0.0659141	0.907	0.958709	no
Afu4g13500-T	Afu4g13500	Afu4g13500	Chr4_A_fumigatus_Af293:3531609-3533900	q1	q2	OK	75.0284	76.3143	0.0245169	1.01714	0.0669517	0.90535	0.958709	no
Afu5g09710-T	Afu5g09710	Afu5g09710	Chr5_A_fumigatus_Af293:2507310-2513813	q1	q2	OK	17.5663	17.2653	-0.0249371	0.982863	-0.0686638	0.90665	0.958709	no
Afu6g06830-T	Afu6g06830	srb5	Chr6_A_fumigatus_Af293:1494938-1495802	q1	q2	OK	87.6776	89.1863	0.0246145	1.01721	0.0667942	0.9067	0.958709	no
Afu6g07320-T	Afu6g07320	Afu6g07320	Chr6_A_fumigatus_Af293:1648551-1650673	q1	q2	OK	58.4125	59.3888	0.0239125	1.01671	0.0656693	0.907	0.958709	no
Afu6g13740-T	Afu6g13740	Afu6g13740	Chr6_A_fumigatus_Af293:3510178-3511133	q1	q2	OK	77.74	79.0987	0.0249972	1.01748	0.067962	0.90565	0.958709	no
Afu7g05100-T	Afu7g05100	Afu7g05100	Chr7_A_fumigatus_Af293:1204878-1206527	q1	q2	OK	2.05518	2.1108	0.0385274	1.02706	0.069204	0.9062	0.958709	no
Afu2g16600-T	Afu2g16600	Afu2g16600	Chr2_A_fumigatus_Af293:4430580-4436880	q1	q2	OK	14.0939	14.3456	0.0255346	1.01786	0.0708344	0.9049	0.958697	no
Afu7g03650-T	Afu7g03650	Afu7g03650	Chr7_A_fumigatus_Af293:780732-782409	q1	q2	OK	58.2625	59.2638	0.024582	1.01718	0.0673604	0.905	0.958697	no
Afu1g03180-T	Afu1g03180	Afu1g03180	Chr1_A_fumigatus_Af293:917654-918660	q1	q2	OK	12.4858	12.763	0.0316807	1.0222	0.0662857	0.90465	0.958548	no
Afu2g10350-T	Afu2g10350	Afu2g10350	Chr2_A_fumigatus_Af293:2649372-2650089	q1	q2	OK	53.107	52.0594	-0.0287435	0.980274	-0.0680773	0.90415	0.958548	no
Afu2g11630-T	Afu2g11630	Afu2g11630	Chr2_A_fumigatus_Af293:2994131-2994440	q1	q2	OK	5.63686	5.83837	0.0506724	1.03575	0.0705421	0.9046	0.958548	no
Afu3g06830-T	Afu3g06830	Afu3g06830	Chr3_A_fumigatus_Af293:1701030-1702759	q1	q2	OK	124.874	122.695	-0.0254048	0.982545	-0.0687615	0.9045	0.958548	no
Afu4g02990-T	Afu4g02990	Afu4g02990	Chr4_A_fumigatus_Af293:833542-836548	q1	q2	OK	32.3626	32.9015	0.0238252	1.01665	0.0656921	0.90445	0.958548	no
Afu6g06450-T	Afu6g06450	pre4	Chr6_A_fumigatus_Af293:1388902-1389994	q1	q2	OK	673.408	660.52	-0.0278786	0.980862	-0.0692401	0.9043	0.958548	no
Afu6g06600-T	Afu6g06600	Afu6g06600	Chr6_A_fumigatus_Af293:1435961-1436429	q1	q2	OK	36.6009	37.4198	0.0319223	1.02237	0.0688485	0.90425	0.958548	no
Afu6g13200-T	Afu6g13200	atg2	Chr6_A_fumigatus_Af293:3336947-3345633	q1	q2	OK	23.7156	24.1445	0.0258626	1.01809	0.0691356	0.90455	0.958548	no
Afu6g02790-T	Afu6g02790	Afu6g02790	Chr6_A_fumigatus_Af293:568229-569815	q1	q2	OK	35.435	36.0956	0.0266443	1.01864	0.0716221	0.90375	0.958482	no
Afu1g10480-T	Afu1g10480	Afu1g10480	Chr1_A_fumigatus_Af293:2731208-2733492	q1	q2	OK	10.5349	10.7544	0.0297463	1.02083	0.0717247	0.90325	0.958433	no
Afu1g16960-T	Afu1g16960	Afu1g16960	Chr1_A_fumigatus_Af293:4633230-4633899	q1	q2	OK	5.88045	5.72445	-0.0387893	0.973472	-0.0676449	0.90335	0.958433	no
Afu5g03100-T	Afu5g03100	Afu5g03100	Chr5_A_fumigatus_Af293:838652-840659	q1	q2	OK	0.363304	0.376684	0.0521767	1.03683	0.0715051	0.90355	0.958433	no
Afu5g08270-T	Afu5g08270	Afu5g08270	Chr5_A_fumigatus_Af293:2098467-2101390	q1	q2	OK	154.929	157.882	0.0272328	1.01906	0.069212	0.90345	0.958433	no
Afu6g01960-T	Afu6g01960	Afu6g01960	Chr6_A_fumigatus_Af293:292470-297657	q1	q2	OK	4.33051	4.41842	0.0289961	1.0203	0.0683253	0.9033	0.958433	no
Afu6g07610-T	Afu6g07610	Afu6g07610	Chr6_A_fumigatus_Af293:1728157-1729394	q1	q2	OK	13.9707	14.2711	0.0306943	1.0215	0.0683882	0.9036	0.958433	no
Afu5g09800-T	Afu5g09800	Afu5g09800	Chr5_A_fumigatus_Af293:2531505-2533514	q1	q2	OK	3.88046	3.78801	-0.0347885	0.976175	-0.0712964	0.9025	0.957932	no
Afu6g07760-T	Afu6g07760	Afu6g07760	Chr6_A_fumigatus_Af293:1770436-1772048	q1	q2	OK	252.438	257.058	0.0261638	1.0183	0.0678905	0.90245	0.957932	no
Afu2g08000-T	Afu2g08000	Afu2g08000	Chr2_A_fumigatus_Af293:2049897-2052575	q1	q2	OK	13.4007	13.1389	-0.0284577	0.980468	-0.0723741	0.902	0.957624	no
Afu5g13520-T	Afu5g13520	Afu5g13520	Chr5_A_fumigatus_Af293:3547912-3551862	q1	q2	OK	15.5511	15.2762	-0.0257255	0.982326	-0.0694272	0.9018	0.957623	no
Afu5g13600-T	Afu5g13600	Afu5g13600	Chr5_A_fumigatus_Af293:3568966-3571935	q1	q2	OK	27.4254	26.9439	-0.0255507	0.982446	-0.0700678	0.9019	0.957623	no
Afu2g05820-T	Afu2g05820	Afu2g05820	Chr2_A_fumigatus_Af293:1634832-1635629	q1	q2	OK	306.177	311.837	0.0264278	1.01849	0.0724803	0.90155	0.957585	no
Afu2g10310-T	Afu2g10310	Afu2g10310	Chr2_A_fumigatus_Af293:2637610-2639329	q1	q2	OK	23.7805	24.2202	0.0264346	1.01849	0.0689136	0.90135	0.957585	no
Afu2g10800-T	Afu2g10800	Afu2g10800	Chr2_A_fumigatus_Af293:2772208-2773990	q1	q2	OK	57.523	56.5844	-0.0237348	0.983683	-0.0657534	0.9014	0.957585	no
Afu6g02575-T	Afu6g02575	Afu6g02575	Chr6_A_fumigatus_Af293:491907-492991	q1	q2	OK	16.8844	17.2549	0.031317	1.02194	0.0705445	0.90155	0.957585	no
Afu7g05920-T	Afu7g05920	Afu7g05920	Chr7_A_fumigatus_Af293:1449831-1451264	q1	q2	OK	1258.23	1284.22	0.0294874	1.02065	0.0697863	0.90165	0.957585	no
Afu8g04260-T	Afu8g04260	Afu8g04260	Chr8_A_fumigatus_Af293:944444-945756	q1	q2	OK	76.6723	78.0761	0.0261756	1.01831	0.0724191	0.90115	0.957585	no
Afu1g12750-T	Afu1g12750	Afu1g12750	Chr1_A_fumigatus_Af293:3370235-3371724	q1	q2	OK	50.1346	51.066	0.026558	1.01858	0.0719687	0.90095	0.957508	no
Afu2g03250-T	Afu2g03250	Afu2g03250	Chr2_A_fumigatus_Af293:851310-852294	q1	q2	OK	0.633532	0.657593	0.0537782	1.03798	0.0711826	0.90055	0.957508	no
Afu2g04630-T	Afu2g04630	Afu2g04630	Chr2_A_fumigatus_Af293:1261685-1264467	q1	q2	OK	37.9256	38.6327	0.0266511	1.01864	0.0729655	0.90085	0.957508	no
Afu4g13740-T	Afu4g13740	Afu4g13740	Chr4_A_fumigatus_Af293:3596111-3597817	q1	q2	OK	152.337	155.275	0.0275624	1.01929	0.0729307	0.90025	0.957508	no
Afu5g06480-T	Afu5g06480	Afu5g06480	Chr5_A_fumigatus_Af293:1582317-1584840	q1	q2	OK	39.1014	38.399	-0.0261531	0.982035	-0.0722548	0.90045	0.957508	no
Afu5g14030-T	Afu5g14030	eng8	Chr5_A_fumigatus_Af293:3666644-3668270	q1	q2	OK	0.852362	0.826664	-0.044165	0.969851	-0.0702123	0.90065	0.957508	no
Afu6g08960-T	Afu6g08960	pre9	Chr6_A_fumigatus_Af293:2132447-2134243	q1	q2	OK	138.787	136.268	-0.0264226	0.981852	-0.0707252	0.9009	0.957508	no
Afu7g01520-T	Afu7g01520	Afu7g01520	Chr7_A_fumigatus_Af293:397914-398470	q1	q2	OK	200.826	204.705	0.027604	1.01932	0.0732343	0.90045	0.957508	no
Afu7g02550-T	Afu7g02550	Afu7g02550	Chr7_A_fumigatus_Af293:699491-701566	q1	q2	OK	25.6188	26.0891	0.0262422	1.01836	0.0698705	0.9008	0.957508	no
Afu1g02660-T	Afu1g02660	Afu1g02660	Chr1_A_fumigatus_Af293:772133-773463	q1	q2	OK	0.976457	0.94439	-0.0481743	0.967159	-0.0712945	0.89915	0.957126	no
Afu1g04710-T	Afu1g04710	Afu1g04710	Chr1_A_fumigatus_Af293:1337449-1339606	q1	q2	OK	28.1404	27.6204	-0.0269057	0.981523	-0.072871	0.89965	0.957126	no
Afu2g04700-T	Afu2g04700	Afu2g04700	Chr2_A_fumigatus_Af293:1282379-1287638	q1	q2	OK	85.0601	83.4031	-0.0283816	0.98052	-0.0705812	0.8996	0.957126	no
Afu2g15900-T	Afu2g15900	Afu2g15900	Chr2_A_fumigatus_Af293:4204808-4205981	q1	q2	OK	31.5785	32.1953	0.0279074	1.01953	0.0710898	0.8993	0.957126	no
Afu3g00640-T	Afu3g00640	Afu3g00640	Chr3_A_fumigatus_Af293:144959-146340	q1	q2	OK	0.483151	0.46452	-0.0567324	0.961439	-0.0727712	0.8993	0.957126	no
Afu6g13010-T	Afu6g13010	Afu6g13010	Chr6_A_fumigatus_Af293:3281931-3282958	q1	q2	OK	14.3564	14.035	-0.032665	0.977613	-0.0712581	0.8995	0.957126	no
Afu7g06675-T	Afu7g06675	Afu7g06675	Chr7_A_fumigatus_Af293:1625961-1626432	q1	q2	OK	5.82651	5.64711	-0.0451202	0.969209	-0.073445	0.89955	0.957126	no
Afu2g09940-T	Afu2g09940	Afu2g09940	Chr2_A_fumigatus_Af293:2545560-2547990	q1	q2	OK	30.9541	30.3875	-0.0266545	0.981694	-0.0718025	0.89885	0.957053	no
Afu4g08070-T	Afu4g08070	Afu4g08070	Chr4_A_fumigatus_Af293:2096702-2098332	q1	q2	OK	70.3345	69.1158	-0.0252175	0.982672	-0.0690748	0.89875	0.957053	no
Afu4g08120-T	Afu4g08120	Afu4g08120	Chr4_A_fumigatus_Af293:2109506-2110462	q1	q2	OK	4.41768	4.54321	0.0404231	1.02842	0.0726411	0.89855	0.957053	no
Afu7g03950-T	Afu7g03950	Afu7g03950	Chr7_A_fumigatus_Af293:888405-889748	q1	q2	OK	13.6309	13.9286	0.0311699	1.02184	0.0710665	0.89865	0.957053	no
Afu7g04140-T	Afu7g04140	Afu7g04140	Chr7_A_fumigatus_Af293:934581-935997	q1	q2	OK	48.8133	47.8972	-0.0273336	0.981232	-0.0729407	0.8988	0.957053	no
Afu8g05500-T	Afu8g05500	Afu8g05500	Chr8_A_fumigatus_Af293:1284056-1285705	q1	q2	OK	27.761	27.2535	-0.0266135	0.981722	-0.0699633	0.8981	0.95681	no
Afu4g09870-T	Afu4g09870	Afu4g09870	Chr4_A_fumigatus_Af293:2563523-2564322	q1	q2	OK	1942.6	1903.85	-0.0290692	0.980052	-0.0751415	0.8976	0.956389	no
Afu6g06335-T	Afu6g06335	Afu6g06335	Chr6_A_fumigatus_Af293:1337683-1342067	q1	q2	OK	27.9026	27.4077	-0.0258169	0.982264	-0.070654	0.8975	0.956389	no
Afu2g17895-T	Afu2g17895	Afu2g17895	Chr2_A_fumigatus_Af293:4755287-4757386	q1	q2	OK	0.494295	0.512014	0.0508118	1.03585	0.0743788	0.8972	0.956292	no
Afu3g12780-T	Afu3g12780	Afu3g12780	Chr3_A_fumigatus_Af293:3395566-3398271	q1	q2	OK	3.09273	3.17035	0.0357634	1.0251	0.0736062	0.8973	0.956292	no
Afu4g06330-T	Afu4g06330	Afu4g06330	Chr4_A_fumigatus_Af293:1625615-1626767	q1	q2	OK	25.3079	24.7909	-0.0297821	0.979568	-0.0737588	0.897	0.956292	no
Afu5g06300-T	Afu5g06300	pex3	Chr5_A_fumigatus_Af293:1513196-1515949	q1	q2	OK	24.9244	25.3928	0.0268579	1.01879	0.0727971	0.897	0.956292	no
Afu5g08770-T	Afu5g08770	Afu5g08770	Chr5_A_fumigatus_Af293:2243827-2248802	q1	q2	OK	157.246	153.994	-0.0301496	0.979319	-0.0722435	0.897	0.956292	no
Afu7g02200-T	Afu7g02200	Afu7g02200	Chr7_A_fumigatus_Af293:589527-591233	q1	q2	OK	0.6956	0.670848	-0.0522711	0.964417	-0.0749102	0.89715	0.956292	no
Afu8g00470-T	Afu8g00470	Afu8g00470	Chr8_A_fumigatus_Af293:102473-103368	q1	q2	OK	62.2197	61.0111	-0.0283006	0.980575	-0.0747678	0.8967	0.956292	no
Afu4g09980-T	Afu4g09980	Afu4g09980	Chr4_A_fumigatus_Af293:2586203-2587953	q1	q2	OK	7.37846	7.55685	0.0344637	1.02418	0.0749949	0.8965	0.956218	no
Afu7g05910-T	Afu7g05910	uapC	Chr7_A_fumigatus_Af293:1445031-1447701	q1	q2	OK	41.825	42.6046	0.026642	1.01864	0.0738825	0.89635	0.956169	no
Afu2g03010-T	Afu2g03010	cox5b	Chr2_A_fumigatus_Af293:771516-772718	q1	q2	OK	1525.34	1557.88	0.0304543	1.02133	0.0752626	0.8957	0.955694	no
Afu6g11410-T	Afu6g11410	Afu6g11410	Chr6_A_fumigatus_Af293:2829599-2832547	q1	q2	OK	16.4419	16.7652	0.0280856	1.01966	0.0753284	0.8958	0.955694	no
Afu2g01870-T	Afu2g01870	chsA	Chr2_A_fumigatus_Af293:465552-469561	q1	q2	OK	23.6767	24.1293	0.0273127	1.01911	0.0755801	0.89525	0.955383	no
Afu2g14770-T	Afu2g14770	Afu2g14770	Chr2_A_fumigatus_Af293:3885410-3892461	q1	q2	OK	25.0371	24.1599	-0.0514507	0.964966	-0.0721688	0.8953	0.955383	no
Afu3g08120-T	Afu3g08120	Afu3g08120	Chr3_A_fumigatus_Af293:2088126-2090252	q1	q2	OK	37.7063	38.4504	0.0281966	1.01974	0.0765243	0.8951	0.955383	no
Afu3g08760-T	Afu3g08760	Afu3g08760	Chr3_A_fumigatus_Af293:2241506-2242697	q1	q2	OK	47.4064	48.3676	0.0289566	1.02027	0.0763878	0.89415	0.954489	no
Afu2g01390-T	Afu2g01390	Afu2g01390	Chr2_A_fumigatus_Af293:333819-334449	q1	q2	OK	19.6265	19.1725	-0.0337653	0.976867	-0.0704806	0.8939	0.954387	no
Afu5g05500-T	Afu5g05500	Afu5g05500	Chr5_A_fumigatus_Af293:1277264-1279200	q1	q2	OK	142.062	145.002	0.0295532	1.0207	0.0768142	0.89395	0.954387	no
Afu3g08180-T	Afu3g08180	Afu3g08180	Chr3_A_fumigatus_Af293:2098162-2099138	q1	q2	OK	28.4736	29.1212	0.0324432	1.02274	0.0748528	0.89345	0.954076	no
Afu5g03660-T	Afu5g03660	Afu5g03660	Chr5_A_fumigatus_Af293:978998-980823	q1	q2	OK	18.8429	18.4466	-0.0306644	0.978969	-0.0778248	0.89335	0.954076	no
Afu4g08040-T	Afu4g08040	Afu4g08040	Chr4_A_fumigatus_Af293:2089066-2090983	q1	q2	OK	139.787	137.132	-0.027663	0.981008	-0.0739773	0.8932	0.954031	no
Afu3g09350-T	Afu3g09350	Afu3g09350	Chr3_A_fumigatus_Af293:2365911-2366495	q1	q2	OK	197.103	192.842	-0.0315281	0.978383	-0.0804023	0.8928	0.953715	no
Afu6g08830-T	Afu6g08830	Afu6g08830	Chr6_A_fumigatus_Af293:2095466-2097044	q1	q2	OK	124.458	126.977	0.0289099	1.02024	0.0772704	0.8927	0.953715	no
Afu1g17060-T	Afu1g17060	Afu1g17060	Chr1_A_fumigatus_Af293:4655514-4656851	q1	q2	OK	1.02494	0.987467	-0.0537388	0.963436	-0.0806559	0.89225	0.95335	no
Afu7g04330-T	Afu7g04330	Afu7g04330	Chr7_A_fumigatus_Af293:980575-982834	q1	q2	OK	33.4699	32.8266	-0.0280005	0.980779	-0.0760959	0.892	0.953194	no
Afu4g01210-T	Afu4g01210	Afu4g01210	Chr4_A_fumigatus_Af293:322039-322992	q1	q2	OK	3.27381	3.3763	0.0444749	1.03131	0.0777698	0.8917	0.952985	no
Afu3g13370-T	Afu3g13370	Afu3g13370	Chr3_A_fumigatus_Af293:3539824-3540546	q1	q2	OK	200.063	204.008	0.0281738	1.01972	0.0779465	0.89105	0.952401	no
Afu6g14320-T	Afu6g14320	Afu6g14320	Chr6_A_fumigatus_Af293:3641452-3644345	q1	q2	OK	57.8781	59.0474	0.0288554	1.0202	0.0768216	0.8909	0.952352	no
Afu3g05940-T	Afu3g05940	Afu3g05940	Chr3_A_fumigatus_Af293:1451895-1453478	q1	q2	OK	31.5646	32.2388	0.0304884	1.02136	0.0806981	0.8903	0.952143	no
Afu5g01770-T	Afu5g01770	Afu5g01770	Chr5_A_fumigatus_Af293:450686-451812	q1	q2	OK	78.0148	76.3881	-0.0304006	0.979148	-0.0829559	0.8906	0.952143	no
Afu5g03910-T	Afu5g03910	Afu5g03910	Chr5_A_fumigatus_Af293:1040305-1041966	q1	q2	OK	21.9451	22.4365	0.0319476	1.02239	0.0813223	0.8901	0.952143	no
Afu5g08430-T	Afu5g08430	Afu5g08430	Chr5_A_fumigatus_Af293:2142980-2143741	q1	q2	OK	33.7778	33.0045	-0.0334097	0.977108	-0.0780077	0.89045	0.952143	no
Afu5g12790-T	Afu5g12790	Afu5g12790	Chr5_A_fumigatus_Af293:3353313-3355167	q1	q2	OK	61.4614	60.3045	-0.0274155	0.981176	-0.0755668	0.8905	0.952143	no
Afu6g04530-T	Afu6g04530	Afu6g04530	Chr6_A_fumigatus_Af293:1048230-1050405	q1	q2	OK	52.0936	51.0981	-0.0278356	0.980891	-0.0769794	0.8903	0.952143	no
Afu1g12205-T	Afu1g12205	Afu1g12205	Chr1_A_fumigatus_Af293:3223931-3225676	q1	q2	OK	11.2033	13.4057	0.25893	1.19659	0.0630784	0.88985	0.952061	no
Afu5g01110-T	Afu5g01110	Afu5g01110	Chr5_A_fumigatus_Af293:282981-283083	q1	q2	OK	11.7859	11.1752	-0.0767606	0.948184	-0.423729	0.8899	0.952061	no
Afu2g13410-T	Afu2g13410	Afu2g13410	Chr2_A_fumigatus_Af293:3460782-3464176	q1	q2	OK	10.852	11.0784	0.0297913	1.02086	0.0768417	0.88925	0.951588	no
Afu1g12230-T	Afu1g12230	Afu1g12230	Chr1_A_fumigatus_Af293:3227498-3228974	q1	q2	OK	13.3163	13.0006	-0.0346202	0.976289	-0.080744	0.88895	0.951378	no
Afu3g11530-T	Afu3g11530	Afu3g11530	Chr3_A_fumigatus_Af293:3032249-3034179	q1	q2	OK	24.4929	24.0025	-0.0291815	0.979976	-0.0772917	0.88875	0.951378	no
Afu3g13660-T	Afu3g13660	Afu3g13660	Chr3_A_fumigatus_Af293:3604237-3604947	q1	q2	OK	1567.2	1606.64	0.0358608	1.02517	0.0769281	0.88885	0.951378	no
Afu1g09870-T	Afu1g09870	Afu1g09870	Chr1_A_fumigatus_Af293:2556139-2560469	q1	q2	OK	24.3311	23.8471	-0.0289879	0.980108	-0.080392	0.8884	0.951176	no
Afu2g05830-T	Afu2g05830	acuK	Chr2_A_fumigatus_Af293:1636447-1638778	q1	q2	OK	16.4921	16.1447	-0.0307185	0.978933	-0.0794009	0.88845	0.951176	no
Afu5g14080-T	Afu5g14080	Afu5g14080	Chr5_A_fumigatus_Af293:3679539-3680694	q1	q2	OK	7.69345	7.89741	0.0377488	1.02651	0.0783828	0.88825	0.951176	no
Afu1g13610-T	Afu1g13610	Afu1g13610	Chr1_A_fumigatus_Af293:3619619-3622641	q1	q2	OK	98.6267	100.765	0.030938	1.02168	0.0800038	0.8877	0.950707	no
Afu2g14820-T	Afu2g14820	Afu2g14820	Chr2_A_fumigatus_Af293:3912797-3913586	q1	q2	OK	66.3868	67.8275	0.0309744	1.0217	0.0814428	0.88735	0.950443	no
AfuMttE(UUC)5-T	AfuMttE(UUC)5	tE%28UUC%295mt	mito_A_fumigatus_Af293:15935-16009	q1	q2	OK	61.987	60.3264	-0.039176	0.973211	-0.03428	0.88715	0.95034	no
Afu2g07530-T	Afu2g07530	Afu2g07530	Chr2_A_fumigatus_Af293:1929557-1930118	q1	q2	OK	90.448	88.3927	-0.0331615	0.977276	-0.0796899	0.887	0.95029	no
Afu1g12060-T	Afu1g12060	Afu1g12060	Chr1_A_fumigatus_Af293:3194888-3196475	q1	q2	OK	8.95797	9.18289	0.0357763	1.02511	0.0797031	0.88655	0.949919	no
Afu6g08280-T	Afu6g08280	Afu6g08280	Chr6_A_fumigatus_Af293:1935368-1937701	q1	q2	OK	1.13958	1.10281	-0.0473184	0.967733	-0.0825721	0.8863	0.949763	no
Afu3g03140-T	Afu3g03140	Afu3g03140	Chr3_A_fumigatus_Af293:843233-846173	q1	q2	OK	30.9036	31.5347	0.0291631	1.02042	0.0803161	0.8861	0.949659	no
Afu5g10800-T	Afu5g10800	Afu5g10800	Chr5_A_fumigatus_Af293:2759523-2760297	q1	q2	OK	20.8064	21.3293	0.0358038	1.02513	0.0797595	0.8859	0.949556	no
Afu7g05580-T	Afu7g05580	pldA	Chr7_A_fumigatus_Af293:1352390-1355702	q1	q2	OK	157.708	154.123	-0.033169	0.977271	-0.0838466	0.88515	0.948863	no
Afu3g12290-T	Afu3g12290	dim1	Chr3_A_fumigatus_Af293:3240188-3243283	q1	q2	OK	20.4789	18.8113	-0.122537	0.918571	-0.0747846	0.88495	0.94876	no
Afu3g11830-T	Afu3g11830	pgmA	Chr3_A_fumigatus_Af293:3113883-3115685	q1	q2	OK	453.227	463.152	0.0312542	1.0219	0.0770967	0.88435	0.948228	no
Afu1g02290-T	Afu1g02290	Afu1g02290	Chr1_A_fumigatus_Af293:669645-670312	q1	q2	OK	4984.11	4861.13	-0.0360421	0.975327	-0.0839779	0.88375	0.947695	no
Afu1g07320-T	Afu1g07320	Afu1g07320	Chr1_A_fumigatus_Af293:2070676-2073870	q1	q2	OK	23.64	24.1319	0.0297134	1.02081	0.0812733	0.8837	0.947695	no
Afu6g03890-T	Afu6g03890	catA	Chr6_A_fumigatus_Af293:854969-859318	q1	q2	OK	2.79858	2.72637	-0.037714	0.974197	-0.0828843	0.88345	0.947596	no
Afu1g02940-T	Afu1g02940	Afu1g02940	Chr1_A_fumigatus_Af293:840825-842768	q1	q2	OK	15.955	15.5803	-0.0342798	0.976519	-0.0853218	0.8833	0.947546	no
Afu1g06250-T	Afu1g06250	Afu1g06250	Chr1_A_fumigatus_Af293:1798968-1801003	q1	q2	OK	29.1632	29.7918	0.0307673	1.02156	0.0824435	0.88325	0.947546	no
Afu6g10560-T	Afu6g10560	Afu6g10560	Chr6_A_fumigatus_Af293:2615559-2616540	q1	q2	OK	70.5703	69.0929	-0.0305243	0.979064	-0.081785	0.8833	0.947546	no
Afu1g03880-T	Afu1g03880	Afu1g03880	Chr1_A_fumigatus_Af293:1122793-1124017	q1	q2	OK	18.8289	18.3836	-0.0345339	0.976347	-0.0823179	0.88275	0.947396	no
Afu1g13720-T	Afu1g13720	Afu1g13720	Chr1_A_fumigatus_Af293:3650636-3654441	q1	q2	OK	43.9585	43.0278	-0.0308732	0.978828	-0.0845321	0.88255	0.947396	no
Afu1g16190-T	Afu1g16190	aspf9	Chr1_A_fumigatus_Af293:4404556-4405859	q1	q2	OK	1238.35	1206.98	-0.037021	0.974665	-0.0872802	0.882	0.947396	no
Afu2g11740-T	Afu2g11740	Afu2g11740	Chr2_A_fumigatus_Af293:3013933-3018119	q1	q2	OK	48.6589	47.59	-0.0320468	0.978032	-0.0863024	0.8825	0.947396	no
Afu3g00430-T	Afu3g00430	Afu3g00430	Chr3_A_fumigatus_Af293:89708-91399	q1	q2	OK	1.8075	1.75012	-0.0465343	0.96826	-0.082386	0.8822	0.947396	no
Afu3g04010-T	Afu3g04010	Afu3g04010	Chr3_A_fumigatus_Af293:1139484-1142070	q1	q2	OK	1.54502	1.49522	-0.047263	0.967771	-0.0841726	0.8827	0.947396	no
Afu4g06190-T	Afu4g06190	Afu4g06190	Chr4_A_fumigatus_Af293:1596220-1598467	q1	q2	OK	8.16912	8.373	0.0355653	1.02496	0.083107	0.88285	0.947396	no
Afu4g08700-T	Afu4g08700	Afu4g08700	Chr4_A_fumigatus_Af293:2253657-2254428	q1	q2	OK	5.06638	4.89741	-0.0489356	0.966649	-0.0823612	0.88215	0.947396	no
Afu4g10150-T	Afu4g10150	Afu4g10150	Chr4_A_fumigatus_Af293:2644069-2647655	q1	q2	OK	7.10028	7.27521	0.0351146	1.02464	0.0856093	0.8826	0.947396	no
Afu6g00340-T	Afu6g00340	Afu6g00340	Chr6_A_fumigatus_Af293:93201-93798	q1	q2	OK	1.50435	1.43793	-0.0651499	0.955846	-0.0848898	0.8821	0.947396	no
Afu6g02400-T	Afu6g02400	Afu6g02400	Chr6_A_fumigatus_Af293:447461-449656	q1	q2	OK	2.13031	2.2007	0.0469053	1.03305	0.0866627	0.8823	0.947396	no
Afu7g05990-T	Afu7g05990	Afu7g05990	Chr7_A_fumigatus_Af293:1469436-1470284	q1	q2	OK	51.2823	50.0478	-0.0351528	0.975928	-0.0854206	0.88165	0.947329	no
Afu1g01560-T	Afu1g01560	Afu1g01560	Chr1_A_fumigatus_Af293:492222-494504	q1	q2	OK	9.54452	9.78508	0.0359117	1.0252	0.0852132	0.881	0.947225	no
Afu2g16070-T	Afu2g16070	Afu2g16070	Chr2_A_fumigatus_Af293:4253656-4254724	q1	q2	OK	29.7322	29.0264	-0.0346584	0.976263	-0.0863537	0.88105	0.947225	no
Afu4g13940-T	Afu4g13940	Afu4g13940	Chr4_A_fumigatus_Af293:3637493-3641144	q1	q2	OK	11.4279	11.6888	0.0325623	1.02283	0.0846931	0.88145	0.947225	no
Afu5g03790-T	Afu5g03790	fetC	Chr5_A_fumigatus_Af293:1018188-1020263	q1	q2	OK	104.574	102.291	-0.0318404	0.978172	-0.0842237	0.88085	0.947225	no
Afu6g11200-T	Afu6g11200	Afu6g11200	Chr6_A_fumigatus_Af293:2771000-2775091	q1	q2	OK	40.6325	39.7509	-0.0316478	0.978302	-0.0854162	0.88115	0.947225	no
Afu8g04140-T	Afu8g04140	Afu8g04140	Chr8_A_fumigatus_Af293:909298-912261	q1	q2	OK	36.1001	36.8929	0.0313371	1.02196	0.0867409	0.88135	0.947225	no
Afu8g06090-T	Afu8g06090	Afu8g06090	Chr8_A_fumigatus_Af293:1451453-1453293	q1	q2	OK	15.8791	15.4922	-0.0355903	0.975632	-0.083979	0.8814	0.947225	no
Afu2g13920-T	Afu2g13920	Afu2g13920	Chr2_A_fumigatus_Af293:3630754-3631621	q1	q2	OK	8.28069	8.03467	-0.0435121	0.97029	-0.0830696	0.88065	0.947143	no
Afu1g05780-T	Afu1g05780	Afu1g05780	Chr1_A_fumigatus_Af293:1667582-1669096	q1	q2	OK	5.45698	5.30451	-0.0408821	0.97206	-0.0836426	0.8802	0.947093	no
Afu1g15210-T	Afu1g15210	Afu1g15210	Chr1_A_fumigatus_Af293:4093030-4094797	q1	q2	OK	17.0666	16.6567	-0.0350751	0.975981	-0.0858543	0.8804	0.947093	no
Afu2g14710-T	Afu2g14710	Afu2g14710	Chr2_A_fumigatus_Af293:3860637-3865137	q1	q2	OK	47.6619	46.6322	-0.0315092	0.978396	-0.0853268	0.88045	0.947093	no
Afu3g05810-T	Afu3g05810	Afu3g05810	Chr3_A_fumigatus_Af293:1419106-1419896	q1	q2	OK	11.929	12.3646	0.0517468	1.03652	0.0860641	0.8804	0.947093	no
Afu3g10400-T	Afu3g10400	Afu3g10400	Chr3_A_fumigatus_Af293:2695353-2696168	q1	q2	OK	237.84	243.139	0.0317904	1.02228	0.0870372	0.8805	0.947093	no
Afu3g11060-T	Afu3g11060	Afu3g11060	Chr3_A_fumigatus_Af293:2887958-2890079	q1	q2	OK	86.5195	84.6103	-0.0321926	0.977933	-0.0881414	0.88	0.947093	no
Afu1g17100-T	Afu1g17100	Afu1g17100	Chr1_A_fumigatus_Af293:4665665-4667517	q1	q2	OK	31.5409	30.8616	-0.0314139	0.978461	-0.0845923	0.8798	0.947008	no
Afu1g02390-T	Afu1g02390	Afu1g02390	Chr1_A_fumigatus_Af293:696675-698632	q1	q2	OK	14.229	13.8752	-0.0363241	0.975136	-0.0871295	0.87955	0.94685	no
Afu4g11307-T	Afu4g11307	Afu-188	Chr4_A_fumigatus_Af293:2968105-2968193	q1	q2	OK	156.455	148.608	-0.0742281	0.94985	-0.0805533	0.8795	0.94685	no
Afu8g04500-T	Afu8g04500	pmt4	Chr8_A_fumigatus_Af293:1018764-1021542	q1	q2	OK	88.8756	90.8914	0.0323576	1.02268	0.0856112	0.8794	0.94685	no
Afu8g02200-T	Afu8g02200	Afu8g02200	Chr8_A_fumigatus_Af293:570197-572443	q1	q2	OK	30.134	30.8296	0.0329256	1.02308	0.0884748	0.8791	0.946699	no
Afu5g10455-T	Afu5g10455	Afu5g10455	Chr5_A_fumigatus_Af293:2670745-2674673	q1	q2	OK	11.3684	11.103	-0.0340802	0.976654	-0.0887623	0.87895	0.946649	no
Afu1g14590-T	Afu1g14590	Afu1g14590	Chr1_A_fumigatus_Af293:3896823-3897336	q1	q2	OK	72.7257	74.5842	0.0364045	1.02555	0.0856247	0.8786	0.946491	no
Afu2g00120-T	Afu2g00120	Afu2g00120	Chr2_A_fumigatus_Af293:17340-18759	q1	q2	OK	0.27395	0.259551	-0.0778969	0.947438	-0.089263	0.8787	0.946491	no
Afu7g06523-T	Afu7g06523	Afu7g06523	Chr7_A_fumigatus_Af293:1591541-1592418	q1	q2	OK	2.29557	2.38976	0.0580124	1.04103	0.0875995	0.87865	0.946491	no
Afu3g07940-T	Afu3g07940	Afu3g07940	Chr3_A_fumigatus_Af293:2012923-2016484	q1	q2	OK	45.0354	44.0662	-0.0313869	0.978479	-0.0860866	0.8782	0.946286	no
Afu4g13730-T	Afu4g13730	Afu4g13730	Chr4_A_fumigatus_Af293:3593622-3596045	q1	q2	OK	15.2059	15.5709	0.0342186	1.024	0.087418	0.87755	0.945697	no
Afu1g14740-T	Afu1g14740	Afu1g14740	Chr1_A_fumigatus_Af293:3944249-3946001	q1	q2	OK	69.8164	68.238	-0.0329896	0.977393	-0.0903871	0.87715	0.945377	no
Afu2g00660-T	Afu2g00660	tcsB	Chr2_A_fumigatus_Af293:144248-148591	q1	q2	OK	13.0029	12.7057	-0.0333545	0.977146	-0.0883812	0.8769	0.945219	no
Afu2g03680-T	Afu2g03680	Afu2g03680	Chr2_A_fumigatus_Af293:976600-979405	q1	q2	OK	24.6339	24.0919	-0.0320976	0.977997	-0.0873341	0.87635	0.945219	no
Afu2g05370-T	Afu2g05370	Afu2g05370	Chr2_A_fumigatus_Af293:1495690-1496482	q1	q2	OK	2.60599	2.47644	-0.0735665	0.950286	-0.0932867	0.87675	0.945219	no
Afu3g07070-T	Afu3g07070	Afu3g07070	Chr3_A_fumigatus_Af293:1769163-1772914	q1	q2	OK	14.2055	13.8841	-0.0330161	0.977375	-0.0881664	0.87675	0.945219	no
Afu4g03440-T	Afu4g03440	Afu4g03440	Chr4_A_fumigatus_Af293:977966-980129	q1	q2	OK	18.2794	18.7303	0.0351555	1.02467	0.0914647	0.8768	0.945219	no
Afu4g14580-T	Afu4g14580	tpcA	Chr4_A_fumigatus_Af293:3847774-3849411	q1	q2	OK	5.19134	5.03538	-0.0440062	0.969958	-0.0893947	0.8766	0.945219	no
Afu5g00340-T	Afu5g00340	Afu5g00340	Chr5_A_fumigatus_Af293:93540-98243	q1	q2	OK	1.81139	1.86438	0.0416008	1.02926	0.0867678	0.87665	0.945219	no
Afu1g03790-T	Afu1g03790	Afu1g03790	Chr1_A_fumigatus_Af293:1102483-1104865	q1	q2	OK	9.28362	9.04605	-0.037401	0.974409	-0.0867534	0.876	0.945135	no
Afu5g06610-T	Afu5g06610	Afu5g06610	Chr5_A_fumigatus_Af293:1618742-1620608	q1	q2	OK	50.4236	49.3229	-0.0318393	0.978172	-0.0876688	0.8761	0.945135	no
Afu3g11980-T	Afu3g11980	Afu3g11980	Chr3_A_fumigatus_Af293:3153017-3154727	q1	q2	OK	32.199	31.4518	-0.0338733	0.976794	-0.0896195	0.8756	0.944819	no
Afu4g09460-T	Afu4g09460	Afu4g09460	Chr4_A_fumigatus_Af293:2471338-2475754	q1	q2	OK	7.08248	7.25627	0.0349738	1.02454	0.0889417	0.8756	0.944819	no
Afu2g07670-T	Afu2g07670	Afu2g07670	Chr2_A_fumigatus_Af293:1954194-1956752	q1	q2	OK	53.9537	52.7663	-0.0321047	0.977992	-0.0888155	0.87485	0.944502	no
Afu3g14570-T	Afu3g14570	Afu3g14570	Chr3_A_fumigatus_Af293:3859197-3862305	q1	q2	OK	49.554	50.7437	0.034227	1.02401	0.0923559	0.8749	0.944502	no
Afu5g07190-T	Afu5g07190	exg18	Chr5_A_fumigatus_Af293:1789678-1793757	q1	q2	OK	13.0241	12.7189	-0.0342105	0.976566	-0.0915011	0.8748	0.944502	no
Afu6g03140-T	Afu6g03140	optG	Chr6_A_fumigatus_Af293:664782-667622	q1	q2	OK	3.49662	3.59791	0.0411968	1.02897	0.0877266	0.8751	0.944502	no
Afu7g04170-T	Afu7g04170	Afu7g04170	Chr7_A_fumigatus_Af293:941005-943099	q1	q2	OK	6.76242	6.57925	-0.0396163	0.972914	-0.0865422	0.875	0.944502	no
Afu4g01350-T	Afu4g01350	gprK	Chr4_A_fumigatus_Af293:353356-356355	q1	q2	OK	174.031	169.709	-0.0362798	0.975166	-0.0890561	0.8744	0.944303	no
Afu4g13450-T	Afu4g13450	Afu4g13450	Chr4_A_fumigatus_Af293:3521126-3522703	q1	q2	OK	14.4827	14.8497	0.0361038	1.02534	0.087343	0.87435	0.944302	no
Afu6g08500-T	Afu6g08500	Afu6g08500	Chr6_A_fumigatus_Af293:1996454-1997595	q1	q2	OK	0.562284	0.535632	-0.0700578	0.9526	-0.0886606	0.87355	0.943607	no
Afu2g13360-T	Afu2g13360	Afu2g13360	Chr2_A_fumigatus_Af293:3443947-3447993	q1	q2	OK	7.35587	7.544	0.036432	1.02557	0.0915449	0.87335	0.943502	no
Afu6g03150-T	Afu6g03150	Afu6g03150	Chr6_A_fumigatus_Af293:667909-669682	q1	q2	OK	0.266397	0.252961	-0.0746635	0.949564	-0.0903009	0.8732	0.943452	no
Afu6g08360-T	Afu6g08360	Afu6g08360	Chr6_A_fumigatus_Af293:1957687-1959214	q1	q2	OK	1462.29	1501.3	0.0379803	1.02668	0.0892468	0.8731	0.943452	no
Afu3g01370-T	Afu3g01370	Afu3g01370	Chr3_A_fumigatus_Af293:337465-341876	q1	q2	OK	0.303941	0.316329	0.057638	1.04076	0.0923505	0.87265	0.943134	no
Afu3g07410-T	Afu3g07410	Afu3g07410	Chr3_A_fumigatus_Af293:1861297-1863408	q1	q2	OK	1.55897	1.50537	-0.0504753	0.965618	-0.0904637	0.87265	0.943134	no
Afu6g02660-T	Afu6g02660	Afu6g02660	Chr6_A_fumigatus_Af293:516782-517658	q1	q2	OK	24.091	24.763	0.0396915	1.02789	0.0925016	0.8727	0.943134	no
Afu1g10730-T	Afu1g10730	Afu1g10730	Chr1_A_fumigatus_Af293:2799574-2802191	q1	q2	OK	2.23161	2.15813	-0.0483014	0.967074	-0.0924709	0.87155	0.942225	no
Afu3g02070-T	Afu3g02070	Afu3g02070	Chr3_A_fumigatus_Af293:506717-509168	q1	q2	OK	33.8748	33.0684	-0.0347597	0.976194	-0.0945163	0.87135	0.942225	no
Afu3g07530-T	Afu3g07530	Afu3g07530	Chr3_A_fumigatus_Af293:1889617-1892836	q1	q2	OK	11.3204	11.0389	-0.0363275	0.975134	-0.0929056	0.87155	0.942225	no
Afu4g09320-T	Afu4g09320	dppIV	Chr4_A_fumigatus_Af293:2442065-2444747	q1	q2	OK	9.52553	9.77722	0.0376246	1.02642	0.0918117	0.87115	0.942126	no
Afu6g02510-T	Afu6g02510	Afu6g02510	Chr6_A_fumigatus_Af293:471317-472781	q1	q2	OK	37.2368	36.3463	-0.0349219	0.976085	-0.0932419	0.8711	0.942126	no
Afu6g09830-T	Afu6g09830	Afu6g09830	Chr6_A_fumigatus_Af293:2414402-2415074	q1	q2	OK	5.42013	5.61773	0.0516584	1.03646	0.092576	0.8709	0.942078	no
Afu5g12350-T	Afu5g12350	Afu5g12350	Chr5_A_fumigatus_Af293:3204022-3205472	q1	q2	OK	273.602	266.925	-0.0356448	0.975596	-0.0935766	0.87065	0.941919	no
Afu5g14720-T	Afu5g14720	Afu5g14720	Chr5_A_fumigatus_Af293:3804391-3805903	q1	q2	OK	7.95963	8.20869	0.0444515	1.03129	0.096692	0.87065	0.941919	no
Afu5g09010-T	Afu5g09010	Afu5g09010	Chr5_A_fumigatus_Af293:2314267-2317804	q1	q2	OK	17.0161	16.6058	-0.0352157	0.975886	-0.0932214	0.87035	0.941817	no
Afu1g02710-T	Afu1g02710	Afu1g02710	Chr1_A_fumigatus_Af293:783122-784990	q1	q2	OK	17.5736	17.1187	-0.0378399	0.974112	-0.0945026	0.87	0.941549	no
Afu3g06520-T	Afu3g06520	Afu3g06520	Chr3_A_fumigatus_Af293:1614627-1616391	q1	q2	OK	27.2504	27.9209	0.0350657	1.0246	0.0932519	0.87	0.941549	no
Afu5g01420-T	Afu5g01420	Afu5g01420	Chr5_A_fumigatus_Af293:373848-374613	q1	q2	OK	247.622	253.823	0.0356819	1.02504	0.0946476	0.87	0.941549	no
Afu4g14460-T	Afu4g14460	tpcM	Chr4_A_fumigatus_Af293:3825613-3826573	q1	q2	OK	2.00814	1.92972	-0.0574672	0.96095	-0.0933031	0.8695	0.941342	no
Afu8g00280-T	Afu8g00280	Afu8g00280	Chr8_A_fumigatus_Af293:48258-49410	q1	q2	OK	12.739	13.1336	0.0440074	1.03097	0.0955141	0.86925	0.941182	no
Afu1g03680-T	Afu1g03680	Afu1g03680	Chr1_A_fumigatus_Af293:1067716-1069851	q1	q2	OK	85.6053	87.6925	0.0347539	1.02438	0.0943352	0.86905	0.941077	no
Afu4g07380-T	Afu4g07380	Afu4g07380	Chr4_A_fumigatus_Af293:1918232-1920251	q1	q2	OK	20.0919	19.5874	-0.0366891	0.97489	-0.0951602	0.86905	0.941077	no
Afu4g09940-T	Afu4g09940	Afu4g09940	Chr4_A_fumigatus_Af293:2576033-2576906	q1	q2	OK	2.0915	2.00863	-0.0583315	0.960374	-0.0897457	0.8688	0.941029	no
Afu6g12870-T	Afu6g12870	atm1	Chr6_A_fumigatus_Af293:3246758-3250083	q1	q2	OK	39.803	38.9128	-0.0326323	0.977635	-0.0897391	0.8687	0.941029	no
Afu2g11350-T	Afu2g11350	Afu2g11350	Chr2_A_fumigatus_Af293:2922411-2924470	q1	q2	OK	13.7604	14.1431	0.0395777	1.02781	0.0967289	0.86815	0.940818	no
Afu2g11550-T	Afu2g11550	erg28	Chr2_A_fumigatus_Af293:2975218-2975720	q1	q2	OK	347.042	339.159	-0.0331474	0.977286	-0.0909486	0.8684	0.940818	no
Afu2g15240-T	Afu2g15240	optB	Chr2_A_fumigatus_Af293:4037462-4041767	q1	q2	OK	6.52588	6.35707	-0.0378104	0.974132	-0.0931805	0.86765	0.940818	no
Afu5g06420-T	Afu5g06420	Afu5g06420	Chr5_A_fumigatus_Af293:1549385-1553242	q1	q2	OK	17.3244	16.907	-0.035186	0.975906	-0.094572	0.8682	0.940818	no
Afu5g10420-T	Afu5g10420	Afu5g10420	Chr5_A_fumigatus_Af293:2664156-2667894	q1	q2	OK	0.378953	0.363357	-0.0606308	0.958845	-0.0943927	0.86775	0.940818	no
Afu5g12450-T	Afu5g12450	Afu5g12450	Chr5_A_fumigatus_Af293:3226805-3228539	q1	q2	OK	2.04396	2.12152	0.0537312	1.03795	0.0978643	0.86825	0.940818	no
Afu6g04120-T	Afu6g04120	Afu6g04120	Chr6_A_fumigatus_Af293:930497-931569	q1	q2	OK	62.7278	61.142	-0.0369398	0.97472	-0.0975424	0.8683	0.940818	no
Afu6g04900-T	Afu6g04900	Afu6g04900	Chr6_A_fumigatus_Af293:1155013-1156435	q1	q2	OK	16.1735	16.6223	0.0394855	1.02775	0.0945148	0.86835	0.940818	no
Afu8g04190-T	Afu8g04190	Afu8g04190	Chr8_A_fumigatus_Af293:929049-929862	q1	q2	OK	81.3932	79.4028	-0.0357171	0.975547	-0.0942872	0.8683	0.940818	no
Afu1g09430-T	Afu1g09430	Afu1g09430	Chr1_A_fumigatus_Af293:2440232-2440991	q1	q2	OK	8.99137	8.69152	-0.0489328	0.966651	-0.0960082	0.86735	0.940682	no
Afu5g07890-T	Afu5g07890	Afu5g07890	Chr5_A_fumigatus_Af293:1978369-1979978	q1	q2	OK	194.559	199.572	0.0367037	1.02577	0.0968846	0.867	0.940414	no
Afu6g09900-T	Afu6g09900	Afu6g09900	Chr6_A_fumigatus_Af293:2434185-2435906	q1	q2	OK	3.23598	3.12953	-0.048256	0.967105	-0.0925841	0.86665	0.940145	no
Afu6g09670-T	Afu6g09670	gliC	Chr6_A_fumigatus_Af293:2359675-2361541	q1	q2	OK	1.12025	1.16399	0.0552482	1.03904	0.0914094	0.86635	0.939931	no
Afu1g15700-T	Afu1g15700	Afu1g15700	Chr1_A_fumigatus_Af293:4241776-4245071	q1	q2	OK	15.1233	15.5147	0.0368657	1.02588	0.0954902	0.8662	0.93988	no
Afu6g02220-T	Afu6g02220	Afu6g02220	Chr6_A_fumigatus_Af293:389642-391677	q1	q2	OK	88.7044	91.0605	0.0378196	1.02656	0.0976096	0.8661	0.93988	no
Afu2g01910-T	Afu2g01910	Afu2g01910	Chr2_A_fumigatus_Af293:475381-479290	q1	q2	OK	21.6124	21.1037	-0.0343578	0.976466	-0.0951057	0.86595	0.939831	no
Afu3g07550-T	Afu3g07550	Afu3g07550	Chr3_A_fumigatus_Af293:1897048-1898522	q1	q2	OK	0.730375	0.764326	0.0655524	1.04649	0.0959768	0.86595	0.939831	no
Afu6g14330-T	Afu6g14330	Afu6g14330	Chr6_A_fumigatus_Af293:3644926-3649159	q1	q2	OK	100.694	98.0225	-0.0387913	0.97347	-0.0936134	0.8657	0.939783	no
Afu3g02820-T	Afu3g02820	Afu3g02820	Chr3_A_fumigatus_Af293:744127-747926	q1	q2	OK	3.07654	4.06045	0.400327	1.31981	0.145128	0.86555	0.939731	no
Afu5g05860-T	Afu5g05860	Afu5g05860	Chr5_A_fumigatus_Af293:1364456-1370786	q1	q2	OK	8.94742	9.16207	0.0342013	1.02399	0.0929262	0.8654	0.93968	no
Afu3g06780-T	Afu3g06780	Afu3g06780	Chr3_A_fumigatus_Af293:1680766-1686329	q1	q2	OK	5.43332	5.29283	-0.0377938	0.974143	-0.0958799	0.8652	0.939574	no
Afu3g02140-T	Afu3g02140	Afu3g02140	Chr3_A_fumigatus_Af293:530011-530919	q1	q2	OK	4.1958	4.35715	0.0544416	1.03846	0.0966328	0.86475	0.939197	no
Afu2g00300-T	Afu2g00300	Afu2g00300	Chr2_A_fumigatus_Af293:58237-58739	q1	q2	OK	13.4124	12.9529	-0.0502881	0.965743	-0.0938097	0.8645	0.939091	no
Afu6g13310-T	Afu6g13310	Afu6g13310	Chr6_A_fumigatus_Af293:3377343-3378721	q1	q2	OK	71.0589	72.8079	0.0350789	1.02461	0.0967727	0.86455	0.939091	no
Afu3g03220-T	Afu3g03220	Afu3g03220	Chr3_A_fumigatus_Af293:862316-862739	q1	q2	OK	1.9747	1.86957	-0.0789267	0.946762	-0.100246	0.8641	0.938825	no
Afu4g14620-T	Afu4g14620	Afu4g14620	Chr4_A_fumigatus_Af293:3857731-3858668	q1	q2	OK	264.838	257.972	-0.037895	0.974075	-0.101816	0.86395	0.938773	no
Afu1g04970-T	Afu1g04970	Afu1g04970	Chr1_A_fumigatus_Af293:1423338-1426032	q1	q2	OK	38.147	39.0793	0.034833	1.02444	0.0966103	0.8638	0.938721	no
Afu1g16360-T	Afu1g16360	Afu1g16360	Chr1_A_fumigatus_Af293:4442329-4442584	q1	q2	OK	41.2707	42.8358	0.0536971	1.03792	0.0971594	0.8637	0.938721	no
Afu2g10720-T	Afu2g10720	Afu2g10720	Chr2_A_fumigatus_Af293:2741278-2743642	q1	q2	OK	13.6411	14.0165	0.0391647	1.02752	0.0971643	0.8635	0.938618	no
Afu5g03450-T	Afu5g03450	Afu5g03450	Chr5_A_fumigatus_Af293:935177-936663	q1	q2	OK	34.0321	33.1814	-0.0365187	0.975005	-0.0967644	0.86325	0.938458	no
Afu2g01170-T	Afu2g01170	gel1	Chr2_A_fumigatus_Af293:272195-274601	q1	q2	OK	125.878	122.561	-0.0385202	0.973653	-0.100005	0.86285	0.938352	no
Afu2g09480-T	Afu2g09480	Afu2g09480	Chr2_A_fumigatus_Af293:2420338-2420879	q1	q2	OK	71.8479	69.812	-0.0414692	0.971665	-0.0991855	0.86305	0.938352	no
Afu2g13730-T	Afu2g13730	Afu2g13730	Chr2_A_fumigatus_Af293:3564010-3565542	q1	q2	OK	45.1068	46.2276	0.0354113	1.02485	0.095242	0.86265	0.938352	no
Afu3g12730-T	Afu3g12730	Afu3g12730	Chr3_A_fumigatus_Af293:3380869-3383228	q1	q2	OK	16.5715	17.0048	0.0372389	1.02615	0.096673	0.863	0.938352	no
Afu4g12070-T	Afu4g12070	Afu4g12070	Chr4_A_fumigatus_Af293:3173008-3178712	q1	q2	OK	15.8671	15.4812	-0.0355255	0.975676	-0.0984427	0.86255	0.938352	no
Afu5g05880-T	Afu5g05880	Afu5g05880	Chr5_A_fumigatus_Af293:1378293-1380113	q1	q2	OK	61.2061	59.7309	-0.035198	0.975898	-0.0972774	0.86295	0.938352	no
Afu2g17210-T	Afu2g17210	Afu2g17210	Chr2_A_fumigatus_Af293:4602041-4605175	q1	q2	OK	5.33704	5.54319	0.054677	1.03863	0.0993083	0.86215	0.93815	no
Afu5g03410-T	Afu5g03410	Afu5g03410	Chr5_A_fumigatus_Af293:923978-925451	q1	q2	OK	16.0817	15.6292	-0.0411752	0.971863	-0.0992987	0.86225	0.93815	no
Afu2g14270-T	Afu2g14270	Afu2g14270	Chr2_A_fumigatus_Af293:3739547-3742652	q1	q2	OK	99.7789	102.429	0.0378214	1.02656	0.0992674	0.8615	0.938047	no
Afu3g11700-T	Afu3g11700	Afu3g11700	Chr3_A_fumigatus_Af293:3072611-3074561	q1	q2	OK	23.4986	24.1231	0.0378443	1.02658	0.100394	0.86165	0.938047	no
Afu4g03615-T	Afu4g03615	Afu4g03615	Chr4_A_fumigatus_Af293:1020728-1021152	q1	q2	OK	17.453	18.1861	0.0593589	1.042	0.102165	0.86155	0.938047	no
Afu4g06080-T	Afu4g06080	Afu4g06080	Chr4_A_fumigatus_Af293:1557802-1559863	q1	q2	OK	43.4666	42.3648	-0.0370433	0.97465	-0.101831	0.86195	0.938047	no
Afu4g10000-T	Afu4g10000	mdr2	Chr4_A_fumigatus_Af293:2590322-2593397	q1	q2	OK	82.7319	84.9611	0.038358	1.02694	0.101193	0.8619	0.938047	no
Afu4g14790-T	Afu4g14790	cyp5081B1	Chr4_A_fumigatus_Af293:3900537-3902061	q1	q2	OK	2.29498	2.39363	0.0607149	1.04298	0.0999234	0.86135	0.938047	no
Afu5g09290-T	Afu5g09290	Afu5g09290	Chr5_A_fumigatus_Af293:2391759-2393310	q1	q2	OK	42.4696	43.599	0.0378623	1.02659	0.0993113	0.8619	0.938047	no
Afu6g10900-T	Afu6g10900	Afu6g10900	Chr6_A_fumigatus_Af293:2688595-2691336	q1	q2	OK	16.9814	16.5102	-0.0405952	0.972254	-0.0994868	0.8614	0.938047	no
Afu7g01200-T	Afu7g01200	Afu7g01200	Chr7_A_fumigatus_Af293:316411-317562	q1	q2	OK	1.25368	1.19895	-0.064391	0.956349	-0.102516	0.86125	0.938047	no
Afu6g10700-T	Afu6g10700	Afu6g10700	Chr6_A_fumigatus_Af293:2643845-2644318	q1	q2	OK	643.427	627.577	-0.0359844	0.975366	-0.0982147	0.8602	0.937144	no
Afu2g07470-T	Afu2g07470	Afu2g07470	Chr2_A_fumigatus_Af293:1911800-1915451	q1	q2	OK	22.368	21.8008	-0.0370561	0.974642	-0.101226	0.85945	0.936439	no
Afu3g08810-T	Afu3g08810	Afu3g08810	Chr3_A_fumigatus_Af293:2252506-2256964	q1	q2	OK	31.0832	30.3111	-0.0362893	0.97516	-0.0993751	0.85875	0.935787	no
Afu5g04040-T	Afu5g04040	Afu5g04040	Chr5_A_fumigatus_Af293:1077703-1078152	q1	q2	OK	67.3352	65.2365	-0.0456809	0.968832	-0.100651	0.8585	0.935735	no
AfuMttA(UGC)4-T	AfuMttA(UGC)4	tA%28UGC%294mt	mito_A_fumigatus_Af293:16341-16413	q1	q2	OK	47.2426	54.6752	0.210797	1.15733	3.53786	0.8586	0.935735	no
Afu1g04800-T	Afu1g04800	Afu1g04800	Chr1_A_fumigatus_Af293:1362823-1364514	q1	q2	OK	28.8825	29.7199	0.0412347	1.02899	0.105255	0.85835	0.935685	no
Afu5g06850-T	Afu5g06850	Afu5g06850	Chr5_A_fumigatus_Af293:1685288-1687169	q1	q2	OK	2.33338	2.42631	0.0563424	1.03983	0.105302	0.8583	0.935685	no
Afu7g03840-T	Afu7g03840	Afu7g03840	Chr7_A_fumigatus_Af293:851026-856193	q1	q2	OK	132.259	128.363	-0.0431351	0.970544	-0.106823	0.8582	0.935685	no
Afu1g03070-T	Afu1g03070	Afu1g03070	Chr1_A_fumigatus_Af293:884869-887625	q1	q2	OK	69.5381	67.7699	-0.0371576	0.974573	-0.101552	0.8579	0.935529	no
Afu2g03650-T	Afu2g03650	Afu2g03650	Chr2_A_fumigatus_Af293:971492-973850	q1	q2	OK	97.1689	99.8174	0.0387962	1.02726	0.104648	0.85775	0.935529	no
Afu6g07280-T	Afu6g07280	Afu6g07280	Chr6_A_fumigatus_Af293:1636699-1640848	q1	q2	OK	52.0399	53.4222	0.0378214	1.02656	0.101018	0.85785	0.935529	no
Afu1g11760-T	Afu1g11760	Afu1g11760	Chr1_A_fumigatus_Af293:3091475-3093634	q1	q2	OK	56.8545	58.342	0.0372616	1.02616	0.101138	0.85755	0.935481	no
Afu5g11500-T	Afu5g11500	Afu5g11500	Chr5_A_fumigatus_Af293:2950055-2951903	q1	q2	OK	1.14106	1.09315	-0.0618898	0.958008	-0.105346	0.8575	0.935481	no
Afu3g10520-T	Afu3g10520	Afu3g10520	Chr3_A_fumigatus_Af293:2718946-2723424	q1	q2	OK	39.2822	38.2569	-0.0381569	0.973898	-0.103065	0.85715	0.935268	no
Afu5g12630-T	Afu5g12630	Afu5g12630	Chr5_A_fumigatus_Af293:3272161-3272946	q1	q2	OK	31.7086	32.6984	0.0443454	1.03122	0.103367	0.857	0.935215	no
Afu2g15670-T	Afu2g15670	Afu2g15670	Chr2_A_fumigatus_Af293:4140938-4142572	q1	q2	OK	5.41492	5.60583	0.0499892	1.03526	0.103431	0.85685	0.935163	no
Afu4g06690-T	Afu4g06690	Afu4g06690	Chr4_A_fumigatus_Af293:1730761-1734332	q1	q2	OK	89.1569	86.6344	-0.041407	0.971707	-0.108808	0.8564	0.935163	no
Afu4g10680-T	Afu4g10680	Afu4g10680	Chr4_A_fumigatus_Af293:2784143-2786720	q1	q2	OK	26.6564	25.9521	-0.0386317	0.973578	-0.104644	0.85675	0.935163	no
Afu4g14560-T	Afu4g14560	tpcC	Chr4_A_fumigatus_Af293:3840290-3845970	q1	q2	OK	2.14491	2.21594	0.0470002	1.03311	0.103282	0.8565	0.935163	no
Afu5g08670-T	Afu5g08670	Afu5g08670	Chr5_A_fumigatus_Af293:2201728-2204916	q1	q2	OK	17.7574	17.2976	-0.0378499	0.974106	-0.102467	0.85665	0.935163	no
Afu6g07130-T	Afu6g07130	Afu6g07130	Chr6_A_fumigatus_Af293:1601416-1602964	q1	q2	OK	11.9737	12.362	0.046044	1.03243	0.10605	0.85675	0.935163	no
Afu1g15050-T	Afu1g15050	lhs1	Chr1_A_fumigatus_Af293:4045353-4048736	q1	q2	OK	47.7742	49.0978	0.0394284	1.02771	0.107169	0.8549	0.933921	no
Afu1g16600-T	Afu1g16600	Afu1g16600	Chr1_A_fumigatus_Af293:4513548-4514491	q1	q2	OK	73.9516	75.9954	0.0393298	1.02764	0.10364	0.855	0.933921	no
Afu2g12910-T	Afu2g12910	Afu2g12910	Chr2_A_fumigatus_Af293:3308483-3313189	q1	q2	OK	110.706	107.66	-0.0402498	0.972487	-0.0999131	0.8551	0.933921	no
Afu6g02470-T	Afu6g02470	Afu6g02470	Chr6_A_fumigatus_Af293:464769-466824	q1	q2	OK	341.548	331.911	-0.0412932	0.971783	-0.102492	0.8549	0.933921	no
Afu4g00360-T	Afu4g00360	Afu4g00360	Chr4_A_fumigatus_Af293:96145-97564	q1	q2	OK	37.1919	38.2108	0.0389916	1.0274	0.104258	0.85465	0.933875	no
Afu4g05960-T	Afu4g05960	Afu4g05960	Chr4_A_fumigatus_Af293:1516999-1517788	q1	q2	OK	26.205	25.3739	-0.0464981	0.968284	-0.104957	0.85455	0.933875	no
Afu6g00500-T	Afu6g00500	Afu6g00500	Chr6_A_fumigatus_Af293:123692-124652	q1	q2	OK	3.30754	3.44621	0.0592521	1.04193	0.106761	0.8542	0.93377	no
Afu8g04280-T	Afu8g04280	Afu8g04280	Chr8_A_fumigatus_Af293:951534-952999	q1	q2	OK	55.2194	57.365	0.0549967	1.03886	0.105167	0.8543	0.93377	no
Afu8g07040-T	Afu8g07040	Afu8g07040	Chr8_A_fumigatus_Af293:1725995-1726385	q1	q2	OK	3.56093	3.77368	0.0837158	1.05974	0.108743	0.85435	0.93377	no
Afu5g12610-T	Afu5g12610	Afu5g12610	Chr5_A_fumigatus_Af293:3267369-3268803	q1	q2	OK	17.1395	16.6266	-0.043827	0.970078	-0.104821	0.8527	0.9323	no
Afu4g10340-T	Afu4g10340	Afu4g10340	Chr4_A_fumigatus_Af293:2700293-2704549	q1	q2	OK	234.146	227.249	-0.0431334	0.970545	-0.103996	0.85245	0.932138	no
Afu7g02180-T	Afu7g02180	Afu7g02180	Chr7_A_fumigatus_Af293:584568-586235	q1	q2	OK	311.019	302.021	-0.0423563	0.971068	-0.106533	0.85225	0.932031	no
Afu2g05010-T	Afu2g05010	Afu2g05010	Chr2_A_fumigatus_Af293:1375181-1377494	q1	q2	OK	16.8245	16.3463	-0.0415972	0.971579	-0.106266	0.85145	0.931431	no
Afu2g10320-T	Afu2g10320	Afu2g10320	Chr2_A_fumigatus_Af293:2639356-2644004	q1	q2	OK	68.0365	69.994	0.0409224	1.02877	0.107102	0.8515	0.931431	no
Afu3g10065-T	Afu3g10065	Afu3g10065	Chr3_A_fumigatus_Af293:2590533-2591844	q1	q2	OK	47.1104	45.7767	-0.0414307	0.971691	-0.111651	0.8515	0.931431	no
Afu3g11540-T	Afu3g11540	Afu3g11540	Chr3_A_fumigatus_Af293:3034244-3035231	q1	q2	OK	37.5534	38.6497	0.0415108	1.02919	0.105804	0.8516	0.931431	no
Afu4g02740-T	Afu4g02740	Afu4g02740	Chr4_A_fumigatus_Af293:765548-766032	q1	q2	OK	2.21241	2.34968	0.0868448	1.06204	0.108702	0.85155	0.931431	no
Afu1g05940-T	Afu1g05940	Afu1g05940	Chr1_A_fumigatus_Af293:1713459-1714382	q1	q2	OK	25.9165	26.7453	0.0454177	1.03198	0.104536	0.8509	0.931331	no
Afu2g07940-T	Afu2g07940	Afu2g07940	Chr2_A_fumigatus_Af293:2031479-2033612	q1	q2	OK	19.537	20.0857	0.0399587	1.02808	0.104271	0.851	0.931331	no
Afu1g11420-T	Afu1g11420	Afu1g11420	Chr1_A_fumigatus_Af293:3006405-3010805	q1	q2	OK	87.666	85.1652	-0.0417527	0.971474	-0.106589	0.8507	0.93128	no
Afu4g11380-T	Afu4g11380	Afu4g11380	Chr4_A_fumigatus_Af293:2985892-2987692	q1	q2	OK	23.6569	22.9771	-0.0420644	0.971264	-0.108327	0.8506	0.93128	no
Afu5g13030-T	Afu5g13030	Afu5g13030	Chr5_A_fumigatus_Af293:3413072-3413860	q1	q2	OK	23.4551	24.2646	0.0489522	1.03451	0.109129	0.85075	0.93128	no
Afu6g03510-T	Afu6g03510	Afu6g03510	Chr6_A_fumigatus_Af293:759083-761190	q1	q2	OK	27.5016	26.7262	-0.0412568	0.971808	-0.108459	0.8506	0.93128	no
Afu6g04770-T	Afu6g04770	Afu6g04770	Chr6_A_fumigatus_Af293:1119785-1121244	q1	q2	OK	7.3017	7.04895	-0.0508242	0.965385	-0.108265	0.85045	0.93128	no
Afu1g04080-T	Afu1g04080	Afu1g04080	Chr1_A_fumigatus_Af293:1161933-1164710	q1	q2	OK	42.2593	43.4159	0.0389554	1.02737	0.107764	0.8501	0.931125	no
Afu1g04210-T	Afu1g04210	Afu1g04210	Chr1_A_fumigatus_Af293:1198697-1202857	q1	q2	OK	19.4884	20.0204	0.0388573	1.0273	0.107644	0.84955	0.930743	no
Afu1g14560-T	Afu1g14560	msdS	Chr1_A_fumigatus_Af293:3889124-3891467	q1	q2	OK	131.153	127.366	-0.0422676	0.971127	-0.110416	0.8494	0.930743	no
Afu5g02150-T	Afu5g02150	pre6	Chr5_A_fumigatus_Af293:547634-548545	q1	q2	OK	226.17	220.206	-0.0385546	0.97363	-0.105704	0.8494	0.930743	no
Afu8g00800-T	Afu8g00800	Afu8g00800	Chr8_A_fumigatus_Af293:190387-192163	q1	q2	OK	0.635172	0.668685	0.0741796	1.05276	0.109807	0.8495	0.930743	no
Afu8g05760-T	Afu8g05760	Afu8g05760	Chr8_A_fumigatus_Af293:1369824-1371266	q1	q2	OK	10.5525	10.1846	-0.0511921	0.965139	-0.111446	0.84965	0.930743	no
Afu7g06400-T	Afu7g06400	Afu7g06400	Chr7_A_fumigatus_Af293:1569529-1570694	q1	q2	OK	0.815588	0.857563	0.0724023	1.05147	0.106118	0.8491	0.930697	no
Afu5g09470-T	Afu5g09470	Afu5g09470	Chr5_A_fumigatus_Af293:2443003-2445149	q1	q2	OK	0.913228	0.958706	0.0701139	1.0498	0.110453	0.8486	0.930261	no
Afu2g10930-T	Afu2g10930	Afu2g10930	Chr2_A_fumigatus_Af293:2814276-2815750	q1	q2	OK	87.7245	85.3262	-0.0399913	0.972661	-0.110986	0.84845	0.930208	no
Afu5g09260-T	Afu5g09260	Afu5g09260	Chr5_A_fumigatus_Af293:2384802-2386352	q1	q2	OK	75.2389	77.3695	0.0402863	1.02832	0.110961	0.84825	0.9301	no
Afu6g04870-T	Afu6g04870	Afu6g04870	Chr6_A_fumigatus_Af293:1143316-1145233	q1	q2	OK	34.355	33.4197	-0.0398215	0.972775	-0.107703	0.84805	0.929992	no
Afu1g10140-T	Afu1g10140	Afu1g10140	Chr1_A_fumigatus_Af293:2612336-2613231	q1	q2	OK	18.4943	19.153	0.0504911	1.03562	0.108108	0.84785	0.929884	no
Afu3g05820-T	Afu3g05820	Afu3g05820	Chr3_A_fumigatus_Af293:1420086-1422936	q1	q2	OK	72.1599	74.3336	0.0428175	1.03012	0.111696	0.8476	0.929721	no
Afu5g09520-T	Afu5g09520	Afu5g09520	Chr5_A_fumigatus_Af293:2458073-2461333	q1	q2	OK	15.5991	15.1436	-0.0427522	0.970801	-0.110813	0.847	0.929284	no
Afu5g11060-T	Afu5g11060	Afu5g11060	Chr5_A_fumigatus_Af293:2832668-2834197	q1	q2	OK	5.06559	5.25573	0.0531594	1.03753	0.108491	0.8471	0.929284	no
Afu6g08810-T	Afu6g08810	Afu6g08810	Chr6_A_fumigatus_Af293:2087636-2088945	q1	q2	OK	221.595	215.186	-0.0423406	0.971078	-0.111475	0.847	0.929284	no
Afu8g02350-T	Afu8g02350	Afu8g02350	Chr8_A_fumigatus_Af293:631459-637026	q1	q2	OK	1.02362	1.06318	0.0547126	1.03865	0.108006	0.8469	0.929284	no
Afu4g03290-T	Afu4g03290	Afu4g03290	Chr4_A_fumigatus_Af293:934933-936515	q1	q2	OK	3.93696	3.78701	-0.0560197	0.961914	-0.110583	0.84655	0.929235	no
Afu4g08020-T	Afu4g08020	Afu4g08020	Chr4_A_fumigatus_Af293:2081799-2086610	q1	q2	OK	13.5585	13.9428	0.0403204	1.02834	0.110421	0.84665	0.929235	no
Afu5g09200-T	Afu5g09200	Afu5g09200	Chr5_A_fumigatus_Af293:2362851-2364139	q1	q2	OK	115.495	112.247	-0.0411487	0.971881	-0.113459	0.84625	0.929019	no
Afu1g04730-T	Afu1g04730	Afu1g04730	Chr1_A_fumigatus_Af293:1341013-1343352	q1	q2	OK	6.2468	6.47624	0.0520392	1.03673	0.116183	0.84525	0.928581	no
Afu4g04070-T	Afu4g04070	Afu4g04070	Chr4_A_fumigatus_Af293:1140238-1143905	q1	q2	OK	267.491	258.926	-0.0469495	0.967981	-0.114111	0.84565	0.928581	no
Afu4g07930-T	Afu4g07930	Afu4g07930	Chr4_A_fumigatus_Af293:2068189-2069500	q1	q2	OK	48.0956	46.7195	-0.0418813	0.971387	-0.111262	0.8456	0.928581	no
Afu5g01860-T	Afu5g01860	Afu5g01860	Chr5_A_fumigatus_Af293:473075-474216	q1	q2	OK	182.14	177.091	-0.0405563	0.97228	-0.110797	0.84515	0.928581	no
Afu5g05700-T	Afu5g05700	Afu5g05700	Chr5_A_fumigatus_Af293:1326199-1327346	q1	q2	OK	17.1182	17.6799	0.0465797	1.03281	0.107705	0.8456	0.928581	no
Afu6g08790-T	Afu6g08790	Afu6g08790	Chr6_A_fumigatus_Af293:2082728-2085646	q1	q2	OK	13.2572	13.6593	0.0431107	1.03033	0.110883	0.84575	0.928581	no
Afu8g02030-T	Afu8g02030	Afu8g02030	Chr8_A_fumigatus_Af293:528620-529754	q1	q2	OK	8.92791	9.26238	0.0530605	1.03746	0.111345	0.8454	0.928581	no
Afu1g06071-T	Afu1g06071	Afu1g06071	Chr1_A_fumigatus_Af293:1757205-1759932	q1	q2	OK	38.8596	39.9163	0.0387055	1.02719	0.107415	0.8444	0.928317	no
Afu1g10220-T	Afu1g10220	Afu1g10220	Chr1_A_fumigatus_Af293:2630736-2633035	q1	q2	OK	99.4338	96.5863	-0.0419182	0.971363	-0.112471	0.8447	0.928317	no
Afu2g15380-T	Afu2g15380	Afu2g15380	Chr2_A_fumigatus_Af293:4067030-4069542	q1	q2	OK	8.01343	8.28732	0.0484867	1.03418	0.108563	0.8447	0.928317	no
Afu3g08550-T	Afu3g08550	Afu3g08550	Chr3_A_fumigatus_Af293:2192939-2193959	q1	q2	OK	35.3298	36.3954	0.0428678	1.03016	0.107487	0.8448	0.928317	no
Afu3g13230-T	Afu3g13230	Afu3g13230	Chr3_A_fumigatus_Af293:3509996-3513539	q1	q2	OK	16.0707	16.5391	0.0414477	1.02915	0.111753	0.8447	0.928317	no
Afu5g03370-T	Afu5g03370	Afu5g03370	Chr5_A_fumigatus_Af293:907837-912507	q1	q2	OK	13.1957	12.8259	-0.0410012	0.97198	-0.111642	0.8448	0.928317	no
Afu6g01880-T	Afu6g01880	Afu6g01880	Chr6_A_fumigatus_Af293:266923-267151	q1	q2	OK	13.6756	12.9336	-0.0804751	0.945746	-0.108762	0.8444	0.928317	no
Afu6g08080-T	Afu6g08080	Afu6g08080	Chr6_A_fumigatus_Af293:1872553-1874882	q1	q2	OK	4.2743	4.43159	0.0521362	1.0368	0.10998	0.84435	0.928317	no
Afu7g06480-T	Afu7g06480	Afu7g06480	Chr7_A_fumigatus_Af293:1582455-1583175	q1	q2	OK	2.52519	2.65338	0.0714374	1.05076	0.113476	0.84395	0.928274	no
Afu1g12395-T	Afu1g12395	Afu-200	Chr1_A_fumigatus_Af293:3269475-3272337	q1	q2	OK	152.239	123.68	-0.299724	0.812408	-0.0389819	0.84365	0.928056	no
Afu3g12720-T	Afu3g12720	Afu3g12720	Chr3_A_fumigatus_Af293:3377225-3379244	q1	q2	OK	8.63476	8.94084	0.0502528	1.03545	0.11138	0.84355	0.928056	no
Afu4g06740-T	Afu4g06740	Afu4g06740	Chr4_A_fumigatus_Af293:1739545-1741125	q1	q2	OK	59.6229	57.959	-0.0408321	0.972094	-0.113251	0.8434	0.928003	no
Afu2g15570-T	Afu2g15570	Afu2g15570	Chr2_A_fumigatus_Af293:4105752-4107464	q1	q2	OK	86.5983	84.213	-0.040295	0.972456	-0.111617	0.8429	0.927565	no
Afu4g08780-T	Afu4g08780	Afu4g08780	Chr4_A_fumigatus_Af293:2278774-2281123	q1	q2	OK	16.9864	17.4974	0.0427651	1.03009	0.111265	0.84275	0.927511	no
Afu6g12200-T	Afu6g12200	Afu6g12200	Chr6_A_fumigatus_Af293:3068205-3068657	q1	q2	OK	23.075	24.1301	0.0645033	1.04572	0.117508	0.84275	0.927511	no
Afu4g04660-T	Afu4g04660	Afu4g04660	Chr4_A_fumigatus_Af293:1309146-1312437	q1	q2	OK	104.291	101.172	-0.0438115	0.970089	-0.113004	0.84245	0.927404	no
Afu5g02180-T	Afu5g02180	Afu5g02180	Chr5_A_fumigatus_Af293:559006-560286	q1	q2	OK	164.959	169.927	0.0428057	1.03012	0.114942	0.84235	0.927404	no
Afu6g11180-T	Afu6g11180	Afu6g11180	Chr6_A_fumigatus_Af293:2758540-2763032	q1	q2	OK	11.9758	12.3438	0.0436655	1.03073	0.11351	0.8421	0.927241	no
Afu5g11890-T	Afu5g11890	Afu5g11890	Chr5_A_fumigatus_Af293:3068039-3074415	q1	q2	OK	43.1072	44.4352	0.0437735	1.03081	0.114573	0.84145	0.926637	no
Afu2g08880-T	Afu2g08880	Afu2g08880	Chr2_A_fumigatus_Af293:2282264-2282821	q1	q2	OK	29.1103	30.34	0.0596932	1.04224	0.119071	0.84125	0.926528	no
Afu6g03020-T	Afu6g03020	Afu6g03020	Chr6_A_fumigatus_Af293:625303-627700	q1	q2	OK	0.72248	0.757389	0.068076	1.04832	0.109741	0.8411	0.926474	no
Afu4g08480-T	Afu4g08480	Afu4g08480	Chr4_A_fumigatus_Af293:2190507-2194812	q1	q2	OK	118.329	114.636	-0.045742	0.968791	-0.115627	0.84085	0.92631	no
Afu1g01590-T	Afu1g01590	Afu1g01590	Chr1_A_fumigatus_Af293:497338-500252	q1	q2	OK	6.92652	6.69999	-0.0479734	0.967294	-0.113124	0.8406	0.926257	no
Afu2g13990-T	Afu2g13990	Afu2g13990	Chr2_A_fumigatus_Af293:3657737-3659380	q1	q2	OK	11.9296	11.5176	-0.0507104	0.965461	-0.116462	0.8405	0.926257	no
Afu2g17460-T	Afu2g17460	Afu2g17460	Chr2_A_fumigatus_Af293:4657456-4659153	q1	q2	OK	1.19382	1.14105	-0.0652283	0.955794	-0.108812	0.8407	0.926257	no
Afu3g12240-T	Afu3g12240	Afu3g12240	Chr3_A_fumigatus_Af293:3225774-3227217	q1	q2	OK	7.56064	7.83731	0.0518488	1.03659	0.111384	0.8404	0.926257	no
Afu5g03920-T	Afu5g03920	hapX	Chr5_A_fumigatus_Af293:1042977-1045263	q1	q2	OK	26.857	26.0697	-0.0429196	0.970689	-0.115224	0.8407	0.926257	no
Afu2g04230-T	Afu2g04230	fahA	Chr2_A_fumigatus_Af293:1174674-1175970	q1	q2	OK	53.0232	54.6503	0.0436055	1.03069	0.115592	0.8398	0.926208	no
Afu2g08380-T	Afu2g08380	Afu2g08380	Chr2_A_fumigatus_Af293:2155330-2157043	q1	q2	OK	48.8529	50.3151	0.0425489	1.02993	0.116561	0.83995	0.926208	no
Afu3g05590-T	Afu3g05590	Afu3g05590	Chr3_A_fumigatus_Af293:1358385-1360961	q1	q2	OK	14.2881	14.7421	0.04513	1.03178	0.115133	0.83995	0.926208	no
Afu3g07110-T	Afu3g07110	chi5	Chr3_A_fumigatus_Af293:1779888-1782182	q1	q2	OK	3.04834	3.17488	0.0586775	1.04151	0.116859	0.84015	0.926208	no
Afu5g05560-T	Afu5g05560	Afu5g05560	Chr5_A_fumigatus_Af293:1298035-1299027	q1	q2	OK	117.921	114.452	-0.0430727	0.970586	-0.116566	0.8398	0.926208	no
Afu5g07130-T	Afu5g07130	Afu5g07130	Chr5_A_fumigatus_Af293:1772194-1773634	q1	q2	OK	64.2369	62.3425	-0.0431858	0.970509	-0.117833	0.83955	0.926208	no
Afu5g13750-T	Afu5g13750	Afu5g13750	Chr5_A_fumigatus_Af293:3617375-3618452	q1	q2	OK	112.702	116.08	0.0426059	1.02997	0.115109	0.83935	0.926208	no
Afu6g12760-T	Afu6g12760	Afu6g12760	Chr6_A_fumigatus_Af293:3222844-3225228	q1	q2	OK	36.4831	37.5797	0.0427221	1.03006	0.116779	0.8398	0.926208	no
Afu7g04750-T	Afu7g04750	Afu7g04750	Chr7_A_fumigatus_Af293:1101069-1101376	q1	q2	OK	86.087	82.7099	-0.0577345	0.960772	-0.111407	0.8401	0.926208	no
Afu7g05650-T	Afu7g05650	Afu7g05650	Chr7_A_fumigatus_Af293:1371430-1373458	q1	q2	OK	51.5274	50.025	-0.0426901	0.970843	-0.118147	0.8397	0.926208	no
Afu1g12290-T	Afu1g12290	Afu1g12290	Chr1_A_fumigatus_Af293:3241151-3241979	q1	q2	OK	421.536	434.354	0.0432147	1.03041	0.115758	0.83885	0.925889	no
Afu5g12600-T	Afu5g12600	Afu5g12600	Chr5_A_fumigatus_Af293:3263439-3267345	q1	q2	OK	10.6125	10.9564	0.0460148	1.03241	0.121038	0.83875	0.925889	no
Afu6g02820-T	Afu6g02820	Afu6g02820	Chr6_A_fumigatus_Af293:573280-575453	q1	q2	OK	135.504	131.305	-0.0454122	0.969013	-0.117144	0.83845	0.925671	no
Afu4g07920-T	Afu4g07920	Afu4g07920	Chr4_A_fumigatus_Af293:2067504-2067890	q1	q2	OK	51.3972	49.2962	-0.0602122	0.959123	-0.115908	0.8383	0.925617	no
Afu5g03900-T	Afu5g03900	Afu5g03900	Chr5_A_fumigatus_Af293:1039340-1040085	q1	q2	OK	53.5916	51.7981	-0.049108	0.966534	-0.117828	0.8382	0.925617	no
Afu4g11410-T	Afu4g11410	Afu4g11410	Chr4_A_fumigatus_Af293:2992776-2995508	q1	q2	OK	26.9383	26.1658	-0.0419811	0.97132	-0.114958	0.8378	0.925343	no
Afu4g11590-T	Afu4g11590	Afu4g11590	Chr4_A_fumigatus_Af293:3061478-3063328	q1	q2	OK	18.1595	18.7429	0.0456263	1.03213	0.116689	0.83785	0.925343	no
Afu6g07160-T	Afu6g07160	gprP	Chr6_A_fumigatus_Af293:1606521-1608402	q1	q2	OK	43.1643	44.437	0.0419207	1.02948	0.115142	0.8378	0.925343	no
Afu5g13050-T	Afu5g13050	Afu5g13050	Chr5_A_fumigatus_Af293:3416534-3418950	q1	q2	OK	34.166	35.1719	0.0418614	1.02944	0.115732	0.8375	0.925291	no
Afu6g05190-T	Afu6g05190	Afu6g05190	Chr6_A_fumigatus_Af293:1247610-1248044	q1	q2	OK	77.9214	80.7707	0.0518127	1.03657	0.115514	0.8374	0.925291	no
Afu7g06500-T	Afu7g06500	Afu7g06500	Chr7_A_fumigatus_Af293:1585049-1587721	q1	q2	OK	5.09051	4.90541	-0.0534365	0.963638	-0.117219	0.8374	0.925291	no
Afu5g11450-T	Afu5g11450	Afu5g11450	Chr5_A_fumigatus_Af293:2941216-2943208	q1	q2	OK	42.8368	41.5462	-0.0441339	0.969872	-0.120668	0.8371	0.925239	no
Afu6g11240-T	Afu6g11240	Afu6g11240	Chr6_A_fumigatus_Af293:2783721-2783955	q1	q2	OK	175.566	182.612	0.0567696	1.04013	0.120573	0.83715	0.925239	no
Afu1g09790-T	Afu1g09790	Afu1g09790	Chr1_A_fumigatus_Af293:2539778-2543054	q1	q2	OK	10.1974	9.86753	-0.0474372	0.967654	-0.120978	0.83655	0.925131	no
Afu2g11140-T	Afu2g11140	Afu2g11140	Chr2_A_fumigatus_Af293:2853997-2855791	q1	q2	OK	51.4554	53.0251	0.0433541	1.03051	0.117816	0.83685	0.925131	no
Afu3g13770-T	Afu3g13770	Afu3g13770	Chr3_A_fumigatus_Af293:3635963-3638416	q1	q2	OK	38.0365	39.181	0.0427674	1.03009	0.118374	0.8368	0.925131	no
Afu4g01520-T	Afu4g01520	Afu4g01520	Chr4_A_fumigatus_Af293:401249-402465	q1	q2	OK	0.50312	0.535303	0.089454	1.06397	0.117224	0.8368	0.925131	no
Afu4g14530-T	Afu4g14530	gstC	Chr4_A_fumigatus_Af293:3835439-3836117	q1	q2	OK	4.5945	4.38326	-0.0679031	0.954024	-0.115471	0.83665	0.925131	no
Afu1g10275-T	Afu1g10275	Afu-191	Chr1_A_fumigatus_Af293:2645652-2647302	q1	q2	OK	88.7279	71.2305	-0.316894	0.802796	-0.0437099	0.83625	0.925026	no
Afu4g14290-T	Afu4g14290	Afu4g14290	Chr4_A_fumigatus_Af293:3732101-3737514	q1	q2	OK	0.41249	0.392762	-0.0707011	0.952175	-0.120001	0.83605	0.924916	no
Afu8g04480-T	Afu8g04480	Afu8g04480	Chr8_A_fumigatus_Af293:1011881-1016420	q1	q2	OK	4.76997	4.93506	0.0490863	1.03461	0.118455	0.83605	0.924916	no
Afu2g16060-T	Afu2g16060	Afu2g16060	Chr2_A_fumigatus_Af293:4250285-4253144	q1	q2	OK	188.829	182.581	-0.0485462	0.96691	-0.120849	0.8358	0.924863	no
Afu1g11640-T	Afu1g11640	Afu1g11640	Chr1_A_fumigatus_Af293:3067299-3068171	q1	q2	OK	5.04014	4.80992	-0.0674502	0.954323	-0.119493	0.8355	0.924809	no
Afu1g14320-T	Afu1g14320	Afu1g14320	Chr1_A_fumigatus_Af293:3828198-3830950	q1	q2	OK	34.9801	33.9707	-0.0422448	0.971143	-0.117388	0.83535	0.924809	no
Afu5g01890-T	Afu5g01890	cwc27	Chr5_A_fumigatus_Af293:479255-481637	q1	q2	OK	18.3455	17.7892	-0.0444246	0.969676	-0.116485	0.8356	0.924809	no
Afu7g04200-T	Afu7g04200	Afu7g04200	Chr7_A_fumigatus_Af293:949542-951452	q1	q2	OK	62.7649	60.9274	-0.0428651	0.970725	-0.117442	0.83565	0.924809	no
Afu2g00670-T	Afu2g00670	Afu2g00670	Chr2_A_fumigatus_Af293:149433-150677	q1	q2	OK	1.87102	1.78089	-0.0712292	0.951827	-0.11977	0.8347	0.924536	no
Afu2g02920-T	Afu2g02920	Afu2g02920	Chr2_A_fumigatus_Af293:751162-752021	q1	q2	OK	23.8824	24.7745	0.0529066	1.03735	0.121091	0.83495	0.924536	no
Afu2g08500-T	Afu2g08500	Afu2g08500	Chr2_A_fumigatus_Af293:2189222-2191024	q1	q2	OK	0.855676	0.902215	0.0764064	1.05439	0.123062	0.83475	0.924536	no
Afu2g15880-T	Afu2g15880	Afu2g15880	Chr2_A_fumigatus_Af293:4195968-4199886	q1	q2	OK	102.608	99.4117	-0.0456498	0.968853	-0.117699	0.835	0.924536	no
Afu3g08580-T	Afu3g08580	Afu3g08580	Chr3_A_fumigatus_Af293:2200032-2201244	q1	q2	OK	373.597	362.418	-0.0438267	0.970078	-0.117727	0.83495	0.924536	no
Afu5g08930-T	Afu5g08930	Afu5g08930	Chr5_A_fumigatus_Af293:2292254-2293971	q1	q2	OK	84.9318	82.4093	-0.0434987	0.970299	-0.118913	0.8348	0.924536	no
Afu6g08380-T	Afu6g08380	Afu6g08380	Chr6_A_fumigatus_Af293:1961103-1963036	q1	q2	OK	12.3424	12.7776	0.0499941	1.03526	0.119013	0.8347	0.924536	no
Afu6g12310-T	Afu6g12310	Afu6g12310	Chr6_A_fumigatus_Af293:3097560-3098892	q1	q2	OK	110.354	107.057	-0.043768	0.970118	-0.119133	0.83445	0.924536	no
Afu8g03870-T	Afu8g03870	Afu8g03870	Chr8_A_fumigatus_Af293:824256-824941	q1	q2	OK	64.1234	62.0094	-0.0483624	0.967033	-0.118808	0.8338	0.924101	no
Afu5g06915-T	Afu5g06915	Afu5g06915	Chr5_A_fumigatus_Af293:1704492-1706533	q1	q2	OK	0.724159	0.764977	0.0791107	1.05637	0.122676	0.8336	0.923992	no
Afu4g10430-T	Afu4g10430	Afu4g10430	Chr4_A_fumigatus_Af293:2735738-2737082	q1	q2	OK	73.0937	70.8557	-0.0448624	0.969382	-0.121934	0.83315	0.92366	no
Afu8g05740-T	Afu8g05740	Afu8g05740	Chr8_A_fumigatus_Af293:1366106-1367520	q1	q2	OK	0.634297	0.672767	0.0849482	1.06065	0.121776	0.8332	0.92366	no
Afu1g05840-T	Afu1g05840	Afu1g05840	Chr1_A_fumigatus_Af293:1689972-1692660	q1	q2	OK	77.1229	74.7272	-0.0455248	0.968937	-0.119298	0.8325	0.923107	no
Afu1g11700-T	Afu1g11700	Afu1g11700	Chr1_A_fumigatus_Af293:3078449-3079727	q1	q2	OK	30.975	29.9953	-0.0463681	0.968371	-0.11946	0.8324	0.923107	no
Afu2g08690-T	Afu2g08690	Afu2g08690	Chr2_A_fumigatus_Af293:2237221-2239087	q1	q2	OK	99.887	96.8692	-0.0442595	0.969787	-0.119874	0.83235	0.923107	no
Afu2g10060-T	Afu2g10060	Afu2g10060	Chr2_A_fumigatus_Af293:2573390-2576093	q1	q2	OK	5.951	6.1678	0.0516226	1.03643	0.118841	0.83215	0.923055	no
Afu3g06590-T	Afu3g06590	Afu3g06590	Chr3_A_fumigatus_Af293:1634341-1635139	q1	q2	OK	162.675	157.684	-0.0449609	0.969316	-0.124754	0.83205	0.923055	no
Afu7g05150-T	Afu7g05150	Afu7g05150	Chr7_A_fumigatus_Af293:1215082-1216109	q1	q2	OK	9.60531	9.9946	0.0573175	1.04053	0.119326	0.83195	0.923055	no
Afu1g09350-T	Afu1g09350	Afu1g09350	Chr1_A_fumigatus_Af293:2426605-2428117	q1	q2	OK	44.6848	43.305	-0.0452506	0.969121	-0.121651	0.83175	0.922946	no
Afu2g16462-T	Afu2g16462	Afu2g16462	Chr2_A_fumigatus_Af293:4365717-4372281	q1	q2	OK	7.30729	7.08188	-0.0452027	0.969154	-0.120609	0.83105	0.922503	no
Afu4g01280-T	Afu4g01280	Afu4g01280	Chr4_A_fumigatus_Af293:336210-337972	q1	q2	OK	3.79223	3.62775	-0.0639719	0.956627	-0.122524	0.8312	0.922503	no
Afu4g08290-T	Afu4g08290	Afu4g08290	Chr4_A_fumigatus_Af293:2146762-2147681	q1	q2	OK	18.1126	17.4137	-0.0567754	0.961411	-0.123314	0.83125	0.922503	no
Afu5g03150-T	Afu5g03150	Afu5g03150	Chr5_A_fumigatus_Af293:852076-854656	q1	q2	OK	2.25539	2.35226	0.0606704	1.04295	0.120371	0.83125	0.922503	no
Afu5g07350-T	Afu5g07350	Afu5g07350	Chr5_A_fumigatus_Af293:1830405-1831140	q1	q2	OK	0.814146	0.738478	-0.140734	0.907058	-0.137551	0.83065	0.922284	no
Afu3g13470-T	Afu3g13470	Afu3g13470	Chr3_A_fumigatus_Af293:3562281-3565137	q1	q2	OK	28.6425	27.7415	-0.046109	0.968545	-0.126231	0.8301	0.921896	no
Afu8g00270-T	Afu8g00270	Afu8g00270	Chr8_A_fumigatus_Af293:46666-48171	q1	q2	OK	0.398335	0.366365	-0.120699	0.919742	-0.125062	0.8302	0.921896	no
Afu3g06110-T	Afu3g06110	Afu3g06110	Chr3_A_fumigatus_Af293:1507369-1509876	q1	q2	OK	390.005	376.665	-0.050211	0.965795	-0.122538	0.82955	0.921731	no
Afu4g12950-T	Afu4g12950	atg24	Chr4_A_fumigatus_Af293:3389984-3391576	q1	q2	OK	68.925	71.0795	0.0444063	1.03126	0.123181	0.8298	0.921731	no
Afu6g03040-T	Afu6g03040	Afu6g03040	Chr6_A_fumigatus_Af293:632564-635675	q1	q2	OK	8.44299	8.74084	0.0500182	1.03528	0.123822	0.8296	0.921731	no
Afu8g04660-T	Afu8g04660	Afu8g04660	Chr8_A_fumigatus_Af293:1063618-1065658	q1	q2	OK	27.8886	28.7933	0.0460581	1.03244	0.124372	0.82985	0.921731	no
Afu8g06020-T	Afu8g06020	Afu8g06020	Chr8_A_fumigatus_Af293:1428296-1430884	q1	q2	OK	7.33651	7.0671	-0.0539748	0.963279	-0.122687	0.8297	0.921731	no
Afu1g09510-T	Afu1g09510	Afu1g09510	Chr1_A_fumigatus_Af293:2458444-2459662	q1	q2	OK	207.992	201.099	-0.0486204	0.96686	-0.121312	0.82875	0.921624	no
Afu3g03900-T	Afu3g03900	Afu3g03900	Chr3_A_fumigatus_Af293:1113541-1115654	q1	q2	OK	0.841723	0.88513	0.0725431	1.05157	0.118234	0.82885	0.921624	no
Afu3g04000-T	Afu3g04000	Afu3g04000	Chr3_A_fumigatus_Af293:1137716-1139398	q1	q2	OK	20.8679	21.5758	0.048127	1.03392	0.121257	0.8292	0.921624	no
Afu3g12940-T	Afu3g12940	hasF	Chr3_A_fumigatus_Af293:3439310-3442089	q1	q2	OK	36.5501	35.4303	-0.0448912	0.969363	-0.123114	0.82925	0.921624	no
Afu3g13430-T	Afu3g13430	Afu3g13430	Chr3_A_fumigatus_Af293:3552419-3553862	q1	q2	OK	21.8987	22.6866	0.0509905	1.03598	0.125375	0.82905	0.921624	no
Afu5g01510-T	Afu5g01510	Afu5g01510	Chr5_A_fumigatus_Af293:389542-391289	q1	q2	OK	24.6017	25.4318	0.0478707	1.03374	0.125914	0.829	0.921624	no
Afu1g07720-T	Afu1g07720	Afu1g07720	Chr1_A_fumigatus_Af293:2179094-2182757	q1	q2	OK	132.674	137.263	0.0490558	1.03459	0.124529	0.8279	0.920794	no
Afu1g12990-T	Afu1g12990	Afu1g12990	Chr1_A_fumigatus_Af293:3440968-3442069	q1	q2	OK	26.3632	27.3212	0.0514976	1.03634	0.124931	0.8277	0.920683	no
Afu2g04420-T	Afu2g04420	Afu2g04420	Chr2_A_fumigatus_Af293:1212766-1217428	q1	q2	OK	1.84958	1.77428	-0.0599602	0.959291	-0.124699	0.8276	0.920683	no
Afu4g05850-T	Afu4g05850	Afu4g05850	Chr4_A_fumigatus_Af293:1495124-1496509	q1	q2	OK	36.4061	35.2421	-0.0468828	0.968026	-0.123546	0.8275	0.920683	no
Afu1g02910-T	Afu1g02910	Afu1g02910	Chr1_A_fumigatus_Af293:833683-834865	q1	q2	OK	117.611	121.339	0.0450148	1.03169	0.123376	0.8272	0.920462	no
Afu5g09700-T	Afu5g09700	Afu5g09700	Chr5_A_fumigatus_Af293:2506404-2507113	q1	q2	OK	38.8139	40.2422	0.0521371	1.0368	0.122861	0.82715	0.920462	no
Afu1g02330-T	Afu1g02330	Afu1g02330	Chr1_A_fumigatus_Af293:679649-681430	q1	q2	OK	37.4535	38.6668	0.045992	1.03239	0.124973	0.82675	0.920408	no
Afu4g05890-T	Afu4g05890	Afu4g05890	Chr4_A_fumigatus_Af293:1504550-1505687	q1	q2	OK	16.4437	17.1022	0.0566414	1.04004	0.12929	0.82675	0.920408	no
Afu4g06970-T	Afu4g06970	Afu4g06970	Chr4_A_fumigatus_Af293:1801969-1804581	q1	q2	OK	26.0918	25.2668	-0.0463556	0.968379	-0.125275	0.82695	0.920408	no
Afu7g04630-T	Afu7g04630	Afu7g04630	Chr7_A_fumigatus_Af293:1065318-1065480	q1	q2	OK	31.0196	33.1371	0.0952685	1.06826	0.124923	0.82685	0.920408	no
Afu1g15770-T	Afu1g15770	Afu1g15770	Chr1_A_fumigatus_Af293:4261642-4263076	q1	q2	OK	12.8507	13.3491	0.0548884	1.03878	0.126366	0.82605	0.919964	no
Afu2g11760-T	Afu2g11760	Afu2g11760	Chr2_A_fumigatus_Af293:3020957-3024086	q1	q2	OK	38.2337	36.9947	-0.0475276	0.967593	-0.130929	0.82615	0.919964	no
Afu2g10850-T	Afu2g10850	Afu2g10850	Chr2_A_fumigatus_Af293:2786466-2790620	q1	q2	OK	20.2302	19.6022	-0.045493	0.968959	-0.124376	0.8258	0.919854	no
Afu3g13040-T	Afu3g13040	Afu3g13040	Chr3_A_fumigatus_Af293:3461784-3462402	q1	q2	OK	31.2199	30.0368	-0.055739	0.962101	-0.124207	0.8258	0.919854	no
Afu5g06260-T	Afu5g06260	Afu5g06260	Chr5_A_fumigatus_Af293:1498425-1504443	q1	q2	OK	23.7717	24.5451	0.0461885	1.03253	0.126618	0.82585	0.919854	no
Afu1g02540-T	Afu1g02540	Afu1g02540	Chr1_A_fumigatus_Af293:739432-744026	q1	q2	OK	59.9979	58.0746	-0.0470047	0.967944	-0.123489	0.8252	0.9198	no
Afu4g09610-T	Afu4g09610	Afu4g09610	Chr4_A_fumigatus_Af293:2507690-2508134	q1	q2	OK	17.4486	16.6686	-0.0659798	0.955296	-0.125001	0.8255	0.9198	no
Afu4g11310-T	Afu4g11310	fbp1	Chr4_A_fumigatus_Af293:2965027-2967068	q1	q2	OK	95.5209	92.5073	-0.0462487	0.968451	-0.124629	0.8252	0.9198	no
Afu6g11020-T	Afu6g11020	Afu6g11020	Chr6_A_fumigatus_Af293:2719286-2721648	q1	q2	OK	14.0171	14.5199	0.050844	1.03587	0.123896	0.82515	0.9198	no
Afu6g12420-T	Afu6g12420	Afu6g12420	Chr6_A_fumigatus_Af293:3140679-3143410	q1	q2	OK	42.5751	41.249	-0.0456539	0.968851	-0.124705	0.8255	0.9198	no
U1-2-T	U1-2	U1-2	Chr4_A_fumigatus_Af293:3283331-3283477	q1	q2	OK	11.5995	10.5221	-0.140631	0.907122	-0.118768	0.8253	0.9198	no
Afu5g08440-T	Afu5g08440	Afu5g08440	Chr5_A_fumigatus_Af293:2143985-2144907	q1	q2	OK	33.6872	34.9275	0.0521631	1.03682	0.127296	0.82465	0.919524	no
Afu8g04750-T	Afu8g04750	Afu8g04750	Chr8_A_fumigatus_Af293:1085571-1088902	q1	q2	OK	15.8225	16.3535	0.0476268	1.03356	0.128194	0.82445	0.919413	no
Afu1g16610-T	Afu1g16610	Afu1g16610	Chr1_A_fumigatus_Af293:4515161-4516332	q1	q2	OK	25.5185	24.6054	-0.0525667	0.964219	-0.129564	0.82405	0.919246	no
Afu4g14680-T	Afu4g14680	Afu4g14680	Chr4_A_fumigatus_Af293:3871005-3872454	q1	q2	OK	10.6349	11.0568	0.0561349	1.03968	0.127442	0.8241	0.919246	no
Afu6g04060-T	Afu6g04060	Afu6g04060	Chr6_A_fumigatus_Af293:912488-915167	q1	q2	OK	21.8253	21.1229	-0.0471955	0.967816	-0.127703	0.8242	0.919246	no
Afu2g07690-T	Afu2g07690	Afu2g07690	Chr2_A_fumigatus_Af293:1968331-1971631	q1	q2	OK	30.3072	29.3487	-0.0463669	0.968372	-0.127587	0.82365	0.919024	no
Afu2g11900-T	Afu2g11900	Afu2g11900	Chr2_A_fumigatus_Af293:3071228-3073375	q1	q2	OK	41.8848	43.2656	0.0467951	1.03297	0.126804	0.8237	0.919024	no
Afu1g08790-T	Afu1g08790	Afu1g08790	Chr1_A_fumigatus_Af293:2259759-2264597	q1	q2	OK	94.3962	91.1616	-0.0503033	0.965733	-0.128219	0.82315	0.918634	no
Afu2g17080-T	Afu2g17080	Afu2g17080	Chr2_A_fumigatus_Af293:4561777-4563901	q1	q2	OK	97.8856	101.121	0.0469182	1.03306	0.128596	0.8229	0.918634	no
Afu4g06800-T	Afu4g06800	alkA	Chr4_A_fumigatus_Af293:1756156-1758180	q1	q2	OK	17.0471	16.4605	-0.0505196	0.965589	-0.127745	0.82285	0.918634	no
Afu7g04765-T	Afu7g04765	Afu7g04765	Chr7_A_fumigatus_Af293:1103872-1106148	q1	q2	OK	5.41154	5.6267	0.0562502	1.03976	0.12245	0.82305	0.918634	no
Afu8g01060-T	Afu8g01060	Afu8g01060	Chr8_A_fumigatus_Af293:247548-249328	q1	q2	OK	1.98476	2.08426	0.0705684	1.05013	0.128006	0.82295	0.918634	no
Afu4g03760-T	Afu4g03760	Afu4g03760	Chr4_A_fumigatus_Af293:1054335-1058133	q1	q2	OK	311.023	323.131	0.055096	1.03893	0.130669	0.82255	0.918524	no
Afu1g13590-T	Afu1g13590	Afu1g13590	Chr1_A_fumigatus_Af293:3612980-3616590	q1	q2	OK	63.877	61.7474	-0.0489177	0.966661	-0.132496	0.82205	0.918245	no
Afu2g08590-T	Afu2g08590	pptA	Chr2_A_fumigatus_Af293:2204704-2205784	q1	q2	OK	16.0802	16.7238	0.0566225	1.04003	0.128193	0.82165	0.918245	no
Afu2g13330-T	Afu2g13330	Afu2g13330	Chr2_A_fumigatus_Af293:3440731-3441433	q1	q2	OK	42.4979	44.1244	0.0541881	1.03827	0.12719	0.8216	0.918245	no
Afu2g15400-T	Afu2g15400	Afu2g15400	Chr2_A_fumigatus_Af293:4073285-4073702	q1	q2	OK	3.14598	2.95139	-0.0921142	0.938147	-0.130865	0.8221	0.918245	no
Afu3g00340-T	Afu3g00340	Afu3g00340	Chr3_A_fumigatus_Af293:71185-72734	q1	q2	OK	132.532	128.137	-0.0486525	0.966839	-0.132215	0.8218	0.918245	no
Afu3g01990-T	Afu3g01990	Afu3g01990	Chr3_A_fumigatus_Af293:490460-491041	q1	q2	OK	11.0196	11.5768	0.0711618	1.05056	0.127173	0.8222	0.918245	no
Afu3g03940-T	Afu3g03940	Afu3g03940	Chr3_A_fumigatus_Af293:1124950-1126506	q1	q2	OK	25.0919	26.0349	0.0532219	1.03758	0.131303	0.82145	0.918245	no
Afu3g09900-T	Afu3g09900	Afu3g09900	Chr3_A_fumigatus_Af293:2537001-2541720	q1	q2	OK	9.2154	9.53999	0.0499413	1.03522	0.13111	0.822	0.918245	no
Afu4g02802-T	Afu4g02802	Afu4g02802	Chr4_A_fumigatus_Af293:782298-783152	q1	q2	OK	19.9786	20.7978	0.0579798	1.04101	0.12934	0.8216	0.918245	no
Afu5g03480-T	Afu5g03480	Afu5g03480	Chr5_A_fumigatus_Af293:939767-941910	q1	q2	OK	65.2779	67.505	0.0483991	1.03412	0.130591	0.82215	0.918245	no
Afu5g06740-T	Afu5g06740	Afu5g06740	Chr5_A_fumigatus_Af293:1656745-1659583	q1	q2	OK	32.1703	31.152	-0.0464042	0.968347	-0.128606	0.82125	0.918245	no
Afu6g14180-T	Afu6g14180	Afu6g14180	Chr6_A_fumigatus_Af293:3609419-3611116	q1	q2	OK	31.736	30.6816	-0.0487482	0.966775	-0.129608	0.82155	0.918245	no
Afu2g16330-T	Afu2g16330	Afu2g16330	Chr2_A_fumigatus_Af293:4332063-4334190	q1	q2	OK	13.244	13.7282	0.0517973	1.03656	0.125267	0.82085	0.918137	no
Afu2g16692-T	Afu2g16692	Afu2g16692	Chr2_A_fumigatus_Af293:4456414-4458289	q1	q2	OK	36.3211	35.1293	-0.0481329	0.967187	-0.13012	0.8208	0.918137	no
Afu4g14550-T	Afu4g14550	tpcD	Chr4_A_fumigatus_Af293:3838525-3840198	q1	q2	OK	0.80689	0.85414	0.0821019	1.05856	0.130255	0.82055	0.918137	no
Afu5g06690-T	Afu5g06690	Afu5g06690	Chr5_A_fumigatus_Af293:1643644-1644228	q1	q2	OK	37.7551	39.3712	0.0604688	1.0428	0.13061	0.82065	0.918137	no
Afu5g07010-T	Afu5g07010	Afu5g07010	Chr5_A_fumigatus_Af293:1737289-1738237	q1	q2	OK	88.1442	85.3281	-0.0468434	0.968052	-0.126719	0.8209	0.918137	no
Afu6g08950-T	Afu6g08950	Afu6g08950	Chr6_A_fumigatus_Af293:2131474-2131810	q1	q2	OK	16.8706	17.7317	0.0718149	1.05104	0.127686	0.82075	0.918137	no
Afu4g07685-T	Afu4g07685	Afu-182	Chr4_A_fumigatus_Af293:1998294-2000647	q1	q2	OK	41.6071	29.8473	-0.47923	0.71736	-0.144141	0.8202	0.918027	no
Afu3g09330-T	Afu3g09330	Afu3g09330	Chr3_A_fumigatus_Af293:2361847-2363762	q1	q2	OK	36.3414	37.5554	0.0474044	1.0334	0.128669	0.81995	0.917859	no
Afu2g09570-T	Afu2g09570	Afu2g09570	Chr2_A_fumigatus_Af293:2449598-2453387	q1	q2	OK	19.6595	19.0112	-0.0483731	0.967026	-0.132256	0.81955	0.917523	no
Afu6g14070-T	Afu6g14070	Afu6g14070	Chr6_A_fumigatus_Af293:3588654-3589566	q1	q2	OK	6.94654	6.62019	-0.0694208	0.953021	-0.128096	0.81955	0.917523	no
Afu2g03510-T	Afu2g03510	sxa2	Chr2_A_fumigatus_Af293:929679-934905	q1	q2	OK	10.9443	10.5775	-0.0491767	0.966488	-0.129854	0.8186	0.917412	no
Afu2g03830-T	Afu2g03830	aspf4	Chr2_A_fumigatus_Af293:1016129-1018170	q1	q2	OK	727.701	700.164	-0.0556533	0.962159	-0.130758	0.81825	0.917412	no
Afu2g14070-T	Afu2g14070	Afu2g14070	Chr2_A_fumigatus_Af293:3678118-3679196	q1	q2	OK	57.7684	59.8028	0.0499322	1.03522	0.13188	0.81845	0.917412	no
Afu2g14870-T	Afu2g14870	Afu2g14870	Chr2_A_fumigatus_Af293:3920896-3921484	q1	q2	OK	2.68067	2.84423	0.0854476	1.06102	0.132079	0.8189	0.917412	no
Afu3g06910-T	Afu3g06910	Afu3g06910	Chr3_A_fumigatus_Af293:1721505-1724002	q1	q2	OK	23.2161	24.0155	0.0488412	1.03443	0.13026	0.8192	0.917412	no
Afu3g13090-T	Afu3g13090	Afu3g13090	Chr3_A_fumigatus_Af293:3471566-3473851	q1	q2	OK	18.9423	18.295	-0.0501606	0.965829	-0.129631	0.8191	0.917412	no
Afu4g03770-T	Afu4g03770	Afu4g03770	Chr4_A_fumigatus_Af293:1058262-1060354	q1	q2	OK	20.1739	20.877	0.0494224	1.03485	0.127839	0.81925	0.917412	no
Afu4g04530-T	Afu4g04530	Afu4g04530	Chr4_A_fumigatus_Af293:1277167-1279122	q1	q2	OK	9.33731	8.95258	-0.0607035	0.958796	-0.135682	0.8192	0.917412	no
Afu5g07430-T	Afu5g07430	Afu5g07430	Chr5_A_fumigatus_Af293:1854639-1860890	q1	q2	OK	11.795	11.4162	-0.0470952	0.967883	-0.12878	0.81885	0.917412	no
Afu5g07780-T	Afu5g07780	erg1	Chr5_A_fumigatus_Af293:1942828-1944341	q1	q2	OK	678.529	704.751	0.0547033	1.03865	0.132044	0.81835	0.917412	no
Afu5g14210-T	Afu5g14210	grg1	Chr5_A_fumigatus_Af293:3705867-3706130	q1	q2	OK	912.33	944.522	0.0500285	1.03529	0.128947	0.8191	0.917412	no
Afu6g04265-T	Afu6g04265	Afu6g04265	Chr6_A_fumigatus_Af293:958635-959376	q1	q2	OK	74.5789	72.1006	-0.0487562	0.966769	-0.128121	0.81905	0.917412	no
Afu1g05330-T	Afu1g05330	Afu1g05330	Chr1_A_fumigatus_Af293:1534924-1537164	q1	q2	OK	12.7104	12.2414	-0.0542429	0.9631	-0.135406	0.81765	0.917246	no
Afu1g14850-T	Afu1g14850	Afu1g14850	Chr1_A_fumigatus_Af293:3979876-3981944	q1	q2	OK	87.557	90.5486	0.0484711	1.03417	0.132042	0.81775	0.917246	no
Afu2g00850-T	Afu2g00850	Afu2g00850	Chr2_A_fumigatus_Af293:193680-194832	q1	q2	OK	11.5963	12.0962	0.060893	1.04311	0.132225	0.8174	0.917246	no
Afu5g00970-T	Afu5g00970	Afu5g00970	Chr5_A_fumigatus_Af293:249920-254306	q1	q2	OK	3.75037	3.98822	0.088715	1.06342	0.131316	0.8177	0.917246	no
Afu5g04135-T	Afu5g04135	Afu5g04135	Chr5_A_fumigatus_Af293:1096442-1098545	q1	q2	OK	5.56415	5.80205	0.0604007	1.04276	0.129283	0.8179	0.917246	no
Afu5g04290-T	Afu5g04290	Afu5g04290	Chr5_A_fumigatus_Af293:1148839-1149781	q1	q2	OK	315.55	326.245	0.0480895	1.03389	0.127179	0.8178	0.917246	no
Afu6g10990-T	Afu6g10990	Afu6g10990	Chr6_A_fumigatus_Af293:2705741-2709089	q1	q2	OK	157.869	163.693	0.0522661	1.03689	0.13062	0.81775	0.917246	no
Afu8g00760-T	Afu8g00760	Afu8g00760	Chr8_A_fumigatus_Af293:178806-180372	q1	q2	OK	1.29793	1.22821	-0.0796596	0.946281	-0.131965	0.81745	0.917246	no
Afu1g04720-T	Afu1g04720	erg2	Chr1_A_fumigatus_Af293:1339758-1340879	q1	q2	OK	84.4052	87.2992	0.0486357	1.03429	0.133258	0.81645	0.91663	no
Afu1g06450-T	Afu1g06450	Afu1g06450	Chr1_A_fumigatus_Af293:1851406-1853773	q1	q2	OK	15.7608	15.2031	-0.0519737	0.964616	-0.132913	0.8164	0.91663	no
Afu3g14840-T	Afu3g14840	Afu3g14840	Chr3_A_fumigatus_Af293:3927641-3929582	q1	q2	OK	2.51112	2.63044	0.0669758	1.04752	0.127948	0.81655	0.91663	no
Afu4g08160-T	Afu4g08160	Afu4g08160	Chr4_A_fumigatus_Af293:2116640-2117729	q1	q2	OK	0.736629	0.808519	0.134344	1.09759	0.135323	0.81645	0.91663	no
Afu4g10360-T	Afu4g10360	Afu4g10360	Chr4_A_fumigatus_Af293:2706582-2708819	q1	q2	OK	22.8019	22.0138	-0.0507483	0.965435	-0.134603	0.8161	0.91663	no
Afu5g08090-T	Afu5g08090	pyroA	Chr5_A_fumigatus_Af293:2050000-2051048	q1	q2	OK	332.79	321.065	-0.0517474	0.964767	-0.131809	0.81605	0.91663	no
Afu7g03990-T	Afu7g03990	ura6	Chr7_A_fumigatus_Af293:895561-896996	q1	q2	OK	172.539	166.647	-0.0501204	0.965856	-0.132626	0.81625	0.91663	no
Afu3g12570-T	Afu3g12570	Afu3g12570	Chr3_A_fumigatus_Af293:3335800-3336124	q1	q2	OK	37.8818	36.1165	-0.0688456	0.953401	-0.132748	0.8156	0.916349	no
Afu2g16380-T	Afu2g16380	Afu2g16380	Chr2_A_fumigatus_Af293:4343738-4345736	q1	q2	OK	19.1758	19.9037	0.0537492	1.03796	0.135732	0.8149	0.915675	no
Afu3g10480-T	Afu3g10480	Afu3g10480	Chr3_A_fumigatus_Af293:2711770-2713911	q1	q2	OK	40.1071	38.7282	-0.0504744	0.965619	-0.134295	0.81475	0.915619	no
Afu2g15700-T	Afu2g15700	Afu2g15700	Chr2_A_fumigatus_Af293:4144780-4147874	q1	q2	OK	24.7418	25.6168	0.0501416	1.03537	0.137279	0.8144	0.915338	no
Afu1g07600-T	Afu1g07600	Afu1g07600	Chr1_A_fumigatus_Af293:2143512-2144604	q1	q2	OK	23.1416	22.2803	-0.0547192	0.962782	-0.132357	0.81415	0.915169	no
Afu2g00890-T	Afu2g00890	Afu2g00890	Chr2_A_fumigatus_Af293:200646-201176	q1	q2	OK	28.0518	29.4402	0.0696945	1.04949	0.134563	0.814	0.915113	no
Afu6g00640-T	Afu6g00640	Afu6g00640	Chr6_A_fumigatus_Af293:164091-167983	q1	q2	OK	12.5527	12.0866	-0.0545923	0.962867	-0.137752	0.814	0.915113	no
Afu1g14520-T	Afu1g14520	Afu1g14520	Chr1_A_fumigatus_Af293:3881725-3883363	q1	q2	OK	9.4485	9.07265	-0.0585612	0.960221	-0.130843	0.81375	0.915057	no
Afu1g17230-T	Afu1g17230	Afu1g17230	Chr1_A_fumigatus_Af293:4708372-4710506	q1	q2	OK	5.97132	6.24271	0.0641236	1.04545	0.139283	0.8134	0.914775	no
Afu2g14450-T	Afu2g14450	Afu2g14450	Chr2_A_fumigatus_Af293:3781449-3783293	q1	q2	OK	5.01895	4.78482	-0.068921	0.953351	-0.13133	0.8134	0.914775	no
Afu6g05280-T	Afu6g05280	Afu6g05280	Chr6_A_fumigatus_Af293:1263008-1266791	q1	q2	OK	7.40678	7.69444	0.0549697	1.03884	0.134065	0.8133	0.914775	no
Afu3g08680-T	Afu3g08680	Afu3g08680	Chr3_A_fumigatus_Af293:2223682-2225005	q1	q2	OK	1.03969	0.97927	-0.0863808	0.941883	-0.135023	0.813	0.914662	no
Afu5g00540-T	Afu5g00540	Afu5g00540	Chr5_A_fumigatus_Af293:154400-155764	q1	q2	OK	4.37278	4.16668	-0.0696513	0.952868	-0.134479	0.813	0.914662	no
Afu8g04250-T	Afu8g04250	Afu8g04250	Chr8_A_fumigatus_Af293:941377-943966	q1	q2	OK	26.989	26.0695	-0.0500124	0.965928	-0.136925	0.8127	0.91455	no
Afu2g11040-T	Afu2g11040	Afu2g11040	Chr2_A_fumigatus_Af293:2835416-2836401	q1	q2	OK	158.374	164.031	0.0506329	1.03572	0.136315	0.81235	0.914268	no
Afu3g08890-T	Afu3g08890	Afu3g08890	Chr3_A_fumigatus_Af293:2274187-2274779	q1	q2	OK	15.0813	14.3806	-0.068635	0.95354	-0.135731	0.81235	0.914268	no
Afu4g13625-T	Afu4g13625	Afu4g13625	Chr4_A_fumigatus_Af293:3562896-3563840	q1	q2	OK	0.932425	0.994065	0.0923529	1.06611	0.13275	0.8121	0.914211	no
Afu1g13690-T	Afu1g13690	Afu1g13690	Chr1_A_fumigatus_Af293:3638019-3642561	q1	q2	OK	22.3293	21.567	-0.0501155	0.965859	-0.13681	0.8113	0.914042	no
Afu1g16553-T	Afu1g16553	Afu1g16553	Chr1_A_fumigatus_Af293:4484483-4485274	q1	q2	OK	27.2256	28.4142	0.0616473	1.04366	0.141055	0.8117	0.914042	no
Afu3g09670-T	Afu3g09670	Afu3g09670	Chr3_A_fumigatus_Af293:2466136-2469922	q1	q2	OK	21.8038	22.5613	0.0492725	1.03474	0.135498	0.81155	0.914042	no
Afu3g12620-T	Afu3g12620	Afu3g12620	Chr3_A_fumigatus_Af293:3346986-3348023	q1	q2	OK	22.242	21.34	-0.0597276	0.959445	-0.132566	0.81185	0.914042	no
[truncated: 8,131 more rows]
