# Supplementary material for: Differentially Regulated Transcription Factors and ABC Transporters in a Mitochondrial Dynamics Mutant Can Alter Azole Susceptibility of Aspergillus fumigatus
Source: Front Microbiol. 2020 May 26;11:1017. doi: 10.3389/fmicb.2020.01017 (PMC7264269; doi:10.3389/fmicb.2020.01017)
Supplement: Supplementary file 1 [file Data_Sheet_1.ZIP › Supplementary table 10. GO response to stress. all, up, down.xlsx]

## Sheet: Title
Differentially regulated transcription factors and ABC transporters in a mitochondrial dynamics mutant can alter azole susceptibility of Aspergillus fumigatus.
Laura Sturm 1, Bernadette Geißel 1, Johannes Wagener 1,2,3*
1 Max von Pettenkofer-Institut für Hygiene und Medizinische Mikrobiologie, Medizinische Fakultät, LMU München, 80336 Munich, Germany
2 Institut für Hygiene und Mikrobiologie, Julius-Maximilians-Universität Würzburg, 97080 Würzburg, Germany
3 National Reference Center for Invasive Fungal Infections (NRZMyk).
* Correspondence: Johannes Wagener, j.wagener@hygiene.uni-wuerzburg.de
Supplementary table 10. GO response to stress. all, up, down.

## Sheet: all
[Gene ID]	[source_id]	[Organism]	[Genomic Location (Gene)]	[Product Description]	[Curated GO Functions]	[Computed GO Functions]	[Evidence Code]
Afu1g00580	Afu1g00580-T	A. fumigatus Af293	Chr1_A_fumigatus_Af293:184,790..186,475(+)	Putative DNA binding transcription factor	N/A	DNA binding;DNA-binding transcription factor activity	IEA
Afu1g01550	Afu1g01550-T	A. fumigatus Af293	Chr1_A_fumigatus_Af293:489,006..491,838(-)	Putative plasma membrane zinc transporter	N/A	high-affinity zinc transmembrane transporter activity;metal ion transmembrane transporter activity;zinc ion transmembrane transporter activity	IEA
Afu1g01600	Afu1g01600-T	A. fumigatus Af293	Chr1_A_fumigatus_Af293:500,803..502,930(-)	Putative deoxyribodipyrimidine photolyase	N/A	deoxyribodipyrimidine photo-lyase activity;mRNA binding	IEA
Afu1g01720	Afu1g01720-T	A. fumigatus Af293	Chr1_A_fumigatus_Af293:528,067..531,564(-)	Transmembrane protein kinase and ribonuclease involved in the unfolded protein response (UPR)	endoribonuclease activity	ATP binding;protein homodimerization activity;protein kinase activity;protein serine/threonine kinase activity;protein tyrosine kinase activity;ribonuclease activity;unfolded protein binding	IMP
Afu1g01970	Afu1g01970-T	A. fumigatus Af293	Chr1_A_fumigatus_Af293:584,790..588,649(+)	Velvet family protein	molecular_function	N/A	IMP
Afu1g01980	Afu1g01980-T	A. fumigatus Af293	Chr1_A_fumigatus_Af293:589,024..590,269(+)	Ortholog(s) have role in hyphal growth, response to cold, response to heat, response to oxidative stress, response to salt stress, sporocarp development involved in sexual reproduction	molecular_function	N/A	IEA
Afu1g02000	Afu1g02000-T	A. fumigatus Af293	Chr1_A_fumigatus_Af293:592,338..595,223(+)	Ortholog(s) have DNA binding activity, role in reciprocal meiotic recombination and nuclear chromosome localization	N/A	ATP binding;DNA binding;mismatched DNA binding	IEA
Afu1g02150	Afu1g02150-T	A. fumigatus Af293	Chr1_A_fumigatus_Af293:637,736..639,645(-)	Ortholog(s) have glycerol-3-phosphate dehydrogenase [NAD+] activity and role in NADH oxidation, cell-abiotic substrate adhesion, glycerol biosynthetic process, intracellular accumulation of glycerol	N/A	NAD binding;coenzyme binding;glycerol-3-phosphate dehydrogenase [NAD+] activity;oxidoreductase activity, acting on the CH-OH group of donors, NAD or NADP as acceptor	IEA
Afu1g02430	Afu1g02430-T	A. fumigatus Af293	Chr1_A_fumigatus_Af293:705,463..707,644(+)	Ortholog(s) have polyubiquitin binding activity	N/A	polyubiquitin modification-dependent protein binding	IEA
Afu1g02480	Afu1g02480-T	A. fumigatus Af293	Chr1_A_fumigatus_Af293:716,051..720,223(-)	Ortholog(s) have hydrogen-exporting ATPase activity, phosphorylative mechanism, proton binding activity	N/A	metal ion binding;nucleotide binding;proton binding;proton-exporting ATPase activity, phosphorylative mechanism	IEA
Afu1g02540	Afu1g02540-T	A. fumigatus Af293	Chr1_A_fumigatus_Af293:739,433..744,026(-)	Ortholog(s) have ubiquitin binding activity and role in actin cortical patch organization, endocytosis, endoplasmic reticulum unfolded protein response, positive regulation of cytokinesis	N/A	calcium ion binding;protein binding;ubiquitin binding	IEA
Afu1g02640	Afu1g02640-T	A. fumigatus Af293	Chr1_A_fumigatus_Af293:768,205..769,408(-)	Ortholog(s) have role in cellular response to biotic stimulus, cellular response to neutral pH and cellular response to starvation, more	N/A	catalytic activity	IEA
Afu1g02700	Afu1g02700-T	A. fumigatus Af293	Chr1_A_fumigatus_Af293:780,968..783,001(-)	Ortholog(s) have metalloendopeptidase activity, role in protein sumoylation, response to UV-B, response to UV-C, translesion synthesis and nuclear envelope localization	N/A	zinc ion binding	IEA
Afu1g02780	Afu1g02780-T	A. fumigatus Af293	Chr1_A_fumigatus_Af293:801,902..803,819(+)	Ortholog(s) have asparaginase activity, role in asparagine catabolic process, cellular response to nitrogen starvation and Golgi apparatus, cell wall-bounded periplasmic space, endoplasmic reticulum, nuclear envelope localization	N/A	asparaginase activity	IEA
Afu1g02830	Afu1g02830-T	A. fumigatus Af293	Chr1_A_fumigatus_Af293:811,213..814,010(+)	Ortholog(s) have role in ER-associated misfolded protein catabolic process and cytoplasm-associated proteasomal ubiquitin-dependent protein catabolic process, more	molecular_function	N/A	IEA
Afu1g02980	Afu1g02980-T	A. fumigatus Af293	Chr1_A_fumigatus_Af293:851,746..856,056(+)	Putative 6-phosphogluconolactonase	N/A	6-phosphogluconolactonase activity	IEA
Afu1g03040	Afu1g03040-T	A. fumigatus Af293	Chr1_A_fumigatus_Af293:876,704..877,527(-)	Ortholog(s) have role in hyphal growth, response to cold, response to heat, response to oxidative stress, response to salt stress, sporocarp development involved in sexual reproduction	molecular_function	N/A	IEA
Afu1g03210	Afu1g03210-T	A. fumigatus Af293	Chr1_A_fumigatus_Af293:932,621..934,326(-)	Myb family transcription factor	N/A	DNA binding;chromatin binding;transcription regulatory region DNA binding	IEA
Afu1g03950	Afu1g03950-T	A. fumigatus Af293	Chr1_A_fumigatus_Af293:1,139,785..1,142,517(+)	Cytochrome P450 with a role in C-22 denaturation	N/A	C-22 sterol desaturase activity;electron transfer activity;heme binding;iron ion binding;oxidoreductase activity, acting on paired donors, with incorporation or reduction of molecular oxygen	IEA
Afu1g04080	Afu1g04080-T	A. fumigatus Af293	Chr1_A_fumigatus_Af293:1,161,934..1,164,710(+)	Ortholog(s) have role in Golgi to vacuole transport, actin filament-based process, cellular response to biotic stimulus and cellular response to starvation, more	molecular_function	N/A	IEA
Afu1g04450	Afu1g04450-T	A. fumigatus Af293	Chr1_A_fumigatus_Af293:1,262,450..1,264,625(+)	GNAT-type acetyltransferase	molecular_function	N/A	IMP
Afu1g04540	Afu1g04540-T	A. fumigatus Af293	Chr1_A_fumigatus_Af293:1,284,032..1,285,205(+)	NADH-cytochrome b5 reductase involved in oxidative phosphorylation	N/A	cytochrome-b5 reductase activity, acting on NAD(P)H;oxidoreductase activity	IEA
Afu1g04590	Afu1g04590-T	A. fumigatus Af293	Chr1_A_fumigatus_Af293:1,300,966..1,303,461(-)	Ortholog(s) have histone acetyltransferase activity and role in histone acetylation, regulation of transcription from RNA polymerase II promoter	N/A	histone acetyltransferase activity	IEA
Afu1g04710	Afu1g04710-T	A. fumigatus Af293	Chr1_A_fumigatus_Af293:1,337,450..1,339,606(-)	Ortholog(s) have role in regulation of cell shape, regulation of translational fidelity, tRNA wobble position uridine thiolation and cytosolic tRNA wobble base thiouridylase complex localization	molecular_function	N/A	IEA
Afu1g04820	Afu1g04820-T	A. fumigatus Af293	Chr1_A_fumigatus_Af293:1,365,843..1,367,487(-)	D-xylose reductase	N/A	D-xylose:NADP reductase activity;NADPH binding;glucose 1-dehydrogenase (NADP+) activity;mRNA binding;oxidoreductase activity	IEA
Afu1g04900	Afu1g04900-T	A. fumigatus Af293	Chr1_A_fumigatus_Af293:1,387,385..1,389,885(-)	Proliferating cell nuclear antigen (PCNA)	N/A	DNA binding;DNA polymerase processivity factor activity	IEA
Afu1g04950	Afu1g04950-T	A. fumigatus Af293	Chr1_A_fumigatus_Af293:1,410,732..1,413,077(-)	Ortholog(s) have protein serine/threonine phosphatase activity	N/A	hydrolase activity;protein serine/threonine phosphatase activity	IEA
Afu1g05000	Afu1g05000-T	A. fumigatus Af293	Chr1_A_fumigatus_Af293:1,433,668..1,434,352(+)	Ortholog(s) have endoplasmic reticulum localization	molecular_function	N/A	IEA
Afu1g05040	Afu1g05040-T	A. fumigatus Af293	Chr1_A_fumigatus_Af293:1,446,768..1,448,185(-)	Ortholog(s) have ATPase activator activity, unfolded protein binding activity	N/A	ATPase activator activity;heat shock protein binding;unfolded protein binding	IEA
Afu1g05200	Afu1g05200-T	A. fumigatus Af293	Chr1_A_fumigatus_Af293:1,485,294..1,488,975(-)	Eukaryotic translation initiation factor 3 subunit A	molecular_function	N/A	IEA
Afu1g05240	Afu1g05240-T	A. fumigatus Af293	Chr1_A_fumigatus_Af293:1,499,201..1,506,951(-)	Ortholog(s) have DNA binding, ubiquitin-protein transferase activity and role in histone catabolic process, histone ubiquitination, regulation of transcription from RNA polymerase II promoter in response to oxidative stress	N/A	DNA binding;DNA-binding transcription factor activity;chromatin binding;sequence-specific DNA binding;ubiquitin-protein transferase activity;zinc ion binding	IEA
Afu1g05310	Afu1g05310-T	A. fumigatus Af293	Chr1_A_fumigatus_Af293:1,529,454..1,532,946(+)	Ortholog(s) have role in negative regulation of G0 to G1 transition, ribosomal small subunit biogenesis and 90S preribosome, nucleolus localization	molecular_function	N/A	IEA
Afu1g05390	Afu1g05390-T	A. fumigatus Af293	Chr1_A_fumigatus_Af293:1,548,016..1,549,201(-)	Ortholog(s) have ATP:ADP antiporter activity and role in ADP transport, aerobic respiration, anaerobic respiration, apoptotic process, heme transport, mitochondrial ATP transmembrane transport, response to oxidative stress	N/A	ATP:ADP antiporter activity	IEA
Afu1g05800	Afu1g05800-T	A. fumigatus Af293	Chr1_A_fumigatus_Af293:1,674,685..1,677,968(+)	Putative mitogen-activated protein kinase kinase (MAPKK)	N/A	ATP binding;MAP kinase kinase activity;protein kinase activity;protein tyrosine kinase activity;structural constituent of cell wall	IMP
Afu1g05930	Afu1g05930-T	A. fumigatus Af293	Chr1_A_fumigatus_Af293:1,709,667..1,713,339(+)	Ortholog(s) have protein serine/threonine kinase activity	N/A	ATP binding;protein kinase activity;protein serine/threonine kinase activity;protein tyrosine kinase activity	IEA
Afu1g05990	Afu1g05990-T	A. fumigatus Af293	Chr1_A_fumigatus_Af293:1,727,904..1,728,875(-)	Ribosomal protein L16a	N/A	RNA binding;structural constituent of ribosome	IEA
Afu1g06100	Afu1g06100-T	A. fumigatus Af293	Chr1_A_fumigatus_Af293:1,765,522..1,765,995(+)	Ortholog(s) have glutathione disulfide oxidoreductase activity, glutathione peroxidase activity, glutathione transferase activity	N/A	disulfide oxidoreductase activity;electron transfer activity;glutathione peroxidase activity;glutathione transferase activity;protein disulfide oxidoreductase activity	IEA
Afu1g06320	Afu1g06320-T	A. fumigatus Af293	Chr1_A_fumigatus_Af293:1,812,191..1,813,911(-)	Ortholog(s) have endoplasmic reticulum localization	molecular_function	N/A	IEA
Afu1g06360	Afu1g06360-T	A. fumigatus Af293	Chr1_A_fumigatus_Af293:1,826,714..1,828,097(+)	Ortholog(s) have role in double-strand break repair via homologous recombination and Smc5-Smc6 complex, nucleus localization	molecular_function	N/A	IEA
Afu1g06400	Afu1g06400-T	A. fumigatus Af293	Chr1_A_fumigatus_Af293:1,836,728..1,840,763(-)	Serine/threonine protein kinase related to the PKA catalytic subunit	N/A	ATP binding;protein kinase activity;protein serine/threonine kinase activity;protein tyrosine kinase activity	IEA
Afu1g06420	Afu1g06420-T	A. fumigatus Af293	Chr1_A_fumigatus_Af293:1,845,499..1,846,995(-)	Ortholog(s) have role in cellular response to anoxia, cellular response to drug, cellular response to lithium ion and cellular response to pH, more	molecular_function	N/A	IEA
Afu1g06530	Afu1g06530-T	A. fumigatus Af293	Chr1_A_fumigatus_Af293:1,872,577..1,873,763(+)	Ortholog(s) have organic acid transmembrane transporter activity, role in mitochondrial transport and fungal-type vacuole, mitochondrion localization	N/A	organic acid transmembrane transporter activity	IEA
Afu1g06700	Afu1g06700-T	A. fumigatus Af293	Chr1_A_fumigatus_Af293:1,917,872..1,919,575(-)	Predicted metacaspase, an aspartate-specific cysteine protease involved in apoptosis	cysteine-type peptidase activity	calcium-dependent cysteine-type endopeptidase activity	IMP
Afu1g06720	Afu1g06720-T	A. fumigatus Af293	Chr1_A_fumigatus_Af293:1,922,962..1,925,174(-)	Ortholog(s) have sequence-specific DNA binding activity	N/A	sequence-specific DNA binding	IEA
Afu1g07000	Afu1g07000-T	A. fumigatus Af293	Chr1_A_fumigatus_Af293:1,991,815..1,994,196(-)	Ortholog(s) have role in DNA repair, G2 DNA damage checkpoint	molecular_function	N/A	IEA
Afu1g07010	Afu1g07010-T	A. fumigatus Af293	Chr1_A_fumigatus_Af293:1,994,892..1,996,396(+)	Putative phosphatidate cytidylyltransferase	N/A	phosphatidate cytidylyltransferase activity;transferase activity, transferring phosphorus-containing groups	IEA
Afu1g07140	Afu1g07140-T	A. fumigatus Af293	Chr1_A_fumigatus_Af293:2,022,556..2,025,174(-)	Putative C-24(28) sterol reductase	N/A	delta24(24-1) sterol reductase activity	IEA
Afu1g07320	Afu1g07320-T	A. fumigatus Af293	Chr1_A_fumigatus_Af293:2,070,677..2,073,870(-)	Ortholog(s) have role in DNA repair, Okazaki fragment processing involved in mitotic DNA replication, cell septum assembly, chromatin silencing at centromere central core, chromosome segregation, conidium formation	N/A	chromatin binding;protein binding	IEA
Afu1g07440	Afu1g07440-T	A. fumigatus Af293	Chr1_A_fumigatus_Af293:2,102,406..2,104,621(+)	Molecular chaperone	N/A	ATP binding;heat shock protein binding;peptide binding;unfolded protein binding	IEA
Afu1g07470	Afu1g07470-T	A. fumigatus Af293	Chr1_A_fumigatus_Af293:2,108,252..2,108,774(-)	Protein involved in autophagy	N/A	protein tag	IEA
Afu1g07480	Afu1g07480-T	A. fumigatus Af293	Chr1_A_fumigatus_Af293:2,109,870..2,111,253(+)	Coproporphyrinogen III oxidase with a predicted role in heme biosynthesis	N/A	coproporphyrinogen oxidase activity	IEA
Afu1g07570	Afu1g07570-T	A. fumigatus Af293	Chr1_A_fumigatus_Af293:2,136,805..2,138,468(-)	Ortholog(s) have tRNA (uracil) methyltransferase activity, role in cellular response to drug, chronological cell aging, tRNA methylation, tRNA wobble uridine modification and cytosol, nucleus localization	N/A	methyltransferase activity;tRNA (uracil) methyltransferase activity	IEA
Afu1g07620	Afu1g07620-T	A. fumigatus Af293	Chr1_A_fumigatus_Af293:2,146,873..2,149,116(-)	Has domain(s) with predicted single-stranded DNA endodeoxyribonuclease activity and role in DNA damage checkpoint, DNA repair	molecular_function	endonuclease activity	IEA
Afu1g07690	Afu1g07690-T	A. fumigatus Af293	Chr1_A_fumigatus_Af293:2,168,162..2,171,278(-)	Protein O-mannosyltransferase	dolichyl-phosphate-mannose-protein mannosyltransferase activity	mannosyltransferase activity;protein heterodimerization activity	IEA
Afu1g08790	Afu1g08790-T	A. fumigatus Af293	Chr1_A_fumigatus_Af293:2,259,760..2,264,597(+)	Ortholog(s) have nuclear export signal receptor activity, role in cellular response to oxidative stress, protein export from nucleus and cytosol, nuclear envelope, nuclear periphery localization	N/A	Ran GTPase binding;binding;nuclear export signal receptor activity	IEA
Afu1g08830	Afu1g08830-T	A. fumigatus Af293	Chr1_A_fumigatus_Af293:2,288,680..2,290,631(+)	Ortholog of A. nidulans FGSC A4 : AN10186, A. niger CBS 513.88 : An08g00290, Neosartorya fischeri NRRL 181 : NFIA_016830, Aspergillus wentii : Aspwe1_0036259 and Aspergillus clavatus NRRL 1 : ACLA_026670	molecular_function	N/A	IEA
Afu1g08880	Afu1g08880-T	A. fumigatus Af293	Chr1_A_fumigatus_Af293:2,301,753..2,302,253(+)	Ortholog(s) have copper chaperone activity and role in cellular copper ion homeostasis, cellular iron ion homeostasis, cellular response to oxidative stress, copper ion transport, regulation of iron ion transmembrane transport	N/A	copper chaperone activity;metal ion binding	IEA
Afu1g09090	Afu1g09090-T	A. fumigatus Af293	Chr1_A_fumigatus_Af293:2,361,282..2,362,954(+)	Ortholog(s) have 2 iron, 2 sulfur cluster binding, glutathione-disulfide reductase activity, iron ion binding, protein homodimerization activity and role in cellular response to oxidative stress	N/A	2 iron, 2 sulfur cluster binding;electron transfer activity;glutathione-disulfide reductase activity;iron ion binding;protein disulfide oxidoreductase activity;protein homodimerization activity	IEA
Afu1g09280	Afu1g09280-T	A. fumigatus Af293	Chr1_A_fumigatus_Af293:2,407,312..2,409,143(+)	Putative type 2C protein phosphatase (PP2C) involved in dephosphorylation of SakA MAP kinase in response to osmotic stress	N/A	catalytic activity;protein serine/threonine phosphatase activity	IEA
Afu1g09480	Afu1g09480-T	A. fumigatus Af293	Chr1_A_fumigatus_Af293:2,449,685..2,451,183(+)	Ortholog(s) have protein transporter activity, role in intracellular protein transport, retrograde transport, endosome to Golgi and cytosol, endosome, nucleus, retromer complex, inner shell localization	N/A	hydrolase activity, acting on ester bonds;protein transporter activity	IEA
Afu1g09500	Afu1g09500-T	A. fumigatus Af293	Chr1_A_fumigatus_Af293:2,453,835..2,457,988(+)	Ortholog(s) have phosphatidylinositol binding, ubiquitin binding, ubiquitin protein ligase activity	N/A	phosphatidylinositol binding;protein binding;ubiquitin binding;ubiquitin protein ligase activity;ubiquitin-protein transferase activity	IEA
Afu1g09690	Afu1g09690-T	A. fumigatus Af293	Chr1_A_fumigatus_Af293:2,513,677..2,516,181(-)	Ortholog(s) have 2',3'-cyclic-nucleotide 3'-phosphodiesterase activity, GTP-dependent polyribonucleotide 5'-hydroxyl-kinase activity, RNA ligase (ATP) activity	N/A	2',3'-cyclic-nucleotide 3'-phosphodiesterase activity;ATP binding;GTP-dependent polyribonucleotide 5'-hydroxyl-kinase activity;RNA ligase (ATP) activity;phosphoric diester hydrolase activity	IEA
Afu1g09760	Afu1g09760-T	A. fumigatus Af293	Chr1_A_fumigatus_Af293:2,526,460..2,529,052(+)	Ortholog(s) have role in cellular response to amino acid starvation, meiotic nuclear division, negative regulation of Ras protein signal transduction and negative regulation of TOR signaling, more	molecular_function	N/A	IEA
Afu1g09790	Afu1g09790-T	A. fumigatus Af293	Chr1_A_fumigatus_Af293:2,539,779..2,543,054(+)	Ortholog(s) have role in cellular response to nitrogen starvation, chromatin silencing at centromere outer repeat region and chromatin silencing at silent mating-type cassette, more	N/A	chromatin binding;protein binding	IEA
Afu1g09830	Afu1g09830-T	A. fumigatus Af293	Chr1_A_fumigatus_Af293:2,550,672..2,552,177(+)	Ortholog(s) have protein complex scaffold activity, role in posttranslational protein targeting to membrane, response to heat and TRC complex, nucleus localization	N/A	protein binding;protein-containing complex scaffold activity	IEA
Afu1g09950	Afu1g09950-T	A. fumigatus Af293	Chr1_A_fumigatus_Af293:2,575,120..2,576,756(+)	Ortholog(s) have protein serine/threonine kinase inhibitor activity	N/A	protein kinase regulator activity;protein serine/threonine kinase inhibitor activity	IEA
Afu1g09970	Afu1g09970-T	A. fumigatus Af293	Chr1_A_fumigatus_Af293:2,578,608..2,579,924(+)	Ortholog(s) have cytosol, eukaryotic 43S preinitiation complex, eukaryotic translation initiation factor 3 complex, nucleus localization	N/A	protein binding;translation initiation factor activity	IEA
Afu1g10410	Afu1g10410-T	A. fumigatus Af293	Chr1_A_fumigatus_Af293:2,710,633..2,712,328(-)	Ortholog(s) have ATP binding, ATPase activity, double-stranded telomeric DNA binding, recombinase activity, single-stranded telomeric DNA binding activity	N/A	ATP binding;DNA binding;DNA-dependent ATPase activity;damaged DNA binding;double-stranded DNA binding;double-stranded telomeric DNA binding;nucleoside-triphosphatase activity;nucleotide binding;recombinase activity;single-stranded DNA binding;single-stranded telomeric DNA binding	IEA
Afu1g10480	Afu1g10480-T	A. fumigatus Af293	Chr1_A_fumigatus_Af293:2,731,209..2,733,492(-)	Has domain(s) with predicted DNA binding, DNA polymerase activity, DNA-directed DNA polymerase activity, role in DNA repair and nucleus localization	N/A	DNA binding;DNA polymerase activity;DNA-directed DNA polymerase activity;catalytic activity	IEA
Afu1g10570	Afu1g10570-T	A. fumigatus Af293	Chr1_A_fumigatus_Af293:2,748,912..2,750,227(+)	Putative glycerol-3-phosphate phosphatase	N/A	glycerol-1-phosphatase activity;hydrolase activity	IEA
Afu1g10820	Afu1g10820-T	A. fumigatus Af293	Chr1_A_fumigatus_Af293:2,822,605..2,823,301(-)	Ortholog(s) have adenylylsulfate kinase activity, role in methionine biosynthetic process, sulfate assimilation, phosphoadenylyl sulfate reduction by phosphoadenylyl-sulfate reductase (thioredoxin) and cytosol, nucleus localization	N/A	ATP binding;adenylylsulfate kinase activity	IEA
Afu1g10850	Afu1g10850-T	A. fumigatus Af293	Chr1_A_fumigatus_Af293:2,828,496..2,828,843(-)	Ortholog(s) have protein tag activity	N/A	protein binding;protein tag	IEA
Afu1g10940	Afu1g10940-T	A. fumigatus Af293	Chr1_A_fumigatus_Af293:2,857,650..2,861,927(+)	Putative MAP kinase kinase kinase involved in the HOG (high-osmolarity glycerol) response	N/A	ATP binding;MAP kinase kinase kinase activity;protein kinase activity;protein tyrosine kinase activity;transferase activity, transferring phosphorus-containing groups	IEA
Afu1g10980	Afu1g10980-T	A. fumigatus Af293	Chr1_A_fumigatus_Af293:2,869,561..2,871,491(+)	Ortholog(s) have D-erythro-sphingosine kinase activity, role in calcium-mediated signaling, response to heat, sphingolipid metabolic process and Golgi apparatus, membrane localization	N/A	D-erythro-sphingosine kinase activity;diacylglycerol kinase activity;kinase activity	IEA
Afu1g11080	Afu1g11080-T	A. fumigatus Af293	Chr1_A_fumigatus_Af293:2,913,048..2,917,941(+)	Predicted protein serine/threonine kinase	N/A	ATP binding;protein kinase activity;protein tyrosine kinase activity;transferase activity, transferring phosphorus-containing groups	IEA
Afu1g11130	Afu1g11130-T	A. fumigatus Af293	Chr1_A_fumigatus_Af293:2,932,747..2,934,316(+)	60S ribosomal protein L6	N/A	RNA binding;structural constituent of ribosome	IEA
Afu1g11170	Afu1g11170-T	A. fumigatus Af293	Chr1_A_fumigatus_Af293:2,940,363..2,943,650(-)	Ortholog(s) have role in reciprocal meiotic recombination and nucleus localization	N/A	ATP binding;mismatched DNA binding	IEA
Afu1g11640	Afu1g11640-T	A. fumigatus Af293	Chr1_A_fumigatus_Af293:3,067,300..3,068,171(-)	Ortholog(s) have copper ion binding, superoxide dismutase activity and role in cellular response to superoxide, evasion or tolerance by symbiont of host-produced reactive oxygen species, pathogenesis, superoxide metabolic process	N/A	metal ion binding;superoxide dismutase activity	IEA
Afu1g12390	Afu1g12390-T	A. fumigatus Af293	Chr1_A_fumigatus_Af293:3,269,476..3,272,337(+)	Ortholog of S. cerevisiae SCD6	N/A	eukaryotic initiation factor 4G binding;mRNA binding	IEA
Afu1g12520	Afu1g12520-T	A. fumigatus Af293	Chr1_A_fumigatus_Af293:3,297,458..3,300,137(+)	Has domain(s) with predicted nucleoside-triphosphatase activity, nucleotide binding activity	N/A	ATP binding;DNA binding;DNA-dependent ATPase activity;nucleoside-triphosphatase activity;nucleotide binding	IEA
Afu1g12550	Afu1g12550-T	A. fumigatus Af293	Chr1_A_fumigatus_Af293:3,309,807..3,318,347(-)	Ortholog(s) have DNA binding activity	N/A	DNA binding;protein binding	IEA
Afu1g12670	Afu1g12670-T	A. fumigatus Af293	Chr1_A_fumigatus_Af293:3,345,307..3,346,860(+)	Ortholog(s) have DASH complex, cytosol, mitotic spindle pole body localization	molecular_function	N/A	IEA
Afu1g12760	Afu1g12760-T	A. fumigatus Af293	Chr1_A_fumigatus_Af293:3,371,817..3,373,824(+)	Adenylate cyclase-associated protein	N/A	actin binding;adenylate cyclase binding	IEA
Afu1g12920	Afu1g12920-T	A. fumigatus Af293	Chr1_A_fumigatus_Af293:3,417,594..3,420,644(-)	Putative glycogen phosphorylase	N/A	glycogen phosphorylase activity;phosphorylase activity;pyridoxal phosphate binding	IEA
Afu1g12930	Afu1g12930-T	A. fumigatus Af293	Chr1_A_fumigatus_Af293:3,422,056..3,425,907(-)	G protein alpha subunit	N/A	G protein-coupled receptor binding;G-protein beta/gamma-subunit complex binding;GTP binding;GTPase activity;guanyl nucleotide binding;obsolete signal transducer activity	IEA
Afu1g12940	Afu1g12940-T	A. fumigatus Af293	Chr1_A_fumigatus_Af293:3,427,450..3,430,282(+)	Putative mitogen-activated protein kinase (MAPK) with predicted roles in the osmotic and oxidative stress responses	N/A	ATP binding;MAP kinase activity;protein kinase activity;protein tyrosine kinase activity	IEA, IMP
Afu1g13020	Afu1g13020-T	A. fumigatus Af293	Chr1_A_fumigatus_Af293:3,452,609..3,454,120(-)	Ortholog(s) have role in cellular response to DNA damage stimulus	N/A	calcium ion binding;protein binding	IEA
Afu1g13140	Afu1g13140-T	A. fumigatus Af293	Chr1_A_fumigatus_Af293:3,486,410..3,488,883(-)	G protein-coupled receptor alpha subunit	N/A	G protein-coupled receptor binding;G-protein beta/gamma-subunit complex binding;GTP binding;GTPase activity;guanyl nucleotide binding;obsolete signal transducer activity	IEA
Afu1g13250	Afu1g13250-T	A. fumigatus Af293	Chr1_A_fumigatus_Af293:3,522,985..3,531,985(+)	Putative phospholipase C	N/A	calcium ion binding;phosphatidylinositol phospholipase C activity;phospholipase C activity;phospholipid binding;phosphoric diester hydrolase activity	IEA
Afu1g13330	Afu1g13330-T	A. fumigatus Af293	Chr1_A_fumigatus_Af293:3,546,428..3,548,027(+)	Ortholog(s) have ATP binding, ATPase activity	N/A	ATP binding;ATPase activity	IEA
Afu1g13420	Afu1g13420-T	A. fumigatus Af293	Chr1_A_fumigatus_Af293:3,568,808..3,570,076(-)	Ortholog(s) have peptidyl-prolyl cis-trans isomerase activity, protein phosphatase type 2A regulator activity and role in mitotic spindle organization in nucleus, response to osmotic stress	N/A	peptidyl-prolyl cis-trans isomerase activity;phosphatase activator activity;protein phosphatase type 2A regulator activity	IEA
Afu1g13600	Afu1g13600-T	A. fumigatus Af293	Chr1_A_fumigatus_Af293:3,616,736..3,619,502(+)	Ortholog(s) have cyclin-dependent protein kinase activating kinase activity, cyclin-dependent protein serine/threonine kinase regulator activity, protein serine/threonine kinase activity	N/A	ATP binding;cyclin-dependent protein kinase activating kinase activity;protein kinase activity;protein serine/threonine kinase activity;protein tyrosine kinase activity	IEA
Afu1g13690	Afu1g13690-T	A. fumigatus Af293	Chr1_A_fumigatus_Af293:3,638,020..3,642,561(-)	Ortholog(s) have protein complex binding activity and role in cellular response to calcium ion, cellular response to zinc ion, early endosome to late endosome transport, regulation of protein complex assembly, vacuolar acidification	N/A	protein binding;protein complex binding	IEA
Afu1g13790	Afu1g13790-T	A. fumigatus Af293	Chr1_A_fumigatus_Af293:3,681,583..3,683,573(+)	Histone H3	N/A	DNA binding;protein heterodimerization activity	IEA
Afu1g13910	Afu1g13910-T	A. fumigatus Af293	Chr1_A_fumigatus_Af293:3,717,084..3,719,959(-)	Ortholog(s) have ATP-dependent 5'-3' DNA helicase activity, damaged DNA binding activity	N/A	ATP binding;ATP-dependent 5'-3' DNA helicase activity;ATP-dependent DNA helicase activity;ATP-dependent helicase activity;DNA binding;damaged DNA binding;hydrolase activity, acting on acid anhydrides, in phosphorus-containing anhydrides;nucleic acid binding	IEA
Afu1g14310	Afu1g14310-T	A. fumigatus Af293	Chr1_A_fumigatus_Af293:3,824,764..3,826,934(-)	Ortholog(s) have poly(A) RNA binding, poly(A)-specific ribonuclease activity, role in nuclear-transcribed mRNA poly(A) tail shortening, postreplication repair and PAN complex localization	N/A	poly(A)-specific ribonuclease activity;transferase activity, transferring phosphorus-containing groups	IEA
Afu1g14695	Afu1g14695-T	A. fumigatus Af293	Chr1_A_fumigatus_Af293:3,932,050..3,933,236(+)	Ortholog(s) have role in double-strand break repair via homologous recombination, intra-S DNA damage checkpoint, positive regulation of DNA binding, strand invasion and Swi5-Sfr1 complex, cytosol, site of double-strand break localization	N/A	protein homodimerization activity	IEA
Afu1g14810	Afu1g14810-T	A. fumigatus Af293	Chr1_A_fumigatus_Af293:3,969,424..3,973,033(-)	Ortholog(s) have role in ascospore formation, cell septum assembly, conidium formation, hyphal growth, response to fungicide, response to salt stress, sporocarp development involved in sexual reproduction	N/A	ATP binding;protein kinase activity;protein tyrosine kinase activity;transferase activity, transferring phosphorus-containing groups	IEA
Afu1g14890	Afu1g14890-T	A. fumigatus Af293	Chr1_A_fumigatus_Af293:3,990,841..3,993,853(-)	Predicted 3',5'-cyclic-AMP phosphodiesterase	N/A	3',5'-cyclic-AMP phosphodiesterase activity;3',5'-cyclic-GMP phosphodiesterase activity	IEA
Afu1g14950	Afu1g14950-T	A. fumigatus Af293	Chr1_A_fumigatus_Af293:4,011,604..4,014,419(-)	Ortholog(s) have D-arabinono-1,4-lactone oxidase activity	N/A	D-arabinono-1,4-lactone oxidase activity;FAD binding;UDP-N-acetylmuramate dehydrogenase activity;flavin adenine dinucleotide binding;oxidoreductase activity;oxidoreductase activity, acting on the CH-OH group of donors, oxygen as acceptor	IEA
Afu1g15120	Afu1g15120-T	A. fumigatus Af293	Chr1_A_fumigatus_Af293:4,064,003..4,067,009(-)	Ortholog(s) have DNA translocase activity, double-stranded DNA binding activity and role in DNA duplex unwinding, DNA repair, heteroduplex formation, meiotic sister chromatid segregation, reciprocal meiotic recombination	N/A	ATP binding;DNA translocase activity;double-stranded DNA binding;helicase activity	IEA
Afu1g15450	Afu1g15450-T	A. fumigatus Af293	Chr1_A_fumigatus_Af293:4,170,826..4,172,996(-)	Ortholog(s) have adenylosuccinate synthase activity, sulfinylpropanyl adenylate synthase activity, role in 'de novo' AMP biosynthetic process, cellular response to cadmium ion, fumarate metabolic process and cytosol, nucleus localization	N/A	GTP binding;adenylosuccinate synthase activity;sulfinylpropanyl adenylate synthase	IEA
Afu1g15760	Afu1g15760-T	A. fumigatus Af293	Chr1_A_fumigatus_Af293:4,259,435..4,261,488(+)	Ortholog(s) have phosphatidylserine decarboxylase activity	N/A	phosphatidylserine decarboxylase activity	IEA
Afu1g15820	Afu1g15820-T	A. fumigatus Af293	Chr1_A_fumigatus_Af293:4,274,679..4,277,055(-)	Putative fatty acid hydroxylase with a possible role in the hydroxylation of a very long-chain fatty acid	N/A	fatty acid alpha-hydroxylase activity;heme binding;iron ion binding;oxidoreductase activity	IEA
Afu1g15950	Afu1g15950-T	A. fumigatus Af293	Chr1_A_fumigatus_Af293:4,327,904..4,330,995(+)	Putative mitogen-activated protein kinase kinase (MAPKK)	N/A	ATP binding;MAP kinase kinase activity;MAP-kinase scaffold activity;protein kinase activity;protein tyrosine kinase activity	IEA
Afu1g15960	Afu1g15960-T	A. fumigatus Af293	Chr1_A_fumigatus_Af293:4,331,113..4,333,533(+)	Ortholog(s) have flavin adenine dinucleotide binding, glutathione transferase activity, glutathione-disulfide reductase activity	N/A	NADP binding;electron transfer activity;flavin adenine dinucleotide binding;glutathione transferase activity;glutathione-disulfide reductase activity;oxidoreductase activity	IEA
Afu1g16330	Afu1g16330-T	A. fumigatus Af293	Chr1_A_fumigatus_Af293:4,435,277..4,437,643(+)	Ortholog(s) have mRNA binding activity	molecular_function	binding	IEA
Afu1g16553	Afu1g16553-T	A. fumigatus Af293	Chr1_A_fumigatus_Af293:4,484,484..4,485,274(-)	Has domain(s) with predicted role in DNA repair, kinetochore assembly	molecular_function	N/A	IEA
Afu1g16780	Afu1g16780-T	A. fumigatus Af293	Chr1_A_fumigatus_Af293:4,575,119..4,578,983(-)	Ortholog(s) have protein serine/threonine kinase activity	N/A	ATP binding;protein kinase activity;protein serine/threonine kinase activity;protein tyrosine kinase activity	IEA
Afu1g17190	Afu1g17190-T	A. fumigatus Af293	Chr1_A_fumigatus_Af293:4,685,089..4,687,209(-)	Triacetylfusarinine C (TAFC) biosynthetic enoyl-CoA hydratase, putative	N/A	catalytic activity	IMP
Afu1g17200	Afu1g17200-T	A. fumigatus Af293	Chr1_A_fumigatus_Af293:4,687,823..4,703,383(+)	Fusarinine C non-ribosomal peptide synthetase (NRPS), putative	N/A	catalytic activity;phosphopantetheine binding	IEA, IEP, IMP
Afu1g17270	Afu1g17270-T	A. fumigatus Af293	Chr1_A_fumigatus_Af293:4,719,818..4,722,341(-)	Metalloreductase involved in response to iron starvation	ferric-chelate reductase activity	oxidoreductase activity	IMP
Afu1g17360	Afu1g17360-T	A. fumigatus Af293	Chr1_A_fumigatus_Af293:4,748,849..4,751,591(+)	Putative bZip-type transcription factor with similarity to atfA	N/A	DNA-binding transcription factor activity;sequence-specific DNA binding	IEA
Afu1g17370	Afu1g17370-T	A. fumigatus Af293	Chr1_A_fumigatus_Af293:4,751,631..4,752,706(+)	Putative heat shock protein	N/A	lipid binding	IEA
Afu2g00200	Afu2g00200-T	A. fumigatus Af293	Chr2_A_fumigatus_Af293:39,331..41,446(-)	Ortholog(s) have catalase activity	N/A	catalase activity;heme binding	IEA
Afu2g00420	Afu2g00420-T	A. fumigatus Af293	Chr2_A_fumigatus_Af293:88,794..89,945(+)	Has domain(s) with predicted role in response to stress and integral component of membrane localization	molecular_function	N/A	IEA
Afu2g00660	Afu2g00660-T	A. fumigatus Af293	Chr2_A_fumigatus_Af293:144,249..148,591(-)	Putative sensor histidine kinase/response regulator with homology to S. cerevisiae Sln1p	N/A	ATP binding;histidine phosphotransfer kinase activity;osmosensor activity;phosphorelay response regulator activity;phosphorelay sensor kinase activity;protein histidine kinase activity	IEA
Afu2g00910	Afu2g00910-T	A. fumigatus Af293	Chr2_A_fumigatus_Af293:204,205..206,902(-)	NB-ARC domain protein	N/A	ADP binding;catalytic activity;protein binding	IEA
Afu2g01120	Afu2g01120-T	A. fumigatus Af293	Chr2_A_fumigatus_Af293:261,380..262,678(-)	Ortholog(s) have 5-formyluracil DNA N-glycosylase activity, 5-hydroxymethyluracil DNA N-glycosylase activity, 8-oxo-7,8-dihydroguanine DNA N-glycosylase activity, role in base-excision repair, AP site formation and nucleus localization	N/A	5-formyluracil DNA N-glycosylase activity;5-hydroxymethyluracil DNA N-glycosylase activity;8-oxo-7,8-dihydroguanine DNA N-glycosylase activity;DNA binding;catalytic activity	IEA
Afu2g01170	Afu2g01170-T	A. fumigatus Af293	Chr2_A_fumigatus_Af293:272,196..274,601(+)	1,3-beta-glucanosyltransferase with a role in elongation of 1,3-beta-glucan chains	1,3-beta-glucanosyltransferase activity;glucanosyltransferase activity	N/A	IEA
Afu2g01260	Afu2g01260-T	A. fumigatus Af293	Chr2_A_fumigatus_Af293:296,219..300,514(+)	Sterol regulatory element binding protein (SREBP)	sterol response element binding;transcription regulatory region sequence-specific DNA binding	RNA polymerase II proximal promoter sequence-specific DNA binding;protein dimerization activity;proximal promoter DNA-binding transcription activator activity, RNA polymerase II-specific;proximal promoter DNA-binding transcription repressor activity, RNA polymerase II-specific	IEA, IMP
Afu2g01360	Afu2g01360-T	A. fumigatus Af293	Chr2_A_fumigatus_Af293:327,005..327,947(-)	Ortholog(s) have methionine-R-sulfoxide reductase activity, role in cellular response to oxidative stress and cytoplasm, nucleus localization	N/A	methionine-R-sulfoxide reductase activity;protein binding	IEA
Afu2g01450	Afu2g01450-T	A. fumigatus Af293	Chr2_A_fumigatus_Af293:347,989..349,182(+)	Alpha-1,6 mannosyltransferase subunit with a predicted role in N-linked protein glycosylation	N/A	alpha-1,6-mannosyltransferase activity;mannosyltransferase activity	IEA
Afu2g01520	Afu2g01520-T	A. fumigatus Af293	Chr2_A_fumigatus_Af293:361,919..367,761(+)	Ortholog(s) have role in ascospore formation, hyphal growth, response to oxidative stress, sporocarp development involved in sexual reproduction	N/A	ATP binding;protein kinase activity;protein tyrosine kinase activity;transferase activity, transferring phosphorus-containing groups	IEA
Afu2g01700	Afu2g01700-T	A. fumigatus Af293	Chr2_A_fumigatus_Af293:415,426..418,849(-)	Ortholog(s) have AMP-activated protein kinase activity, ARF guanyl-nucleotide exchange factor activity	N/A	AMP-activated protein kinase activity;ATP binding;protein kinase activity;protein serine/threonine kinase activity;protein tyrosine kinase activity	IEA
Afu2g01890	Afu2g01890-T	A. fumigatus Af293	Chr2_A_fumigatus_Af293:471,402..472,175(-)	Ortholog(s) have 2-octoprenyl-3-methyl-6-methoxy-1,4-benzoquinone hydroxylase activity, role in ubiquinone biosynthetic process and mitochondrial inner membrane localization	N/A	oxidoreductase activity;transition metal ion binding	IEA
Afu2g01900	Afu2g01900-T	A. fumigatus Af293	Chr2_A_fumigatus_Af293:472,771..474,806(+)	Ortholog(s) have RNA binding, RNA polymerase II C-terminal domain phosphoserine binding, transcription factor activity, RNA polymerase II transcription factor binding activity	N/A	DNA binding;RNA binding;obsolete transcription factor activity, RNA polymerase II transcription factor binding	IEA
Afu2g02090	Afu2g02090-T	A. fumigatus Af293	Chr2_A_fumigatus_Af293:519,777..521,217(-)	O6-alkylguanine DNA alkyltransferase	N/A	catalytic activity	IEA
Afu2g02230	Afu2g02230-T	A. fumigatus Af293	Chr2_A_fumigatus_Af293:564,440..565,782(-)	Ortholog(s) have tubulin binding activity, role in response to cold, tubulin complex assembly and cytosol, nucleus, polysome, prefoldin complex localization	N/A	tubulin binding;unfolded protein binding	IEA
Afu2g02270	Afu2g02270-T	A. fumigatus Af293	Chr2_A_fumigatus_Af293:574,178..575,023(-)	Ortholog(s) have structural constituent of ribosome activity	N/A	structural constituent of ribosome	IEA
Afu2g02300	Afu2g02300-T	A. fumigatus Af293	Chr2_A_fumigatus_Af293:580,362..581,999(-)	Ortholog(s) have role in cellular response to calcium ion and RAVE complex, cytosol, nucleus localization	molecular_function	N/A	IEA
Afu2g02310	Afu2g02310-T	A. fumigatus Af293	Chr2_A_fumigatus_Af293:582,110..583,798(+)	Cortical patch protein	molecular_function	N/A	IEA
Afu2g02360	Afu2g02360-T	A. fumigatus Af293	Chr2_A_fumigatus_Af293:591,029..595,937(-)	Ortholog(s) have UDP-glucose:glycoprotein glucosyltransferase activity, calcium ion binding, mannose binding, misfolded protein binding activity	N/A	UDP-glucose:glycoprotein glucosyltransferase activity;calcium ion binding;mannose binding;misfolded protein binding	IEA
Afu2g02620	Afu2g02620-T	A. fumigatus Af293	Chr2_A_fumigatus_Af293:672,214..674,881(-)	Ku80 DNA helicase	N/A	ATP-dependent DNA helicase activity;DNA binding;damaged DNA binding;hydrolase activity, acting on acid anhydrides;telomeric DNA binding	IEA, IMP
Afu2g02660	Afu2g02660-T	A. fumigatus Af293	Chr2_A_fumigatus_Af293:682,368..684,927(-)	Ortholog(s) have role in maintenance of rDNA, mitotic DNA replication, mitotic sister chromatid segregation, postreplication repair and RecQ helicase-Topo III complex, mitochondrion, nucleus, site of double-strand break localization	N/A	DNA binding;DNA topoisomerase activity;DNA topoisomerase type I activity	IEA
Afu2g03070	Afu2g03070-T	A. fumigatus Af293	Chr2_A_fumigatus_Af293:797,786..799,511(+)	Has domain(s) with predicted DNA binding activity, role in DNA recombination, double-strand break repair and nucleus localization	N/A	DNA binding	IEA
Afu2g03090	Afu2g03090-T	A. fumigatus Af293	Chr2_A_fumigatus_Af293:806,944..810,915(+)	Putative vacuolar ABC heavy metal transporter	N/A	ATP binding;ATPase activity;ATPase activity, coupled to transmembrane movement of substances;glutathione transmembrane transporter activity;nucleotide binding;phytochelatin transmembrane transporter ATPase activity	IEA
Afu2g03110	Afu2g03110-T	A. fumigatus Af293	Chr2_A_fumigatus_Af293:812,410..814,699(+)	Putative alkaline phosphatase, phoB-regulated	N/A	alkaline phosphatase activity;catalytic activity;phosphatase activity	IEA
Afu2g03140	Afu2g03140-T	A. fumigatus Af293	Chr2_A_fumigatus_Af293:822,507..823,983(-)	Ortholog(s) have L-methionine-(S)-S-oxide reductase activity, peptide-methionine (S)-S-oxide reductase activity and role in L-methionine biosynthetic process from methionine sulphoxide, cellular response to hydrogen peroxide	N/A	peptide-methionine (S)-S-oxide reductase activity	IEA
Afu2g03200	Afu2g03200-T	A. fumigatus Af293	Chr2_A_fumigatus_Af293:839,876..842,743(-)	Ortholog of A. nidulans FGSC A4 : AN4509, A. niger CBS 513.88 : An07g07650, A. oryzae RIB40 : AO090120000266, Aspergillus wentii : Aspwe1_0059751 and Aspergillus sydowii : Aspsy1_0163236	molecular_function	5'-flap endonuclease activity	IEA
Afu2g03290	Afu2g03290-T	A. fumigatus Af293	Chr2_A_fumigatus_Af293:866,294..870,091(-)	14-3-3 family protein	N/A	DNA replication origin binding;phosphoserine residue binding;protein domain specific binding;protein heterodimerization activity;protein phosphatase inhibitor activity	IEA
Afu2g03390	Afu2g03390-T	A. fumigatus Af293	Chr2_A_fumigatus_Af293:893,330..896,167(-)	Putative histone deacetylase	N/A	histone deacetylase activity;transcription coactivator activity;transcription corepressor activity	IEA
Afu2g03490	Afu2g03490-T	A. fumigatus Af293	Chr2_A_fumigatus_Af293:921,351..924,279(+)	Putative calcium/calmodulin-dependent protein kinase	N/A	ATP binding;protein kinase activity;protein serine/threonine kinase activity;protein tyrosine kinase activity	IEA
Afu2g03560	Afu2g03560-T	A. fumigatus Af293	Chr2_A_fumigatus_Af293:944,109..949,208(-)	Group III two-component sensor kinase	N/A	ATP binding;obsolete signal transducer activity;phosphorelay response regulator activity;phosphorelay sensor kinase activity;protein histidine kinase activity	IEA, IMP, ISO
Afu2g03610	Afu2g03610-T	A. fumigatus Af293	Chr2_A_fumigatus_Af293:958,857..961,023(-)	Putative inosine 5'-monophosphate (IMP) dehydrogenase	N/A	IMP dehydrogenase activity;catalytic activity	IEA
Afu2g03910	Afu2g03910-T	A. fumigatus Af293	Chr2_A_fumigatus_Af293:1,038,258..1,041,661(+)	Ortholog(s) have role in cellular response to UV, double-strand break repair via homologous recombination, postreplication repair and mitotic spindle pole body, nucleus localization	N/A	ATP binding;ATP-dependent DNA helicase activity;DNA binding;hydrolase activity	IEA
Afu2g03950	Afu2g03950-T	A. fumigatus Af293	Chr2_A_fumigatus_Af293:1,066,162..1,071,770(-)	Protein phosphatase Z	N/A	cofactor binding;hydrolase activity;magnesium-dependent protein serine/threonine phosphatase activity;phosphatase activity	IMP
Afu2g04000	Afu2g04000-T	A. fumigatus Af293	Chr2_A_fumigatus_Af293:1,086,141..1,091,379(-)	Ortholog(s) have glycoprotein binding, metal ion binding, misfolded protein binding, peptide-N4-(N-acetyl-beta-glucosaminyl)asparagine amidase activity, structural constituent of cell wall activity	N/A	damaged DNA binding;glycoprotein binding;metal ion binding;misfolded protein binding;peptide-N4-(N-acetyl-beta-glucosaminyl)asparagine amidase activity;structural constituent of cell wall	IEA
Afu2g04620	Afu2g04620-T	A. fumigatus Af293	Chr2_A_fumigatus_Af293:1,258,486..1,261,118(-)	Hsp70 chaperone	N/A	ATPase activity;unfolded protein binding	IEA
Afu2g04680	Afu2g04680-T	A. fumigatus Af293	Chr2_A_fumigatus_Af293:1,272,198..1,276,766(-)	Protein serine/threonine kinase	N/A	ATP binding;protein kinase activity;protein serine/threonine kinase activity;protein tyrosine kinase activity	IEA
Afu2g04700	Afu2g04700-T	A. fumigatus Af293	Chr2_A_fumigatus_Af293:1,282,380..1,287,638(+)	Ortholog(s) have cytosol, endoplasmic reticulum, nuclear outer membrane-endoplasmic reticulum membrane network localization	N/A	RNA binding;nucleic acid binding	IEA
Afu2g04860	Afu2g04860-T	A. fumigatus Af293	Chr2_A_fumigatus_Af293:1,332,822..1,336,302(-)	Ortholog(s) have role in mismatch repair, nucleotide-excision repair and mitotic spindle, nucleus localization	N/A	DNA binding;damaged DNA binding	IEA
Afu2g04960	Afu2g04960-T	A. fumigatus Af293	Chr2_A_fumigatus_Af293:1,361,313..1,366,326(-)	Ortholog(s) have role in double-strand break repair, postreplication repair, production of siRNA involved in RNA interference	N/A	ATP binding;ATP-dependent 3'-5' DNA helicase activity;ATP-dependent helicase activity;catalytic activity;helicase activity;nucleic acid binding;nucleotide binding	IEA
Afu2g05040	Afu2g05040-T	A. fumigatus Af293	Chr2_A_fumigatus_Af293:1,386,696..1,388,754(-)	Protein involved in glycosylphosphatidylinositol (GPI)-anchor biosynthesis and remodeling	O-acyltransferase activity	N/A	IEA
Afu2g05060	Afu2g05060-T	A. fumigatus Af293	Chr2_A_fumigatus_Af293:1,391,181..1,392,358(+)	Alternative oxidase, mediates the cyanide-insensitive respiratory pathway	alternative oxidase activity	alternative oxidase activity	IMP
Afu2g05470	Afu2g05470-T	A. fumigatus Af293	Chr2_A_fumigatus_Af293:1,527,534..1,533,669(-)	Ortholog(s) have role in attachment of mitotic spindle microtubules to kinetochore, cohesin localization to chromatin, mitotic sister chromatid cohesion and negative regulation of G0 to G1 transition, more	molecular_function	binding	IEA
Afu2g05530	Afu2g05530-T	A. fumigatus Af293	Chr2_A_fumigatus_Af293:1,543,958..1,546,325(-)	Ortholog(s) have H4 histone acetyltransferase activity, histone acetyltransferase activity (H3-K4 specific), peptide N-acetyltransferase activity	N/A	H4 histone acetyltransferase activity;histone acetyltransferase activity;peptide N-acetyltransferase activity	IEA
Afu2g05730	Afu2g05730-T	A. fumigatus Af293	Chr2_A_fumigatus_Af293:1,611,708..1,615,086(+)	Putative siderophore transporter	N/A	siderophore transmembrane transporter activity	IEP
Afu2g05830	Afu2g05830-T	A. fumigatus Af293	Chr2_A_fumigatus_Af293:1,636,448..1,638,778(-)	Putative transcription factor involved in regulation of gluconeogenesis and acquisition of iron	N/A	DNA-binding transcription factor activity, RNA polymerase II-specific;RNA polymerase II regulatory region sequence-specific DNA binding;protein heterodimerization activity;zinc ion binding	IEA
Afu2g05850	Afu2g05850-T	A. fumigatus Af293	Chr2_A_fumigatus_Af293:1,644,731..1,647,324(-)	Ortholog(s) have role in double-strand break repair via homologous recombination, mitotic sister chromatid cohesion and horsetail nucleus leading edge, nuclear mitotic cohesin complex localization	molecular_function	protein binding	IEA
Afu2g05860	Afu2g05860-T	A. fumigatus Af293	Chr2_A_fumigatus_Af293:1,647,574..1,651,778(+)	Putative golgi apparatus Ca2+/Mn2+ P-type ATPase	calcium-transporting ATPase activity;manganese-transporting ATPase activity	calcium ion binding;calcium-transporting ATPase activity;manganese-transporting ATPase activity;nucleotide binding	IEA
Afu2g06080	Afu2g06080-T	A. fumigatus Af293	Chr2_A_fumigatus_Af293:1,718,679..1,722,146(-)	Ortholog(s) have cytosol, nucleus localization	molecular_function	N/A	IEA
Afu2g06140	Afu2g06140-T	A. fumigatus Af293	Chr2_A_fumigatus_Af293:1,742,740..1,744,237(+)	Ortholog(s) have uracil DNA N-glycosylase activity, role in DNA repair and mitochondrion, nucleus localization	N/A	uracil DNA N-glycosylase activity	IEA
Afu2g06170	Afu2g06170-T	A. fumigatus Af293	Chr2_A_fumigatus_Af293:1,752,414..1,755,226(-)	Ortholog(s) have L-amino acid transmembrane transporter activity, role in L-alpha-amino acid transmembrane transport and fungal-type vacuole membrane localization	molecular_function	N/A	IEA
Afu2g06190	Afu2g06190-T	A. fumigatus Af293	Chr2_A_fumigatus_Af293:1,759,842..1,762,130(-)	Ortholog(s) have DNA-directed DNA polymerase activity, double-stranded DNA binding, single-stranded DNA binding activity	N/A	DNA binding;DNA-directed DNA polymerase activity;double-stranded DNA binding;single-stranded DNA binding	IEA
Afu2g06250	Afu2g06250-T	A. fumigatus Af293	Chr2_A_fumigatus_Af293:1,799,951..1,802,480(+)	Ortholog(s) have Atg12 activating enzyme activity, Atg8 activating enzyme activity	N/A	Atg12 activating enzyme activity;Atg8 activating enzyme activity;ubiquitin-like modifier activating enzyme activity	IEA
Afu2g06320	Afu2g06320-T	A. fumigatus Af293	Chr2_A_fumigatus_Af293:1,813,754..1,816,511(-)	Ortholog(s) have single-stranded DNA binding activity and role in DNA repair, mitotic DNA replication, premeiotic DNA replication, telomere maintenance	N/A	DNA binding;nucleic acid binding;single-stranded DNA binding	IEA
Afu2g06330	Afu2g06330-T	A. fumigatus Af293	Chr2_A_fumigatus_Af293:1,817,196..1,820,472(+)	Putative ubiquitin C-terminal hydrolase	N/A	protein binding;thiol-dependent ubiquitin-specific protease activity;thiol-dependent ubiquitinyl hydrolase activity;zinc ion binding	IEA
Afu2g07540	Afu2g07540-T	A. fumigatus Af293	Chr2_A_fumigatus_Af293:1,930,586..1,931,504(-)	Putative TOR signaling pathway protein	N/A	protein phosphatase type 2A regulator activity	IEA
Afu2g07680	Afu2g07680-T	A. fumigatus Af293	Chr2_A_fumigatus_Af293:1,957,879..1,966,865(-)	L-ornithine N5-oxygenase	N,N-dimethylaniline monooxygenase activity;NADP+ binding;coenzyme binding;iron ion binding;monooxygenase activity	N/A	IEA, IEP, IMP
Afu2g08060	Afu2g08060-T	A. fumigatus Af293	Chr2_A_fumigatus_Af293:2,071,819..2,089,682(+)	Protein involved in tethering Woronin bodies to septal pore	molecular_function	N/A	IMP
Afu2g08300	Afu2g08300-T	A. fumigatus Af293	Chr2_A_fumigatus_Af293:2,141,230..2,142,906(+)	Ortholog(s) have chaperone binding activity, role in ER-associated ubiquitin-dependent protein catabolic process, protein folding in endoplasmic reticulum, response to unfolded protein and endoplasmic reticulum lumen localization	N/A	chaperone binding;heat shock protein binding;unfolded protein binding	IEA
Afu2g08480	Afu2g08480-T	A. fumigatus Af293	Chr2_A_fumigatus_Af293:2,187,046..2,189,179(+)	ATP-dependent RNA helicase	N/A	ATP binding;ATP-dependent helicase activity;helicase activity;nucleic acid binding	IEA
Afu2g08510	Afu2g08510-T	A. fumigatus Af293	Chr2_A_fumigatus_Af293:2,191,183..2,193,821(-)	Ortholog(s) have histone methyltransferase activity (H4-K20 specific), nucleosome binding activity and role in cellular protein localization, chromatin silencing, histone H4-K20 methylation, mitotic DNA damage checkpoint	N/A	histone methyltransferase activity (H4-K20 specific);protein binding	IEA
Afu2g08540	Afu2g08540-T	A. fumigatus Af293	Chr2_A_fumigatus_Af293:2,194,695..2,195,408(-)	Ortholog(s) have DNA-directed RNA polymerase activity, RNA-directed RNA polymerase activity	N/A	DNA binding;DNA-directed 5'-3' RNA polymerase activity;RNA-directed 5'-3' RNA polymerase activity;nucleic acid binding;zinc ion binding	IEA
Afu2g08550	Afu2g08550-T	A. fumigatus Af293	Chr2_A_fumigatus_Af293:2,195,734..2,196,802(+)	Parvulin-like peptidyl-prolyl cis-trans isomerase	N/A	RNA polymerase II complex binding;peptidyl-prolyl cis-trans isomerase activity;protein binding	IEA
Afu2g08750	Afu2g08750-T	A. fumigatus Af293	Chr2_A_fumigatus_Af293:2,247,309..2,248,331(+)	Ortholog(s) have endoribonuclease activity, exodeoxyribonuclease activity, single-stranded DNA endodeoxyribonuclease activity	N/A	endodeoxyribonuclease activity;exodeoxyribonuclease activity;hydrolase activity;metal ion binding;nucleic acid binding;ribonuclease activity	IEA
Afu2g08840	Afu2g08840-T	A. fumigatus Af293	Chr2_A_fumigatus_Af293:2,271,792..2,273,906(+)	Ortholog(s) have 5'-deoxyribose-5-phosphate lyase activity, DNA primase activity, DNA-directed DNA polymerase activity	N/A	5'-deoxyribose-5-phosphate lyase activity;DNA binding;DNA polymerase activity;DNA-directed 5'-3' RNA polymerase activity;DNA-directed DNA polymerase activity	IEA
Afu2g08920	Afu2g08920-T	A. fumigatus Af293	Chr2_A_fumigatus_Af293:2,292,057..2,293,564(+)	GDSL Lipase/Acylhydrolase family protein	N/A	hydrolase activity, acting on ester bonds	IEA
Afu2g09010	Afu2g09010-T	A. fumigatus Af293	Chr2_A_fumigatus_Af293:2,308,552..2,311,938(+)	Ortholog(s) have DNA ligase (ATP) activity, role in DNA ligation, DNA repair, Okazaki fragment processing involved in mitotic DNA replication and mitochondrion, nucleus localization	N/A	ATP binding;DNA binding;DNA ligase (ATP) activity	IEA
Afu2g09060	Afu2g09060-T	A. fumigatus Af293	Chr2_A_fumigatus_Af293:2,319,275..2,323,097(-)	Ortholog(s) have ATP-dependent 3'-5' DNA helicase activity, ATP-dependent four-way junction helicase activity, DNA replication origin binding, chromatin binding and single-stranded DNA binding, more	N/A	ATP binding;ATP-dependent 3'-5' DNA helicase activity;DNA binding;DNA replication origin binding;chromatin binding;four-way junction helicase activity;nucleotide binding;single-stranded DNA binding;single-stranded DNA-dependent ATP-dependent DNA helicase activity	IEA
Afu2g09290	Afu2g09290-T	A. fumigatus Af293	Chr2_A_fumigatus_Af293:2,376,729..2,378,883(-)	Putative antigenic mitochondrial protein	N/A	ATP binding;ATPase activity;DNA replication origin binding;chaperone binding;single-stranded DNA binding;unfolded protein binding	IEA
Afu2g09320	Afu2g09320-T	A. fumigatus Af293	Chr2_A_fumigatus_Af293:2,382,986..2,385,732(+)	Ortholog(s) have peptide alpha-N-acetyltransferase activity, role in N-terminal protein amino acid acetylation and NatC complex, cytosol, nucleus localization	N/A	peptide alpha-N-acetyltransferase activity	IEA
Afu2g09500	Afu2g09500-T	A. fumigatus Af293	Chr2_A_fumigatus_Af293:2,428,940..2,430,423(-)	Has domain(s) with predicted role in response to stress	molecular_function	N/A	IEA
Afu2g09560	Afu2g09560-T	A. fumigatus Af293	Chr2_A_fumigatus_Af293:2,448,567..2,449,566(+)	Ortholog(s) have single-stranded DNA binding activity and role in DNA strand renaturation, cellular response to drug, interstrand cross-link repair, mitochondrial genome maintenance, recombinational repair	molecular_function	single-stranded DNA binding	IEA
Afu2g09710	Afu2g09710-T	A. fumigatus Af293	Chr2_A_fumigatus_Af293:2,489,140..2,491,293(+)	Putative protein kinase	N/A	ATP binding;protein kinase activity;protein tyrosine kinase activity;transferase activity, transferring phosphorus-containing groups	IEA
Afu2g10000	Afu2g10000-T	A. fumigatus Af293	Chr2_A_fumigatus_Af293:2,559,414..2,563,580(+)	Ortholog(s) have cytosol localization	N/A	ATP binding;ATP-dependent helicase activity;RNA binding;RNA helicase activity;helicase activity;hydrolase activity, acting on acid anhydrides, in phosphorus-containing anhydrides;nucleic acid binding	IEA
Afu2g10220	Afu2g10220-T	A. fumigatus Af293	Chr2_A_fumigatus_Af293:2,613,535..2,614,914(-)	Putative glycerol dehydrogenase	N/A	alditol:NADP+ 1-oxidoreductase activity;glycerol dehydrogenase [NAD(P)+] activity;mRNA binding	IEA
Afu2g10620	Afu2g10620-T	A. fumigatus Af293	Chr2_A_fumigatus_Af293:2,718,541..2,722,216(-)	Ortholog(s) have protein serine/threonine kinase activity, protein serine/threonine kinase inhibitor activity	N/A	ATP binding;protein kinase activity;protein serine/threonine kinase activity;protein tyrosine kinase activity	IEA
Afu2g10660	Afu2g10660-T	A. fumigatus Af293	Chr2_A_fumigatus_Af293:2,726,340..2,727,506(-)	Putative mannitol-1-phosphate dehydrogenase	N/A	catalytic activity;coenzyme binding;oxidoreductase activity;oxidoreductase activity, acting on the CH-OH group of donors, NAD or NADP as acceptor	IEA
Afu2g10710	Afu2g10710-T	A. fumigatus Af293	Chr2_A_fumigatus_Af293:2,739,448..2,741,090(-)	Ortholog(s) have role in intra-S DNA damage checkpoint, mitotic DNA replication checkpoint, negative regulation of double-strand break repair via homologous recombination and checkpoint clamp complex, cytosol localization	molecular_function	N/A	IEA
Afu2g10730	Afu2g10730-T	A. fumigatus Af293	Chr2_A_fumigatus_Af293:2,743,799..2,748,799(+)	Ortholog(s) have DNA replication origin binding, DNA-directed DNA polymerase activity, chromatin binding, single-stranded DNA binding activity	N/A	DNA binding;DNA replication origin binding;DNA-directed DNA polymerase activity;nucleic acid binding;nucleoside binding;nucleotide binding	IEA
Afu2g10820	Afu2g10820-T	A. fumigatus Af293	Chr2_A_fumigatus_Af293:2,776,876..2,780,496(+)	Ortholog(s) have ATP-dependent 3'-5' DNA helicase activity, bubble DNA binding activity	N/A	ATP binding;ATP-dependent 3'-5' DNA helicase activity;bubble DNA binding;nucleic acid binding	IEA
Afu2g10840	Afu2g10840-T	A. fumigatus Af293	Chr2_A_fumigatus_Af293:2,783,382..2,785,027(+)	Has domain(s) with predicted role in response to stress and integral component of membrane localization	molecular_function	N/A	IEA
Afu2g10900	Afu2g10900-T	A. fumigatus Af293	Chr2_A_fumigatus_Af293:2,806,416..2,808,914(+)	Ortholog(s) have role in macroautophagy, multivesicular body membrane disassembly, neutral lipid catabolic process, piecemeal microautophagy of nucleus, vacuolar protein processing	N/A	triglyceride lipase activity	IEA
Afu2g10990	Afu2g10990-T	A. fumigatus Af293	Chr2_A_fumigatus_Af293:2,823,964..2,826,541(+)	Ortholog(s) have role in chromatin remodeling and Ino80 complex, cytosol localization	molecular_function	N/A	IEA
Afu2g11000	Afu2g11000-T	A. fumigatus Af293	Chr2_A_fumigatus_Af293:2,826,693..2,828,577(+)	Ortholog(s) have RNA polymerase II C-terminal domain phosphoserine binding, RNA polymerase II core binding, chromatin binding and transcription factor activity, more	N/A	RNA polymerase II complex binding;chromatin binding;obsolete transcription factor activity, TFIIF-class transcription factor binding;transcription factor activity, RNA polymerase II core promoter sequence-specific DNA binding	IEA
Afu2g11070	Afu2g11070-T	A. fumigatus Af293	Chr2_A_fumigatus_Af293:2,837,685..2,839,542(-)	Ortholog(s) have nucleus localization	N/A	3'-tyrosyl-DNA phosphodiesterase activity;phosphoric diester hydrolase activity	IEA
Afu2g11330	Afu2g11330-T	A. fumigatus Af293	Chr2_A_fumigatus_Af293:2,920,032..2,920,953(+)	Ortholog(s) have role in cellular metal ion homeostasis, cellular response to biotic stimulus and cellular response to starvation, more	N/A	proton-transporting ATPase activity, rotational mechanism	IEA
Afu2g11500	Afu2g11500-T	A. fumigatus Af293	Chr2_A_fumigatus_Af293:2,964,407..2,965,345(+)	Ortholog(s) have aralkylamine N-acetyltransferase activity, diamine N-acetyltransferase activity, role in chromatin organization and cytoplasm localization	N/A	aralkylamine N-acetyltransferase activity;diamine N-acetyltransferase activity	IEA
Afu2g11660	Afu2g11660-T	A. fumigatus Af293	Chr2_A_fumigatus_Af293:2,997,188..2,999,941(+)	Ortholog(s) have role in mismatch repair, nucleotide-excision repair and nucleolus localization	N/A	DNA binding;damaged DNA binding	IEA
Afu2g11940	Afu2g11940-T	A. fumigatus Af293	Chr2_A_fumigatus_Af293:3,078,848..3,080,820(-)	Adenylosuccinate lyase	N/A	(S)-2-(5-amino-1-(5-phospho-D-ribosyl)imidazole-4-carboxamido)succinate AMP-lyase (fumarate-forming) activity;N6-(1,2-dicarboxyethyl)AMP AMP-lyase (fumarate-forming) activity;catalytic activity	IEA
Afu2g12030	Afu2g12030-T	A. fumigatus Af293	Chr2_A_fumigatus_Af293:3,094,623..3,096,495(-)	Ortholog(s) have H4 histone acetyltransferase activity, chromatin binding, histone acetyltransferase activity, histone binding activity	N/A	histone acetyltransferase activity;histone binding	IEA
Afu2g12200	Afu2g12200-T	A. fumigatus Af293	Chr2_A_fumigatus_Af293:3,141,693..3,143,343(-)	cAMP-dependent protein kinase catalytic subunit	cAMP-dependent protein kinase activity	ATP binding;protein kinase activity;protein serine/threonine kinase activity;protein tyrosine kinase activity	IEA
Afu2g12210	Afu2g12210-T	A. fumigatus Af293	Chr2_A_fumigatus_Af293:3,144,222..3,147,645(-)	Ortholog of S. pombe sin1 and A. niger Ramosa	molecular_function	N/A	IEA
Afu2g12220	Afu2g12220-T	A. fumigatus Af293	Chr2_A_fumigatus_Af293:3,147,786..3,151,665(-)	Ortholog(s) have role in DNA strand elongation involved in DNA replication, UV-damage excision repair, mitotic DNA replication and Elg1 RFC-like complex, nucleus localization	N/A	ATP binding;DNA binding;DNA clamp loader activity;nucleoside-triphosphatase activity;nucleotide binding	IEA
Afu2g12330	Afu2g12330-T	A. fumigatus Af293	Chr2_A_fumigatus_Af293:3,167,216..3,170,002(+)	Putative regulator of genes involved in gluconeogenesis	N/A	DNA-binding transcription factor activity, RNA polymerase II-specific;RNA polymerase II proximal promoter sequence-specific DNA binding;protein heterodimerization activity;proximal promoter DNA-binding transcription activator activity, RNA polymerase II-specific;zinc ion binding	IEA
Afu2g12480	Afu2g12480-T	A. fumigatus Af293	Chr2_A_fumigatus_Af293:3,203,900..3,205,422(+)	Ortholog(s) have role in actin cortical patch localization, arginine transport, cellular protein localization, endocytosis, late endosome to vacuole transport and lysine transport, more	molecular_function	N/A	IEA
Afu2g12870	Afu2g12870-T	A. fumigatus Af293	Chr2_A_fumigatus_Af293:3,300,338..3,301,888(+)	Putative vesicular-fusion protein	molecular_function	protein binding	IEA
Afu2g12940	Afu2g12940-T	A. fumigatus Af293	Chr2_A_fumigatus_Af293:3,318,969..3,326,174(-)	Ortholog(s) have role in double-strand break repair via homologous recombination, replication fork processing and nucleus localization	molecular_function	N/A	IEA
Afu2g13230	Afu2g13230-T	A. fumigatus Af293	Chr2_A_fumigatus_Af293:3,399,057..3,402,421(+)	Has domain(s) with predicted role in response to stress	molecular_function	N/A	IEA
Afu2g13410	Afu2g13410-T	A. fumigatus Af293	Chr2_A_fumigatus_Af293:3,460,783..3,464,176(+)	Ortholog(s) have ATP binding, ATPase activity, dinucleotide insertion or deletion binding, heteroduplex DNA loop binding, single-stranded DNA binding activity and role in maintenance of DNA repeat elements, meiotic mismatch repair	N/A	ATP binding;ATPase activity;dinucleotide insertion or deletion binding;heteroduplex DNA loop binding;mismatched DNA binding;single-stranded DNA binding	IEA
Afu2g13440	Afu2g13440-T	A. fumigatus Af293	Chr2_A_fumigatus_Af293:3,471,814..3,480,490(+)	Putative class V chitin synthase	N/A	ATP binding;DNA binding;chitin synthase activity;heme binding;motor activity	IEA
Afu2g13720	Afu2g13720-T	A. fumigatus Af293	Chr2_A_fumigatus_Af293:3,562,413..3,563,730(+)	Ortholog(s) have RNA polymerase I activity, RNA polymerase III activity and role in tRNA transcription from RNA polymerase III promoter, transcription from RNA polymerase I promoter	N/A	DNA binding;DNA-directed 5'-3' RNA polymerase activity;RNA polymerase I activity;RNA polymerase III activity;protein dimerization activity	IEA
Afu2g14220	Afu2g14220-T	A. fumigatus Af293	Chr2_A_fumigatus_Af293:3,723,536..3,725,505(-)	Ortholog(s) have lysophosphatidic acid acyltransferase activity, role in cellular triglyceride homeostasis, lipid particle organization, protein targeting to vacuole and Golgi apparatus, endoplasmic reticulum, lipid particle localization	N/A	lysophosphatidic acid acyltransferase activity	IEA
Afu2g14590	Afu2g14590-T	A. fumigatus Af293	Chr2_A_fumigatus_Af293:3,821,881..3,823,640(+)	MFS monosaccharide transporter	N/A	fructose transmembrane transporter activity;glucose transmembrane transporter activity;mannose transmembrane transporter activity;transmembrane transporter activity	IEA
Afu2g14810	Afu2g14810-T	A. fumigatus Af293	Chr2_A_fumigatus_Af293:3,910,175..3,911,893(-)	Ortholog(s) have peptidyl-proline dioxygenase activity	N/A	L-ascorbic acid binding;iron ion binding;oxidoreductase activity;oxidoreductase activity, acting on paired donors, with incorporation or reduction of molecular oxygen;oxidoreductase activity, acting on paired donors, with incorporation or reduction of molecular oxygen, 2-oxoglutarate as one donor, a	IEA
Afu2g14920	Afu2g14920-T	A. fumigatus Af293	Chr2_A_fumigatus_Af293:3,930,550..3,933,746(-)	Ortholog(s) have role in DNA damage checkpoint and nucleus localization	N/A	ATP binding;protein binding;protein kinase activity;protein tyrosine kinase activity;transferase activity, transferring phosphorus-containing groups	IEA
Afu2g14960	Afu2g14960-T	A. fumigatus Af293	Chr2_A_fumigatus_Af293:3,942,076..3,942,959(+)	Ortholog(s) have RNA polymerase II activating transcription factor binding, glutathione disulfide oxidoreductase activity	N/A	RNA polymerase II activating transcription factor binding;disulfide oxidoreductase activity;electron transfer activity;protein disulfide oxidoreductase activity	IEA
Afu2g15010	Afu2g15010-T	A. fumigatus Af293	Chr2_A_fumigatus_Af293:3,955,100..3,962,325(-)	Ortholog(s) have protein kinase activity	N/A	ATP binding;obsolete signal transducer activity;phosphorelay response regulator activity;protein kinase activity;protein serine/threonine kinase activity;protein tyrosine kinase activity	IEA
Afu2g15220	Afu2g15220-T	A. fumigatus Af293	Chr2_A_fumigatus_Af293:4,031,753..4,034,717(+)	Ortholog(s) have 5'-3' exonuclease activity, damaged DNA binding activity, role in interstrand cross-link repair and nucleus localization	N/A	hydrolase activity	IEA
Afu2g15570	Afu2g15570-T	A. fumigatus Af293	Chr2_A_fumigatus_Af293:4,105,753..4,107,464(+)	Ortholog(s) have GTP binding, GTPase activity, role in hyphal growth, intracellular protein transport, retrograde transport, endosome to Golgi and Golgi membrane, cytosol, nucleus, spitzenkorper localization	N/A	GTP binding;GTPase activity	IEA
Afu2g15650	Afu2g15650-T	A. fumigatus Af293	Chr2_A_fumigatus_Af293:4,132,755..4,136,813(+)	Ortholog(s) have hercynylcysteine sulfoxide synthase, hercynylselenocysteine synthase, histidine N-methyltransferase activity	molecular_function	N/A	IEA
Afu2g15700	Afu2g15700-T	A. fumigatus Af293	Chr2_A_fumigatus_Af293:4,144,781..4,147,874(-)	Ortholog(s) have role in cellular response to starvation, regulation of proteolysis and nucleus localization	N/A	ATP binding;glucose binding;hexokinase activity;phosphotransferase activity, alcohol group as acceptor	IEA
Afu2g15770	Afu2g15770-T	A. fumigatus Af293	Chr2_A_fumigatus_Af293:4,166,190..4,167,710(+)	Ortholog(s) have glutathione transferase activity	N/A	glutathione transferase activity;protein binding	IEA
Afu2g15880	Afu2g15880-T	A. fumigatus Af293	Chr2_A_fumigatus_Af293:4,195,969..4,199,886(+)	Ortholog(s) have role in error-prone translesion synthesis and cytosol, nucleus localization	molecular_function	N/A	IEA
Afu2g16030	Afu2g16030-T	A. fumigatus Af293	Chr2_A_fumigatus_Af293:4,240,157..4,243,055(-)	Ortholog(s) have protein binding, bridging, protein complex binding activity and role in premeiotic DNA replication, regulation of protein ubiquitination involved in ubiquitin-dependent protein catabolic process	N/A	protein binding;protein binding, bridging;protein complex binding	IEA
Afu2g16130	Afu2g16130-T	A. fumigatus Af293	Chr2_A_fumigatus_Af293:4,269,178..4,270,081(-)	Ortholog(s) have DNA 5'-adenosine monophosphate hydrolase activity, mismatched DNA binding, single-strand break-containing DNA binding, single-stranded DNA binding, zinc ion binding activity	N/A	DNA 5'-adenosine monophosphate hydrolase activity;mismatched DNA binding;zinc ion binding	IEA
Afu2g16240	Afu2g16240-T	A. fumigatus Af293	Chr2_A_fumigatus_Af293:4,308,019..4,312,395(+)	Ortholog(s) have Ras guanyl-nucleotide exchange factor activity	N/A	Ras guanyl-nucleotide exchange factor activity;guanyl-nucleotide exchange factor activity;protein binding	IEA
Afu2g16620	Afu2g16620-T	A. fumigatus Af293	Chr2_A_fumigatus_Af293:4,439,386..4,441,692(+)	Ortholog(s) have eukaryotic translation initiation factor 2alpha kinase activity	N/A	ATP binding;eukaryotic translation initiation factor 2alpha kinase activity;protein kinase activity;protein tyrosine kinase activity	IEA
Afu2g16700	Afu2g16700-T	A. fumigatus Af293	Chr2_A_fumigatus_Af293:4,458,392..4,459,784(-)	Ortholog(s) have single-stranded DNA binding, single-stranded DNA-dependent ATPase activity, ubiquitin protein ligase activity	N/A	DNA binding;damaged DNA binding;single-stranded DNA binding;single-stranded DNA-dependent ATPase activity;ubiquitin-protein transferase activity;zinc ion binding	IEA
Afu2g16770	Afu2g16770-T	A. fumigatus Af293	Chr2_A_fumigatus_Af293:4,471,753..4,473,775(-)	Ortholog(s) have coenzyme A transmembrane transporter activity, role in coenzyme A transport and mitochondrial inner membrane localization	N/A	coenzyme A transmembrane transporter activity	IEA
Afu2g16850	Afu2g16850-T	A. fumigatus Af293	Chr2_A_fumigatus_Af293:4,504,354..4,508,950(-)	Ortholog(s) have role in DNA repair, attachment of spindle microtubules to kinetochore involved in homologous chromosome segregation, mitotic sister chromatid cohesion and protein localization to chromatin, more	molecular_function	binding	IEA
Afu2g17110	Afu2g17110-T	A. fumigatus Af293	Chr2_A_fumigatus_Af293:4,568,058..4,570,820(+)	Putative cell division control protein	N/A	ATP binding;ATPase activity;hydrolase activity;nucleotide binding;ubiquitin binding	IEA
Afu2g17130	Afu2g17130-T	A. fumigatus Af293	Chr2_A_fumigatus_Af293:4,574,218..4,577,133(+)	Ortholog(s) have role in cellular response to nitrogen starvation and pheromone-dependent signal transduction involved in conjugation with cellular fusion, more	N/A	protein binding;protein kinase regulator activity	IEA
Afu2g17170	Afu2g17170-T	A. fumigatus Af293	Chr2_A_fumigatus_Af293:4,586,023..4,590,186(-)	Ortholog(s) have potassium:proton antiporter activity, sodium:proton antiporter activity	N/A	potassium:proton antiporter activity;sodium:proton antiporter activity;solute:proton antiporter activity	IEA
Afu2g17810	Afu2g17810-T	A. fumigatus Af293	Chr2_A_fumigatus_Af293:4,735,993..4,737,415(+)	Has domain(s) with predicted role in response to stress and integral component of membrane localization	molecular_function	N/A	IEA
Afu2g17890	Afu2g17890-T	A. fumigatus Af293	Chr2_A_fumigatus_Af293:4,753,673..4,754,743(-)	Has domain(s) with predicted role in response to stress and integral component of membrane localization	molecular_function	N/A	IEA
Afu2g18030	Afu2g18030-T	A. fumigatus Af293	Chr2_A_fumigatus_Af293:4,790,869..4,792,544(-)	Catalase easC	N/A	catalase activity;heme binding	IEA
Afu3g00480	Afu3g00480-T	A. fumigatus Af293	Chr3_A_fumigatus_Af293:103,821..105,683(-)	Has domain(s) with predicted role in response to stress and integral component of membrane localization	molecular_function	N/A	IEA
Afu3g00920	Afu3g00920-T	A. fumigatus Af293	Chr3_A_fumigatus_Af293:218,497..219,629(+)	Has domain(s) with predicted role in response to stress and integral component of membrane localization	molecular_function	N/A	IEA
Afu3g01030	Afu3g01030-T	A. fumigatus Af293	Chr3_A_fumigatus_Af293:240,060..240,954(-)	Has domain(s) with predicted role in response to stress and integral component of membrane localization	molecular_function	N/A	IEA
Afu3g01290	Afu3g01290-T	A. fumigatus Af293	Chr3_A_fumigatus_Af293:316,691..318,356(+)	Ortholog(s) have role in NADH oxidation, positive regulation of apoptotic process, regulation of reactive oxygen species metabolic process, response to singlet oxygen and mitochondrion, nucleus localization	N/A	oxidoreductase activity	IEA
Afu3g01630	Afu3g01630-T	A. fumigatus Af293	Chr3_A_fumigatus_Af293:409,422..410,425(-)	Has domain(s) with predicted role in response to stress and integral component of membrane localization	molecular_function	N/A	IEA
Afu3g01790	Afu3g01790-T	A. fumigatus Af293	Chr3_A_fumigatus_Af293:444,023..444,982(+)	Ortholog(s) have role in cellular response to oxidative stress	molecular_function	N/A	IEA
Afu3g02270	Afu3g02270-T	A. fumigatus Af293	Chr3_A_fumigatus_Af293:562,425..566,253(+)	Mycelial catalase	catalase activity	catalase activity;heme binding	IEA, IEP, IMP
Afu3g02280	Afu3g02280-T	A. fumigatus Af293	Chr3_A_fumigatus_Af293:566,658..570,794(+)	Putative alpha,alpha-trehalose glucohydrolase	N/A	alpha,alpha-trehalase activity;carbohydrate binding;catalytic activity	IEA
Afu3g02390	Afu3g02390-T	A. fumigatus Af293	Chr3_A_fumigatus_Af293:588,907..590,135(+)	Ortholog(s) have role in double-strand break repair via homologous recombination, meiosis I and Smc5-Smc6 complex, cytosol, nucleus localization	molecular_function	N/A	IEA
Afu3g03310	Afu3g03310-T	A. fumigatus Af293	Chr3_A_fumigatus_Af293:884,900..885,849(+)	Has domain(s) with predicted role in response to stress and integral component of membrane localization	molecular_function	N/A	IEA
Afu3g03315	Afu3g03315-T	A. fumigatus Af293	Chr3_A_fumigatus_Af293:886,053..887,369(-)	Ortholog(s) have RNA polymerase II core promoter proximal region sequence-specific DNA binding, transcriptional activator activity, RNA polymerase II core promoter proximal region sequence-specific binding activity	N/A	DNA-binding transcription factor activity, RNA polymerase II-specific;RNA polymerase II proximal promoter sequence-specific DNA binding;proximal promoter DNA-binding transcription activator activity, RNA polymerase II-specific;zinc ion binding	IEA
Afu3g03350	Afu3g03350-T	A. fumigatus Af293	Chr3_A_fumigatus_Af293:892,438..898,767(+)	Non-ribosomal peptide synthetase involved in production of fumarylalanine	N/A	catalytic activity;phosphopantetheine binding	IEP
Afu3g03410	Afu3g03410-T	A. fumigatus Af293	Chr3_A_fumigatus_Af293:906,330..907,571(+)	Enoyl-CoA hydratase/isomerase family protein	N/A	catalytic activity	IMP
Afu3g03420	Afu3g03420-T	A. fumigatus Af293	Chr3_A_fumigatus_Af293:908,168..914,474(+)	Nonribosomal peptide synthetase 4	N/A	catalytic activity;phosphopantetheine binding	IEP
Afu3g03440	Afu3g03440-T	A. fumigatus Af293	Chr3_A_fumigatus_Af293:918,970..922,055(+)	Putative siderophore transporter	molecular_function	N/A	IEP
Afu3g04070	Afu3g04070-T	A. fumigatus Af293	Chr3_A_fumigatus_Af293:1,153,975..1,155,933(-)	bZIP transcription factor, major regulator of the unfolded protein response (UPR)	N/A	DNA-binding transcription factor activity;sequence-specific DNA binding	IMP
Afu3g04110	Afu3g04110-T	A. fumigatus Af293	Chr3_A_fumigatus_Af293:1,163,998..1,166,245(-)	Ortholog(s) have snoRNA binding activity	N/A	snoRNA binding	IEA
Afu3g05430	Afu3g05430-T	A. fumigatus Af293	Chr3_A_fumigatus_Af293:1,305,739..1,307,445(-)	Ortholog(s) have chromatin binding, mRNA binding, translation regulator activity, nucleic acid binding activity	N/A	ATP binding;ATP-dependent helicase activity;helicase activity;nucleic acid binding;translation regulator activity, nucleic acid binding	IEA
Afu3g05440	Afu3g05440-T	A. fumigatus Af293	Chr3_A_fumigatus_Af293:1,308,313..1,312,813(-)	Ortholog(s) have double-stranded DNA-dependent ATPase activity, role in double-strand break repair via homologous recombination and Smc5-Smc6 complex, nucleus localization	N/A	ATP binding;aminoacyl-tRNA ligase activity;protein heterodimerization activity	IEA
Afu3g05450	Afu3g05450-T	A. fumigatus Af293	Chr3_A_fumigatus_Af293:1,313,258..1,314,948(-)	Putative glutamate carboxypeptidase	N/A	dipeptidase activity;hydrolase activity;metallodipeptidase activity;omega peptidase activity	IEA
Afu3g05560	Afu3g05560-T	A. fumigatus Af293	Chr3_A_fumigatus_Af293:1,344,618..1,347,677(+)	Ortholog(s) have DNA translocase activity	N/A	DNA binding;chromatin binding;protein binding	IEA
Afu3g05630	Afu3g05630-T	A. fumigatus Af293	Chr3_A_fumigatus_Af293:1,366,012..1,372,141(+)	Putative phospholipase D	N/A	catalytic activity;phosphatidylinositol binding;phosphatidylinositol-3-phosphate binding;phospholipase D activity	IEA
Afu3g05650	Afu3g05650-T	A. fumigatus Af293	Chr3_A_fumigatus_Af293:1,375,567..1,379,559(+)	Trehalose 6-phosphate phosphatase (T6PP)	trehalose-phosphatase activity	catalytic activity;trehalose-phosphatase activity	IEA, IMP
Afu3g05900	Afu3g05900-T	A. fumigatus Af293	Chr3_A_fumigatus_Af293:1,443,950..1,447,305(+)	MAP kinase kinase (MAPKK)	N/A	ATP binding;MAP kinase kinase activity;protein kinase activity;protein tyrosine kinase activity	IEA
Afu3g06000	Afu3g06000-T	A. fumigatus Af293	Chr3_A_fumigatus_Af293:1,470,597..1,473,379(-)	Ortholog(s) have acetyltransferase activity, chromatin binding activity	N/A	acetyltransferase activity;chromatin binding	IEA
Afu3g06030	Afu3g06030-T	A. fumigatus Af293	Chr3_A_fumigatus_Af293:1,482,254..1,484,266(-)	Ortholog(s) have APC-Cdc20 complex activity, protein binding, bridging, ubiquitin binding, ubiquitin conjugating enzyme activity	N/A	acid-amino acid ligase activity;ubiquitin binding;ubiquitin-protein transferase activity	IEA
Afu3g06060	Afu3g06060-T	A. fumigatus Af293	Chr3_A_fumigatus_Af293:1,490,332..1,492,169(+)	Ortholog(s) have 5'-3' exodeoxyribonuclease activity involved in UV-damage excision repair, 5'-flap endonuclease activity, double-stranded DNA 5'-3' exodeoxyribonuclease activity, single-stranded DNA 5'-3' exodeoxyribonuclease activity	N/A	DNA binding;catalytic activity;nuclease activity;single-stranded DNA 5'-3' exodeoxyribonuclease activity	IEA
Afu3g06140	Afu3g06140-T	A. fumigatus Af293	Chr3_A_fumigatus_Af293:1,516,449..1,520,994(+)	Ortholog(s) have role in actin filament organization, activation of bipolar cell growth, cellular protein localization, cortical actin cytoskeleton organization, endocytosis and establishment of cell polarity, more	N/A	actin binding;phospholipid binding	IEA
Afu3g06180	Afu3g06180-T	A. fumigatus Af293	Chr3_A_fumigatus_Af293:1,526,148..1,528,852(-)	Ortholog(s) have DNA-(apurinic or apyrimidinic site) lyase activity, double-stranded DNA 3'-5' exodeoxyribonuclease activity, phosphodiesterase I activity	N/A	double-stranded DNA 3'-5' exodeoxyribonuclease activity;nuclease activity	IEA
Afu3g06210	Afu3g06210-T	A. fumigatus Af293	Chr3_A_fumigatus_Af293:1,533,290..1,534,337(+)	Putative phosphoribosylaminoimidazole-succinocarboxamidesynthase	N/A	ATP binding;phosphoribosylaminoimidazolesuccinocarboxamide synthase activity	IEA
Afu3g06410	Afu3g06410-T	A. fumigatus Af293	Chr3_A_fumigatus_Af293:1,578,345..1,579,354(+)	Ortholog(s) have role in ubiquinone biosynthetic process and mitochondrial inner membrane localization	molecular_function	N/A	IEA
Afu3g06450	Afu3g06450-T	A. fumigatus Af293	Chr3_A_fumigatus_Af293:1,591,339..1,594,766(+)	Protein O-mannosyltransferase, required for heat resistance, cell wall integrity, and normal conidiation and conidial germination	dolichyl-phosphate-mannose-protein mannosyltransferase activity	dolichyl-phosphate-mannose-protein mannosyltransferase activity;mannosyltransferase activity;protein heterodimerization activity	IEA
Afu3g06530	Afu3g06530-T	A. fumigatus Af293	Chr3_A_fumigatus_Af293:1,616,551..1,619,232(-)	Putative ATP sulfurylase	N/A	ATP binding;adenylylsulfate kinase activity;sulfate adenylyltransferase (ATP) activity	IEA
Afu3g06540	Afu3g06540-T	A. fumigatus Af293	Chr3_A_fumigatus_Af293:1,621,014..1,622,980(-)	Ortholog(s) have phosphoadenylyl-sulfate reductase (thioredoxin) activity	N/A	catalytic activity;phosphoadenylyl-sulfate reductase (thioredoxin) activity	IEA
Afu3g06600	Afu3g06600-T	A. fumigatus Af293	Chr3_A_fumigatus_Af293:1,636,438..1,638,685(-)	Ortholog(s) have uroporphyrin-III C-methyltransferase activity and role in cellular response to drug, methionine biosynthetic process, siroheme biosynthetic process	N/A	methyltransferase activity;precorrin-2 dehydrogenase activity;uroporphyrin-III C-methyltransferase activity	IEA
Afu3g06700	Afu3g06700-T	A. fumigatus Af293	Chr3_A_fumigatus_Af293:1,656,318..1,658,342(+)	Ortholog(s) have role in SCF-dependent proteasomal ubiquitin-dependent protein catabolic process, cellular response to DNA damage stimulus, cleistothecium development and developmental growth, more	molecular_function	N/A	IEA
Afu3g06780	Afu3g06780-T	A. fumigatus Af293	Chr3_A_fumigatus_Af293:1,680,767..1,686,329(+)	Ortholog(s) have DNA-directed DNA polymerase activity, role in error-free translesion synthesis, error-prone translesion synthesis and cytosol, mitochondrion, nuclear chromatin, nucleus, zeta DNA polymerase complex localization	N/A	DNA binding;DNA-directed DNA polymerase activity;nucleic acid binding;nucleotide binding	IEA
Afu3g06790	Afu3g06790-T	A. fumigatus Af293	Chr3_A_fumigatus_Af293:1,686,479..1,691,005(-)	Ortholog(s) have RNA-directed RNA polymerase activity, chromatin binding activity	N/A	RNA-directed 5'-3' RNA polymerase activity	IEA
Afu3g07180	Afu3g07180-T	A. fumigatus Af293	Chr3_A_fumigatus_Af293:1,804,972..1,807,912(-)	Putative pantothenate kinase with a role in coenzyme A biosynthesis	N/A	ATP binding;pantothenate kinase activity	IEA
Afu3g08010	Afu3g08010-T	A. fumigatus Af293	Chr3_A_fumigatus_Af293:2,045,437..2,048,176(+)	C2H2 transcription factor	N/A	nucleic acid binding;sequence-specific DNA binding	IEA
Afu3g08220	Afu3g08220-T	A. fumigatus Af293	Chr3_A_fumigatus_Af293:2,106,916..2,109,360(-)	Ortholog(s) have 8-oxo-7,8-dihydroguanosine triphosphate pyrophosphatase activity, role in DNA repair and peroxisome localization	N/A	8-oxo-7,8-dihydroguanosine triphosphate pyrophosphatase activity;hydrolase activity	IEA
Afu3g08470	Afu3g08470-T	A. fumigatus Af293	Chr3_A_fumigatus_Af293:2,171,618..2,174,385(+)	Glucose-6-phosphate 1-dehydrogenase	N/A	NADP binding;glucose-6-phosphate dehydrogenase activity	IEA
Afu3g08520	Afu3g08520-T	A. fumigatus Af293	Chr3_A_fumigatus_Af293:2,184,963..2,187,668(+)	Ortholog(s) have role in cell wall organization or biogenesis, cellular response to stress, regulation of transcription, DNA-templated	N/A	DNA binding;protein dimerization activity	IEA
Afu3g08640	Afu3g08640-T	A. fumigatus Af293	Chr3_A_fumigatus_Af293:2,211,461..2,213,932(-)	Ortholog(s) have sequence-specific DNA binding activity and role in cellular response to drug, cellular response to osmotic stress, cytoplasmic translational initiation	N/A	protein binding;sequence-specific DNA binding	IEA
Afu3g08730	Afu3g08730-T	A. fumigatus Af293	Chr3_A_fumigatus_Af293:2,233,419..2,235,100(+)	Ortholog(s) have ubiquitin-specific protease activity and role in endocytosis, protein deubiquitination, protein targeting to vacuole involved in ubiquitin-dependent protein catabolic process via the multivesicular body sorting pathway	N/A	protein binding;thiol-dependent ubiquitin-specific protease activity	IEA
Afu3g08740	Afu3g08740-T	A. fumigatus Af293	Chr3_A_fumigatus_Af293:2,236,636..2,238,253(+)	Ortholog(s) have role in cellular response to oxidative stress and cytosol, mitochondrion, nucleus localization	molecular_function	N/A	IEA
Afu3g08850	Afu3g08850-T	A. fumigatus Af293	Chr3_A_fumigatus_Af293:2,266,676..2,267,683(-)	Ortholog(s) have flavin-linked sulfhydryl oxidase activity and role in cellular iron ion homeostasis, cellular response to oxidative stress, protein import into mitochondrial intermembrane space	N/A	flavin-linked sulfhydryl oxidase activity;thiol oxidase activity	IEA
Afu3g09050	Afu3g09050-T	A. fumigatus Af293	Chr3_A_fumigatus_Af293:2,304,922..2,307,651(+)	Ortholog(s) have 5'-flap endonuclease activity, double-stranded DNA 5'-3' exodeoxyribonuclease activity, double-stranded DNA binding activity	N/A	5'-3' exonuclease activity;5'-flap endonuclease activity;DNA binding;catalytic activity;double-stranded DNA binding;nuclease activity;protein binding	IEA
Afu3g09560	Afu3g09560-T	A. fumigatus Af293	Chr3_A_fumigatus_Af293:2,428,460..2,435,715(-)	Ortholog(s) have DNA-directed DNA polymerase activity, double-stranded DNA binding, mRNA binding, single-stranded DNA 3'-5' exodeoxyribonuclease activity, single-stranded DNA binding activity	N/A	DNA binding;DNA-directed DNA polymerase activity;double-stranded DNA binding;nucleic acid binding;nucleotide binding;single-stranded DNA 3'-5' exodeoxyribonuclease activity;single-stranded DNA binding;zinc ion binding	IEA
Afu3g09750	Afu3g09750-T	A. fumigatus Af293	Chr3_A_fumigatus_Af293:2,497,561..2,498,771(+)	Ortholog(s) have role in cellular response to biotic stimulus, cellular response to starvation and filamentous growth of a population of unicellular organisms in response to biotic stimulus, more	molecular_function	protein binding	IEA
Afu3g09850	Afu3g09850-T	A. fumigatus Af293	Chr3_A_fumigatus_Af293:2,521,944..2,525,392(+)	Ortholog(s) have ATP binding, ATPase activity, Y-form DNA binding, double-strand/single-strand DNA junction binding, four-way junction DNA binding and guanine/thymine mispair binding, more	N/A	ATP binding;ATPase activity;Y-form DNA binding;double-strand/single-strand DNA junction binding;four-way junction DNA binding;guanine/thymine mispair binding;heteroduplex DNA loop binding;mismatched DNA binding;single base insertion or deletion binding	IEA
Afu3g10000	Afu3g10000-T	A. fumigatus Af293	Chr3_A_fumigatus_Af293:2,570,161..2,571,402(+)	cAMP-dependent protein kinase regulatory subunit	N/A	cAMP-dependent protein kinase activity;cAMP-dependent protein kinase inhibitor activity;cAMP-dependent protein kinase regulator activity	IEA, IMP
Afu3g10480	Afu3g10480-T	A. fumigatus Af293	Chr3_A_fumigatus_Af293:2,711,771..2,713,911(+)	Ortholog(s) have role in reciprocal meiotic recombination and endoplasmic reticulum, mitochondrion, nuclear envelope, plasma membrane localization	molecular_function	N/A	IEA
Afu3g10530	Afu3g10530-T	A. fumigatus Af293	Chr3_A_fumigatus_Af293:2,725,909..2,728,216(+)	Putative protein serine/threonine kinase	N/A	ATP binding;protein kinase activity;protein serine/threonine kinase activity;protein tyrosine kinase activity	IEA
Afu3g10660	Afu3g10660-T	A. fumigatus Af293	Chr3_A_fumigatus_Af293:2,760,414..2,762,705(+)	Putative hydroxymethyl glutaryl-coenzyme A synthase with a predicted role in ergosterol biosynthesis	N/A	catalytic activity;hydroxymethylglutaryl-CoA synthase activity	IEA
Afu3g10770	Afu3g10770-T	A. fumigatus Af293	Chr3_A_fumigatus_Af293:2,800,438..2,802,027(+)	RTA1 domain protein	molecular_function	N/A	IEA
Afu3g10920	Afu3g10920-T	A. fumigatus Af293	Chr3_A_fumigatus_Af293:2,842,516..2,844,244(-)	Telomere and ribosome associated protein	N/A	G-quadruplex DNA binding;telomeric DNA binding;triplex DNA binding	IEA
Afu3g10960	Afu3g10960-T	A. fumigatus Af293	Chr3_A_fumigatus_Af293:2,855,787..2,859,848(-)	Predicted adhesin-like protein	molecular_function	N/A	IMP
Afu3g11030	Afu3g11030-T	A. fumigatus Af293	Chr3_A_fumigatus_Af293:2,879,157..2,880,595(+)	Ortholog(s) have histone binding activity	N/A	histone binding	IEA
Afu3g11080	Afu3g11080-T	A. fumigatus Af293	Chr3_A_fumigatus_Af293:2,892,916..2,898,767(+)	Putative mitogen-activated protein kinase kinase kinase (MAPKKK)	N/A	ATP binding;MAP kinase kinase kinase activity;protein kinase activity;protein tyrosine kinase activity;structural constituent of cell wall	IEA, IMP
Afu3g11140	Afu3g11140-T	A. fumigatus Af293	Chr3_A_fumigatus_Af293:2,911,699..2,914,200(+)	Ortholog(s) have nucleus localization	N/A	ATP binding;DNA binding;DNA ligase (ATP) activity	IEA
Afu3g11200	Afu3g11200-T	A. fumigatus Af293	Chr3_A_fumigatus_Af293:2,938,753..2,942,931(-)	Ortholog(s) have role in cellular response to biotic stimulus, cellular response to starvation and filamentous growth of a population of unicellular organisms in response to biotic stimulus, more	molecular_function	protein binding	IEA
Afu3g11210	Afu3g11210-T	A. fumigatus Af293	Chr3_A_fumigatus_Af293:2,943,017..2,944,769(+)	Ortholog(s) have role in cellular response to biotic stimulus, cellular response to starvation and filamentous growth of a population of unicellular organisms in response to biotic stimulus, more	molecular_function	N/A	IEA
Afu3g11330	Afu3g11330-T	A. fumigatus Af293	Chr3_A_fumigatus_Af293:2,966,190..2,968,166(-)	bZIP-type transcription factor	N/A	DNA-binding transcription factor activity;sequence-specific DNA binding	IEA
Afu3g11380	Afu3g11380-T	A. fumigatus Af293	Chr3_A_fumigatus_Af293:2,981,623..2,986,867(-)	Ortholog(s) have DNA translocase activity, RNA polymerase II activating transcription factor binding activity	N/A	DNA binding;RNA polymerase II activating transcription factor binding	IEA
Afu3g11400	Afu3g11400-T	A. fumigatus Af293	Chr3_A_fumigatus_Af293:2,990,626..2,992,029(+)	Aspartic acid endopeptidase	N/A	aspartic-type endopeptidase activity;endopeptidase activity	IEA
Afu3g11410	Afu3g11410-T	A. fumigatus Af293	Chr3_A_fumigatus_Af293:2,992,987..2,995,617(+)	Ortholog(s) have CTD phosphatase activity and role in dephosphorylation of RNA polymerase II C-terminal domain, negative regulation of G0 to G1 transition, regulation of mitotic cytokinesis	N/A	RNA polymerase II CTD heptapeptide repeat phosphatase activity;phosphoprotein phosphatase activity	IEA
Afu3g12120	Afu3g12120-T	A. fumigatus Af293	Chr3_A_fumigatus_Af293:3,182,256..3,186,482(-)	Putative fatty acid oxygenase	N/A	dioxygenase activity;electron transfer activity;fatty acid peroxidase activity;heme binding;iron ion binding;oxidoreductase activity, acting on paired donors, with incorporation or reduction of molecular oxygen;peroxidase activity	IEA
Afu3g12250	Afu3g12250-T	A. fumigatus Af293	Chr3_A_fumigatus_Af293:3,227,898..3,230,408(-)	Ortholog(s) have protein serine/threonine phosphatase activity, protein tyrosine/serine/threonine phosphatase activity	N/A	phosphatase activity;protein phosphatase inhibitor activity;protein tyrosine/serine/threonine phosphatase activity	IEA
Afu3g12270	Afu3g12270-T	A. fumigatus Af293	Chr3_A_fumigatus_Af293:3,237,221..3,238,007(+)	Putative glutathione peroxidase	N/A	glutathione peroxidase activity;phospholipid-hydroperoxide glutathione peroxidase activity	IEA
Afu3g12330	Afu3g12330-T	A. fumigatus Af293	Chr3_A_fumigatus_Af293:3,248,671..3,250,068(-)	Putative phosphatidyl synthase	N/A	hydrolase activity	IEA
Afu3g12350	Afu3g12350-T	A. fumigatus Af293	Chr3_A_fumigatus_Af293:3,255,708..3,256,778(-)	Ortholog(s) have role in cation transport, cellular response to drug, regulation of membrane potential and cytoplasm, plasma membrane localization	molecular_function	N/A	IEA
Afu3g12480	Afu3g12480-T	A. fumigatus Af293	Chr3_A_fumigatus_Af293:3,296,333..3,298,981(-)	A. nidulans ortholog hymA has role in conidium formation, hyphal growth and localizes to cytoplasm	N/A	MAP-kinase scaffold activity;binding	IEA
Afu3g12530	Afu3g12530-T	A. fumigatus Af293	Chr3_A_fumigatus_Af293:3,312,296..3,320,002(-)	Putative sensor histidine kinase/response regulator	N/A	ATP binding;obsolete signal transducer activity;phosphorelay response regulator activity;phosphorelay sensor kinase activity;transferase activity, transferring phosphorus-containing groups	IEA
Afu3g12550	Afu3g12550-T	A. fumigatus Af293	Chr3_A_fumigatus_Af293:3,324,046..3,332,678(+)	Ortholog(s) have role in negative regulation of induction of conjugation with cellular fusion, phosphorelay signal transduction system, regulation of G2/M transition of mitotic cell cycle, stress-activated protein kinase signaling cascade	N/A	ATP binding;obsolete signal transducer activity;phosphorelay response regulator activity;phosphorelay sensor kinase activity;protein binding;protein kinase activity;transferase activity, transferring phosphorus-containing groups	IEA
Afu3g12670	Afu3g12670-T	A. fumigatus Af293	Chr3_A_fumigatus_Af293:3,358,691..3,361,939(-)	Putative serine/threonine protein kinase	N/A	ATP binding;protein kinase activity;protein serine/threonine kinase activity;protein tyrosine kinase activity	IEA
Afu3g12750	Afu3g12750-T	A. fumigatus Af293	Chr3_A_fumigatus_Af293:3,389,006..3,390,896(-)	Ortholog(s) have crossover junction endodeoxyribonuclease activity	N/A	DNA binding;crossover junction endodeoxyribonuclease activity;nuclease activity	IEA
Afu3g12830	Afu3g12830-T	A. fumigatus Af293	Chr3_A_fumigatus_Af293:3,413,580..3,415,196(+)	Has domain(s) with predicted role in response to stress and integral component of membrane localization	molecular_function	N/A	IEA
Afu3g13260	Afu3g13260-T	A. fumigatus Af293	Chr3_A_fumigatus_Af293:3,518,385..3,521,305(+)	Has domain(s) with predicted nuclease activity and role in DNA repair	N/A	DNA binding;catalytic activity;nuclease activity	IEA
Afu3g13480	Afu3g13480-T	A. fumigatus Af293	Chr3_A_fumigatus_Af293:3,565,252..3,567,163(+)	Translation initiation factor 2 alpha subunit	N/A	RNA binding;nucleic acid binding;translation initiation factor activity	IEA
Afu3g13770	Afu3g13770-T	A. fumigatus Af293	Chr3_A_fumigatus_Af293:3,635,964..3,638,416(-)	Ortholog(s) have phosphatidylinositol-3-phosphate binding activity and role in Golgi to endosome transport, Golgi to vacuole transport, vacuole inheritance, vesicle docking involved in exocytosis, vesicle fusion	N/A	DNA binding;metal ion binding;phosphatidylinositol-3-phosphate binding	IEA
Afu3g13900	Afu3g13900-T	A. fumigatus Af293	Chr3_A_fumigatus_Af293:3,686,505..3,688,861(-)	Ortholog(s) have glutamate-cysteine ligase activity, role in cellular response to cadmium ion, detoxification of cadmium ion, glutathione biosynthetic process, phytochelatin biosynthetic process and cytosol, nucleus localization	N/A	catalytic activity;glutamate-cysteine ligase activity	IEA
Afu3g13920	Afu3g13920-T	A. fumigatus Af293	Chr3_A_fumigatus_Af293:3,690,737..3,694,464(+)	Ortholog(s) have RNA polymerase II core promoter proximal region sequence-specific DNA binding, sequence-specific DNA binding and transcriptional activator activity, more	N/A	DNA binding;protein binding;proximal promoter DNA-binding transcription activator activity, RNA polymerase II-specific;sequence-specific DNA binding	IEA
Afu3g13970	Afu3g13970-T	A. fumigatus Af293	Chr3_A_fumigatus_Af293:3,709,546..3,714,267(-)	Ortholog(s) have phosphatidylserine decarboxylase activity	N/A	calcium ion binding;phosphatidylserine decarboxylase activity	IEA
Afu3g14010	Afu3g14010-T	A. fumigatus Af293	Chr3_A_fumigatus_Af293:3,721,946..3,725,383(+)	Ortholog(s) have DNA replication origin binding, chromatin binding, single-stranded DNA binding, single-stranded DNA-dependent ATP-dependent DNA helicase activity	N/A	ATP binding;DNA binding;DNA helicase activity;DNA replication origin binding;chromatin binding;nucleotide binding;single-stranded DNA binding	IEA
Afu3g14100	Afu3g14100-T	A. fumigatus Af293	Chr3_A_fumigatus_Af293:3,750,312..3,751,782(-)	Ortholog(s) have cytosol, nucleus localization	molecular_function	N/A	IEA
Afu3g14140	Afu3g14140-T	A. fumigatus Af293	Chr3_A_fumigatus_Af293:3,757,676..3,759,329(-)	Predicted metacaspase, an aspartate-specific cysteine protease involved in apoptosis	cysteine-type peptidase activity	cysteine-type endopeptidase activity	IMP
Afu3g14230	Afu3g14230-T	A. fumigatus Af293	Chr3_A_fumigatus_Af293:3,780,364..3,783,313(-)	Putative BAR adaptor protein: calcium induced	N/A	cytoskeletal protein binding;lipid binding;protein binding	IEA
Afu3g14270	Afu3g14270-T	A. fumigatus Af293	Chr3_A_fumigatus_Af293:3,790,469..3,791,604(+)	Putative aldo-keto reductase	N/A	alditol:NADP+ 1-oxidoreductase activity;oxidoreductase activity	IEA
Afu3g14550	Afu3g14550-T	A. fumigatus Af293	Chr3_A_fumigatus_Af293:3,854,685..3,855,023(-)	Ortholog(s) have role in nucleotide-excision repair, phosphorylation of RNA polymerase II C-terminal domain, transcription from RNA polymerase II promoter and core TFIIH complex, cytosol, holo TFIIH complex localization	molecular_function	N/A	IEA
Afu4g00140	Afu4g00140-T	A. fumigatus Af293	Chr4_A_fumigatus_Af293:31,312..32,350(+)	Ortholog of Aspergillus fumigatus A1163 : AFUB_100650	molecular_function	N/A	IEA
Afu4g00180	Afu4g00180-T	A. fumigatus Af293	Chr4_A_fumigatus_Af293:44,794..48,695(+)	Fatty acid 8,11-diol synthase	N/A	electron transfer activity;heme binding;iron ion binding;oxidoreductase activity, acting on paired donors, with incorporation or reduction of molecular oxygen;peroxidase activity	IEA
Afu4g00860	Afu4g00860-T	A. fumigatus Af293	Chr4_A_fumigatus_Af293:239,218..240,346(+)	Dehydrin-like protein	molecular_function	N/A	IEA
Afu4g03150	Afu4g03150-T	A. fumigatus Af293	Chr4_A_fumigatus_Af293:885,562..886,100(-)	Ortholog(s) have O6-alkylguanine-DNA binding activity, role in DNA dealkylation involved in DNA repair and cytosol, nucleus localization	N/A	O6-alkylguanine-DNA binding;catalytic activity	IEA
Afu4g03390	Afu4g03390-T	A. fumigatus Af293	Chr4_A_fumigatus_Af293:967,762..969,836(-)	Putative aquaporin	N/A	channel activity;water channel activity	IEA
Afu4g03410	Afu4g03410-T	A. fumigatus Af293	Chr4_A_fumigatus_Af293:972,646..973,887(+)	Putative flavohemoprotein	N/A	heme binding;iron ion binding;nitric oxide dioxygenase activity;oxidoreductase activity;oxygen binding;riboflavin reductase (NADPH) activity	IEA
Afu4g03460	Afu4g03460-T	A. fumigatus Af293	Chr4_A_fumigatus_Af293:985,471..986,431(+)	Sterol Regulatory Element Binding Protein Family member	N/A	protein dimerization activity	IMP
Afu4g03700	Afu4g03700-T	A. fumigatus Af293	Chr4_A_fumigatus_Af293:1,038,446..1,039,499(-)	Ortholog(s) have cytosol, nuclear periphery localization	molecular_function	N/A	IEA
Afu4g03840	Afu4g03840-T	A. fumigatus Af293	Chr4_A_fumigatus_Af293:1,076,011..1,080,085(-)	Ortholog(s) have DNA-dependent ATPase activity, role in histone H2A-H2B dimer displacement, transcription-coupled nucleotide-excision repair and cytosol, nucleus localization	N/A	ATP binding;DNA binding;DNA-dependent ATPase activity;helicase activity;nucleic acid binding	IEA
Afu4g04130	Afu4g04130-T	A. fumigatus Af293	Chr4_A_fumigatus_Af293:1,163,672..1,166,069(+)	Ortholog(s) have role in cellular response to oxidative stress, misfolded or incompletely synthesized protein catabolic process, protein import into peroxisome matrix and mitochondrial inner membrane localization	N/A	ATP binding	IEA
Afu4g04360	Afu4g04360-T	A. fumigatus Af293	Chr4_A_fumigatus_Af293:1,237,322..1,239,159(+)	Ortholog(s) have double-stranded DNA binding activity and role in nucleotide-excision repair, phosphorylation of RNA polymerase II C-terminal domain, transcription from RNA polymerase II promoter	N/A	ATP-dependent DNA helicase activity;ATPase activator activity;double-stranded DNA binding	IEA
Afu4g04502	Afu4g04502-T	A. fumigatus Af293	Chr4_A_fumigatus_Af293:1,268,450..1,271,315(-)	Ortholog(s) have role in conidium formation, response to heat	N/A	DNA-binding transcription factor activity;sequence-specific DNA binding	IEA
Afu4g04612	Afu4g04612-T	A. fumigatus Af293	Chr4_A_fumigatus_Af293:1,297,678..1,299,352(-)	Ortholog(s) have ubiquitin-protein transferase activity, role in ER-associated ubiquitin-dependent protein catabolic process, protein monoubiquitination, protein polyubiquitination and endoplasmic reticulum membrane localization	N/A	acid-amino acid ligase activity;ubiquitin-protein transferase activity	IEA
Afu4g04660	Afu4g04660-T	A. fumigatus Af293	Chr4_A_fumigatus_Af293:1,309,147..1,312,437(-)	Ortholog(s) have protein domain specific binding activity	N/A	ATP binding;hydrolase activity;nucleoside-triphosphatase activity;nucleotide binding;protein domain specific binding	IEA
Afu4g04710	Afu4g04710-T	A. fumigatus Af293	Chr4_A_fumigatus_Af293:1,324,151..1,327,562(-)	Putative protein tyrosine phosphatase	N/A	phosphatase activity;protein tyrosine phosphatase activity	IEA
Afu4g04745	Afu4g04745-T	A. fumigatus Af293	Chr4_A_fumigatus_Af293:1,338,318..1,339,404(-)	Has domain(s) with predicted role in cell cycle, cellular response to DNA damage stimulus, replication fork protection and nucleus localization	molecular_function	N/A	IEA
Afu4g04760	Afu4g04760-T	A. fumigatus Af293	Chr4_A_fumigatus_Af293:1,342,342..1,351,289(+)	Ortholog(s) have protein serine/threonine kinase activity, role in DNA repair, cellular response to UV, intra-S DNA damage checkpoint, mitotic G2 DNA damage checkpoint, mitotic recombination and cytosol, nuclear chromosome localization	N/A	binding;protein binding;protein serine/threonine kinase activity	IEA
Afu4g05950	Afu4g05950-T	A. fumigatus Af293	Chr4_A_fumigatus_Af293:1,515,723..1,516,672(-)	Ortholog(s) have glutathione disulfide oxidoreductase activity, role in cellular response to oxidative stress, response to osmotic stress and mitochondrial matrix localization	N/A	disulfide oxidoreductase activity;electron transfer activity;protein disulfide oxidoreductase activity	IEA
Afu4g05970	Afu4g05970-T	A. fumigatus Af293	Chr4_A_fumigatus_Af293:1,517,832..1,519,396(-)	Ortholog(s) have 4-hydroxybenzoate octaprenyltransferase activity and role in austinol biosynthetic process, dehydroaustinol biosynthetic process, ubiquinone biosynthetic process	N/A	4-hydroxybenzoate octaprenyltransferase activity;antioxidant activity;prenyltransferase activity;transferase activity, transferring alkyl or aryl (other than methyl) groups	IEA
Afu4g06020	Afu4g06020-T	A. fumigatus Af293	Chr4_A_fumigatus_Af293:1,527,144..1,532,115(-)	Putative cyclin dependent kinase inhibitor, phoB-regulated	N/A	cyclin-dependent protein serine/threonine kinase inhibitor activity;glycerophosphodiester phosphodiesterase activity;phosphoric diester hydrolase activity;protein binding	IEA
Afu4g06090	Afu4g06090-T	A. fumigatus Af293	Chr4_A_fumigatus_Af293:1,562,471..1,564,011(-)	Ortholog(s) have structural molecule activity	N/A	protein binding;structural molecule activity	IEA
Afu4g06180	Afu4g06180-T	A. fumigatus Af293	Chr4_A_fumigatus_Af293:1,591,035..1,595,980(-)	Ortholog(s) have protein serine/threonine kinase inhibitor activity	N/A	protein kinase regulator activity;protein serine/threonine kinase inhibitor activity	IEA
Afu4g06260	Afu4g06260-T	A. fumigatus Af293	Chr4_A_fumigatus_Af293:1,612,405..1,614,216(+)	Ortholog(s) have polyubiquitin binding activity and role in double-strand break repair via single-strand annealing, removal of nonhomologous ends, nucleotide-excision repair, response to UV	N/A	damaged DNA binding;endonuclease activity;polyubiquitin modification-dependent protein binding;protein heterodimerization activity	IEA
Afu4g06490	Afu4g06490-T	A. fumigatus Af293	Chr4_A_fumigatus_Af293:1,661,540..1,664,377(-)	Ortholog(s) have role in meiotic mismatch repair, reciprocal meiotic recombination and MutLgamma complex, nucleus localization	N/A	ATP binding;mismatched DNA binding	IEA
Afu4g06690	Afu4g06690-T	A. fumigatus Af293	Chr4_A_fumigatus_Af293:1,730,762..1,734,332(-)	Ortholog(s) have CDP reductase activity, nucleoside diphosphate kinase activity, nucleotide binding activity	N/A	ATP binding;nucleotide binding;ribonucleoside-diphosphate reductase activity, thioredoxin disulfide as acceptor	IEA
Afu4g06800	Afu4g06800-T	A. fumigatus Af293	Chr4_A_fumigatus_Af293:1,756,157..1,758,180(-)	Ortholog(s) have DNA-3-methyladenine glycosylase activity, damaged DNA binding activity, role in DNA dealkylation involved in DNA repair, base-excision repair, AP site formation and cytoplasm, nucleus localization	N/A	alkylbase DNA N-glycosylase activity;catalytic activity	IEA
Afu4g06830	Afu4g06830-T	A. fumigatus Af293	Chr4_A_fumigatus_Af293:1,764,215..1,765,322(-)	Ortholog(s) have SUMO transferase activity, role in hyphal growth, mitotic spindle elongation, protein sumoylation and condensed nuclear chromosome, cytosol, nuclear heterochromatin localization	N/A	SUMO transferase activity;acid-amino acid ligase activity	IEA
Afu4g06850	Afu4g06850-T	A. fumigatus Af293	Chr4_A_fumigatus_Af293:1,768,319..1,770,087(+)	Ortholog(s) have cytosol, glyoxysome localization	N/A	catalytic activity	IEA
Afu4g06940	Afu4g06940-T	A. fumigatus Af293	Chr4_A_fumigatus_Af293:1,795,602..1,797,234(+)	Ortholog(s) have sphingolipid delta-4 desaturase activity, role in cellular response to glucose starvation, hyphal growth, response to heat, sphingosine biosynthetic process and endoplasmic reticulum localization	N/A	sphingolipid delta-4 desaturase activity	IEA
Afu4g06970	Afu4g06970-T	A. fumigatus Af293	Chr4_A_fumigatus_Af293:1,801,970..1,804,581(+)	Ortholog(s) have single-stranded DNA binding activity	N/A	single-stranded DNA binding	IEA
Afu4g07000	Afu4g07000-T	A. fumigatus Af293	Chr4_A_fumigatus_Af293:1,813,976..1,814,860(-)	Ortholog(s) have role in actin filament organization, endocytosis and cytosol, nucleus localization	molecular_function	N/A	IEA
Afu4g07170	Afu4g07170-T	A. fumigatus Af293	Chr4_A_fumigatus_Af293:1,862,823..1,864,802(+)	Ortholog(s) have polyubiquitin binding, sterol binding activity and role in anaphase-promoting complex-dependent proteasomal ubiquitin-dependent protein catabolic process, mitotic sister chromatid segregation, proteasome localization	N/A	polyubiquitin modification-dependent protein binding;sterol binding	IEA
Afu4g07310	Afu4g07310-T	A. fumigatus Af293	Chr4_A_fumigatus_Af293:1,901,441..1,902,310(+)	Ortholog(s) have ATPase activity, nicotinamide-nucleotide adenylyltransferase activity	N/A	ATPase activity;catalytic activity	IEA
Afu4g07380	Afu4g07380-T	A. fumigatus Af293	Chr4_A_fumigatus_Af293:1,918,233..1,920,251(-)	Ortholog(s) have role in histone exchange and NuA4 histone acetyltransferase complex, Swr1 complex localization	N/A	DNA binding;chromatin binding	IEA
Afu4g07630	Afu4g07630-T	A. fumigatus Af293	Chr4_A_fumigatus_Af293:1,984,954..1,986,487(+)	Ortholog(s) have role in cellular response to biotic stimulus, cellular response to starvation and chromosome organization, more	molecular_function	protein binding	IEA
Afu4g07660	Afu4g07660-T	A. fumigatus Af293	Chr4_A_fumigatus_Af293:1,989,999..1,994,210(+)	ATP-dependent RNA helicase	N/A	ATP binding;ATP-dependent helicase activity;helicase activity;nucleic acid binding	IEA
Afu4g07710	Afu4g07710-T	A. fumigatus Af293	Chr4_A_fumigatus_Af293:2,013,574..2,018,241(+)	Putative pyruvate carboxylase	N/A	ATP binding;DNA binding;biotin binding;biotin carboxylase activity;catalytic activity;metal ion binding;pyruvate carboxylase activity	IEA
Afu4g07760	Afu4g07760-T	A. fumigatus Af293	Chr4_A_fumigatus_Af293:2,026,809..2,029,693(-)	Ortholog(s) have L-arginine transmembrane transporter activity, L-histidine transmembrane transporter activity, L-lysine transmembrane transporter activity	molecular_function	N/A	IEA
Afu4g08040	Afu4g08040-T	A. fumigatus Af293	Chr4_A_fumigatus_Af293:2,089,067..2,090,983(-)	Ortholog(s) have GTP binding activity, role in endocytosis, protein targeting to vacuole, regulation of vacuole organization, small GTPase mediated signal transduction and cytosol, early endosome, late endosome, nucleus localization	N/A	GTP binding;GTPase activity	IEA
Afu4g08170	Afu4g08170-T	A. fumigatus Af293	Chr4_A_fumigatus_Af293:2,121,055..2,122,819(-)	Putative succinate-semialdehyde dehydrogenase	N/A	oxidoreductase activity;succinate-semialdehyde dehydrogenase [NAD(P)+] activity	IEA
Afu4g08300	Afu4g08300-T	A. fumigatus Af293	Chr4_A_fumigatus_Af293:2,149,186..2,153,497(-)	Ortholog(s) have ATP binding, ATPase activity, four-way junction DNA binding, guanine/thymine mispair binding, single base insertion or deletion binding activity	N/A	ATP binding;ATPase activity;four-way junction DNA binding;guanine/thymine mispair binding;mismatched DNA binding;single base insertion or deletion binding	IEA
Afu4g08580	Afu4g08580-T	A. fumigatus Af293	Chr4_A_fumigatus_Af293:2,218,986..2,220,447(-)	Mitochondrial peroxiredoxin	N/A	antioxidant activity;oxidoreductase activity;peroxiredoxin activity;thioredoxin peroxidase activity	IEA
Afu4g08800	Afu4g08800-T	A. fumigatus Af293	Chr4_A_fumigatus_Af293:2,285,095..2,288,897(-)	Ortholog(s) have oligopeptide-transporting ATPase activity	N/A	ATP binding;ATPase activity;ATPase activity, coupled to transmembrane movement of substances;nucleotide binding;oligopeptide-transporting ATPase activity	IEA
Afu4g08900	Afu4g08900-T	A. fumigatus Af293	Chr4_A_fumigatus_Af293:2,311,631..2,313,164(-)	Ortholog(s) have role in nucleotide-excision repair, phosphorylation of RNA polymerase II C-terminal domain, regulation of cyclin-dependent protein serine/threonine kinase activity, transcription from RNA polymerase II promoter	N/A	cyclin-dependent protein serine/threonine kinase activator activity;zinc ion binding	IEA
Afu4g09050	Afu4g09050-T	A. fumigatus Af293	Chr4_A_fumigatus_Af293:2,349,555..2,352,626(-)	Putative serine/threonine-protein kinase	N/A	ATP binding;protein kinase activity;protein serine/threonine kinase activity;protein tyrosine kinase activity	IEA
Afu4g09080	Afu4g09080-T	A. fumigatus Af293	Chr4_A_fumigatus_Af293:2,361,261..2,364,517(-)	putative transcription factor	N/A	nucleic acid binding;zinc ion binding	IMP
Afu4g09090	Afu4g09090-T	A. fumigatus Af293	Chr4_A_fumigatus_Af293:2,375,300..2,376,501(-)	Ortholog(s) have protein disulfide oxidoreductase activity, role in protein denaturation involved in proteasomal ubiquitin-dependent protein catabolic process and cytosol, nuclear periphery localization	N/A	electron transfer activity;protein disulfide oxidoreductase activity	IEA
Afu4g09110	Afu4g09110-T	A. fumigatus Af293	Chr4_A_fumigatus_Af293:2,378,139..2,381,255(-)	Putative cytochrome c peroxidase	N/A	cytochrome-c peroxidase activity;heme binding;peroxidase activity	IEA
Afu4g09620	Afu4g09620-T	A. fumigatus Af293	Chr4_A_fumigatus_Af293:2,508,224..2,509,809(-)	Ortholog(s) have role in transcription-coupled nucleotide-excision repair and Ddb1-Ckn1 complex, cytosol localization	molecular_function	protein binding	IEA
Afu4g09650	Afu4g09650-T	A. fumigatus Af293	Chr4_A_fumigatus_Af293:2,513,451..2,515,805(+)	Ortholog(s) have role in cellular response to biotic stimulus, cellular response to pH, entry into host and filamentous growth of a population of unicellular organisms in response to biotic stimulus, more	molecular_function	N/A	IEA
Afu4g09660	Afu4g09660-T	A. fumigatus Af293	Chr4_A_fumigatus_Af293:2,516,312..2,517,046(+)	Ortholog(s) have unfolded protein binding activity	N/A	unfolded protein binding	IEA
Afu4g09740	Afu4g09740-T	A. fumigatus Af293	Chr4_A_fumigatus_Af293:2,536,569..2,538,826(+)	Ortholog(s) have unfolded protein binding activity	N/A	ATP binding;unfolded protein binding	IEA
Afu4g09820	Afu4g09820-T	A. fumigatus Af293	Chr4_A_fumigatus_Af293:2,553,234..2,554,220(+)	Ortholog(s) have role in DNA repair, chromatin silencing at telomere, histone exchange and NuA4 histone acetyltransferase complex, Swr1 complex, cytosol localization	molecular_function	N/A	IEA
Afu4g10030	Afu4g10030-T	A. fumigatus Af293	Chr4_A_fumigatus_Af293:2,596,997..2,598,918(+)	Ortholog(s) have role in positive regulation of conjugation with cellular fusion and cytosol, nucleus localization	molecular_function	N/A	IEA
Afu4g10100	Afu4g10100-T	A. fumigatus Af293	Chr4_A_fumigatus_Af293:2,614,847..2,618,627(+)	Ortholog(s) have cytosol localization	N/A	oxidoreductase activity	IEA
Afu4g10240	Afu4g10240-T	A. fumigatus Af293	Chr4_A_fumigatus_Af293:2,679,454..2,679,977(+)	Ortholog(s) have mRNA binding activity and role in chromatin silencing at centromere outer repeat region, mRNA splicing, via spliceosome, negative regulation of G0 to G1 transition	N/A	mRNA binding	IEA
Afu4g10280	Afu4g10280-T	A. fumigatus Af293	Chr4_A_fumigatus_Af293:2,687,057..2,687,688(+)	Putative histidine-containing phosphotransfer intermediate protein	N/A	histidine phosphotransfer kinase activity	IEA
Afu4g10330	Afu4g10330-T	A. fumigatus Af293	Chr4_A_fumigatus_Af293:2,694,441..2,699,742(-)	Ortholog(s) have protein farnesyltransferase activity, role in protein farnesylation and cytosol, nucleus, protein farnesyltransferase complex localization	N/A	catalytic activity;protein farnesyltransferase activity	IEA
Afu4g10370	Afu4g10370-T	A. fumigatus Af293	Chr4_A_fumigatus_Af293:2,709,274..2,711,420(-)	Ortholog(s) have 3-demethylubiquinone-6 3-O-methyltransferase activity, hexaprenyldihydroxybenzoate methyltransferase activity and role in ubiquinone biosynthetic process	N/A	2-polyprenyl-6-methoxy-1,4-benzoquinone methyltransferase activity;3-demethylubiquinone-6 3-O-methyltransferase activity;hexaprenyldihydroxybenzoate methyltransferase activity	IEA
Afu4g10390	Afu4g10390-T	A. fumigatus Af293	Chr4_A_fumigatus_Af293:2,718,886..2,721,455(-)	Ortholog(s) have cytoplasm, nucleus localization	molecular_function	N/A	IEA
Afu4g10470	Afu4g10470-T	A. fumigatus Af293	Chr4_A_fumigatus_Af293:2,743,962..2,746,130(+)	Putative sphingosine-1-phosphate lyase	N/A	carboxy-lyase activity;pyridoxal phosphate binding;sphinganine-1-phosphate aldolase activity	IEA
Afu4g10510	Afu4g10510-T	A. fumigatus Af293	Chr4_A_fumigatus_Af293:2,752,426..2,753,218(+)	Ortholog(s) have ferrous iron binding, ferroxidase activity, iron chaperone activity	N/A	ferric iron binding;ferrous iron binding;ferroxidase activity;iron chaperone activity	IEA
Afu4g10540	Afu4g10540-T	A. fumigatus Af293	Chr4_A_fumigatus_Af293:2,755,950..2,760,499(-)	Ortholog(s) have TFIID-class transcription factor binding, chromatin binding, core promoter binding, lysine-acetylated histone binding activity	N/A	TFIID-class transcription factor complex binding;chromatin binding;core promoter binding;lysine-acetylated histone binding;protein binding	IEA
Afu4g10660	Afu4g10660-T	A. fumigatus Af293	Chr4_A_fumigatus_Af293:2,781,843..2,783,725(+)	Ortholog(s) have role in DNA repair, establishment or maintenance of cell polarity regulating cell shape, histone deacetylation and negative regulation of antisense RNA transcription, more	N/A	histone acetyltransferase activity	IEA
Afu4g10770	Afu4g10770-T	A. fumigatus Af293	Chr4_A_fumigatus_Af293:2,800,949..2,805,764(+)	Psi-producing oxygenase A	dioxygenase activity	electron transfer activity;fatty acid peroxidase activity;heme binding;iron ion binding;oxidoreductase activity, acting on paired donors, with incorporation or reduction of molecular oxygen;peroxidase activity	IEA
Afu4g10860	Afu4g10860-T	A. fumigatus Af293	Chr4_A_fumigatus_Af293:2,841,372..2,843,361(-)	Velvet family protein	molecular_function	N/A	IMP
Afu4g11050	Afu4g11050-T	A. fumigatus Af293	Chr4_A_fumigatus_Af293:2,877,966..2,880,095(+)	Putative NADH-ubiquinone oxidoreductase, subunit F involved in oxidative phosphorylation	N/A	4 iron, 4 sulfur cluster binding;FMN binding;NAD binding;NADH dehydrogenase (ubiquinone) activity;oxidoreductase activity, acting on NAD(P)H	IEA
Afu4g11070	Afu4g11070-T	A. fumigatus Af293	Chr4_A_fumigatus_Af293:2,882,824..2,890,686(-)	Putative nucleoporin	molecular_function	structural constituent of nuclear pore	IEA
Afu4g11140	Afu4g11140-T	A. fumigatus Af293	Chr4_A_fumigatus_Af293:2,906,974..2,910,232(+)	Has domain(s) with predicted DNA-directed DNA polymerase activity, damaged DNA binding activity and role in DNA repair	N/A	DNA-directed DNA polymerase activity;damaged DNA binding	IEA
Afu4g11180	Afu4g11180-T	A. fumigatus Af293	Chr4_A_fumigatus_Af293:2,919,227..2,920,846(-)	Has domain(s) with predicted ATP binding, DNA binding, nucleoside-triphosphatase activity, nucleotide binding activity and role in DNA repair	N/A	ATP binding;DNA binding;nucleoside-triphosphatase activity;nucleotide binding	IEA
Afu4g11260	Afu4g11260-T	A. fumigatus Af293	Chr4_A_fumigatus_Af293:2,946,536..2,947,803(+)	Ortholog(s) have cytosol, nucleus localization	molecular_function	N/A	IEA
Afu4g11310	Afu4g11310-T	A. fumigatus Af293	Chr4_A_fumigatus_Af293:2,965,028..2,967,068(-)	Fructose-1,6-bisphosphatase	N/A	fructose 1,6-bisphosphate 1-phosphatase activity;phosphatase activity	IEA
Afu4g11330	Afu4g11330-T	A. fumigatus Af293	Chr4_A_fumigatus_Af293:2,975,120..2,976,651(+)	Ortholog(s) have ATPase activator activity, chaperone binding activity, role in cellular response to heat, positive regulation of ATPase activity, protein folding and cytosol localization	N/A	ATPase activator activity;chaperone binding	IEA
Afu4g11580	Afu4g11580-T	A. fumigatus Af293	Chr4_A_fumigatus_Af293:3,060,042..3,061,381(+)	Putative manganese-superoxide dismutase	superoxide dismutase activity	metal ion binding;superoxide dismutase activity	IEA
Afu4g11620	Afu4g11620-T	A. fumigatus Af293	Chr4_A_fumigatus_Af293:3,068,221..3,069,704(-)	Ortholog(s) have role in GINS complex assembly, double-strand break repair via break-induced replication, mitotic DNA replication initiation, mitotic DNA replication preinitiation complex assembly	molecular_function	N/A	IEA
Afu4g11660	Afu4g11660-T	A. fumigatus Af293	Chr4_A_fumigatus_Af293:3,083,851..3,086,019(+)	Ortholog(s) have methylated histone binding activity	N/A	methylated histone binding;zinc ion binding	IEA
Afu4g11690	Afu4g11690-T	A. fumigatus Af293	Chr4_A_fumigatus_Af293:3,087,470..3,089,449(-)	Ortholog(s) have cytosol localization	molecular_function	N/A	IEA
Afu4g11720	Afu4g11720-T	A. fumigatus Af293	Chr4_A_fumigatus_Af293:3,098,931..3,100,984(-)	Putative phosphatidyl synthase	N/A	hydrolase activity	IEA
Afu4g11730	Afu4g11730-T	A. fumigatus Af293	Chr4_A_fumigatus_Af293:3,101,683..3,103,518(+)	Putative glycerol dehydrogenase	N/A	oxidoreductase activity	IEA
Afu4g11890	Afu4g11890-T	A. fumigatus Af293	Chr4_A_fumigatus_Af293:3,137,133..3,139,693(-)	Putative serine/threonine kinase	N/A	ATP binding;protein kinase activity;protein serine/threonine kinase activity;protein tyrosine kinase activity	IEA
Afu4g11930	Afu4g11930-T	A. fumigatus Af293	Chr4_A_fumigatus_Af293:3,146,886..3,148,184(+)	Ortholog(s) have oxidized purine nucleobase lesion DNA N-glycosylase activity	N/A	DNA-(apurinic or apyrimidinic site) endonuclease activity;damaged DNA binding;hydrolase activity, hydrolyzing N-glycosyl compounds;nucleic acid binding;oxidized purine nucleobase lesion DNA N-glycosylase activity;zinc ion binding	IEA
Afu4g12000	Afu4g12000-T	A. fumigatus Af293	Chr4_A_fumigatus_Af293:3,156,063..3,158,526(-)	Putative phosphatidylinositol phospholipase C	N/A	phosphatidylinositol phospholipase C activity;phosphoric diester hydrolase activity	IEA
Afu4g12060	Afu4g12060-T	A. fumigatus Af293	Chr4_A_fumigatus_Af293:3,170,749..3,172,683(+)	Ortholog(s) have role in cellular response to biotic stimulus, cellular response to starvation and filamentous growth of a population of unicellular organisms in response to biotic stimulus, more	molecular_function	N/A	IEA
Afu4g12080	Afu4g12080-T	A. fumigatus Af293	Chr4_A_fumigatus_Af293:3,178,775..3,179,859(+)	Ortholog(s) have ubiquitin conjugating enzyme activity, ubiquitin-protein transferase activity and role in free ubiquitin chain polymerization, postreplication repair, protein K63-linked ubiquitination	N/A	acid-amino acid ligase activity;protein homodimerization activity;ubiquitin-protein transferase activity	IEA
Afu4g12100	Afu4g12100-T	A. fumigatus Af293	Chr4_A_fumigatus_Af293:3,181,890..3,182,668(-)	Ortholog(s) have role in cellular response to biotic stimulus, cellular response to starvation and cytoplasmic translation, more	molecular_function	protein binding	IEA
Afu4g12160	Afu4g12160-T	A. fumigatus Af293	Chr4_A_fumigatus_Af293:3,190,152..3,193,450(-)	Ortholog(s) have cyclin-dependent protein serine/threonine kinase activator activity	N/A	cyclin-dependent protein serine/threonine kinase regulator activity	IEA
Afu4g12210	Afu4g12210-T	A. fumigatus Af293	Chr4_A_fumigatus_Af293:3,203,541..3,209,120(-)	Ortholog(s) have 5' overhang single-stranded DNA endodeoxyribonuclease activity, 5'-flap endonuclease activity, ATP-dependent DNA helicase activity and chromatin binding, more	N/A	5'-flap endonuclease activity;ATP-dependent DNA helicase activity;single-stranded DNA endodeoxyribonuclease activity;single-stranded DNA-dependent ATPase activity;telomeric DNA binding	IEA
Afu4g12310	Afu4g12310-T	A. fumigatus Af293	Chr4_A_fumigatus_Af293:3,223,486..3,226,403(-)	Ortholog(s) have role in cellular response to biotic stimulus, cellular response to starvation and filamentous growth of a population of unicellular organisms in response to biotic stimulus, more	molecular_function	N/A	IEA
Afu4g12340	Afu4g12340-T	A. fumigatus Af293	Chr4_A_fumigatus_Af293:3,231,239..3,232,201(+)	Putative mitochondrial carrier protein	molecular_function	N/A	IEA
Afu4g12430	Afu4g12430-T	A. fumigatus Af293	Chr4_A_fumigatus_Af293:3,261,903..3,263,080(+)	Ortholog(s) have role in DNA strand elongation involved in mitotic DNA replication, double-strand break repair via break-induced replication, mitotic DNA replication initiation	molecular_function	N/A	IEA
Afu4g12600	Afu4g12600-T	A. fumigatus Af293	Chr4_A_fumigatus_Af293:3,306,503..3,308,413(-)	phosphoribosylaminoimidazole carboxylase	N/A	5-(carboxyamino)imidazole ribonucleotide mutase activity;ATP binding;catalytic activity;metal ion binding;phosphoribosylaminoimidazole carboxylase activity	IEA
Afu4g12650	Afu4g12650-T	A. fumigatus Af293	Chr4_A_fumigatus_Af293:3,319,354..3,321,411(-)	Ortholog(s) have H3 histone acetyltransferase activity, lysine-acetylated histone binding activity	N/A	H3 histone acetyltransferase activity;lysine-acetylated histone binding;protein binding	IEA
Afu4g12670	Afu4g12670-T	A. fumigatus Af293	Chr4_A_fumigatus_Af293:3,321,651..3,323,392(+)	Ortholog(s) have role in DNA repair, intra-S DNA damage checkpoint, mitotic DNA replication checkpoint, mitotic G2 DNA damage checkpoint and checkpoint clamp complex, cytosol, site of double-strand break localization	molecular_function	N/A	IEA
Afu4g12680	Afu4g12680-T	A. fumigatus Af293	Chr4_A_fumigatus_Af293:3,323,678..3,328,344(-)	Ortholog(s) have ATPase activity, G-quadruplex DNA binding, adenylate kinase activity, double-stranded telomeric DNA binding, single-stranded telomeric DNA binding activity	N/A	ATP binding;ATPase activity;G-quadruplex DNA binding;adenylate kinase activity;double-stranded telomeric DNA binding;nucleotide binding;single-stranded telomeric DNA binding	IEA
Afu4g12720	Afu4g12720-T	A. fumigatus Af293	Chr4_A_fumigatus_Af293:3,336,404..3,338,404(-)	Ortholog(s) have phosphoprotein phosphatase activity, role in endoplasmic reticulum unfolded protein response, protein dephosphorylation, traversing start control point of mitotic cell cycle and endoplasmic reticulum localization	N/A	hydrolase activity;phosphoprotein phosphatase activity	IEA
Afu4g12850	Afu4g12850-T	A. fumigatus Af293	Chr4_A_fumigatus_Af293:3,365,625..3,367,567(+)	Calnexin, ER membrane chaperone involved in folding of glycoproteins directed to the secretory pathway	N/A	calcium ion binding;carbohydrate binding;protein binding;unfolded protein binding	IEA, IMP
Afu4g12970	Afu4g12970-T	A. fumigatus Af293	Chr4_A_fumigatus_Af293:3,392,099..3,394,699(-)	Pheromone processing endoprotease	N/A	serine-type endopeptidase activity;serine-type endopeptidase inhibitor activity	IEA
Afu4g12990	Afu4g12990-T	A. fumigatus Af293	Chr4_A_fumigatus_Af293:3,402,102..3,403,373(+)	Putative thioredoxin reductase	N/A	ferrous iron binding;oxidoreductase activity;thioredoxin-disulfide reductase activity	IEA
Afu4g13120	Afu4g13120-T	A. fumigatus Af293	Chr4_A_fumigatus_Af293:3,434,332..3,436,853(-)	Putative glutamine synthetase	N/A	catalytic activity;glutamate-ammonia ligase activity	IEA
Afu4g13170	Afu4g13170-T	A. fumigatus Af293	Chr4_A_fumigatus_Af293:3,448,364..3,450,035(-)	G-protein complex beta subunit	N/A	G-protein alpha-subunit binding;GDP-dissociation inhibitor activity;protein binding;protein kinase C binding;ribosome binding	IEA
Afu4g13270	Afu4g13270-T	A. fumigatus Af293	Chr4_A_fumigatus_Af293:3,474,076..3,476,017(-)	Ortholog(s) have role in cellular response to drug, cellular sphingolipid homeostasis, negative regulation of sphingolipid biosynthetic process, response to unfolded protein and SPOTS complex localization	molecular_function	N/A	IEA
Afu4g13530	Afu4g13530-T	A. fumigatus Af293	Chr4_A_fumigatus_Af293:3,540,121..3,543,405(-)	Ortholog(s) have alpha,alpha-trehalase activity, calcium ion binding activity	N/A	alpha,alpha-trehalase activity;calcium ion binding;catalytic activity	IEA
Afu4g13670	Afu4g13670-T	A. fumigatus Af293	Chr4_A_fumigatus_Af293:3,577,079..3,579,875(-)	Putative WSC domain protein	molecular_function	N/A	IEA
Afu4g13680	Afu4g13680-T	A. fumigatus Af293	Chr4_A_fumigatus_Af293:3,583,366..3,584,393(-)	Putative phosphatidylserine synthase	N/A	CDP-diacylglycerol-serine O-phosphatidyltransferase activity;phosphotransferase activity, for other substituted phosphate groups	IEA
Afu4g13720	Afu4g13720-T	A. fumigatus Af293	Chr4_A_fumigatus_Af293:3,590,752..3,593,138(+)	mitogen-activated protein kinase	N/A	ATP binding;MAP kinase activity;protein kinase activity;protein tyrosine kinase activity	IEA, IMP
Afu5g01230	Afu5g01230-T	A. fumigatus Af293	Chr5_A_fumigatus_Af293:308,561..309,772(+)	RTA1 domain protein	N/A	phospholipid-translocating ATPase activity	IEA
Afu5g01310	Afu5g01310-T	A. fumigatus Af293	Chr5_A_fumigatus_Af293:329,185..330,744(-)	Has domain(s) with predicted role in response to stress and integral component of membrane localization	molecular_function	N/A	IEA
Afu5g01440	Afu5g01440-T	A. fumigatus Af293	Chr5_A_fumigatus_Af293:376,504..377,687(-)	Ortholog(s) have thioredoxin peroxidase activity, role in cell redox homeostasis, cellular response to oxidative stress, response to metal ion and peroxisome, plasma membrane localization	N/A	oxidoreductase activity;thioredoxin peroxidase activity	IEA
Afu5g01800	Afu5g01800-T	A. fumigatus Af293	Chr5_A_fumigatus_Af293:455,698..456,944(-)	DNA repair protein	N/A	damaged DNA binding;nucleotide binding;zinc ion binding	IEA
Afu5g01870	Afu5g01870-T	A. fumigatus Af293	Chr5_A_fumigatus_Af293:474,270..476,459(+)	Ortholog(s) have ATPase activity, DNA clamp loader activity and role in UV-damage excision repair, leading strand elongation, mitotic DNA damage checkpoint, sister chromatid cohesion	N/A	ATP binding;ATPase activity;DNA binding;DNA clamp loader activity;nucleotide binding	IEA
Afu5g01980	Afu5g01980-T	A. fumigatus Af293	Chr5_A_fumigatus_Af293:505,597..510,023(+)	Major class 2 histone deacetylase	histone deacetylase activity (H3-K9 specific)	histone deacetylase activity (H3-K14 specific)	IEA
Afu5g02010	Afu5g02010-T	A. fumigatus Af293	Chr5_A_fumigatus_Af293:514,172..518,381(+)	Ortholog(s) have metalloendopeptidase activity	N/A	catalytic activity;metal ion binding;metalloendopeptidase activity	IEA
Afu5g02180	Afu5g02180-T	A. fumigatus Af293	Chr5_A_fumigatus_Af293:559,007..560,286(+)	Cysteine synthase (o-acetylserine (thiol)-lyase)	N/A	cysteine synthase activity	IEA
Afu5g02290	Afu5g02290-T	A. fumigatus Af293	Chr5_A_fumigatus_Af293:589,449..592,756(-)	Ortholog(s) have chloride transmembrane transporter activity, potassium uptake transmembrane transporter activity	N/A	cation transmembrane transporter activity;chloride transmembrane transporter activity;potassium ion transmembrane transporter activity	IEA
Afu5g02430	Afu5g02430-T	A. fumigatus Af293	Chr5_A_fumigatus_Af293:625,685..628,600(+)	Has domain(s) with predicted ATP binding, DNA binding, DNA ligase (ATP) activity and role in DNA recombination, DNA repair	N/A	ATP binding;DNA binding;DNA ligase (ATP) activity	IEA
Afu5g02450	Afu5g02450-T	A. fumigatus Af293	Chr5_A_fumigatus_Af293:631,975..633,093(+)	Putative polyprenyl synthetase	N/A	dimethylallyltranstransferase activity;geranyltranstransferase activity;protein farnesyltransferase activity	IEA
Afu5g02520	Afu5g02520-T	A. fumigatus Af293	Chr5_A_fumigatus_Af293:650,260..652,927(+)	Ortholog(s) have DNA replication origin binding, chromatin binding, single-stranded DNA binding, single-stranded DNA-dependent ATP-dependent DNA helicase activity	N/A	ATP binding;DNA binding;DNA helicase activity;DNA replication origin binding;chromatin binding;nucleotide binding;single-stranded DNA binding	IEA
Afu5g02570	Afu5g02570-T	A. fumigatus Af293	Chr5_A_fumigatus_Af293:665,117..677,364(+)	Ortholog(s) have histone acetyltransferase activity	N/A	binding;histone acetyltransferase activity;phosphotransferase activity, alcohol group as acceptor;protein binding;transferase activity, transferring phosphorus-containing groups	IEA
Afu5g03070	Afu5g03070-T	A. fumigatus Af293	Chr5_A_fumigatus_Af293:831,419..832,848(-)	Ortholog(s) have cytosol, nucleus localization	molecular_function	protein binding	IEA
Afu5g03130	Afu5g03130-T	A. fumigatus Af293	Chr5_A_fumigatus_Af293:847,395..849,301(+)	Ortholog(s) have sequence-specific DNA binding activity and role in CENP-A containing chromatin organization, kinetochore assembly, mitotic sister chromatid segregation, negative regulation of G0 to G1 transition	N/A	protein binding;sequence-specific DNA binding	IEA
Afu5g03320	Afu5g03320-T	A. fumigatus Af293	Chr5_A_fumigatus_Af293:894,427..897,694(+)	Ortholog(s) have role in transcription initiation from RNA polymerase II promoter and nucleus localization	N/A	ATP binding;ATP-dependent DNA helicase activity;DNA binding;helicase activity;hydrolase activity;nucleic acid binding	IEA
Afu5g03450	Afu5g03450-T	A. fumigatus Af293	Chr5_A_fumigatus_Af293:935,178..936,663(+)	Ortholog(s) have 5'-flap endonuclease activity, role in DNA-dependent DNA replication, double-strand break repair via homologous recombination, recombination within rDNA repeats and Slx1-Slx4 complex, nucleolar chromatin localization	N/A	5'-flap endonuclease activity;endonuclease activity, active with either ribo- or deoxyribonucleic acids and producing 3'-phosphomonoesters	IEA
Afu5g03490	Afu5g03490-T	A. fumigatus Af293	Chr5_A_fumigatus_Af293:943,224..944,415(-)	Putative nucleoside diphosphate kinase	N/A	ATP binding;NAD binding;nucleoside diphosphate kinase activity	IEA
Afu5g03500	Afu5g03500-T	A. fumigatus Af293	Chr5_A_fumigatus_Af293:944,579..947,906(+)	Ortholog(s) have endoplasmic reticulum localization	N/A	carbohydrate binding;catalytic activity;hydrolase activity, hydrolyzing O-glycosyl compounds	IEA
Afu5g03610	Afu5g03610-T	A. fumigatus Af293	Chr5_A_fumigatus_Af293:969,409..971,182(-)	Ortholog(s) have protein phosphatase type 1 regulator activity, ubiquitin binding activity	N/A	protein binding;protein phosphatase type 1 regulator activity;ubiquitin binding	IEA
Afu5g03790	Afu5g03790-T	A. fumigatus Af293	Chr5_A_fumigatus_Af293:1,018,189..1,020,263(-)	Putative ferroxidase	N/A	copper ion binding;ferroxidase activity;hydroquinone:oxygen oxidoreductase activity;iron ion transmembrane transporter activity;oxidoreductase activity	IEP
Afu5g03800	Afu5g03800-T	A. fumigatus Af293	Chr5_A_fumigatus_Af293:1,020,565..1,023,970(+)	Putative high-affinity iron permease	N/A	ferrous iron transmembrane transporter activity;iron ion transmembrane transporter activity	IEP
Afu5g03850	Afu5g03850-T	A. fumigatus Af293	Chr5_A_fumigatus_Af293:1,032,426..1,033,385(+)	Ortholog(s) have role in conidiophore development, conidium formation, hyphal growth, regulation of protein secretion, response to salt stress, sporocarp development involved in sexual reproduction	N/A	catalytic activity;chitinase activity;hydrolase activity, hydrolyzing O-glycosyl compounds	IEA
Afu5g03920	Afu5g03920-T	A. fumigatus Af293	Chr5_A_fumigatus_Af293:1,042,978..1,045,263(-)	bZIP transcription factor required for adaption to both iron depletion and excess and for transcriptional activation of the siderophore system	N/A	DNA binding;DNA-binding transcription factor activity;sequence-specific DNA binding;transcription coactivator activity;transcription regulatory region DNA binding	IEA, IMP
Afu5g04060	Afu5g04060-T	A. fumigatus Af293	Chr5_A_fumigatus_Af293:1,080,697..1,081,797(+)	Ortholog(s) have ubiquitin-protein transferase activity	N/A	acid-amino acid ligase activity;ubiquitin-protein transferase activity	IEA
Afu5g04100	Afu5g04100-T	A. fumigatus Af293	Chr5_A_fumigatus_Af293:1,088,912..1,090,205(-)	Putative G-protein coupled receptor	molecular_function	N/A	IEA
Afu5g04130	Afu5g04130-T	A. fumigatus Af293	Chr5_A_fumigatus_Af293:1,094,086..1,095,770(+)	Putative cyclin-dependent protein kinase	N/A	ATP binding;cyclin-dependent protein serine/threonine kinase activity;protein kinase activity;protein tyrosine kinase activity	IEA
Afu5g04170	Afu5g04170-T	A. fumigatus Af293	Chr5_A_fumigatus_Af293:1,108,176..1,110,583(+)	Heat shock protein	N/A	ATP binding;ATPase activity, coupled;chaperone binding;unfolded protein binding	IEA, IMP
Afu5g04320	Afu5g04320-T	A. fumigatus Af293	Chr5_A_fumigatus_Af293:1,157,918..1,159,806(-)	Ortholog(s) have GTPase activity and role in ER to Golgi vesicle-mediated transport, Golgi organization, cellular response to drug, negative regulation of G0 to G1 transition, protein secretion	N/A	GTP binding;GTPase activity	IEA
Afu5g04333	Afu5g04333-T	A. fumigatus Af293	Chr5_A_fumigatus_Af293:1,164,605..1,166,740(+)	Ortholog(s) have cytosol, nucleus localization	N/A	zinc ion binding	IEA
Afu5g04380	Afu5g04380-T	A. fumigatus Af293	Chr5_A_fumigatus_Af293:1,182,117..1,183,928(-)	Has domain(s) with predicted DNA binding activity and role in DNA recombination, double-strand break repair	N/A	DNA binding	IEA
Afu5g05480	Afu5g05480-T	A. fumigatus Af293	Chr5_A_fumigatus_Af293:1,273,290..1,274,062(+)	Ras-related signaling protein	N/A	GDP binding;GTP binding;GTPase activity	IEA, IEP
Afu5g05550	Afu5g05550-T	A. fumigatus Af293	Chr5_A_fumigatus_Af293:1,291,988..1,297,577(+)	Class V myosin	N/A	ATP binding;actin filament binding;calmodulin binding;microfilament motor activity;motor activity;protein binding	IEA
Afu5g05570	Afu5g05570-T	A. fumigatus Af293	Chr5_A_fumigatus_Af293:1,299,090..1,299,809(-)	Ortholog(s) have ATP binding, nucleoside-triphosphatase activity	N/A	ATP binding;nucleoside-triphosphatase activity	IEA
Afu5g05640	Afu5g05640-T	A. fumigatus Af293	Chr5_A_fumigatus_Af293:1,315,190..1,316,091(-)	Has domain(s) with predicted role in response to stress and integral component of membrane localization	molecular_function	N/A	IEA
Afu5g05680	Afu5g05680-T	A. fumigatus Af293	Chr5_A_fumigatus_Af293:1,322,763..1,324,274(+)	Ortholog(s) have translation release factor activity, codon specific activity and role in DNA-templated transcription, termination, asexual sporulation resulting in formation of a cellular spore, cytoplasmic translational termination	N/A	translation release factor activity;translation release factor activity, codon specific	IEA
Afu5g05770	Afu5g05770-T	A. fumigatus Af293	Chr5_A_fumigatus_Af293:1,344,750..1,346,997(-)	1,3-beta-glucan synthase	N/A	1,3-beta-D-glucan synthase activity	IEA
Afu5g05890	Afu5g05890-T	A. fumigatus Af293	Chr5_A_fumigatus_Af293:1,380,154..1,382,614(+)	Ortholog(s) have NADH kinase activity, role in NADP biosynthetic process, cellular response to oxidative stress and mitochondrial matrix localization	N/A	NAD+ kinase activity;NADH kinase activity	IEA
Afu5g05900	Afu5g05900-T	A. fumigatus Af293	Chr5_A_fumigatus_Af293:1,382,861..1,386,797(+)	Ortholog(s) have protein serine/threonine kinase activity	N/A	ATP binding;phospholipid binding;protein kinase activity;protein serine/threonine kinase activity;protein tyrosine kinase activity	IEA
Afu5g05960	Afu5g05960-T	A. fumigatus Af293	Chr5_A_fumigatus_Af293:1,397,577..1,400,328(-)	Putative serine/threonine protein kinase	N/A	ATP binding;protein kinase activity;protein tyrosine kinase activity;transferase activity, transferring phosphorus-containing groups	IEA
Afu5g06040	Afu5g06040-T	A. fumigatus Af293	Chr5_A_fumigatus_Af293:1,434,071..1,436,944(+)	Ortholog(s) have ubiquitin binding activity, role in negative regulation of protein catabolic process, nucleotide-excision repair, protein ubiquitination and cytosol, nuclear envelope localization	N/A	damaged DNA binding;protein binding;ubiquitin binding	IEA
Afu5g06080	Afu5g06080-T	A. fumigatus Af293	Chr5_A_fumigatus_Af293:1,451,623..1,452,326(-)	Ortholog(s) have role in DNA recombinase assembly, gene conversion at mating-type locus, meiotic DNA repair synthesis, meiotic joint molecule formation, positive regulation of DNA binding, strand invasion	molecular_function	N/A	IEA
Afu5g06100	Afu5g06100-T	A. fumigatus Af293	Chr5_A_fumigatus_Af293:1,454,911..1,456,820(-)	Ortholog(s) have SUMO activating enzyme activity, role in protein sumoylation and SUMO activating enzyme complex, cytosol localization	N/A	SUMO activating enzyme activity;ubiquitin-like modifier activating enzyme activity	IEA
Afu5g06140	Afu5g06140-T	A. fumigatus Af293	Chr5_A_fumigatus_Af293:1,466,444..1,468,168(+)	Ortholog(s) have histone acetyltransferase activity, role in regulation of transcription from RNA polymerase II promoter, tRNA wobble uridine modification and Elongator holoenzyme complex, cytosol, nucleus localization	N/A	catalytic activity;histone acetyltransferase activity;iron-sulfur cluster binding	IEA
Afu5g06350	Afu5g06350-T	A. fumigatus Af293	Chr5_A_fumigatus_Af293:1,529,226..1,529,912(-)	Putative transcription factor and DNA repair protein	N/A	DNA binding;DNA-binding transcription factor activity;methyltransferase activity;sequence-specific DNA binding;zinc ion binding	IEA
Afu5g06420	Afu5g06420-T	A. fumigatus Af293	Chr5_A_fumigatus_Af293:1,549,386..1,553,242(+)	Ortholog(s) have MAP kinase kinase kinase activity, MAP kinase kinase kinase kinase activity, SAM domain binding activity	N/A	ATP binding;MAP kinase kinase kinase activity;SAM domain binding;protein binding;protein kinase activity;protein tyrosine kinase activity	IEA
Afu5g06520	Afu5g06520-T	A. fumigatus Af293	Chr5_A_fumigatus_Af293:1,591,289..1,593,037(+)	Ortholog(s) have role in cellular response to oxidative stress, response to osmotic stress, ribosomal small subunit biogenesis, ribosomal small subunit export from nucleus	molecular_function	N/A	IEA
Afu5g06610	Afu5g06610-T	A. fumigatus Af293	Chr5_A_fumigatus_Af293:1,618,743..1,620,608(+)	Ortholog(s) have glutathione synthase activity and role in cellular response to cadmium ion, detoxification of cadmium ion, glutathione biosynthetic process, phytochelatin biosynthetic process, phytochelatin-metal complex formation	N/A	ATP binding;glutathione synthase activity	IEA
Afu5g06750	Afu5g06750-T	A. fumigatus Af293	Chr5_A_fumigatus_Af293:1,659,698..1,665,004(+)	Putative protein kinase for translation initiation factor eIF2	eukaryotic translation initiation factor 2alpha kinase activity	ATP binding;eukaryotic translation initiation factor 2alpha kinase activity;protein binding;protein homodimerization activity;protein kinase activity;protein tyrosine kinase activity	IEA, IMP
Afu5g07040	Afu5g07040-T	A. fumigatus Af293	Chr5_A_fumigatus_Af293:1,743,117..1,744,393(-)	Ortholog(s) have ubiquitin-protein transferase activity	N/A	acid-amino acid ligase activity;protein binding;ubiquitin-protein transferase activity	IEA
Afu5g07150	Afu5g07150-T	A. fumigatus Af293	Chr5_A_fumigatus_Af293:1,777,140..1,779,038(+)	Ortholog(s) have phosphatidylinositol-3-phosphate binding, protein transporter activity and role in ascospore-type prospore membrane assembly, intracellular protein transport, retrograde transport, endosome to Golgi	N/A	phosphatidylinositol binding;phosphatidylinositol-3-phosphate binding;protein transporter activity	IEA
Afu5g07320	Afu5g07320-T	A. fumigatus Af293	Chr5_A_fumigatus_Af293:1,821,970..1,824,797(+)	Putative polyADP-ribose polymerase (PARP)	N/A	NAD+ ADP-ribosyltransferase activity	IEA
Afu5g07370	Afu5g07370-T	A. fumigatus Af293	Chr5_A_fumigatus_Af293:1,842,511..1,844,081(-)	Ortholog(s) have metal ion binding, poly(A)-specific ribonuclease activity	N/A	metal ion binding;nucleic acid binding;poly(A)-specific ribonuclease activity	IEA
Afu5g07740	Afu5g07740-T	A. fumigatus Af293	Chr5_A_fumigatus_Af293:1,932,049..1,934,459(-)	Ku70, component of the nonhomologous end-joining machinery	N/A	ATP-dependent DNA helicase activity;DNA binding;damaged DNA binding;protein heterodimerization activity;telomeric DNA binding	IEA, IMP
Afu5g07780	Afu5g07780-T	A. fumigatus Af293	Chr5_A_fumigatus_Af293:1,942,829..1,944,341(+)	Putative squalene monooxygenase	N/A	drug binding;flavin adenine dinucleotide binding;squalene monooxygenase activity	IEA
Afu5g08130	Afu5g08130-T	A. fumigatus Af293	Chr5_A_fumigatus_Af293:2,057,023..2,059,024(-)	Ortholog(s) have P-P-bond-hydrolysis-driven protein transmembrane transporter activity, peptide transporter activity, signal sequence binding activity	N/A	P-P-bond-hydrolysis-driven protein transmembrane transporter activity;peptide transporter activity;signal sequence binding	IEA
Afu5g08170	Afu5g08170-T	A. fumigatus Af293	Chr5_A_fumigatus_Af293:2,069,544..2,070,920(+)	Ortholog(s) have Atg8 ligase activity, role in C-terminal protein lipidation, CVT pathway, autophagosome assembly, late nucleophagy, mitophagy, piecemeal microautophagy of nucleus and cytosol, nucleus localization	N/A	Atg8 ligase activity	IEA
Afu5g08390	Afu5g08390-T	A. fumigatus Af293	Chr5_A_fumigatus_Af293:2,130,224..2,134,138(-)	Putative response regulator, part of a two-component signal transduction system	N/A	phosphorelay response regulator activity	IEA
Afu5g08410	Afu5g08410-T	A. fumigatus Af293	Chr5_A_fumigatus_Af293:2,134,542..2,135,780(-)	Ortholog(s) have role in cellular response to biotic stimulus, cellular response to starvation and filamentous growth of a population of unicellular organisms in response to biotic stimulus, more	molecular_function	N/A	IEA
Afu5g08420	Afu5g08420-T	A. fumigatus Af293	Chr5_A_fumigatus_Af293:2,136,510..2,140,184(-)	Putative transmembrane osmosensor with homology to S. cerevisiae Sho1p	N/A	MAP-kinase scaffold activity;osmosensor activity;protein binding	IEA, IMP
Afu5g08480	Afu5g08480-T	A. fumigatus Af293	Chr5_A_fumigatus_Af293:2,154,834..2,156,772(-)	Putative protein serine/threonine kinase	N/A	ATP binding;protein kinase activity;protein tyrosine kinase activity;transferase activity, transferring phosphorus-containing groups	IEA
Afu5g08530	Afu5g08530-T	A. fumigatus Af293	Chr5_A_fumigatus_Af293:2,164,792..2,165,912(-)	Ortholog(s) have phosphatidylinositol-3,5-bisphosphate binding activity and role in macroautophagy, piecemeal microautophagy of nucleus	N/A	phosphatidylinositol binding;protein binding	IEA
Afu5g08550	Afu5g08550-T	A. fumigatus Af293	Chr5_A_fumigatus_Af293:2,170,652..2,175,237(-)	rho guanyl-nucleotide exchange factor	N/A	GTPase regulator activity;Rho guanyl-nucleotide exchange factor activity	IMP
Afu5g08580	Afu5g08580-T	A. fumigatus Af293	Chr5_A_fumigatus_Af293:2,179,659..2,181,784(-)	Putative alpha-1,6-mannosyltransferase that initiates the linkage of the N-glycan outer chain	N/A	alpha-1,6-mannosyltransferase activity	IEA
Afu5g08660	Afu5g08660-T	A. fumigatus Af293	Chr5_A_fumigatus_Af293:2,199,845..2,201,321(-)	Ortholog(s) have Smc5-Smc6 complex localization	molecular_function	N/A	IEA
Afu5g08800	Afu5g08800-T	A. fumigatus Af293	Chr5_A_fumigatus_Af293:2,255,186..2,256,928(+)	Ortholog(s) have role in conidiophore development, hyphal growth, regulation of MAP kinase activity, response to cold, response to heat, sporocarp development involved in sexual reproduction, syncytium formation by plasma membrane fusion	molecular_function	N/A	IEA
Afu5g08830	Afu5g08830-T	A. fumigatus Af293	Chr5_A_fumigatus_Af293:2,265,787..2,268,455(+)	Putative woronin body protein	N/A	ribosome binding;translation elongation factor activity	IMP
Afu5g08890	Afu5g08890-T	A. fumigatus Af293	Chr5_A_fumigatus_Af293:2,281,402..2,284,083(+)	Putative homoaconitase	N/A	4 iron, 4 sulfur cluster binding;homoaconitate hydratase activity	IEP
Afu5g08950	Afu5g08950-T	A. fumigatus Af293	Chr5_A_fumigatus_Af293:2,296,267..2,299,743(-)	Ortholog(s) have GTPase activity, signal transducer activity	N/A	GTP binding;GTPase activity;obsolete signal transducer activity	IEA
Afu5g09000	Afu5g09000-T	A. fumigatus Af293	Chr5_A_fumigatus_Af293:2,310,316..2,314,013(+)	Ortholog(s) have peptidyl-lysine N-acetyltransferase activity, acting on acetyl phosphate as donor activity	N/A	DNA-directed DNA polymerase activity;damaged DNA binding;peptidyl-lysine acetyltransferase activity	IEA
Afu5g09100	Afu5g09100-T	A. fumigatus Af293	Chr5_A_fumigatus_Af293:2,339,952..2,343,376(+)	Putative mitogen activated protein kinase (MAPK)	N/A	ATP binding;protein kinase activity;protein tyrosine kinase activity;transferase activity, transferring phosphorus-containing groups	IEA
Afu5g09210	Afu5g09210-T	A. fumigatus Af293	Chr5_A_fumigatus_Af293:2,365,082..2,367,643(-)	Autophagic (vacuolar) serine protease	N/A	identical protein binding;serine-type endopeptidase activity	IEA
Afu5g09240	Afu5g09240-T	A. fumigatus Af293	Chr5_A_fumigatus_Af293:2,379,289..2,380,850(+)	Cu/Zn superoxide dismutase	superoxide dismutase activity	metal ion binding	IEA
Afu5g09300	Afu5g09300-T	A. fumigatus Af293	Chr5_A_fumigatus_Af293:2,393,366..2,395,920(+)	Putative amino acid transporter	N/A	L-arginine transmembrane transporter activity;L-aspartate transmembrane transporter activity;L-glutamate transmembrane transporter activity;L-histidine transmembrane transporter activity;L-lysine transmembrane transporter activity;L-serine transmembrane transporter activity;L-tyrosine transmembrane	IEA
Afu5g09310	Afu5g09310-T	A. fumigatus Af293	Chr5_A_fumigatus_Af293:2,396,247..2,397,286(-)	Bax Inhibitor family protein	molecular_function	N/A	IEA
Afu5g09360	Afu5g09360-T	A. fumigatus Af293	Chr5_A_fumigatus_Af293:2,408,570..2,410,482(-)	calcineurin a catalytic subunit	N/A	calcium-dependent protein serine/threonine phosphatase activity;hydrolase activity	IEA
Afu5g09520	Afu5g09520-T	A. fumigatus Af293	Chr5_A_fumigatus_Af293:2,458,074..2,461,333(+)	Ortholog(s) have role in cellular protein localization and Golgi apparatus, cytosol localization	molecular_function	N/A	IEA
Afu5g09540	Afu5g09540-T	A. fumigatus Af293	Chr5_A_fumigatus_Af293:2,463,467..2,465,098(+)	Ortholog(s) have histone acetyltransferase activity (H3-K56 specific) activity, role in cellular response to DNA damage stimulus, chromatin silencing at centromere, histone H3-K56 acetylation and nucleus localization	N/A	H3 histone acetyltransferase activity;histone acetyltransferase activity;histone acetyltransferase activity (H3-K56 specific)	IEA
Afu5g09560	Afu5g09560-T	A. fumigatus Af293	Chr5_A_fumigatus_Af293:2,467,725..2,468,855(-)	Ortholog(s) have unfolded protein binding activity	N/A	protein binding;unfolded protein binding	IEA
Afu5g09900	Afu5g09900-T	A. fumigatus Af293	Chr5_A_fumigatus_Af293:2,562,290..2,563,248(+)	Has domain(s) with predicted role in response to stress and integral component of membrane localization	molecular_function	N/A	IEA
Afu5g10270	Afu5g10270-T	A. fumigatus Af293	Chr5_A_fumigatus_Af293:2,631,019..2,631,624(+)	Ortholog(s) have identical protein binding, mRNA binding, unfolded protein binding activity	N/A	mRNA binding;unfolded protein binding	IEA
Afu5g10480	Afu5g10480-T	A. fumigatus Af293	Chr5_A_fumigatus_Af293:2,676,338..2,677,974(-)	Ortholog(s) have URM1 activating enzyme activity, nitrate reductase (NADPH) activity, protein adenylyltransferase activity, thiosulfate sulfurtransferase activity	N/A	URM1 activating enzyme activity;nitrate reductase (NADPH) activity;protein adenylyltransferase activity;thiosulfate sulfurtransferase activity;ubiquitin-like modifier activating enzyme activity	IEA
Afu5g10740	Afu5g10740-T	A. fumigatus Af293	Chr5_A_fumigatus_Af293:2,747,125..2,747,943(-)	Ortholog(s) have role in cellular response to DNA damage stimulus, proteasome assembly, ubiquitin-dependent protein catabolic process and cytoplasm, nucleus localization	molecular_function	N/A	IEA
Afu5g10890	Afu5g10890-T	A. fumigatus Af293	Chr5_A_fumigatus_Af293:2,785,359..2,788,842(-)	Ortholog(s) have ATP-dependent 3'-5' DNA helicase activity, ATP-dependent four-way junction helicase activity, DNA replication origin binding and single-stranded DNA binding, more	N/A	ATP binding;ATP-dependent 3'-5' DNA helicase activity;DNA binding;DNA replication origin binding;four-way junction helicase activity;nucleotide binding;single-stranded DNA binding;single-stranded DNA-dependent ATP-dependent DNA helicase activity;single-stranded DNA-dependent ATPase activity	IEA
Afu5g11230	Afu5g11230-T	A. fumigatus Af293	Chr5_A_fumigatus_Af293:2,869,941..2,872,508(-)	Ras family GTPase protein	N/A	CTP binding;GDP binding;GTP binding;GTPase activity;UTP binding	IEA
Afu5g11260	Afu5g11260-T	A. fumigatus Af293	Chr5_A_fumigatus_Af293:2,883,756..2,886,983(-)	GATA transcription factor that regulates iron uptake	N/A	DNA-binding transcription factor activity;sequence-specific DNA binding;zinc ion binding	IEP
Afu5g11280	Afu5g11280-T	A. fumigatus Af293	Chr5_A_fumigatus_Af293:2,889,752..2,890,799(-)	Ortholog of A. nidulans FGSC A4 : AN10025, A. niger CBS 513.88 : An01g02420, A. oryzae RIB40 : AO090026000715, Neosartorya fischeri NRRL 181 : NFIA_075990 and Aspergillus clavatus NRRL 1 : ACLA_014360	molecular_function	catalytic activity	IEA
Afu5g11380	Afu5g11380-T	A. fumigatus Af293	Chr5_A_fumigatus_Af293:2,923,943..2,924,786(-)	Putative Rho-GDP dissociation inhibitor	N/A	Rho GDP-dissociation inhibitor activity	IEA
Afu5g11430	Afu5g11430-T	A. fumigatus Af293	Chr5_A_fumigatus_Af293:2,936,555..2,937,984(+)	Putative quinone oxidoreductase	N/A	2-alkenal reductase [NAD(P)] activity;AU-rich element binding;NADPH:quinone reductase activity;oxidoreductase activity;transferase activity, transferring acyl groups other than amino-acyl groups;zinc ion binding	IEA
Afu5g11550	Afu5g11550-T	A. fumigatus Af293	Chr5_A_fumigatus_Af293:2,962,227..2,964,135(+)	Ortholog(s) have double-stranded DNA 5'-3' exodeoxyribonuclease activity, single-stranded DNA endodeoxyribonuclease activity, tRNA (m5U54) methyltransferase activity and role in double-strand break repair, tRNA modification	N/A	RNA methyltransferase activity;S-adenosylmethionine-dependent tRNA (m5U54) methyltransferase activity;double-stranded DNA 5'-3' exodeoxyribonuclease activity;single-stranded DNA endodeoxyribonuclease activity;tRNA (m5U54) methyltransferase activity	IEA
Afu5g11580	Afu5g11580-T	A. fumigatus Af293	Chr5_A_fumigatus_Af293:2,969,538..2,970,763(-)	Ortholog(s) have cytosol, nucleus localization	molecular_function	N/A	IEA
Afu5g11610	Afu5g11610-T	A. fumigatus Af293	Chr5_A_fumigatus_Af293:2,982,088..2,986,417(-)	Ortholog(s) have histone-arginine N-methyltransferase activity	N/A	histone-arginine N-methyltransferase activity;methyltransferase activity	IEA
Afu5g11660	Afu5g11660-T	A. fumigatus Af293	Chr5_A_fumigatus_Af293:2,994,420..2,996,774(-)	Ortholog(s) have phosphatidylinositol-3,5-bisphosphate binding, ubiquitin binding activity	N/A	phosphatidylinositol binding;protein binding;ubiquitin binding	IEA
Afu5g11700	Afu5g11700-T	A. fumigatus Af293	Chr5_A_fumigatus_Af293:3,010,102..3,012,790(-)	Ortholog(s) have ATP binding, ATPase activity, dinucleotide insertion or deletion binding, heteroduplex DNA loop binding, single-stranded DNA binding activity	N/A	ATP binding;ATPase activity;dinucleotide insertion or deletion binding;heteroduplex DNA loop binding;mismatched DNA binding;single-stranded DNA binding	IEA
Afu5g11810	Afu5g11810-T	A. fumigatus Af293	Chr5_A_fumigatus_Af293:3,034,878..3,048,617(+)	Ortholog(s) have ATP-dependent microtubule motor activity, minus-end-directed, microtubule binding, minus-end directed microfilament motor activity	N/A	ATP binding;ATP-dependent microtubule motor activity, minus-end-directed;ATPase activity;microtubule binding;microtubule motor activity;nucleotide binding	IEA
Afu5g11820	Afu5g11820-T	A. fumigatus Af293	Chr5_A_fumigatus_Af293:3,048,671..3,051,312(-)	Ortholog(s) have cytosol, nucleus localization	N/A	DNA binding	IEA
Afu5g11840	Afu5g11840-T	A. fumigatus Af293	Chr5_A_fumigatus_Af293:3,052,952..3,058,536(+)	Ortholog(s) have protein serine/threonine kinase activity	N/A	ATP binding;protein kinase activity;protein serine/threonine kinase activity;protein tyrosine kinase activity	IEA
Afu5g12010	Afu5g12010-T	A. fumigatus Af293	Chr5_A_fumigatus_Af293:3,105,870..3,107,736(+)	Ortholog(s) have protein serine/threonine phosphatase activity	N/A	hydrolase activity;protein serine/threonine phosphatase activity	IEA
Afu5g12050	Afu5g12050-T	A. fumigatus Af293	Chr5_A_fumigatus_Af293:3,117,727..3,121,599(-)	Ortholog(s) have role in DNA recombination, double-strand break repair via nonhomologous end joining and DNA ligase IV complex, nuclear chromatin, nucleolus localization	N/A	ATP binding;DNA binding;DNA ligase (ATP) activity	IEA
Afu5g12110	Afu5g12110-T	A. fumigatus Af293	Chr5_A_fumigatus_Af293:3,138,869..3,140,724(+)	Ortholog(s) have histone methyltransferase activity (H3-K79 specific), nucleosomal histone binding activity	N/A	histone methyltransferase activity (H3-K79 specific);histone-lysine N-methyltransferase activity;nucleosomal histone binding	IEA
Afu5g12190	Afu5g12190-T	A. fumigatus Af293	Chr5_A_fumigatus_Af293:3,159,414..3,160,797(+)	Ortholog(s) have DNA translocase activity, TBP-class protein binding, transcription factor activity, core RNA polymerase II binding activity	N/A	TBP-class protein binding;obsolete transcription factor activity, core RNA polymerase II binding	IEA
Afu5g12250	Afu5g12250-T	A. fumigatus Af293	Chr5_A_fumigatus_Af293:3,179,873..3,182,846(+)	Ortholog(s) have role in cellular response to DNA damage stimulus, interspecies interaction between organisms and cytoplasmic mRNA processing body, cytosol, nuclear periphery, polysome localization	N/A	nuclease activity	IEA
Afu5g12260	Afu5g12260-T	A. fumigatus Af293	Chr5_A_fumigatus_Af293:3,182,916..3,184,685(+)	Putative disulfide isomerase	N/A	electron transfer activity;isomerase activity;protein disulfide isomerase activity;protein disulfide oxidoreductase activity;unfolded protein binding	IEA
Afu5g12600	Afu5g12600-T	A. fumigatus Af293	Chr5_A_fumigatus_Af293:3,263,440..3,267,345(-)	Ortholog(s) have role in nucleotide-excision repair, postreplication repair and nucleus, site of double-strand break localization	N/A	ATP binding;DNA binding;helicase activity;hydrolase activity, acting on acid anhydrides, in phosphorus-containing anhydrides;nucleic acid binding;zinc ion binding	IEA
Afu5g12660	Afu5g12660-T	A. fumigatus Af293	Chr5_A_fumigatus_Af293:3,279,065..3,288,604(-)	Putative phosphotidylinositol kinase	N/A	binding;protein binding;protein serine/threonine kinase activity	IEA
Afu5g12680	Afu5g12680-T	A. fumigatus Af293	Chr5_A_fumigatus_Af293:3,294,486..3,298,042(+)	Ortholog(s) have role in cellular protein localization, chromatin silencing at centromere, chromatin silencing at silent mating-type cassette and chromatin silencing at telomere, more	N/A	ubiquitin protein ligase binding;ubiquitin-protein transferase activity	IEA
Afu5g12790	Afu5g12790-T	A. fumigatus Af293	Chr5_A_fumigatus_Af293:3,353,314..3,355,167(-)	mitochondrial 3-hydroxyisobutyryl-CoA hydrolase, putative	N/A	3-hydroxyisobutyryl-CoA hydrolase activity	IEA
Afu5g12895	Afu5g12895-T	A. fumigatus Af293	Chr5_A_fumigatus_Af293:3,381,871..3,382,377(+)	Ortholog(s) have role in posttranscriptional gene silencing, production of small RNA involved in gene silencing by RNA	N/A	DNA binding	IEA
Afu5g12960	Afu5g12960-T	A. fumigatus Af293	Chr5_A_fumigatus_Af293:3,398,724..3,399,710(-)	Putative bZip-type transcription factor with similarity to atfA	N/A	DNA-binding transcription factor activity;sequence-specific DNA binding	IEA
Afu5g12990	Afu5g12990-T	A. fumigatus Af293	Chr5_A_fumigatus_Af293:3,406,140..3,408,009(-)	Snf1 protein kinase complex subunit	N/A	AMP-activated protein kinase activity;protein serine/threonine kinase activator activity	IEA
Afu5g13220	Afu5g13220-T	A. fumigatus Af293	Chr5_A_fumigatus_Af293:3,472,524..3,474,541(+)	Ortholog(s) have crossover junction endodeoxyribonuclease activity and role in DNA repair, DNA topological change, regulation of reciprocal meiotic recombination, resolution of meiotic recombination intermediates	N/A	DNA binding;crossover junction endodeoxyribonuclease activity;nuclease activity;transcription coactivator activity	IEA
Afu5g13340	Afu5g13340-T	A. fumigatus Af293	Chr5_A_fumigatus_Af293:3,509,452..3,511,837(-)	Ortholog(s) have magnesium-dependent protein serine/threonine phosphatase activity	N/A	catalytic activity;protein serine/threonine phosphatase activity	IEA
Afu5g13360	Afu5g13360-T	A. fumigatus Af293	Chr5_A_fumigatus_Af293:3,514,875..3,517,467(-)	Ortholog(s) have mRNA binding activity	molecular_function	N/A	IEA
Afu5g13370	Afu5g13370-T	A. fumigatus Af293	Chr5_A_fumigatus_Af293:3,517,576..3,520,528(-)	Ortholog(s) have ATP-dependent 5'-3' DNA helicase activity, single-stranded DNA-dependent ATP-dependent DNA helicase activity	N/A	ATP-dependent DNA helicase activity;DNA helicase activity;nucleotide binding	IEA
Afu5g13380	Afu5g13380-T	A. fumigatus Af293	Chr5_A_fumigatus_Af293:3,521,064..3,524,202(+)	Ortholog(s) have protein complex scaffold activity and role in mitotic DNA damage checkpoint, mitotic DNA replication checkpoint, mitotic DNA replication preinitiation complex assembly	molecular_function	N/A	IEA
Afu5g13450	Afu5g13450-T	A. fumigatus Af293	Chr5_A_fumigatus_Af293:3,535,529..3,536,876(+)	Putative triosephosphate isomerase	N/A	triose-phosphate isomerase activity	IEA
Afu5g13865	Afu5g13865-T	A. fumigatus Af293	Chr5_A_fumigatus_Af293:3,637,668..3,640,022(-)	Ortholog(s) have ATP-dependent RNA helicase inhibitor activity, RNA binding activity	N/A	ATP-dependent RNA helicase inhibitor activity;RNA binding;nucleic acid binding;nucleotide binding	IEA
Afu6g02070	Afu6g02070-T	A. fumigatus Af293	Chr6_A_fumigatus_Af293:340,403..348,528(-)	Ortholog(s) have ATPase activity, coupled to transmembrane movement of ions, phosphorylative mechanism, phospholipid-translocating ATPase activity	N/A	ATP binding;cation-transporting ATPase activity;magnesium ion binding;metal ion binding;nucleotide binding;phospholipid-translocating ATPase activity	IEA
Afu6g02420	Afu6g02420-T	A. fumigatus Af293	Chr6_A_fumigatus_Af293:454,984..456,297(+)	Ortholog(s) have ubiquitin conjugating enzyme activity, ubiquitin-protein transferase activity and role in UV-damage excision repair, free ubiquitin chain polymerization, postreplication repair, protein K63-linked ubiquitination	N/A	acid-amino acid ligase activity;protein homodimerization activity;ubiquitin-protein transferase activity	IEA
Afu6g02530	Afu6g02530-T	A. fumigatus Af293	Chr6_A_fumigatus_Af293:475,589..479,091(-)	Ortholog(s) have 3' overhang single-stranded DNA endodeoxyribonuclease activity	N/A	DNA binding;endodeoxyribonuclease activity;endonuclease activity;nuclease activity;nucleic acid binding;protein heterodimerization activity;single-stranded DNA binding	IEA
Afu6g02630	Afu6g02630-T	A. fumigatus Af293	Chr6_A_fumigatus_Af293:509,554..512,320(-)	Ortholog(s) have ATP-dependent RNA helicase activity	N/A	ATP binding;ATP-dependent RNA helicase activity;nucleic acid binding	IEA
Afu6g02700	Afu6g02700-T	A. fumigatus Af293	Chr6_A_fumigatus_Af293:538,112..542,597(-)	Ortholog(s) have Smc5-Smc6 complex, cytosol, mitotic spindle pole body, nucleus localization	N/A	protein heterodimerization activity	IEA
Afu6g03760	Afu6g03760-T	A. fumigatus Af293	Chr6_A_fumigatus_Af293:830,413..831,825(+)	Has domain(s) with predicted catalytic activity and role in DNA repair, base-excision repair	N/A	catalytic activity	IEA
Afu6g03840	Afu6g03840-T	A. fumigatus Af293	Chr6_A_fumigatus_Af293:843,857..845,225(-)	Ortholog(s) have role in establishment or maintenance of cell polarity, negative regulation of G0 to G1 transition	molecular_function	N/A	IEA
Afu6g03890	Afu6g03890-T	A. fumigatus Af293	Chr6_A_fumigatus_Af293:854,970..859,318(+)	Spore-specific catalase	N/A	catalase activity;heme binding	IEA
Afu6g03970	Afu6g03970-T	A. fumigatus Af293	Chr6_A_fumigatus_Af293:885,469..887,293(-)	Ortholog(s) have role in intra-S DNA damage checkpoint, mitotic DNA replication checkpoint and checkpoint clamp complex, cytosol, mitotic spindle pole body, nucleolus, site of double-strand break localization	molecular_function	N/A	IEA
Afu6g04000	Afu6g04000-T	A. fumigatus Af293	Chr6_A_fumigatus_Af293:895,528..901,265(-)	Ortholog(s) have role in cellular protein localization, negative regulation of G1/S transition of mitotic cell cycle, negative regulation of protein binding and positive regulation of GTPase activity, more	N/A	GTPase activator activity;binding	IEA
Afu6g04350	Afu6g04350-T	A. fumigatus Af293	Chr6_A_fumigatus_Af293:988,444..991,140(+)	Has domain(s) with predicted phosphoric diester hydrolase activity, role in DNA repair and nucleus localization	N/A	phosphoric diester hydrolase activity	IEA
Afu6g04390	Afu6g04390-T	A. fumigatus Af293	Chr6_A_fumigatus_Af293:1,002,812..1,007,212(-)	Ortholog(s) have DNA replication origin binding, ubiquitin protein ligase activity, ubiquitin-protein transferase activity	N/A	ubiquitin-protein transferase activity	IEA
Afu6g04520	Afu6g04520-T	A. fumigatus Af293	Chr6_A_fumigatus_Af293:1,045,816..1,047,768(+)	Ortholog(s) have protein-lysine N-methyltransferase activity, role in peptidyl-lysine monomethylation, regulation of cytoplasmic translation in response to stress and nucleus localization	N/A	protein binding;protein-lysine N-methyltransferase activity	IEA
Afu6g04670	Afu6g04670-T	A. fumigatus Af293	Chr6_A_fumigatus_Af293:1,087,231..1,088,966(+)	Small ERAD ER-resident membrane protein involved in ER-associated degradation	molecular_function	N/A	IMP
Afu6g04750	Afu6g04750-T	A. fumigatus Af293	Chr6_A_fumigatus_Af293:1,115,796..1,118,509(+)	Ortholog(s) have adenyl-nucleotide exchange factor activity, role in cytoplasm-associated proteasomal ubiquitin-dependent protein catabolic process, cytoplasmic translation and cytosolic ribosome, nucleus localization	N/A	adenyl-nucleotide exchange factor activity;binding	IEA
Afu6g04940	Afu6g04940-T	A. fumigatus Af293	Chr6_A_fumigatus_Af293:1,165,214..1,171,970(+)	Ortholog(s) have F-bar domain binding, cytoskeletal protein binding, profilin binding activity	N/A	Rho GTPase binding;actin binding;binding;cytoskeletal protein binding;profilin binding	IEA
Afu6g05150	Afu6g05150-T	A. fumigatus Af293	Chr6_A_fumigatus_Af293:1,230,255..1,235,528(+)	Ortholog(s) have histone binding activity	N/A	histone binding;protein binding;transcription corepressor activity	IEA
Afu6g05260	Afu6g05260-T	A. fumigatus Af293	Chr6_A_fumigatus_Af293:1,258,248..1,261,229(+)	Ortholog(s) have mannose-ethanolamine phosphotransferase activity	N/A	catalytic activity;mannose-ethanolamine phosphotransferase activity	IEA
Afu6g06335	Afu6g06335-T	A. fumigatus Af293	Chr6_A_fumigatus_Af293:1,337,684..1,342,067(-)	Ortholog(s) have RNA binding, histone methyltransferase activity (H3-K4 specific) activity	N/A	RNA binding;histone methyltransferase activity (H3-K4 specific);histone-lysine N-methyltransferase activity;nucleic acid binding;nucleotide binding;protein binding	IEA
Afu6g06500	Afu6g06500-T	A. fumigatus Af293	Chr6_A_fumigatus_Af293:1,401,684..1,403,414(+)	Actin-related protein 2/3 complex subunit 1A	N/A	actin binding;protein binding	IEA
Afu6g06520	Afu6g06520-T	A. fumigatus Af293	Chr6_A_fumigatus_Af293:1,405,489..1,409,237(-)	Ortholog(s) have role in hypotonic response, intracellular transport, syncytium formation by plasma membrane fusion and cell septum, cytoplasmic stress granule localization	molecular_function	protein binding	IEA
Afu6g06540	Afu6g06540-T	A. fumigatus Af293	Chr6_A_fumigatus_Af293:1,416,668..1,422,688(-)	Ortholog(s) have protein complex scaffold activity	N/A	binding;protein-containing complex scaffold activity	IEA
Afu6g06780	Afu6g06780-T	A. fumigatus Af293	Chr6_A_fumigatus_Af293:1,481,801..1,483,206(+)	Proteasome regulatory particle subunit	N/A	ATP binding;hydrolase activity;nucleoside-triphosphatase activity;nucleotide binding;protein domain specific binding	IEA
Afu6g06790	Afu6g06790-T	A. fumigatus Af293	Chr6_A_fumigatus_Af293:1,483,269..1,486,268(+)	Ortholog(s) have mannosyl-oligosaccharide 1,2-alpha-mannosidase activity	N/A	calcium ion binding;mannosyl-oligosaccharide 1,2-alpha-mannosidase activity	IEA
Afu6g06860	Afu6g06860-T	A. fumigatus Af293	Chr6_A_fumigatus_Af293:1,501,464..1,503,107(-)	G-protein signal regulator with an RGS domain	molecular_function	N/A	IEA
Afu6g07040	Afu6g07040-T	A. fumigatus Af293	Chr6_A_fumigatus_Af293:1,574,909..1,576,471(-)	Ortholog(s) have role in macroautophagy and cytosol, nucleus, pre-autophagosomal structure localization	molecular_function	N/A	IEA
Afu6g07340	Afu6g07340-T	A. fumigatus Af293	Chr6_A_fumigatus_Af293:1,653,041..1,655,216(+)	Ortholog(s) have kynurenine 3-monooxygenase activity	N/A	FAD binding;kynurenine 3-monooxygenase activity	IEA
Afu6g07430	Afu6g07430-T	A. fumigatus Af293	Chr6_A_fumigatus_Af293:1,676,568..1,680,500(+)	Putative pyruvate kinase	N/A	catalytic activity;magnesium ion binding;potassium ion binding;pyruvate kinase activity	IEA
Afu6g07440	Afu6g07440-T	A. fumigatus Af293	Chr6_A_fumigatus_Af293:1,680,558..1,688,881(-)	Ortholog(s) have 1-phosphatidylinositol-3-phosphate 5-kinase activity, phosphatidylinositol-3-phosphate binding activity	N/A	1-phosphatidylinositol-3-phosphate 5-kinase activity;ATP binding;metal ion binding;phosphatidylinositol phosphate kinase activity;phosphatidylinositol-3-phosphate binding;zinc ion binding	IEA
Afu6g07500	Afu6g07500-T	A. fumigatus Af293	Chr6_A_fumigatus_Af293:1,702,523..1,706,222(+)	Ortholog(s) have role in nucleotide-excision repair involved in interstrand cross-link repair and nucleus localization	N/A	DNA binding;catalytic activity;endonuclease activity;nuclease activity;single-stranded DNA binding	IEA
Afu6g07520	Afu6g07520-T	A. fumigatus Af293	Chr6_A_fumigatus_Af293:1,706,426..1,708,639(+)	Putative cell wall integrity signaling protein	N/A	lipid binding	IEA
Afu6g07700	Afu6g07700-T	A. fumigatus Af293	Chr6_A_fumigatus_Af293:1,747,973..1,749,530(+)	Has domain(s) with predicted ubiquitin-protein transferase activity, role in protein ubiquitination and ubiquitin ligase complex localization	N/A	SUMO transferase activity;ubiquitin-protein transferase activity;zinc ion binding	IEA
Afu6g07840	Afu6g07840-T	A. fumigatus Af293	Chr6_A_fumigatus_Af293:1,801,843..1,802,812(-)	Ortholog(s) have peptide-methionine (R)-S-oxide reductase activity, role in cellular response to oxidative stress and cytosol, mitochondrion, nucleus localization	N/A	peptide-methionine (R)-S-oxide reductase activity	IEA
Afu6g07860	Afu6g07860-T	A. fumigatus Af293	Chr6_A_fumigatus_Af293:1,808,942..1,811,956(-)	Ortholog(s) have role in carbon catabolite repression of transcription, positive regulation of ubiquitin-specific protease activity and cytosol, nucleus localization	molecular_function	protein binding	IEA
Afu6g07980	Afu6g07980-T	A. fumigatus Af293	Chr6_A_fumigatus_Af293:1,849,112..1,851,238(-)	Ortholog(s) have RNA polymerase II core binding, cyclin-dependent protein serine/threonine kinase activity, histone binding, protein serine/threonine phosphatase inhibitor activity	N/A	ATP binding;RNA polymerase II complex binding;cyclin-dependent protein serine/threonine kinase activity;histone binding;protein kinase activity;protein tyrosine kinase activity	IEA
Afu6g08110	Afu6g08110-T	A. fumigatus Af293	Chr6_A_fumigatus_Af293:1,879,834..1,882,105(-)	Has domain(s) with predicted DNA binding, zinc ion binding activity, role in DNA repair and intracellular localization	N/A	DNA binding;zinc ion binding	IEA
Afu6g08210	Afu6g08210-T	A. fumigatus Af293	Chr6_A_fumigatus_Af293:1,914,675..1,915,656(+)	GINS DNA replication complex subunit with a predicted role in double-strand break repair via break-induced replication, DNA-dependent DNA replication	molecular_function	N/A	IEA
Afu6g08420	Afu6g08420-T	A. fumigatus Af293	Chr6_A_fumigatus_Af293:1,971,541..1,978,057(-)	Ortholog(s) have ubiquitin protein ligase activity	N/A	ubiquitin-protein transferase activity;zinc ion binding	IEA
Afu6g08450	Afu6g08450-T	A. fumigatus Af293	Chr6_A_fumigatus_Af293:1,983,091..1,985,818(-)	Ortholog(s) have mRNA binding, poly(A) binding, pre-mRNA binding activity	N/A	poly(A) binding	IEA
Afu6g08520	Afu6g08520-T	A. fumigatus Af293	Chr6_A_fumigatus_Af293:2,003,548..2,011,514(+)	Adenylate cyclase of the cAMP-dependent signaling pathway, involved in regulation of proliferation and conidiophore development	N/A	adenylate cyclase activity;catalytic activity;magnesium ion binding;phosphorus-oxygen lyase activity;protein binding	IEA
Afu6g08570	Afu6g08570-T	A. fumigatus Af293	Chr6_A_fumigatus_Af293:2,026,675..2,030,267(-)	Ortholog(s) have role in error-prone translesion synthesis and mitotic spindle, nucleolus, site of double-strand break localization	N/A	DNA-directed DNA polymerase activity;damaged DNA binding;nucleotidyltransferase activity	IEA
Afu6g08850	Afu6g08850-T	A. fumigatus Af293	Chr6_A_fumigatus_Af293:2,101,762..2,102,788(+)	Ubiquinone biosynthesis methlytransferase	N/A	2-hexaprenyl-6-methoxy-1,4-benzoquinone methyltransferase activity;methyltransferase activity	IEA
Afu6g08920	Afu6g08920-T	A. fumigatus Af293	Chr6_A_fumigatus_Af293:2,122,684..2,125,824(-)	Assimilatory sulfite reductase	N/A	catalytic activity;oxidoreductase activity;oxidoreductase activity, acting on the aldehyde or oxo group of donors;sulfite reductase (NADPH) activity	IEA
Afu6g09110	Afu6g09110-T	A. fumigatus Af293	Chr6_A_fumigatus_Af293:2,162,764..2,164,458(-)	Ortholog(s) have L-asparagine transmembrane transporter activity, L-isoleucine transmembrane transporter activity, L-lysine transmembrane transporter activity	N/A	L-asparagine transmembrane transporter activity;L-isoleucine transmembrane transporter activity;L-lysine transmembrane transporter activity	IEA
Afu6g09165	Afu6g09165-T	A. fumigatus Af293	Chr6_A_fumigatus_Af293:2,174,918..2,175,756(+)	Ortholog(s) have role in macroautophagy and cytosol, nucleus localization	molecular_function	N/A	IEA
Afu6g09180	Afu6g09180-T	A. fumigatus Af293	Chr6_A_fumigatus_Af293:2,177,726..2,181,106(-)	Ortholog(s) have protein serine/threonine kinase activator activity	N/A	nucleic acid binding;protein heterodimerization activity;protein serine/threonine kinase activator activity;zinc ion binding	IEA
Afu6g09550	Afu6g09550-T	A. fumigatus Af293	Chr6_A_fumigatus_Af293:2,326,028..2,326,998(+)	Has domain(s) with predicted role in response to stress and integral component of membrane localization	molecular_function	N/A	IEA
Afu6g09930	Afu6g09930-T	A. fumigatus Af293	Chr6_A_fumigatus_Af293:2,442,710..2,444,698(-)	bZIP family transcription factor	N/A	DNA-binding transcription factor activity;sequence-specific DNA binding	IEA, IMP
Afu6g10410	Afu6g10410-T	A. fumigatus Af293	Chr6_A_fumigatus_Af293:2,579,461..2,582,722(+)	Putative vacuolar protein sorting protein	N/A	binding;phosphatidylinositol binding;protein binding;ubiquitin-protein transferase activity;zinc ion binding	IEA
Afu6g10460	Afu6g10460-T	A. fumigatus Af293	Chr6_A_fumigatus_Af293:2,591,332..2,592,773(-)	Putative ceramide synthase membrane component	N/A	sphingosine N-acyltransferase activity	IEA
Afu6g10530	Afu6g10530-T	A. fumigatus Af293	Chr6_A_fumigatus_Af293:2,608,916..2,609,346(+)	Ortholog(s) have ubiquitin-protein transferase activity and role in global genome nucleotide-excision repair, protein ubiquitination involved in ubiquitin-dependent protein catabolic process	N/A	ubiquitin-protein transferase activity	IEA
Afu6g10900	Afu6g10900-T	A. fumigatus Af293	Chr6_A_fumigatus_Af293:2,688,596..2,691,336(-)	Ortholog(s) have role in pyrimidine dimer repair by nucleotide-excision repair, response to UV	N/A	endonuclease activity	IEA
Afu6g10965	Afu6g10965-T	A. fumigatus Af293	Chr6_A_fumigatus_Af293:2,699,476..2,700,085(-)	Ortholog(s) have role in cellular response to DNA damage stimulus and FANCM-MHF complex localization	molecular_function	protein heterodimerization activity	IEA
Afu6g10980	Afu6g10980-T	A. fumigatus Af293	Chr6_A_fumigatus_Af293:2,701,579..2,705,563(-)	Ortholog(s) have protein complex binding activity	N/A	nucleic acid binding;protein binding	IEA
Afu6g11010	Afu6g11010-T	A. fumigatus Af293	Chr6_A_fumigatus_Af293:2,710,858..2,718,778(+)	Ortholog(s) have role in actin filament reorganization involved in cell cycle, budding cell apical bud growth, cell morphogenesis, cell separation after cytokinesis and cellular response to biotic stimulus, more	molecular_function	binding	IEA
Afu6g11130	Afu6g11130-T	A. fumigatus Af293	Chr6_A_fumigatus_Af293:2,746,740..2,747,858(+)	Ortholog(s) have single-stranded DNA binding activity and DNA replication factor A complex, cytosol, site of double-strand break localization	N/A	DNA binding;single-stranded DNA binding	IEA
Afu6g11330	Afu6g11330-T	A. fumigatus Af293	Chr6_A_fumigatus_Af293:2,811,823..2,813,849(+)	Ortholog(s) have thiamine phosphate phosphatase activity and role in dephosphorylation, thiamine biosynthetic process	N/A	acid phosphatase activity;phosphatase activity	IEA
Afu6g11410	Afu6g11410-T	A. fumigatus Af293	Chr6_A_fumigatus_Af293:2,829,600..2,832,547(+)	Ortholog(s) have manganese ion binding, nuclease activity	N/A	3'-5' exonuclease activity;endonuclease activity;exonuclease activity;hydrolase activity;manganese ion binding	IEA
Afu6g11470	Afu6g11470-T	A. fumigatus Af293	Chr6_A_fumigatus_Af293:2,849,713..2,851,389(+)	Serine/threonine phosphatase required for cell wall integrity, biofilm formation, adhesion and virulence	N/A	hydrolase activity;protein serine/threonine phosphatase activity	IEA
Afu6g11800	Afu6g11800-T	A. fumigatus Af293	Chr6_A_fumigatus_Af293:2,948,991..2,950,141(-)	Ortholog(s) have plasma membrane localization	molecular_function	N/A	IEA
Afu6g11810	Afu6g11810-T	A. fumigatus Af293	Chr6_A_fumigatus_Af293:2,951,207..2,952,200(+)	Has domain(s) with predicted role in response to stress and integral component of membrane localization	molecular_function	N/A	IEA
Afu6g12180	Afu6g12180-T	A. fumigatus Af293	Chr6_A_fumigatus_Af293:3,061,800..3,064,340(+)	Fungal dehydrin-like protein that plays a role in oxidative, osmotic and pH stress responses	molecular_function	N/A	IEA
Afu6g12190	Afu6g12190-T	A. fumigatus Af293	Chr6_A_fumigatus_Af293:3,066,635..3,067,681(+)	Ortholog(s) have role in cellular response to farnesol, cellular response to heat, cellular response to hydrogen peroxide, sterigmatocystin biosynthetic process	molecular_function	N/A	IEA
Afu6g12350	Afu6g12350-T	A. fumigatus Af293	Chr6_A_fumigatus_Af293:3,109,614..3,113,531(+)	Ortholog(s) have role in CVT pathway, autophagosome assembly, late nucleophagy, mitophagy, piecemeal microautophagy of nucleus, protein homooligomerization, protein localization to pre-autophagosomal structure, reticulophagy	molecular_function	N/A	IEA
Afu6g12380	Afu6g12380-T	A. fumigatus Af293	Chr6_A_fumigatus_Af293:3,121,197..3,122,438(-)	Ortholog(s) have mRNA binding activity	N/A	catalytic activity	IEA
Afu6g12410	Afu6g12410-T	A. fumigatus Af293	Chr6_A_fumigatus_Af293:3,135,231..3,140,319(+)	GPI-anchored putative beta(1-3)glucanosyltransferase involved in cell wall maintenance	1,3-beta-glucanosyltransferase activity	N/A	IEA
Afu6g12450	Afu6g12450-T	A. fumigatus Af293	Chr6_A_fumigatus_Af293:3,148,860..3,149,381(+)	Putative heat shock protein	molecular_function	N/A	IEA
Afu6g12522	Afu6g12522-T	A. fumigatus Af293	Chr6_A_fumigatus_Af293:3,158,293..3,161,698(+)	Putative transcription factor and response regulator of a two-component signal transduction system	N/A	DNA-binding transcription factor activity;phosphorelay response regulator activity;proximal promoter DNA-binding transcription activator activity, RNA polymerase II-specific;sequence-specific DNA binding	IEA, IMP
Afu6g12820	Afu6g12820-T	A. fumigatus Af293	Chr6_A_fumigatus_Af293:3,232,650..3,235,395(-)	Putative mitogen-activated protein kinase (MAPK)	N/A	ATP binding;MAP kinase activity;protein kinase activity;protein tyrosine kinase activity	IEA
Afu6g12870	Afu6g12870-T	A. fumigatus Af293	Chr6_A_fumigatus_Af293:3,246,759..3,250,083(+)	ABC iron exporter	N/A	ATP binding;ATPase activity;ATPase activity, coupled to transmembrane movement of substances;nucleotide binding	IEA
Afu6g12910	Afu6g12910-T	A. fumigatus Af293	Chr6_A_fumigatus_Af293:3,256,300..3,259,274(-)	Ortholog(s) have role in DNA repair, ascospore formation, meiotic gene conversion, reciprocal meiotic recombination and mitotic spindle, nucleus, site of double-strand break localization	N/A	ATP binding;DNA binding;helicase activity;hydrolase activity, acting on acid anhydrides;nucleic acid binding	IEA
Afu6g12950	Afu6g12950-T	A. fumigatus Af293	Chr6_A_fumigatus_Af293:3,268,165..3,271,109(+)	Trehalose-6-phosphate synthase	N/A	alpha,alpha-trehalose-phosphate synthase (UDP-forming) activity;catalytic activity	IEA
Afu6g12980	Afu6g12980-T	A. fumigatus Af293	Chr6_A_fumigatus_Af293:3,275,550..3,278,496(+)	Ortholog(s) have microtubule plus-end binding activity	N/A	binding;microtubule plus-end binding	IEA
Afu6g13030	Afu6g13030-T	A. fumigatus Af293	Chr6_A_fumigatus_Af293:3,283,952..3,287,852(-)	Ortholog(s) have protein binding, bridging, ubiquitin-protein transferase activity	N/A	protein binding;protein binding, bridging;ubiquitin-protein transferase activity	IEA
Afu6g13160	Afu6g13160-T	A. fumigatus Af293	Chr6_A_fumigatus_Af293:3,325,673..3,327,907(-)	serine/threonine protein kinase	N/A	ATP binding;protein kinase activity;protein serine/threonine kinase activity;protein tyrosine kinase activity	IEA
Afu6g13290	Afu6g13290-T	A. fumigatus Af293	Chr6_A_fumigatus_Af293:3,371,147..3,375,526(+)	Putative adenylate-forming enzyme	N/A	ATP binding;DNA binding;helicase activity;nucleic acid binding;zinc ion binding	IEA
Afu6g13340	Afu6g13340-T	A. fumigatus Af293	Chr6_A_fumigatus_Af293:3,383,320..3,384,740(-)	Ortholog(s) have hypoxanthine DNA N-glycosylase activity, oxanine DNA N-glycosylase activity, uracil DNA N-glycosylase activity, xanthine DNA N-glycosylase activity and nucleus localization	N/A	uracil DNA N-glycosylase activity	IEA
Afu6g13360	Afu6g13360-T	A. fumigatus Af293	Chr6_A_fumigatus_Af293:3,390,734..3,394,331(-)	Ortholog(s) have role in regulation of heterochromatin domain assembly and nucleus localization	molecular_function	N/A	IEA
Afu6g13490	Afu6g13490-T	A. fumigatus Af293	Chr6_A_fumigatus_Af293:3,431,912..3,433,612(-)	Putative glutamate decarboxylase	N/A	carboxy-lyase activity;glutamate decarboxylase activity;pyridoxal phosphate binding	IEA
Afu6g13570	Afu6g13570-T	A. fumigatus Af293	Chr6_A_fumigatus_Af293:3,454,804..3,455,830(-)	Has domain(s) with predicted heme binding, peroxidase activity and role in oxidation-reduction process, response to oxidative stress	N/A	heme binding;peroxidase activity	IEA
Afu6g14140	Afu6g14140-T	A. fumigatus Af293	Chr6_A_fumigatus_Af293:3,600,661..3,602,558(-)	Has domain(s) with predicted role in response to stress and integral component of membrane localization	molecular_function	N/A	IEA
Afu6g14210	Afu6g14210-T	A. fumigatus Af293	Chr6_A_fumigatus_Af293:3,615,780..3,617,134(+)	Ortholog(s) have single-stranded DNA binding, single-stranded DNA-dependent ATPase activity, ubiquitin conjugating enzyme activity	N/A	acid-amino acid ligase activity;ubiquitin-protein transferase activity	IEA
Afu6g14220	Afu6g14220-T	A. fumigatus Af293	Chr6_A_fumigatus_Af293:3,617,207..3,620,760(+)	Ortholog(s) have ATP-dependent microtubule motor activity, plus-end-directed, protein dimerization activity, tubulin binding activity	N/A	ATP binding;ATP-dependent microtubule motor activity, plus-end-directed;ATPase activity;microtubule binding;microtubule motor activity;protein dimerization activity;tubulin binding	IEA
Afu7g00350	Afu7g00350-T	A. fumigatus Af293	Chr7_A_fumigatus_Af293:99,526..100,896(+)	Putative NAD-dependent dehydrogenase	N/A	FAD binding;sulfide:quinone oxidoreductase activity	IEA
Afu7g01270	Afu7g01270-T	A. fumigatus Af293	Chr7_A_fumigatus_Af293:330,645..333,251(-)	Ortholog(s) have role in mitotic DNA damage checkpoint, translesion synthesis and cytosol, nuclear chromatin localization	N/A	DNA binding;DNA-directed DNA polymerase activity;damaged DNA binding	IEA
Afu7g01280	Afu7g01280-T	A. fumigatus Af293	Chr7_A_fumigatus_Af293:333,371..336,204(+)	Ortholog(s) have role in DNA double-strand break processing, cellular response to oxidative stress, mitotic G2 DNA damage checkpoint and Mre11 complex, nucleus localization	molecular_function	protein binding	IEA
Afu7g01790	Afu7g01790-T	A. fumigatus Af293	Chr7_A_fumigatus_Af293:475,074..476,303(+)	Putative sulphite efflux pump	molecular_function	N/A	IEA
Afu7g01870	Afu7g01870-T	A. fumigatus Af293	Chr7_A_fumigatus_Af293:503,880..505,133(-)	Ortholog(s) have histone acetyltransferase activity, methylated histone binding activity	N/A	histone acetyltransferase activity;methylated histone binding;zinc ion binding	IEA
Afu7g01970	Afu7g01970-T	A. fumigatus Af293	Chr7_A_fumigatus_Af293:532,189..532,864(-)	Has domain(s) with predicted role in response to stress and integral component of membrane localization	molecular_function	N/A	IEA
Afu7g02190	Afu7g02190-T	A. fumigatus Af293	Chr7_A_fumigatus_Af293:587,509..588,543(+)	Ortholog(s) have role in cellular response to cold, cellular response to drug, cellular response to osmotic stress	N/A	nucleic acid binding;zinc ion binding	IEA
Afu7g02200	Afu7g02200-T	A. fumigatus Af293	Chr7_A_fumigatus_Af293:589,528..591,233(+)	Ortholog(s) have ATP binding, DNA-dependent ATPase activity, double-stranded DNA binding, recombinase activity, single-stranded DNA binding activity	N/A	ATP binding;DNA binding;DNA-dependent ATPase activity;double-stranded DNA binding;nucleotide binding;recombinase activity;single-stranded DNA binding	IEA
Afu7g02290	Afu7g02290-T	A. fumigatus Af293	Chr7_A_fumigatus_Af293:619,696..623,739(+)	Ortholog(s) have role in glycoprotein ERAD pathway and cytosol localization	N/A	calcium ion binding;mannosyl-oligosaccharide 1,2-alpha-mannosidase activity	IEA
Afu7g03720	Afu7g03720-T	A. fumigatus Af293	Chr7_A_fumigatus_Af293:801,309..802,922(-)	Ortholog(s) have RNA polymerase II carboxy-terminal domain kinase activity, cyclin-dependent protein kinase activating kinase activity, cyclin-dependent protein serine/threonine kinase activity	N/A	ATP binding;RNA polymerase II CTD heptapeptide repeat kinase activity;cyclin-dependent protein kinase activating kinase activity;protein kinase activity;protein tyrosine kinase activity	IEA
Afu7g03750	Afu7g03750-T	A. fumigatus Af293	Chr7_A_fumigatus_Af293:806,437..809,585(-)	Putative cell-cycle checkpoint protein kinase	N/A	ATP binding;protein binding;protein kinase activity;protein tyrosine kinase activity	IEA
Afu7g03820	Afu7g03820-T	A. fumigatus Af293	Chr7_A_fumigatus_Af293:842,941..847,116(-)	Ortholog(s) have role in nucleotide-excision repair, pyrimidine dimer repair and nucleotide-excision repair complex localization	N/A	ATP binding;DNA binding;helicase activity;metal ion binding;nucleic acid binding;zinc ion binding	IEA
Afu7g03830	Afu7g03830-T	A. fumigatus Af293	Chr7_A_fumigatus_Af293:847,229..850,895(+)	DNA repair protein	molecular_function	N/A	IEA
Afu7g03890	Afu7g03890-T	A. fumigatus Af293	Chr7_A_fumigatus_Af293:869,415..872,861(+)	Ortholog(s) have ATPase activity, role in DNA repair, mitotic chromosome condensation and cytosol, nuclear condensin complex localization	molecular_function	N/A	IEA
Afu7g04040	Afu7g04040-T	A. fumigatus Af293	Chr7_A_fumigatus_Af293:909,678..911,327(+)	Ortholog(s) have role in cellular response to starvation, regulation of proteolysis and mitochondrion localization	N/A	ATP binding;glucose binding;hexokinase activity;phosphotransferase activity, alcohol group as acceptor	IEA
Afu7g04460	Afu7g04460-T	A. fumigatus Af293	Chr7_A_fumigatus_Af293:1,015,962..1,017,200(+)	Ortholog(s) have Rab geranylgeranyltransferase activity and role in ER to Golgi vesicle-mediated transport, negative regulation of G0 to G1 transition, protein geranylgeranylation, protein targeting to membrane	N/A	Rab geranylgeranyltransferase activity;catalytic activity	IEA
Afu7g04480	Afu7g04480-T	A. fumigatus Af293	Chr7_A_fumigatus_Af293:1,020,097..1,023,963(+)	Ortholog(s) have role in gene conversion at mating-type locus, termination of copy-synthesis, maintenance of DNA repeat elements, reciprocal meiotic recombination and nucleus, site of double-strand break localization	N/A	ATP binding;mismatched DNA binding	IEA
Afu7g04520	Afu7g04520-T	A. fumigatus Af293	Chr7_A_fumigatus_Af293:1,031,334..1,032,279(-)	Dehydrin-like protein	molecular_function	N/A	IMP
Afu7g04760	Afu7g04760-T	A. fumigatus Af293	Chr7_A_fumigatus_Af293:1,101,592..1,103,285(+)	Gamma-glutamyltranspeptidase	N/A	obsolete gamma-glutamyltransferase activity	IEA
Afu7g04783	Afu7g04783-T	A. fumigatus Af293	Chr7_A_fumigatus_Af293:1,106,889..1,109,644(+)	Has domain(s) with predicted catalytic activity and role in DNA repair, base-excision repair	N/A	catalytic activity	IEA
Afu7g05070	Afu7g05070-T	A. fumigatus Af293	Chr7_A_fumigatus_Af293:1,194,661..1,197,686(-)	Putative FAD-dependent oxidoreductase	N/A	fumarate reductase (NADH) activity;succinate dehydrogenase activity	IEA
Afu7g05180	Afu7g05180-T	A. fumigatus Af293	Chr7_A_fumigatus_Af293:1,222,409..1,223,353(+)	Afusin	molecular_function	N/A	IEA
Afu7g05210	Afu7g05210-T	A. fumigatus Af293	Chr7_A_fumigatus_Af293:1,229,063..1,231,495(-)	Ortholog(s) have CTP synthase activity, role in CTP biosynthetic process, negative regulation of G0 to G1 transition, phospholipid biosynthetic process, pyrimidine nucleobase biosynthetic process and cytoophidium, cytoplasm localization	N/A	CTP synthase activity	IEA
Afu7g05320	Afu7g05320-T	A. fumigatus Af293	Chr7_A_fumigatus_Af293:1,270,025..1,272,162(+)	Ortholog(s) have oxidized purine nucleobase lesion DNA N-glycosylase activity and role in base-excision repair, AP site formation, error-free translesion synthesis, telomere maintenance via telomerase	N/A	catalytic activity;damaged DNA binding;oxidized purine nucleobase lesion DNA N-glycosylase activity	IEA
Afu7g05360	Afu7g05360-T	A. fumigatus Af293	Chr7_A_fumigatus_Af293:1,285,918..1,288,504(+)	Ortholog(s) have role in cellular protein localization, cellular response to biotic stimulus, cellular response to starvation and chromatin silencing at centromere outer repeat region, more	N/A	DNA binding	IEA
Afu7g05440	Afu7g05440-T	A. fumigatus Af293	Chr7_A_fumigatus_Af293:1,308,207..1,312,144(-)	Ortholog(s) have chromatin binding activity, role in cellular response to DNA damage stimulus and Rpd3L-Expanded complex, mitochondrion localization	N/A	chromatin binding;protein binding	IEA
Afu7g05510	Afu7g05510-T	A. fumigatus Af293	Chr7_A_fumigatus_Af293:1,329,877..1,332,549(+)	Ortholog(s) have DNA binding, DNA translocase activity	N/A	DNA binding;DNA translocase activity;chromatin binding;protein binding;zinc ion binding	IEA
Afu7g05680	Afu7g05680-T	A. fumigatus Af293	Chr7_A_fumigatus_Af293:1,390,637..1,391,485(+)	Ortholog(s) have cytosol, nucleus localization	N/A	precorrin-2 dehydrogenase activity	IEA
Afu7g05790	Afu7g05790-T	A. fumigatus Af293	Chr7_A_fumigatus_Af293:1,416,855..1,420,089(-)	Ortholog(s) have role in vacuole organization and cytosol, nucleus localization	N/A	GTPase regulator activity;protein binding	IEA
Afu7g05920	Afu7g05920-T	A. fumigatus Af293	Chr7_A_fumigatus_Af293:1,449,832..1,451,264(+)	Ortholog(s) have stearoyl-CoA 9-desaturase activity	N/A	heme binding;stearoyl-CoA 9-desaturase activity	IEA
Afu7g06380	Afu7g06380-T	A. fumigatus Af293	Chr7_A_fumigatus_Af293:1,564,152..1,566,317(-)	Putative maltase	N/A	catalytic activity;cation binding;maltose alpha-glucosidase activity;oligo-1,6-glucosidase activity;sucrose alpha-glucosidase activity	IEA
Afu7g06570	Afu7g06570-T	A. fumigatus Af293	Chr7_A_fumigatus_Af293:1,600,770..1,602,363(+)	Putative zinc/cadmium resistance protein	N/A	cation transmembrane transporter activity;zinc ion transmembrane transporter activity	IEA
Afu7g06600	Afu7g06600-T	A. fumigatus Af293	Chr7_A_fumigatus_Af293:1,608,728..1,609,315(-)	Ortholog(s) have NAD(P)H dehydrogenase (quinone) activity, transcription factor binding activity and role in apoptotic process, cellular response to oxidative stress, cytoplasmic sequestering of transcription factor	N/A	NAD(P)H dehydrogenase (quinone) activity;oxidoreductase activity;transcription factor binding	IEA
Afu8g00710	Afu8g00710-T	A. fumigatus Af293	Chr8_A_fumigatus_Af293:166,798..167,103(+)	Has domain(s) with predicted role in defense response, negative regulation of growth	molecular_function	N/A	IEA
Afu8g01670	Afu8g01670-T	A. fumigatus Af293	Chr8_A_fumigatus_Af293:439,266..441,545(-)	Putative bifunctional catalase-peroxidase	catalase activity;peroxidase activity	catalase activity;heme binding;peroxidase activity	IEA
Afu8g01840	Afu8g01840-T	A. fumigatus Af293	Chr8_A_fumigatus_Af293:478,321..479,324(+)	protein of unknown function	molecular_function	N/A	IEA
Afu8g02760	Afu8g02760-T	A. fumigatus Af293	Chr8_A_fumigatus_Af293:736,632..738,337(+)	Putative mitochondrial ornithine carrier protein	N/A	L-ornithine transmembrane transporter activity	IEP
Afu8g02820	Afu8g02820-T	A. fumigatus Af293	Chr8_A_fumigatus_Af293:763,530..766,699(+)	Ortholog(s) have role in intra-S DNA damage checkpoint, mitotic DNA replication checkpoint, mitotic G2 DNA damage checkpoint and nuclear chromatin localization	molecular_function	N/A	IEA
Afu8g03930	Afu8g03930-T	A. fumigatus Af293	Chr8_A_fumigatus_Af293:839,109..842,056(+)	Putative Hsp70 chaperone	N/A	ATPase activity;unfolded protein binding	IEA
Afu8g04050	Afu8g04050-T	A. fumigatus Af293	Chr8_A_fumigatus_Af293:870,153..873,284(-)	Putative DNA binding transcription factor	N/A	DNA binding;DNA-binding transcription factor activity	IEA
Afu8g04100	Afu8g04100-T	A. fumigatus Af293	Chr8_A_fumigatus_Af293:890,816..893,036(-)	Putative N-acetylglucosamine-6-phosphate deacetylase	N/A	N-acetylglucosamine-6-phosphate deacetylase activity;hydrolase activity;hydrolase activity, acting on carbon-nitrogen (but not peptide) bonds	IEA
Afu8g04180	Afu8g04180-T	A. fumigatus Af293	Chr8_A_fumigatus_Af293:924,145..927,619(+)	Ortholog(s) have role in cellular response to glucose starvation and cytoplasm localization	molecular_function	N/A	IEA
Afu8g04540	Afu8g04540-T	A. fumigatus Af293	Chr8_A_fumigatus_Af293:1,031,282..1,034,077(-)	Ortholog(s) have role in cellular response to biotic stimulus, cellular response to starvation and conidiophore development, more	N/A	DNA binding;DNA-binding transcription factor activity, RNA polymerase II-specific;zinc ion binding	IEA
Afu8g04670	Afu8g04670-T	A. fumigatus Af293	Chr8_A_fumigatus_Af293:1,066,821..1,068,225(+)	Ortholog(s) have role in ascospore formation, conidiophore development, conidium formation, regulation of vacuole fusion, non-autophagic and response to oxidative stress, more	N/A	ATP binding;protein kinase activity;protein tyrosine kinase activity;transferase activity, transferring phosphorus-containing groups	IEA
Afu8g04750	Afu8g04750-T	A. fumigatus Af293	Chr8_A_fumigatus_Af293:1,085,572..1,088,902(+)	Ortholog(s) have mitochondrion localization	N/A	ATP binding;mismatched DNA binding	IEA
Afu8g04840	Afu8g04840-T	A. fumigatus Af293	Chr8_A_fumigatus_Af293:1,112,653..1,115,924(-)	Protein with zinc RING finger domain involved in ER-associated degradation (ERAD) pathway	N/A	zinc ion binding	IMP
Afu8g04880	Afu8g04880-T	A. fumigatus Af293	Chr8_A_fumigatus_Af293:1,121,827..1,123,500(-)	Ortholog(s) have role in cellular response to DNA damage stimulus, cleistothecium development, conidiophore development, conidium formation and entrainment of circadian clock by photoperiod, more	molecular_function	N/A	IEA
Afu8g04890	Afu8g04890-T	A. fumigatus Af293	Chr8_A_fumigatus_Af293:1,126,016..1,126,699(-)	Ortholog(s) have role in response to salt stress	molecular_function	N/A	IEA
Afu8g05170	Afu8g05170-T	A. fumigatus Af293	Chr8_A_fumigatus_Af293:1,208,042..1,209,382(-)	Ortholog(s) have role in macroautophagy and endosome, pre-autophagosomal structure localization	molecular_function	N/A	IEA
Afu8g05370	Afu8g05370-T	A. fumigatus Af293	Chr8_A_fumigatus_Af293:1,247,832..1,251,615(+)	Ortholog(s) have role in regulation of transcription from RNA polymerase II promoter, transcription from RNA polymerase II promoter and cytosol, nucleus localization	molecular_function	binding	IEA
Afu8g05500	Afu8g05500-T	A. fumigatus Af293	Chr8_A_fumigatus_Af293:1,284,057..1,285,705(+)	Ortholog(s) have role in cellular response to DNA damage stimulus, cleistothecium development, conidiophore development, conidium formation, entrainment of circadian clock by photoperiod and hyphal growth, more	molecular_function	N/A	IEA
Afu8g05570	Afu8g05570-T	A. fumigatus Af293	Chr8_A_fumigatus_Af293:1,302,301..1,307,445(+)	Ortholog(s) have DNA binding, transcription coactivator activity, transcription corepressor activity, transcription factor activity, sequence-specific DNA binding activity	N/A	DNA binding;DNA-binding transcription factor activity;transcription coactivator activity;transcription corepressor activity	IEA
Afu8g05620	Afu8g05620-T	A. fumigatus Af293	Chr8_A_fumigatus_Af293:1,323,168..1,325,383(-)	Ortholog(s) have enzyme activator activity and role in barrier septum assembly, cellular protein localization, fungal-type cell wall chitin biosynthetic process, regulation of fungal-type cell wall beta-glucan biosynthetic process	N/A	enzyme activator activity	IEA
Afu8g05660	Afu8g05660-T	A. fumigatus Af293	Chr8_A_fumigatus_Af293:1,339,492..1,343,726(-)	Ortholog(s) have microfilament motor activity	N/A	ATP binding;motor activity;nucleoside-triphosphatase activity;nucleotide binding;protein binding	IEA
Afu8g05680	Afu8g05680-T	A. fumigatus Af293	Chr8_A_fumigatus_Af293:1,346,997..1,351,920(+)	Ortholog(s) have role in G2/M transition of mitotic cell cycle and asexual sporulation resulting in formation of a cellular spore, more	N/A	ATP binding;protein binding;protein kinase activity;protein tyrosine kinase activity;transferase activity, transferring phosphorus-containing groups	IEA
Afu8g05740	Afu8g05740-T	A. fumigatus Af293	Chr8_A_fumigatus_Af293:1,366,107..1,367,520(+)	Has domain(s) with predicted role in response to stress and integral component of membrane localization	molecular_function	N/A	IEA
Afu8g05820	Afu8g05820-T	A. fumigatus Af293	Chr8_A_fumigatus_Af293:1,384,114..1,387,134(-)	Has domain(s) with predicted ATP binding, mismatched DNA binding activity and role in mismatch repair	N/A	ATP binding;mismatched DNA binding	IEA
Afu8g06080	Afu8g06080-T	A. fumigatus Af293	Chr8_A_fumigatus_Af293:1,447,753..1,449,394(-)	Putative flavohemoprotein	N/A	heme binding;iron ion binding;nitric oxide dioxygenase activity;nitric oxide reductase activity;oxidoreductase activity;oxygen binding;riboflavin reductase (NADPH) activity	IEA
Afu8g07130	Afu8g07130-T	A. fumigatus Af293	Chr8_A_fumigatus_Af293:1,746,831..1,748,013(+)	AhpC/TSA family thioredoxin peroxidase	N/A	antioxidant activity;oxidoreductase activity;peroxiredoxin activity;thioredoxin peroxidase activity	IEA

## Sheet: up
[Gene ID]	[source_id]	[Genomic Location (Gene)]	[Product Description]	[# Transcripts]
Afu1g01600	Afu1g01600-T	Chr1_A_fumigatus_Af293:500,803..502,930(-)	Putative deoxyribodipyrimidine photolyase	1
Afu1g04540	Afu1g04540-T	Chr1_A_fumigatus_Af293:1,284,032..1,285,205(+)	NADH-cytochrome b5 reductase involved in oxidative phosphorylation	1
Afu1g10980	Afu1g10980-T	Chr1_A_fumigatus_Af293:2,869,561..2,871,491(+)	Ortholog(s) have D-erythro-sphingosine kinase activity, role in calcium-mediated signaling, response to heat, sphingolipid metabolic process and Golgi apparatus, membrane localization	1
Afu1g17190	Afu1g17190-T	Chr1_A_fumigatus_Af293:4,685,089..4,687,209(-)	Triacetylfusarinine C (TAFC) biosynthetic enoyl-CoA hydratase, putative	1
Afu2g02090	Afu2g02090-T	Chr2_A_fumigatus_Af293:519,777..521,217(-)	O6-alkylguanine DNA alkyltransferase	1
Afu2g05060	Afu2g05060-T	Chr2_A_fumigatus_Af293:1,391,181..1,392,358(+)	Alternative oxidase, mediates the cyanide-insensitive respiratory pathway	1
Afu2g10220	Afu2g10220-T	Chr2_A_fumigatus_Af293:2,613,535..2,614,914(-)	Putative glycerol dehydrogenase	1
Afu3g03310	Afu3g03310-T	Chr3_A_fumigatus_Af293:884,900..885,849(+)	Has domain(s) with predicted role in response to stress and integral component of membrane localization	1
Afu3g12270	Afu3g12270-T	Chr3_A_fumigatus_Af293:3,237,221..3,238,007(+)	Putative glutathione peroxidase	1
Afu4g03700	Afu4g03700-T	Chr4_A_fumigatus_Af293:1,038,446..1,039,499(-)	Ortholog(s) have cytosol, nuclear periphery localization	1
Afu4g08170	Afu4g08170-T	Chr4_A_fumigatus_Af293:2,121,055..2,122,819(-)	Putative succinate-semialdehyde dehydrogenase	1
Afu4g11260	Afu4g11260-T	Chr4_A_fumigatus_Af293:2,946,536..2,947,803(+)	Ortholog(s) have cytosol, nucleus localization	1
Afu5g08170	Afu5g08170-T	Chr5_A_fumigatus_Af293:2,069,544..2,070,920(+)	Ortholog(s) have Atg8 ligase activity, role in C-terminal protein lipidation, CVT pathway, autophagosome assembly, late nucleophagy, mitophagy, piecemeal microautophagy of nucleus and cytosol, nucleus localization	1
Afu5g11430	Afu5g11430-T	Chr5_A_fumigatus_Af293:2,936,555..2,937,984(+)	Putative quinone oxidoreductase	1
Afu6g12190	Afu6g12190-T	Chr6_A_fumigatus_Af293:3,066,635..3,067,681(+)	Ortholog(s) have role in cellular response to farnesol, cellular response to heat, cellular response to hydrogen peroxide, sterigmatocystin biosynthetic process	1
Afu7g06600	Afu7g06600-T	Chr7_A_fumigatus_Af293:1,608,728..1,609,315(-)	Ortholog(s) have NAD(P)H dehydrogenase (quinone) activity, transcription factor binding activity and role in apoptotic process, cellular response to oxidative stress, cytoplasmic sequestering of transcription factor	1

## Sheet: down
[Gene ID]	[source_id]	[Genomic Location (Gene)]	[Product Description]	[# Transcripts]
Afu1g01550	Afu1g01550-T	Chr1_A_fumigatus_Af293:489,006..491,838(-)	Putative plasma membrane zinc transporter	1
Afu1g04950	Afu1g04950-T	Chr1_A_fumigatus_Af293:1,410,732..1,413,077(-)	Ortholog(s) have protein serine/threonine phosphatase activity	1
Afu1g05200	Afu1g05200-T	Chr1_A_fumigatus_Af293:1,485,294..1,488,975(-)	Eukaryotic translation initiation factor 3 subunit A	1
Afu1g05310	Afu1g05310-T	Chr1_A_fumigatus_Af293:1,529,454..1,532,946(+)	Ortholog(s) have role in negative regulation of G0 to G1 transition, ribosomal small subunit biogenesis and 90S preribosome, nucleolus localization	1
Afu1g05990	Afu1g05990-T	Chr1_A_fumigatus_Af293:1,727,904..1,728,875(-)	Ribosomal protein L16a	1
Afu1g07440	Afu1g07440-T	Chr1_A_fumigatus_Af293:2,102,406..2,104,621(+)	Molecular chaperone	1
Afu1g09970	Afu1g09970-T	Chr1_A_fumigatus_Af293:2,578,608..2,579,924(+)	Ortholog(s) have cytosol, eukaryotic 43S preinitiation complex, eukaryotic translation initiation factor 3 complex, nucleus localization	1
Afu1g11130	Afu1g11130-T	Chr1_A_fumigatus_Af293:2,932,747..2,934,316(+)	60S ribosomal protein L6	1
Afu1g12930	Afu1g12930-T	Chr1_A_fumigatus_Af293:3,422,056..3,425,907(-)	G protein alpha subunit	1
Afu1g16330	Afu1g16330-T	Chr1_A_fumigatus_Af293:4,435,277..4,437,643(+)	Ortholog(s) have mRNA binding activity	1
Afu1g17360	Afu1g17360-T	Chr1_A_fumigatus_Af293:4,748,849..4,751,591(+)	Putative bZip-type transcription factor with similarity to atfA	1
Afu2g03610	Afu2g03610-T	Chr2_A_fumigatus_Af293:958,857..961,023(-)	Putative inosine 5'-monophosphate (IMP) dehydrogenase	1
Afu2g09290	Afu2g09290-T	Chr2_A_fumigatus_Af293:2,376,729..2,378,883(-)	Putative antigenic mitochondrial protein	1
Afu2g13720	Afu2g13720-T	Chr2_A_fumigatus_Af293:3,562,413..3,563,730(+)	Ortholog(s) have RNA polymerase I activity, RNA polymerase III activity and role in tRNA transcription from RNA polymerase III promoter, transcription from RNA polymerase I promoter	1
Afu2g16620	Afu2g16620-T	Chr2_A_fumigatus_Af293:4,439,386..4,441,692(+)	Ortholog(s) have eukaryotic translation initiation factor 2alpha kinase activity	1
Afu3g02270	Afu3g02270-T	Chr3_A_fumigatus_Af293:562,425..566,253(+)	Mycelial catalase	1
Afu3g04110	Afu3g04110-T	Chr3_A_fumigatus_Af293:1,163,998..1,166,245(-)	Ortholog(s) have snoRNA binding activity	1
Afu3g05430	Afu3g05430-T	Chr3_A_fumigatus_Af293:1,305,739..1,307,445(-)	Ortholog(s) have chromatin binding, mRNA binding, translation regulator activity, nucleic acid binding activity	1
Afu3g08640	Afu3g08640-T	Chr3_A_fumigatus_Af293:2,211,461..2,213,932(-)	Ortholog(s) have sequence-specific DNA binding activity and role in cellular response to drug, cellular response to osmotic stress, cytoplasmic translational initiation	1
Afu3g09750	Afu3g09750-T	Chr3_A_fumigatus_Af293:2,497,561..2,498,771(+)	Ortholog(s) have role in cellular response to biotic stimulus, cellular response to starvation and filamentous growth of a population of unicellular organisms in response to biotic stimulus, more	1
Afu3g10660	Afu3g10660-T	Chr3_A_fumigatus_Af293:2,760,414..2,762,705(+)	Putative hydroxymethyl glutaryl-coenzyme A synthase with a predicted role in ergosterol biosynthesis	1
Afu3g10920	Afu3g10920-T	Chr3_A_fumigatus_Af293:2,842,516..2,844,244(-)	Telomere and ribosome associated protein	1
Afu3g12120	Afu3g12120-T	Chr3_A_fumigatus_Af293:3,182,256..3,186,482(-)	Putative fatty acid oxygenase	1
Afu4g07630	Afu4g07630-T	Chr4_A_fumigatus_Af293:1,984,954..1,986,487(+)	Ortholog(s) have role in cellular response to biotic stimulus, cellular response to starvation and chromosome organization, more	1
Afu4g07660	Afu4g07660-T	Chr4_A_fumigatus_Af293:1,989,999..1,994,210(+)	ATP-dependent RNA helicase	1
Afu4g09820	Afu4g09820-T	Chr4_A_fumigatus_Af293:2,553,234..2,554,220(+)	Ortholog(s) have role in DNA repair, chromatin silencing at telomere, histone exchange and NuA4 histone acetyltransferase complex, Swr1 complex, cytosol localization	1
Afu4g11330	Afu4g11330-T	Chr4_A_fumigatus_Af293:2,975,120..2,976,651(+)	Ortholog(s) have ATPase activator activity, chaperone binding activity, role in cellular response to heat, positive regulation of ATPase activity, protein folding and cytosol localization	1
Afu4g12600	Afu4g12600-T	Chr4_A_fumigatus_Af293:3,306,503..3,308,413(-)	phosphoribosylaminoimidazole carboxylase	1
Afu4g13170	Afu4g13170-T	Chr4_A_fumigatus_Af293:3,448,364..3,450,035(-)	G-protein complex beta subunit	1
Afu4g13530	Afu4g13530-T	Chr4_A_fumigatus_Af293:3,540,121..3,543,405(-)	Ortholog(s) have alpha,alpha-trehalase activity, calcium ion binding activity	1
Afu5g02010	Afu5g02010-T	Chr5_A_fumigatus_Af293:514,172..518,381(+)	Ortholog(s) have metalloendopeptidase activity	1
Afu5g04100	Afu5g04100-T	Chr5_A_fumigatus_Af293:1,088,912..1,090,205(-)	Putative G-protein coupled receptor	1
Afu5g04170	Afu5g04170-T	Chr5_A_fumigatus_Af293:1,108,176..1,110,583(+)	Heat shock protein	1
Afu5g06520	Afu5g06520-T	Chr5_A_fumigatus_Af293:1,591,289..1,593,037(+)	Ortholog(s) have role in cellular response to oxidative stress, response to osmotic stress, ribosomal small subunit biogenesis, ribosomal small subunit export from nucleus	1
Afu5g08800	Afu5g08800-T	Chr5_A_fumigatus_Af293:2,255,186..2,256,928(+)	Ortholog(s) have role in conidiophore development, hyphal growth, regulation of MAP kinase activity, response to cold, response to heat, sporocarp development involved in sexual reproduction, syncytium formation by plasma membrane fusion	1
Afu5g08890	Afu5g08890-T	Chr5_A_fumigatus_Af293:2,281,402..2,284,083(+)	Putative homoaconitase	1
Afu5g08950	Afu5g08950-T	Chr5_A_fumigatus_Af293:2,296,267..2,299,743(-)	Ortholog(s) have GTPase activity, signal transducer activity	1
Afu5g11550	Afu5g11550-T	Chr5_A_fumigatus_Af293:2,962,227..2,964,135(+)	Ortholog(s) have double-stranded DNA 5'-3' exodeoxyribonuclease activity, single-stranded DNA endodeoxyribonuclease activity, tRNA (m5U54) methyltransferase activity and role in double-strand break repair, tRNA modification	1
Afu5g13865	Afu5g13865-T	Chr5_A_fumigatus_Af293:3,637,668..3,640,022(-)	Ortholog(s) have ATP-dependent RNA helicase inhibitor activity, RNA binding activity	1
Afu6g04750	Afu6g04750-T	Chr6_A_fumigatus_Af293:1,115,796..1,118,509(+)	Ortholog(s) have adenyl-nucleotide exchange factor activity, role in cytoplasm-associated proteasomal ubiquitin-dependent protein catabolic process, cytoplasmic translation and cytosolic ribosome, nucleus localization	1
Afu7g02190	Afu7g02190-T	Chr7_A_fumigatus_Af293:587,509..588,543(+)	Ortholog(s) have role in cellular response to cold, cellular response to drug, cellular response to osmotic stress	1
Afu7g04040	Afu7g04040-T	Chr7_A_fumigatus_Af293:909,678..911,327(+)	Ortholog(s) have role in cellular response to starvation, regulation of proteolysis and mitochondrion localization	1
Afu7g05210	Afu7g05210-T	Chr7_A_fumigatus_Af293:1,229,063..1,231,495(-)	Ortholog(s) have CTP synthase activity, role in CTP biosynthetic process, negative regulation of G0 to G1 transition, phospholipid biosynthetic process, pyrimidine nucleobase biosynthetic process and cytoophidium, cytoplasm localization	1
Afu8g03930	Afu8g03930-T	Chr8_A_fumigatus_Af293:839,109..842,056(+)	Putative Hsp70 chaperone	1
Afu8g04100	Afu8g04100-T	Chr8_A_fumigatus_Af293:890,816..893,036(-)	Putative N-acetylglucosamine-6-phosphate deacetylase	1
