# Supplementary material for: Differentially Regulated Transcription Factors and ABC Transporters in a Mitochondrial Dynamics Mutant Can Alter Azole Susceptibility of Aspergillus fumigatus
Source: Front Microbiol. 2020 May 26;11:1017. doi: 10.3389/fmicb.2020.01017 (PMC7264269; doi:10.3389/fmicb.2020.01017)
Supplement: Supplementary file 1 [file Data_Sheet_1.ZIP › Supplementary table 11. GO ergosterol biosynthesis. all, up, down.xlsx]

## Sheet: Title
Differentially regulated transcription factors and ABC transporters in a mitochondrial dynamics mutant can alter azole susceptibility of Aspergillus fumigatus.
Laura Sturm 1, Bernadette Geißel 1, Johannes Wagener 1,2,3*
1 Max von Pettenkofer-Institut für Hygiene und Medizinische Mikrobiologie, Medizinische Fakultät, LMU München, 80336 Munich, Germany
2 Institut für Hygiene und Mikrobiologie, Julius-Maximilians-Universität Würzburg, 97080 Würzburg, Germany
3 National Reference Center for Invasive Fungal Infections (NRZMyk).
* Correspondence: Johannes Wagener, j.wagener@hygiene.uni-wuerzburg.de
Supplementary table 11. GO ergosterol biosynthesis. all, up, down.

## Sheet: all
[Gene ID]	[source_id]	[Organism]	[Genomic Location (Gene)]	[Product Description]	[Curated GO Functions]	[Computed GO Functions]	[Evidence Code]
Afu1g03950	Afu1g03950-T	A. fumigatus Af293	Chr1_A_fumigatus_Af293:1,139,785..1,142,517(+)	Cytochrome P450 with a role in C-22 denaturation	N/A	C-22 sterol desaturase activity;electron transfer activity;heme binding;iron ion binding;oxidoreductase activity, acting on paired donors, with incorporation or reduction of molecular oxygen	IEA
Afu1g04540	Afu1g04540-T	A. fumigatus Af293	Chr1_A_fumigatus_Af293:1,284,032..1,285,205(+)	NADH-cytochrome b5 reductase involved in oxidative phosphorylation	N/A	cytochrome-b5 reductase activity, acting on NAD(P)H;oxidoreductase activity	IEA
Afu1g04720	Afu1g04720-T	A. fumigatus Af293	Chr1_A_fumigatus_Af293:1,339,759..1,340,879(-)	C-8 sterol isomerase, involved in sterol biosynthesis	N/A	C-8 sterol isomerase activity	IEA
Afu1g05720	Afu1g05720-T	A. fumigatus Af293	Chr1_A_fumigatus_Af293:1,646,266..1,647,879(-)	Putative c-14 sterol reductase with a predicted role in ergosterol biosynthesis	N/A	delta14-sterol reductase activity	IEA
Afu1g07140	Afu1g07140-T	A. fumigatus Af293	Chr1_A_fumigatus_Af293:2,022,556..2,025,174(-)	Putative C-24(28) sterol reductase	N/A	delta24(24-1) sterol reductase activity	IEA
Afu1g09500	Afu1g09500-T	A. fumigatus Af293	Chr1_A_fumigatus_Af293:2,453,835..2,457,988(+)	Ortholog(s) have phosphatidylinositol binding, ubiquitin binding, ubiquitin protein ligase activity	N/A	phosphatidylinositol binding;protein binding;ubiquitin binding;ubiquitin protein ligase activity;ubiquitin-protein transferase activity	IEA
Afu1g17190	Afu1g17190-T	A. fumigatus Af293	Chr1_A_fumigatus_Af293:4,685,089..4,687,209(-)	Triacetylfusarinine C (TAFC) biosynthetic enoyl-CoA hydratase, putative	N/A	catalytic activity	IMP
Afu2g01260	Afu2g01260-T	A. fumigatus Af293	Chr2_A_fumigatus_Af293:296,219..300,514(+)	Sterol regulatory element binding protein (SREBP)	sterol response element binding;transcription regulatory region sequence-specific DNA binding	RNA polymerase II proximal promoter sequence-specific DNA binding;protein dimerization activity;proximal promoter DNA-binding transcription activator activity, RNA polymerase II-specific;proximal promoter DNA-binding transcription repressor activity, RNA polymerase II-specific	EXP, IEA
Afu2g03700	Afu2g03700-T	A. fumigatus Af293	Chr2_A_fumigatus_Af293:984,934..988,900(+)	Hydroxymethylglutaryl-CoA (HMG-CoA) reductase	N/A	NADP binding;coenzyme binding;hydroxymethylglutaryl-CoA reductase (NADPH) activity;oxidoreductase activity, acting on the CH-OH group of donors, NAD or NADP as acceptor	IEA
Afu2g07680	Afu2g07680-T	A. fumigatus Af293	Chr2_A_fumigatus_Af293:1,957,879..1,966,865(-)	L-ornithine N5-oxygenase	N,N-dimethylaniline monooxygenase activity;NADP+ binding;coenzyme binding;iron ion binding;monooxygenase activity	N/A	IMP
Afu2g11550	Afu2g11550-T	A. fumigatus Af293	Chr2_A_fumigatus_Af293:2,975,219..2,975,720(+)	Putative ergosterol biosynthesis protein	N/A	protein binding, bridging	IEA
Afu3g03315	Afu3g03315-T	A. fumigatus Af293	Chr3_A_fumigatus_Af293:886,053..887,369(-)	Ortholog(s) have RNA polymerase II core promoter proximal region sequence-specific DNA binding, transcriptional activator activity, RNA polymerase II core promoter proximal region sequence-specific binding activity	N/A	DNA-binding transcription factor activity, RNA polymerase II-specific;RNA polymerase II proximal promoter sequence-specific DNA binding;proximal promoter DNA-binding transcription activator activity, RNA polymerase II-specific;zinc ion binding	IEA
Afu3g03400	Afu3g03400-T	A. fumigatus Af293	Chr3_A_fumigatus_Af293:904,824..906,300(-)	Siderophore biosynthesis acetylase AceI, putative	molecular_function	N/A	IMP
Afu3g03410	Afu3g03410-T	A. fumigatus Af293	Chr3_A_fumigatus_Af293:906,330..907,571(+)	Enoyl-CoA hydratase/isomerase family protein	N/A	catalytic activity	IMP
Afu3g03420	Afu3g03420-T	A. fumigatus Af293	Chr3_A_fumigatus_Af293:908,168..914,474(+)	Nonribosomal peptide synthetase 4	N/A	catalytic activity;phosphopantetheine binding	IMP
Afu3g10490	Afu3g10490-T	A. fumigatus Af293	Chr3_A_fumigatus_Af293:2,714,385..2,714,917(-)	Ortholog(s) have enzyme activator activity, heme binding activity, role in ergosterol biosynthetic process, regulation of ergosterol biosynthetic process and endoplasmic reticulum, endosome localization	N/A	enzyme activator activity;heme binding	IEA
Afu3g10660	Afu3g10660-T	A. fumigatus Af293	Chr3_A_fumigatus_Af293:2,760,414..2,762,705(+)	Putative hydroxymethyl glutaryl-coenzyme A synthase with a predicted role in ergosterol biosynthesis	N/A	catalytic activity;hydroxymethylglutaryl-CoA synthase activity	IEA
Afu4g03630	Afu4g03630-T	A. fumigatus Af293	Chr4_A_fumigatus_Af293:1,024,118..1,026,182(-)	Putative sterol 24-C-methyltransferase with a predicted role in ergosterol biosynthesis	N/A	methyltransferase activity;sterol 24-C-methyltransferase activity	IEA
Afu4g04820	Afu4g04820-T	A. fumigatus Af293	Chr4_A_fumigatus_Af293:1,361,168..1,362,961(+)	Putative c-4 methyl sterol oxidase with a predicted role in ergosterol biosynthesis	N/A	C-4 methylsterol oxidase activity;iron ion binding;oxidoreductase activity	IEA
Afu4g07680	Afu4g07680-T	A. fumigatus Af293	Chr4_A_fumigatus_Af293:1,998,295..2,000,643(+)	Putative INSIG homolog, sterol sensing factor	molecular_function	N/A	IEA
Afu4g07780	Afu4g07780-T	A. fumigatus Af293	Chr4_A_fumigatus_Af293:2,034,689..2,036,305(+)	Putative mevalonate kinase	N/A	ATP binding;mevalonate kinase activity	IEA
Afu4g11500	Afu4g11500-T	A. fumigatus Af293	Chr4_A_fumigatus_Af293:3,029,323..3,030,791(+)	Ortholog(s) have 3-keto sterol reductase activity, role in ergosterol biosynthetic process and endoplasmic reticulum membrane, lipid particle, mitochondrial outer membrane localization	N/A	3-keto sterol reductase activity	IEA
Afu5g02450	Afu5g02450-T	A. fumigatus Af293	Chr5_A_fumigatus_Af293:631,975..633,093(+)	Putative polyprenyl synthetase	N/A	dimethylallyltranstransferase activity;geranyltranstransferase activity;protein farnesyltransferase activity	IEA
Afu5g07780	Afu5g07780-T	A. fumigatus Af293	Chr5_A_fumigatus_Af293:1,942,829..1,944,341(+)	Putative squalene monooxygenase	N/A	drug binding;flavin adenine dinucleotide binding;squalene monooxygenase activity	IEA
Afu5g10680	Afu5g10680-T	A. fumigatus Af293	Chr5_A_fumigatus_Af293:2,734,831..2,737,287(+)	Putative phosphomevalonate kinase	N/A	ATP binding;phosphomevalonate kinase activity	IEA
Afu5g14260	Afu5g14260-T	A. fumigatus Af293	Chr5_A_fumigatus_Af293:3,715,059..3,715,517(+)	Ortholog(s) have electron carrier activity, role in ergosterol biosynthetic process and endoplasmic reticulum membrane localization	N/A	electron transfer activity;heme binding	IEA
Afu6g05140	Afu6g05140-T	A. fumigatus Af293	Chr6_A_fumigatus_Af293:1,228,319..1,230,169(-)	Putative sterol delta 5,6-desaturase-like protein with similarity to Erg3	N/A	C-5 sterol desaturase activity;iron ion binding;oxidoreductase activity	IEA
Afu7g01220	Afu7g01220-T	A. fumigatus Af293	Chr7_A_fumigatus_Af293:319,427..321,756(-)	Putative squalene synthetase	N/A	farnesyl-diphosphate farnesyltransferase activity;squalene synthase activity;transferase activity	IEA
Afu7g03740	Afu7g03740-T	A. fumigatus Af293	Chr7_A_fumigatus_Af293:804,301..806,313(-)	Putative 14-alpha demethylase with a predicted role in ergosterol biosynthesis	drug binding	electron transfer activity;heme binding;iron ion binding;oxidoreductase activity, acting on paired donors, with incorporation or reduction of molecular oxygen;sterol 14-demethylase activity	IEA
Afu8g04000	Afu8g04000-T	A. fumigatus Af293	Chr8_A_fumigatus_Af293:855,263..857,056(+)	Putative acetyl-coenzyme A acetyltransferase	N/A	acetyl-CoA C-acetyltransferase activity;catalytic activity;transferase activity, transferring acyl groups other than amino-acyl groups	IEA

## Sheet: up
[Gene ID]	[source_id]	[Genomic Location (Gene)]	[Product Description]	[# Transcripts]
Afu1g04540	Afu1g04540-T	Chr1_A_fumigatus_Af293:1,284,032..1,285,205(+)	NADH-cytochrome b5 reductase involved in oxidative phosphorylation	1
Afu1g17190	Afu1g17190-T	Chr1_A_fumigatus_Af293:4,685,089..4,687,209(-)	Triacetylfusarinine C (TAFC) biosynthetic enoyl-CoA hydratase, putative	1

## Sheet: down
[Gene ID]	[source_id]	[Genomic Location (Gene)]	[Product Description]	[# Transcripts]
Afu3g10660	Afu3g10660-T	Chr3_A_fumigatus_Af293:2,760,414..2,762,705(+)	Putative hydroxymethyl glutaryl-coenzyme A synthase with a predicted role in ergosterol biosynthesis	1
Afu7g01220	Afu7g01220-T	Chr7_A_fumigatus_Af293:319,427..321,756(-)	Putative squalene synthetase	1
