# Supplementary material for: Differentially Regulated Transcription Factors and ABC Transporters in a Mitochondrial Dynamics Mutant Can Alter Azole Susceptibility of Aspergillus fumigatus
Source: Front Microbiol. 2020 May 26;11:1017. doi: 10.3389/fmicb.2020.01017 (PMC7264269; doi:10.3389/fmicb.2020.01017)
Supplement: Supplementary file 1 [file Data_Sheet_1.ZIP › Supplementary table 12. All ABC proteins.xlsx]

## Sheet: Title
Differentially regulated transcription factors and ABC transporters in a mitochondrial dynamics mutant can alter azole susceptibility of Aspergillus fumigatus.
Laura Sturm 1, Bernadette Geißel 1, Johannes Wagener 1,2,3*
1 Max von Pettenkofer-Institut für Hygiene und Medizinische Mikrobiologie, Medizinische Fakultät, LMU München, 80336 Munich, Germany
2 Institut für Hygiene und Mikrobiologie, Julius-Maximilians-Universität Würzburg, 97080 Würzburg, Germany
3 National Reference Center for Invasive Fungal Infections (NRZMyk).
* Correspondence: Johannes Wagener, j.wagener@hygiene.uni-wuerzburg.de
Supplementary table 12. All ABC proteins.

## Sheet: Tabelle1
row ID	test_id	gene_id	gene	locus	sample_1	sample_2	status	value_1	value_2	log2(fold_change)	test_stat	p_value	q_value	significant	ABC Protein	PF00005 (IPR003439 ABC_tran ABC transporter-like)	PF01061 (IPR013525 ABC2_membrane ABC-2 type)	PF06422 (IPR010929 PDR_CDR CDR ABC transporter)	PF00664 (IPR001140 ABC_membrane ABC transporter transmembrane domain)	PF06472 (IPR010509 ABC_membrane_2 ABC transporter N-terminal)	PF12848 (ABC_tran_2 ABC transporter)	PF00385 (Chromo (CHRromatin Organisation MOdifier) domain)	PF04068 (IPR007209 RLI RNase L inhibitor RLI possible metal-binding domain)	PF00037 (IPR001450 Fer4 4Fe-4S binding domain)	PF12661 (IPR013032 hEGF EGF-like conserved site)	PF12698 (ABC2_membrane_3)	PF02492 (IPR003495 cobW CobW/HypB/UreG domain)
Row102_Row28	Afu1g03230-T	Afu1g03230	Afu1g03230	Chr1_A_fumigatus_Af293:943873-944293	q1	q2	NOTEST	0	0.10326	inf	0	1	1	no	MDR	1
Row1241_Row39	Afu2g01500-T	Afu2g01500	Afu2g01500	Chr2_A_fumigatus_Af293:354347-359293	q1	q2	OK	13.028	12.8956	-0.014743	-0.040004	0.94615	0.974889	no	MRP/CFTR	2			2
Row1305_Row3	Afu1g14330-T	Afu1g14330	abcC	Chr1_A_fumigatus_Af293:3832066-3836990	q1	q2	OK	98.4141	99.7386	0.0192858	0.0484161	0.9331	0.968623	no	PDR	2	2	1
Row1317_Row6	Afu8g02650-T	Afu8g02650	Afu8g02650	Chr8_A_fumigatus_Af293:701850-707183	q1	q2	OK	5.80651	5.7295	-0.0192609	-0.048705	0.9318	0.968053	no	PDR	2	2	1
Row1355_Row38	Afu5g12720-T	Afu5g12720	Afu5g12720	Chr5_A_fumigatus_Af293:3307808-3313231	q1	q2	OK	7.77709	7.66852	-0.0202814	-0.0524008	0.92625	0.966505	no	MRP/CFTR	2			2
Row1639_Row33	Afu5g00340-T	Afu5g00340	Afu5g00340	Chr5_A_fumigatus_Af293:93540-98243	q1	q2	OK	1.81139	1.86438	0.0416008	0.0867678	0.87665	0.945219	no	MRP/CFTR	2			2
Row1675_Row26	Afu6g12870-T	Afu6g12870	atm1	Chr6_A_fumigatus_Af293:3246758-3250083	q1	q2	OK	39.803	38.9128	-0.0326323	-0.0897391	0.8687	0.941029	no	MDR	1			1
Row1718_Row29	Afu4g10000-T	Afu4g10000	mdr2	Chr4_A_fumigatus_Af293:2590322-2593397	q1	q2	OK	82.7319	84.9611	0.038358	0.101193	0.8619	0.938047	no	MDR	1			1
Row1733_Row12	Afu6g07280-T	Afu6g07280	Afu6g07280	Chr6_A_fumigatus_Af293:1636699-1640848	q1	q2	OK	52.0399	53.4222	0.0378214	0.101018	0.85785	0.935529	no	PDR	1	1								2
Row2273_Row10	Afu4g01050-T	Afu4g01050	Afu4g01050	Chr4_A_fumigatus_Af293:282937-287401	q1	q2	OK	0.541503	0.578743	0.0959534	0.164625	0.76465	0.891193	no	PDR	2	2	1
Row2647_Row24	Afu7g00480-T	Afu7g00480	abcE	Chr7_A_fumigatus_Af293:124738-129393	q1	q2	OK	35.527	37.5706	0.080688	0.220991	0.70075	0.857471	no	MDR	2			2
Row3095_Row34	Afu5g09190-T	Afu5g09190	Afu5g09190	Chr5_A_fumigatus_Af293:2355829-2360928	q1	q2	OK	34.5846	32.1656	-0.104613	-0.280337	0.62445	0.813114	no	MRP/CFTR	2			2
Row3470_Row15	Afu2g14020-T	Afu2g14020	Afu2g14020	Chr2_A_fumigatus_Af293:3668992-3671454	q1	q2	OK	8.17635	7.38014	-0.147809	-0.338287	0.55815	0.767673	no	PDR	1	1
Row3476_Row49	Afu1g12910-T	Afu1g12910	Afu1g12910	Chr1_A_fumigatus_Af293:3414974-3417280	q1	q2	OK	27.8328	30.3448	0.124666	0.337791	0.5574	0.767195	no	ALDP	1				1
Row3517_Row35	Afu3g12220-T	Afu3g12220	Afu3g12220	Chr3_A_fumigatus_Af293:3217005-3221537	q1	q2	OK	0.26623	0.22474	-0.244417	-0.34694	0.5514	0.763758	no	MRP/CFTR	2			2
Row3657_Row9	Afu5g09460-T	Afu5g09460	Afu5g09460	Chr5_A_fumigatus_Af293:2436152-2442765	q1	q2	OK	3.87745	3.47946	-0.156244	-0.362521	0.52975	0.749341	no	PDR	2	2	1
Row4006_Row14	Afu5g09480-T	Afu5g09480	Afu5g09480	Chr5_A_fumigatus_Af293:2445263-2451366	q1	q2	OK	23.2182	20.8763	-0.153396	-0.40465	0.47295	0.707659	no	PDR	2										2
Row4572_Row31	Afu5g07970-T	Afu5g07970	Afu5g07970	Chr5_A_fumigatus_Af293:2000632-2006679	q1	q2	OK	35.49	31.2431	-0.183873	-0.497711	0.3911	0.644358	no	MRP/CFTR	2			2
Row4736_Row25	Afu3g03430-T	Afu3g03430	sitT	Chr3_A_fumigatus_Af293:914601-918596	q1	q2	OK	17.8209	20.3719	0.193013	0.51811	0.36705	0.62325	no	MDR	2			2
Row5073_Row4	Afu1g17440-T	Afu1g17440	abcA	Chr1_A_fumigatus_Af293:4771163-4775731	q1	q2	OK	0.445359	0.348795	-0.352591	-0.573972	0.32105	0.582146	no	PDR	1	2	1
Row5173_Row50	Afu6g05080-T	Afu6g05080	Afu6g05080	Chr6_A_fumigatus_Af293:1203842-1207208	q1	q2	OK	97.2239	115.414	0.247436	0.589469	0.30995	0.572461	no	Non- classified	1
Row5587_Row48	Afu1g04780-T	Afu1g04780	pxa1	Chr1_A_fumigatus_Af293:1354003-1356622	q1	q2	OK	21.2295	25.0743	0.240142	0.643447	0.25635	0.516806	no	ALDP	1				1
Row5655_Row18	Afu1g12690-T	Afu1g12690	mdr4	Chr1_A_fumigatus_Af293:3353252-3358100	q1	q2	OK	19.1483	16.1592	-0.244859	-0.659012	0.2502	0.512085	no	MDR	2			2
Row5770_Row20	Afu6g03470-T	Afu6g03470	abcD	Chr6_A_fumigatus_Af293:743392-747852	q1	q2	OK	15.9479	18.9545	0.249178	0.680257	0.23575	0.495237	no	MDR	2			2
Row5852_Row30	Afu4g09150-T	Afu4g09150	Afu4g09150	Chr4_A_fumigatus_Af293:2390548-2395826	q1	q2	OK	14.6551	17.4348	0.250567	0.690764	0.22725	0.486418	no	MRP/CFTR	2			2
Row5986_Row51	Afu6g11360-T	Afu6g11360	Afu6g11360	Chr6_A_fumigatus_Af293:2816356-2818988	q1	q2	OK	33.5068	27.939	-0.262174	-0.718027	0.21245	0.468988	no	Non- classified	2
Row6064_Row40	Afu1g16880-T	Afu1g16880	Afu1g16880	Chr1_A_fumigatus_Af293:4603152-4608184	q1	q2	OK	6.53259	7.92897	0.279479	0.718233	0.2025	0.456373	no	MRP/CFTR	2			2
Row6488_Row44	Afu7g03660-T	Afu7g03660	Afu7g03660	Chr7_A_fumigatus_Af293:782418-783063	q1	q2	OK	1.83771	3.0398	0.726067	0.837159	0.1555	0.391056	no	YEF3/RLI	1
Row6658_Row2	Afu2g15130-T	Afu2g15130	Afu2g15130	Chr2_A_fumigatus_Af293:3996595-4002662	q1	q2	OK	11.3939	14.137	0.311214	0.851244	0.13885	0.366281	no	PDR	1	2	1
Row6820_Row0	Afu5g00790-T	Afu5g00790	Afu5g00790	Chr5_A_fumigatus_Af293:214504-219590	q1	q2	OK	11.9444	14.9441	0.323242	0.867579	0.1246	0.344569	no	PDR	1	2	1
Row7336_Row27	Afu2g03090-T	Afu2g03090	hmt1	Chr2_A_fumigatus_Af293:806943-810915	q1	q2	OK	111.303	83.7188	-0.41087	-1.00504	0.0804	0.263559	no	MDR	1			1
Row7367_Row19	Afu3g03670-T	Afu3g03670	Afu3g03670	Chr3_A_fumigatus_Af293:988189-992438	q1	q2	OK	5.04202	6.79521	0.430517	1.02045	0.0782	0.259223	no	MDR	2			2
Row7386_Row7	Afu6g04360-T	Afu6g04360	atrF	Chr6_A_fumigatus_Af293:991340-998856	q1	q2	OK	1.87699	1.3698	-0.454452	-1.00416	0.07675	0.256085	no	PDR	1	2	1									1
Row7449_Row37	Afu5g08150-T	Afu5g08150	Afu5g08150	Chr5_A_fumigatus_Af293:2061749-2068081	q1	q2	OK	0.955963	1.35065	0.498628	1.01551	0.0717	0.244855	no	MRP/CFTR	2			2
Row7766_Row41	Afu4g06070-T	Afu4g06070	Afu4g06070	Chr4_A_fumigatus_Af293:1553591-1557646	q1	q2	OK	28.0142	21.0158	-0.414686	-1.12705	0.05225	0.201923	no	YEF3/RLI	2					1
Row8451_Row1	Afu5g02260-T	Afu5g02260	Afu5g02260	Chr5_A_fumigatus_Af293:577629-582809	q1	q2	OK	6.39705	4.35662	-0.554197	-1.3643	0.01855	0.101191	no	PDR	2	2	1
Row8509_Row16	Afu4g08800-T	Afu4g08800	Afu4g08800	Chr4_A_fumigatus_Af293:2285094-2288897	q1	q2	OK	2.19807	1.34634	-0.707188	-1.40243	0.01705	0.0963362	no	MDR	2			2
Row8564_Row13	Afu3g09680-T	Afu3g09680	Afu3g09680	Chr3_A_fumigatus_Af293:2470623-2475203	q1	q2	OK	3.99476	5.99555	0.585783	1.39718	0.01495	0.0874375	no	PDR	2	2
Row8638_Row22	Afu3g02760-T	Afu3g02760	Afu3g02760	Chr3_A_fumigatus_Af293:715590-720196	q1	q2	OK	2.12379	3.43027	0.691684	1.48085	0.01245	0.0764273	no	MDR	2			2
Row9022_Row32	Afu1g10390-T	Afu1g10390	abcB	Chr1_A_fumigatus_Af293:2697913-2705802	q1	q2	OK	51.6584	33.0547	-0.644148	-1.62447	0.0041	0.0338916	yes	MRP/CFTR	2			2
Row9196_Row5	Afu3g07300-T	Afu3g07300	Afu3g07300	Chr3_A_fumigatus_Af293:1829700-1834824	q1	q2	OK	6.33841	10.1981	0.686112	1.77113	0.00205	0.0200812	yes	PDR	2	2	1
Row9237_Row23	Afu4g14130-T	Afu4g14130	Afu4g14130	Chr4_A_fumigatus_Af293:3691626-3695766	q1	q2	OK	1.0307	1.96986	0.934466	1.84192	0.0017	0.0173776	yes	MDR	2			2
Row9424_Row36	Afu5g10510-T	Afu5g10510	Afu5g10510	Chr5_A_fumigatus_Af293:2681983-2687508	q1	q2	OK	25.8085	42.1885	0.709005	1.91227	0.00065	0.00828004	yes	MRP/CFTR	2			2
Row9493_Row43	Afu7g05660-T	Afu7g05660	Afu7g05660	Chr7_A_fumigatus_Af293:1375816-1379535	q1	q2	OK	692.094	361.129	-0.938453	-2.19085	0.0004	0.00561902	yes	YEF3/RLI	2
Row9535_Row47	Afu1g10310-T	Afu1g10310	Afu1g10310	Chr1_A_fumigatus_Af293:2655203-2658641	q1	q2	OK	68.1814	37.7889	-0.851416	-2.22527	0.00025	0.00383543	yes	(RLI)	2							1	1
Row9659_Row46	Afu5g07020-T	Afu5g07020	Afu5g07020	Chr5_A_fumigatus_Af293:1738497-1740843	q1	q2	OK	120.112	67.0103	-0.841924	-2.26072	0.0001	0.00183547	yes	YEF3/RLI	2					1
Row9755_Row42	Afu1g16440-T	Afu1g16440	Afu1g16440	Chr1_A_fumigatus_Af293:4457983-4460566	q1	q2	OK	1.68096	5.93072	1.81893	3.49381	5e-05	0.00101993	yes	YEF3/RLI	2					1
Row9847_Row8	Afu3g01400-T	Afu3g01400	Afu3g01400	Chr3_A_fumigatus_Af293:348052-352621	q1	q2	OK	14.7012	126.054	3.10004	7.93276	5e-05	0.00101993	yes	PDR	2	2	1
Row9974_Row17	Afu5g06070-T	Afu5g06070	mdr1	Chr5_A_fumigatus_Af293:1444837-1451585	q1	q2	OK	37.2407	139.591	1.90625	4.57974	5e-05	0.00101993	yes	MDR	2			2
Row10005_Row21	Afu6g03080-T	Afu6g03080	Afu6g03080	Chr6_A_fumigatus_Af293:648930-652940	q1	q2	OK	6.76582	13.6128	1.00863	2.60382	5e-05	0.00101993	yes	MDR	2			2
Row10012_Row45	Afu6g03580-T	Afu6g03580	Afu6g03580	Chr6_A_fumigatus_Af293:778533-782464	q1	q2	OK	50.5236	27.6484	-0.869762	-2.33951	5e-05	0.00101993	yes	YEF3/RLI	2						1
Row10026_Row11	Afu6g08020-T	Afu6g08020	Afu6g08020	Chr6_A_fumigatus_Af293:1858138-1863654	q1	q2	OK	4.66596	14.499	1.6357	4.09302	5e-05	0.00101993	yes	PDR	1	3	1
