# Supplementary material for: Differentially Regulated Transcription Factors and ABC Transporters in a Mitochondrial Dynamics Mutant Can Alter Azole Susceptibility of Aspergillus fumigatus
Source: Front Microbiol. 2020 May 26;11:1017. doi: 10.3389/fmicb.2020.01017 (PMC7264269; doi:10.3389/fmicb.2020.01017)
Supplement: Supplementary file 1 [file Data_Sheet_1.ZIP › Supplementary table 13. All MFS transporters.xlsx]

## Sheet: Title
Differentially regulated transcription factors and ABC transporters in a mitochondrial dynamics mutant can alter azole susceptibility of Aspergillus fumigatus.
Laura Sturm 1, Bernadette Geißel 1, Johannes Wagener 1,2,3*
1 Max von Pettenkofer-Institut für Hygiene und Medizinische Mikrobiologie, Medizinische Fakultät, LMU München, 80336 Munich, Germany
2 Institut für Hygiene und Mikrobiologie, Julius-Maximilians-Universität Würzburg, 97080 Würzburg, Germany
3 National Reference Center for Invasive Fungal Infections (NRZMyk).
* Correspondence: Johannes Wagener, j.wagener@hygiene.uni-wuerzburg.de
Supplementary table 13. All MFS transporters.

## Sheet: Tabelle1
row ID	test_id	gene_id	gene	locus	sample_1	sample_2	status	value_1	value_2	log2(fold_change)	test_stat	p_value	q_value	significant
Row29_Row186	Afu1g00440-T	Afu1g00440	Afu1g00440	Chr1_A_fumigatus_Af293:138358-140093	q1	q2	NOTEST	0	0.00844453	inf	0	1	1	no
Row78_Row117	Afu1g00970-T	Afu1g00970	Afu1g00970	Chr1_A_fumigatus_Af293:342452-344153	q1	q2	NOTEST	0	0	0	0	1	1	no
Row106_Row169	Afu1g01260-T	Afu1g01260	Afu1g01260	Chr1_A_fumigatus_Af293:431055-433093	q1	q2	OK	0.182696	0.343898	0.91253	1.11918	0.05125	0.200255	no
Row159_Row149	Afu1g01812-T	Afu1g01812	Afu1g01812	Chr1_A_fumigatus_Af293:547678-549975	q1	q2	OK	2.09024	2.74644	0.393892	0.744613	0.1938	0.444643	no
Row169_Row7	Afu1g01930-T	Afu1g01930	Afu1g01930	Chr1_A_fumigatus_Af293:570737-572914	q1	q2	OK	0.608577	0.873948	0.522108	0.847995	0.137	0.362969	no
Row212_Row18	Afu1g02350-T	Afu1g02350	Afu1g02350	Chr1_A_fumigatus_Af293:689569-692145	q1	q2	OK	3.70456	3.51204	-0.0769942	-0.159756	0.77765	0.897831	no
Row298_Row71	Afu1g03200-T	Afu1g03200	mfsC	Chr1_A_fumigatus_Af293:919915-921675	q1	q2	OK	17.5232	23.4042	0.417496	1.04616	0.06825	0.238399	no
Row352_Row106	Afu1g03730-T	Afu1g03730	Afu1g03730	Chr1_A_fumigatus_Af293:1079938-1081418	q1	q2	OK	58.2767	81.6143	0.485903	1.33913	0.0192	0.103382	no
Row475_Row76	Afu1g05010-T	Afu1g05010	mfs56	Chr1_A_fumigatus_Af293:1434423-1436874	q1	q2	OK	2.2766	3.43624	0.593947	1.16518	0.0453	0.185473	no
Row492_Row119	Afu1g05170-T	Afu1g05170	Afu1g05170	Chr1_A_fumigatus_Af293:1480272-1481656	q1	q2	OK	30.6476	43.4631	0.504019	1.32995	0.0185	0.100978	no
Row622_Row45	Afu1g06440-T	Afu1g06440	Afu1g06440	Chr1_A_fumigatus_Af293:1847872-1850861	q1	q2	OK	12.1534	10.1633	-0.257994	-0.652889	0.2488	0.510475	no
Row633_Row167	Afu1g06550-T	Afu1g06550	Afu1g06550	Chr1_A_fumigatus_Af293:1876959-1879807	q1	q2	OK	2.12475	2.75808	0.376373	0.727036	0.2028	0.456599	no
Row704_Row107	Afu1g07300-T	Afu1g07300	Afu1g07300	Chr1_A_fumigatus_Af293:2067285-2068888	q1	q2	OK	55.1687	53.0379	-0.0568259	-0.153101	0.7931	0.904946	no
Row1063_Row159	Afu1g11820-T	Afu1g11820	Afu1g11820	Chr1_A_fumigatus_Af293:3110595-3112648	q1	q2	OK	0.737376	1.06741	0.533637	0.850696	0.14105	0.370059	no
Row1169_Row187	Afu1g12850-T	Afu1g12850	crnA	Chr1_A_fumigatus_Af293:3397442-3400813	q1	q2	OK	3.79033	3.21113	-0.239242	-0.516226	0.36235	0.619313	no
Row1266_Row49	Afu1g13800-T	Afu1g13800	Afu1g13800	Chr1_A_fumigatus_Af293:3683818-3686501	q1	q2	OK	42.7748	31.7866	-0.428343	-1.14	0.04675	0.189798	no
Row1434_Row105	Afu1g15490-T	Afu1g15490	mfsB	Chr1_A_fumigatus_Af293:4182073-4187434	q1	q2	OK	34.3452	29.4483	-0.221923	-0.585612	0.301	0.56366	no
Row1557_Row146	Afu1g16690-T	Afu1g16690	Afu1g16690	Chr1_A_fumigatus_Af293:4542842-4545226	q1	q2	OK	12.533	10.5458	-0.24906	-0.60345	0.2933	0.556482	no
Row1580_Row89	Afu1g16910-T	Afu1g16910	Afu1g16910	Chr1_A_fumigatus_Af293:4617551-4619374	q1	q2	OK	0.583052	0.456464	-0.353125	-0.510191	0.3658	0.622512	no
Row1605_Row100	Afu1g17160-T	Afu1g17160	Afu1g17160	Chr1_A_fumigatus_Af293:4678107-4680048	q1	q2	OK	1.34309	1.55171	0.208298	0.363298	0.52865	0.749315	no
Row1633_Row189	Afu1g17470-T	Afu1g17470	nrtB	Chr1_A_fumigatus_Af293:4782070-4783995	q1	q2	OK	0.449888	0.81404	0.855534	1.30001	0.0278	0.134011	no
Row1634_Row199	Afu1g17480-T	Afu1g17480	Afu1g17480	Chr1_A_fumigatus_Af293:4784025-4785512	q1	q2	OK	0.65897	0.796751	0.273916	0.3993	0.48575	0.719086	no
Row1638_Row133	Afu1g17530-T	Afu1g17530	Afu1g17530	Chr1_A_fumigatus_Af293:4793105-4795131	q1	q2	NOTEST	0.0920151	0.146558	0.671533	0	1	1	no
Row1655_Row39	Afu1g17680-T	Afu1g17680	Afu1g17680	Chr1_A_fumigatus_Af293:4847539-4849884	q1	q2	NOTEST	0.0380673	0.0265586	-0.519374	0	1	1	no
Row1699_Row147	Afu2g00110-T	Afu2g00110	Afu2g00110	Chr2_A_fumigatus_Af293:14881-17000	q1	q2	OK	0.776683	1.0932	0.493155	0.773225	0.17615	0.421242	no
Row1765_Row183	Afu2g00780-T	Afu2g00780	Afu2g00780	Chr2_A_fumigatus_Af293:173346-175959	q1	q2	OK	24.9398	29.0589	0.220528	0.593423	0.29965	0.562396	no
Row1771_Row164	Afu2g00840-T	Afu2g00840	Afu2g00840	Chr2_A_fumigatus_Af293:190681-192306	q1	q2	OK	0.178817	0.278455	0.638958	0.704866	0.2247	0.4839	no
Row1891_Row42	Afu2g02040-T	Afu2g02040	Afu2g02040	Chr2_A_fumigatus_Af293:506033-508119	q1	q2	OK	0.318751	0.590212	0.888802	1.22716	0.0379	0.164671	no
Row2040_Row125	Afu2g03520-T	Afu2g03520	Afu2g03520	Chr2_A_fumigatus_Af293:938463-940100	q1	q2	OK	7.94919	5.32483	-0.578071	-1.21366	0.03395	0.15363	no
Row2095_Row171	Afu2g04070-T	Afu2g04070	Afu2g04070	Chr2_A_fumigatus_Af293:1109317-1114151	q1	q2	OK	5.81148	8.6225	0.5692	1.4445	0.0133	0.080194	no
Row2254_Row95	Afu2g05730-T	Afu2g05730	mirC	Chr2_A_fumigatus_Af293:1611707-1615086	q1	q2	OK	48.754	53.2903	0.128352	0.349673	0.5395	0.756473	no
Row2265_Row35	Afu2g05840-T	Afu2g05840	Afu2g05840	Chr2_A_fumigatus_Af293:1641566-1643827	q1	q2	OK	11.4188	16.0461	0.490806	1.16881	0.0424	0.177002	no
Row2395_Row68	Afu2g08230-T	Afu2g08230	Afu2g08230	Chr2_A_fumigatus_Af293:2123913-2125698	q1	q2	OK	6.88669	8.92748	0.374443	0.822612	0.1549	0.390404	no
Row2404_Row131	Afu2g08350-T	Afu2g08350	Afu2g08350	Chr2_A_fumigatus_Af293:2150026-2151895	q1	q2	OK	5.76418	4.70751	-0.29215	-0.598846	0.2837	0.545999	no
Row2456_Row16	Afu2g08910-T	Afu2g08910	Afu2g08910	Chr2_A_fumigatus_Af293:2289366-2291621	q1	q2	OK	2.15298	2.33207	0.115275	0.216186	0.704	0.858923	no
Row2504_Row206	Afu2g09450-T	Afu2g09450	Afu2g09450	Chr2_A_fumigatus_Af293:2411927-2415649	q1	q2	OK	1.28156	1.81765	0.504178	0.977409	0.0888	0.281087	no
Row2605_Row196	Afu2g10530-T	Afu2g10530	Afu2g10530	Chr2_A_fumigatus_Af293:2690497-2692888	q1	q2	OK	11.0551	8.78933	-0.330891	-0.777905	0.17585	0.420855	no
Row2689_Row2	Afu2g11420-T	Afu2g11420	Afu2g11420	Chr2_A_fumigatus_Af293:2939563-2941652	q1	q2	OK	3.95226	5.57259	0.495669	0.994954	0.0837	0.270292	no
Row2789_Row33	Afu2g12500-T	Afu2g12500	Afu2g12500	Chr2_A_fumigatus_Af293:3209204-3211808	q1	q2	OK	24.8129	23.3777	-0.0859584	-0.225353	0.7002	0.857203	no
Row2794_Row0	Afu2g12550-T	Afu2g12550	Afu2g12550	Chr2_A_fumigatus_Af293:3229424-3232368	q1	q2	OK	23.0413	15.8104	-0.543348	-1.45709	0.0112	0.0711379	no
Row2961_Row190	Afu2g14230-T	Afu2g14230	Afu2g14230	Chr2_A_fumigatus_Af293:3725626-3727814	q1	q2	OK	35.9732	45.461	0.337707	0.93048	0.10575	0.312844	no
Row3056_Row61	Afu2g15140-T	Afu2g15140	Afu2g15140	Chr2_A_fumigatus_Af293:4003476-4006322	q1	q2	OK	4.572	4.57543	0.00108152	0.00236987	0.99725	0.998886	no
Row3073_Row9	Afu2g15320-T	Afu2g15320	Afu2g15320	Chr2_A_fumigatus_Af293:4056456-4058124	q1	q2	NOTEST	0.075745	0.111895	0.562926	0	1	1	no
Row3113_Row152	Afu2g15730-T	Afu2g15730	Afu2g15730	Chr2_A_fumigatus_Af293:4153697-4155792	q1	q2	OK	21.7376	25.8627	0.250682	0.658763	0.24295	0.504222	no
Row3174_Row59	Afu2g16320-T	Afu2g16320	Afu2g16320	Chr2_A_fumigatus_Af293:4329675-4331879	q1	q2	OK	4.21606	4.7266	0.164908	0.347242	0.537	0.754469	no
Row3264_Row175	Afu2g17270-T	Afu2g17270	Afu2g17270	Chr2_A_fumigatus_Af293:4623703-4624927	q1	q2	OK	24.9856	32.4075	0.37523	0.92625	0.10785	0.316703	no
Row3271_Row121	Afu2g17360-T	Afu2g17360	Afu2g17360	Chr2_A_fumigatus_Af293:4639840-4641492	q1	q2	OK	9.12229	11.4911	0.333048	0.754417	0.1957	0.447545	no
Row3307_Row27	Afu2g17730-T	Afu2g17730	Afu2g17730	Chr2_A_fumigatus_Af293:4722266-4724091	q1	q2	OK	7.68487	11.5192	0.583942	1.33665	0.0199	0.106153	no
Row3317_Row38	Afu2g17840-T	Afu2g17840	Afu2g17840	Chr2_A_fumigatus_Af293:4743717-4745587	q1	q2	OK	142.494	160.198	0.168956	0.429358	0.4508	0.69172	no
Row3456_Row201	Afu3g00980-T	Afu3g00980	Afu3g00980	Chr3_A_fumigatus_Af293:229234-231178	q1	q2	NOTEST	0.114592	0.206698	0.851019	0	1	1	no
Row3469_Row6	Afu3g01120-T	Afu3g01120	Afu3g01120	Chr3_A_fumigatus_Af293:261347-264106	q1	q2	OK	0.495694	0.859035	0.793266	1.29227	0.0274	0.132641	no
Row3496_Row97	Afu3g01360-T	Afu3g01360	Afu3g01360	Chr3_A_fumigatus_Af293:333051-335443	q1	q2	OK	3.49098	2.79733	-0.319585	-0.589097	0.3066	0.568336	no
Row3497_Row209	Afu3g01370-T	Afu3g01370	Afu3g01370	Chr3_A_fumigatus_Af293:337465-341876	q1	q2	OK	0.303941	0.316329	0.057638	0.0923505	0.87265	0.943134	no
Row3511_Row85	Afu3g01520-T	Afu3g01520	Afu3g01520	Chr3_A_fumigatus_Af293:385998-387805	q1	q2	OK	3.36612	3.9187	0.219291	0.418861	0.4659	0.701944	no
Row3513_Row124	Afu3g01540-T	Afu3g01540	Afu3g01540	Chr3_A_fumigatus_Af293:391332-392842	q1	q2	OK	0.132802	0.305107	1.20004	1.24243	0.03965	0.169698	no
Row3540_Row172	Afu3g01840-T	Afu3g01840	Afu3g01840	Chr3_A_fumigatus_Af293:451842-453443	q1	q2	OK	8.9598	11.6138	0.374306	0.851115	0.13325	0.356749	no
Row3545_Row55	Afu3g01890-T	Afu3g01890	Afu3g01890	Chr3_A_fumigatus_Af293:464265-466033	q1	q2	OK	1.1903	1.84663	0.633563	1.10772	0.0537	0.205704	no
Row3550_Row11	Afu3g01940-T	Afu3g01940	Afu3g01940	Chr3_A_fumigatus_Af293:478699-480272	q1	q2	OK	5.57212	4.87273	-0.193497	-0.395715	0.4744	0.708121	no
Row3561_Row26	Afu3g02060-T	Afu3g02060	Afu3g02060	Chr3_A_fumigatus_Af293:503946-506179	q1	q2	OK	65.4168	47.8683	-0.45059	-1.23784	0.02875	0.137505	no
Row3563_Row135	Afu3g02080-T	Afu3g02080	Afu3g02080	Chr3_A_fumigatus_Af293:509570-511112	q1	q2	OK	32.5647	39.8921	0.292793	0.7886	0.16545	0.405284	no
Row3566_Row94	Afu3g02110-T	Afu3g02110	Afu3g02110	Chr3_A_fumigatus_Af293:523323-524089	q1	q2	NOTEST	0	0	0	0	1	1	no
Row3570_Row115	Afu3g02150-T	Afu3g02150	Afu3g02150	Chr3_A_fumigatus_Af293:531410-532926	q1	q2	NOTEST	0.100279	0.0610388	-0.716224	0	1	1	no
Row3608_Row80	Afu3g02520-T	Afu3g02520	Afu3g02520	Chr3_A_fumigatus_Af293:628876-632001	q1	q2	NOTEST	0	0	0	0	1	1	no
Row3618_Row54	Afu3g02610-T	Afu3g02610	Afu3g02610	Chr3_A_fumigatus_Af293:662969-664268	q1	q2	NOTEST	0	0	0	0	1	1	no
Row3629_Row90	Afu3g02720-T	Afu3g02720	Afu3g02720	Chr3_A_fumigatus_Af293:706434-708220	q1	q2	NOTEST	0.0873414	0.159205	0.866148	0	1	1	no
Row3677_Row14	Afu3g03190-T	Afu3g03190	Afu3g03190	Chr3_A_fumigatus_Af293:857080-858800	q1	q2	NOTEST	0.0277668	0.10503	1.91938	0	1	1	no
Row3682_Row116	Afu3g03240-T	Afu3g03240	Afu3g03240	Chr3_A_fumigatus_Af293:866767-868128	q1	q2	OK	1.2112	2.26999	0.906253	1.52684	0.00885	0.0604904	no
Row3692_Row126	Afu3g03320-T	Afu3g03320	Afu3g03320	Chr3_A_fumigatus_Af293:887387-889361	q1	q2	OK	1435.89	1549.54	0.109898	0.25098	0.65315	0.830746	no
Row3703_Row99	Afu3g03440-T	Afu3g03440	mirD	Chr3_A_fumigatus_Af293:918969-922055	q1	q2	OK	43.1466	49.0625	0.185375	0.496331	0.37935	0.63449	no
Row3710_Row67	Afu3g03500-T	Afu3g03500	mdr3	Chr3_A_fumigatus_Af293:935974-937897	q1	q2	OK	0.55482	0.913631	0.719592	1.09768	0.0597	0.220837	no
Row3726_Row98	Afu3g03640-T	Afu3g03640	mirB	Chr3_A_fumigatus_Af293:981571-983958	q1	q2	OK	9.08665	10.3541	0.188388	0.432022	0.45535	0.694282	no
Row3743_Row142	Afu3g03820-T	Afu3g03820	Afu3g03820	Chr3_A_fumigatus_Af293:1099766-1101709	q1	q2	OK	1.54117	0.910881	-0.758693	-1.22617	0.0352	0.157883	no
Row3759_Row210	Afu3g04000-T	Afu3g04000	Afu3g04000	Chr3_A_fumigatus_Af293:1137716-1139398	q1	q2	OK	20.8679	21.5758	0.048127	0.121257	0.8292	0.921624	no
Row3760_Row143	Afu3g04010-T	Afu3g04010	Afu3g04010	Chr3_A_fumigatus_Af293:1139484-1142070	q1	q2	OK	1.54502	1.49522	-0.047263	-0.0841726	0.8827	0.947396	no
Row3823_Row120	Afu3g05660-T	Afu3g05660	Afu3g05660	Chr3_A_fumigatus_Af293:1380362-1381817	q1	q2	OK	2.55917	3.63087	0.504638	0.950975	0.099	0.301143	no
Row3965_Row20	Afu3g07120-T	Afu3g07120	Afu3g07120	Chr3_A_fumigatus_Af293:1782299-1785101	q1	q2	OK	32.1268	28.2757	-0.184215	-0.504011	0.38595	0.640931	no
Row4044_Row102	Afu3g07950-T	Afu3g07950	Afu3g07950	Chr3_A_fumigatus_Af293:2020824-2022801	q1	q2	OK	0.457705	0.556597	0.282214	0.398623	0.4834	0.716534	no
Row4185_Row58	Afu3g09400-T	Afu3g09400	Afu3g09400	Chr3_A_fumigatus_Af293:2380209-2381644	q1	q2	OK	1.8216	3.0691	0.752606	1.32271	0.02295	0.117693	no
Row4420_Row8	Afu3g11760-T	Afu3g11760	Afu3g11760	Chr3_A_fumigatus_Af293:3087319-3090997	q1	q2	OK	3.66308	4.9546	0.435711	0.993425	0.0804	0.263559	no
Row4595_Row56	Afu3g13520-T	Afu3g13520	Afu3g13520	Chr3_A_fumigatus_Af293:3577491-3579433	q1	q2	OK	1.76762	1.61137	-0.133518	-0.229694	0.69945	0.857025	no
Row4608_Row96	Afu3g13670-T	Afu3g13670	Afu3g13670	Chr3_A_fumigatus_Af293:3605729-3607727	q1	q2	OK	1132.5	840.247	-0.430627	-0.971864	0.0919	0.287823	no
Row4698_Row63	Afu3g14560-T	Afu3g14560	Afu3g14560	Chr3_A_fumigatus_Af293:3855718-3857658	q1	q2	OK	8.57204	11.8984	0.473052	1.07496	0.0592	0.219786	no
Row4710_Row163	Afu3g14670-T	Afu3g14670	Afu3g14670	Chr3_A_fumigatus_Af293:3891233-3892834	q1	q2	OK	13.843	17.8727	0.368598	0.852534	0.1303	0.352769	no
Row4715_Row78	Afu3g14720-T	Afu3g14720	Afu3g14720	Chr3_A_fumigatus_Af293:3906727-3908901	q1	q2	OK	18.1962	15.8816	-0.196289	-0.499093	0.38785	0.64214	no
Row4765_Row82	Afu3g15250-T	Afu3g15250	Afu3g15250	Chr3_A_fumigatus_Af293:4007786-4009658	q1	q2	OK	2.64652	2.41823	-0.130149	-0.243628	0.6694	0.840903	no
Row4770_Row181	Afu3g15300-T	Afu3g15300	Afu3g15300	Chr3_A_fumigatus_Af293:4027498-4028326	q1	q2	OK	0.238328	0.277179	0.217869	0.188452	0.74625	0.879599	no
Row4775_Row12	Afu3g15380-T	Afu3g15380	Afu3g15380	Chr3_A_fumigatus_Af293:4059477-4061040	q1	q2	NOTEST	0.0257177	0.00467327	-2.46026	0	1	1	no
Row4776_Row139	Afu3g15390-T	Afu3g15390	Afu3g15390	Chr3_A_fumigatus_Af293:4066271-4067826	q1	q2	NOTEST	0.0177425	0.0359061	1.01702	0	1	1	no
Row4806_Row101	Afu4g00120-T	Afu4g00120	Afu4g00120	Chr4_A_fumigatus_Af293:27965-29627	q1	q2	NOTEST	0.0684362	0.192523	1.4922	0	1	1	no
Row4822_Row185	Afu4g00260-T	Afu4g00260	Afu4g00260	Chr4_A_fumigatus_Af293:73781-75799	q1	q2	OK	1.66598	2.86717	0.783259	1.37395	0.02015	0.106926	no
Row4887_Row192	Afu4g00920-T	Afu4g00920	Afu4g00920	Chr4_A_fumigatus_Af293:251345-252821	q1	q2	OK	18.38	18.0582	-0.0254822	-0.0620725	0.91255	0.960511	no
Row4895_Row165	Afu4g01000-T	Afu4g01000	Afu4g01000	Chr4_A_fumigatus_Af293:268052-271235	q1	q2	OK	4.56943	7.04817	0.625233	1.45083	0.012	0.0745139	no
Row4903_Row46	Afu4g01080-T	Afu4g01080	Afu4g01080	Chr4_A_fumigatus_Af293:293130-295041	q1	q2	NOTEST	0.133158	0.140806	0.0805773	0	1	1	no
Row4930_Row74	Afu4g01360-T	Afu4g01360	Afu4g01360	Chr4_A_fumigatus_Af293:358245-360264	q1	q2	OK	9.46158	11.7066	0.307174	0.729597	0.20095	0.454669	no
Row4942_Row41	Afu4g01480-T	Afu4g01480	Afu4g01480	Chr4_A_fumigatus_Af293:390085-391753	q1	q2	NOTEST	0.00943841	0.0521319	2.46555	0	1	1	no
Row4971_Row112	Afu4g02750-T	Afu4g02750	Afu4g02750	Chr4_A_fumigatus_Af293:766259-767612	q1	q2	OK	18.3861	19.4853	0.083771	0.195133	0.72975	0.871191	no
Row4985_Row137	Afu4g02870-T	Afu4g02870	Afu4g02870	Chr4_A_fumigatus_Af293:802744-805715	q1	q2	OK	1.80965	3.13039	0.790631	1.54305	0.0076	0.0537517	no
Row5078_Row111	Afu4g03740-T	Afu4g03740	Afu4g03740	Chr4_A_fumigatus_Af293:1046858-1050254	q1	q2	OK	14.7007	11.5203	-0.351711	-0.923957	0.1056	0.312602	no
Row5079_Row155	Afu4g03750-T	Afu4g03750	Afu4g03750	Chr4_A_fumigatus_Af293:1050672-1052857	q1	q2	OK	2.92956	4.46533	0.608083	1.21432	0.03355	0.152196	no
Row5096_Row92	Afu4g03920-T	Afu4g03920	Afu4g03920	Chr4_A_fumigatus_Af293:1100892-1103024	q1	q2	OK	804.609	677.548	-0.247964	-0.575383	0.3109	0.573406	no
Row5129_Row161	Afu4g04250-T	Afu4g04250	Afu4g04250	Chr4_A_fumigatus_Af293:1196315-1200435	q1	q2	OK	11.2677	8.57087	-0.394683	-1.02015	0.0764	0.255289	no
Row5214_Row30	Afu4g06050-T	Afu4g06050	Afu4g06050	Chr4_A_fumigatus_Af293:1543073-1545676	q1	q2	OK	0.24873	0.317353	0.351507	0.489781	0.39615	0.647802	no
Row5270_Row198	Afu4g06630-T	Afu4g06630	Afu4g06630	Chr4_A_fumigatus_Af293:1714078-1717387	q1	q2	OK	15.4722	12.7021	-0.284609	-0.751171	0.19265	0.44356	no
Row5481_Row108	Afu4g08740-T	Afu4g08740	Afu4g08740	Chr4_A_fumigatus_Af293:2269299-2271481	q1	q2	OK	4.08634	5.52203	0.434389	0.915715	0.109	0.318244	no
Row5527_Row203	Afu4g09210-T	Afu4g09210	Afu4g09210	Chr4_A_fumigatus_Af293:2409817-2412132	q1	q2	OK	90.6836	98.3831	0.117569	0.317741	0.57985	0.782272	no
Row5700_Row10	Afu4g11060-T	Afu4g11060	Afu4g11060	Chr4_A_fumigatus_Af293:2880244-2882249	q1	q2	OK	0.736604	0.853455	0.212427	0.341787	0.554	0.764999	no
Row5739_Row182	Afu4g11400-T	Afu4g11400	Afu4g11400	Chr4_A_fumigatus_Af293:2989364-2991377	q1	q2	OK	9.08026	9.79702	0.10961	0.252338	0.6571	0.832878	no
Row5775_Row44	Afu4g11780-T	Afu4g11780	Afu4g11780	Chr4_A_fumigatus_Af293:3113749-3116239	q1	q2	OK	0.765684	0.819035	0.0971758	0.163057	0.7784	0.898358	no
Row5819_Row127	Afu4g12260-T	Afu4g12260	Afu4g12260	Chr4_A_fumigatus_Af293:3215069-3217384	q1	q2	OK	1.39282	2.04051	0.550925	1.02079	0.0793	0.261544	no
Row5897_Row150	Afu4g13090-T	Afu4g13090	Afu4g13090	Chr4_A_fumigatus_Af293:3430712-3432523	q1	q2	OK	7.93673	7.11913	-0.156844	-0.341319	0.5574	0.767195	no
Row5952_Row15	Afu4g13660-T	Afu4g13660	Afu4g13660	Chr4_A_fumigatus_Af293:3573092-3575686	q1	q2	OK	4.89715	5.37587	0.134557	0.291862	0.60635	0.801958	no
Row5968_Row73	Afu4g13820-T	Afu4g13820	Afu4g13820	Chr4_A_fumigatus_Af293:3611594-3613356	q1	q2	OK	0.192361	0.284865	0.566458	0.677803	0.22955	0.489853	no
Row5969_Row17	Afu4g13830-T	Afu4g13830	Afu4g13830	Chr4_A_fumigatus_Af293:3613400-3615409	q1	q2	OK	0.196296	0.442712	1.17334	1.519	0.0106	0.06837	no
Row5974_Row151	Afu4g13900-T	Afu4g13900	Afu4g13900	Chr4_A_fumigatus_Af293:3625169-3627067	q1	q2	OK	1.20155	1.28156	0.0930059	0.158919	0.78435	0.90001	no
Row6010_Row37	Afu4g14230-T	Afu4g14230	Afu4g14230	Chr4_A_fumigatus_Af293:3718237-3720060	q1	q2	OK	114.29	104.061	-0.135268	-0.36387	0.52325	0.74521	no
Row6092_Row57	Afu5g00160-T	Afu5g00160	Afu5g00160	Chr5_A_fumigatus_Af293:24488-25947	q1	q2	NOTEST	0	0	0	0	1	1	no
Row6117_Row52	Afu5g00420-T	Afu5g00420	Afu5g00420	Chr5_A_fumigatus_Af293:118070-119830	q1	q2	NOTEST	0.138386	0.143869	0.0560605	0	1	1	no
Row6118_Row23	Afu5g00430-T	Afu5g00430	Afu5g00430	Chr5_A_fumigatus_Af293:121698-123740	q1	q2	NOTEST	0	0.0042193	inf	0	1	1	no
Row6173_Row47	Afu5g00980-T	Afu5g00980	Afu5g00980	Chr5_A_fumigatus_Af293:254323-255862	q1	q2	OK	28.7263	26.0656	-0.140228	-0.359086	0.52755	0.748773	no
Row6227_Row13	Afu5g01520-T	Afu5g01520	Afu5g01520	Chr5_A_fumigatus_Af293:392240-394144	q1	q2	OK	2.88372	4.6108	0.677087	1.35302	0.02005	0.10658	no
Row6242_Row148	Afu5g01680-T	Afu5g01680	Afu5g01680	Chr5_A_fumigatus_Af293:423966-425737	q1	q2	OK	1.69021	2.33456	0.465952	0.823308	0.1528	0.387243	no
Row6602_Row145	Afu5g06290-T	Afu5g06290	Afu5g06290	Chr5_A_fumigatus_Af293:1510477-1512972	q1	q2	OK	5.58296	3.80214	-0.55422	-1.13052	0.0452	0.185146	no
Row6631_Row50	Afu5g06580-T	Afu5g06580	Afu5g06580	Chr5_A_fumigatus_Af293:1606742-1609044	q1	q2	OK	30.2027	37.0352	0.294219	0.802236	0.15855	0.395792	no
Row6747_Row207	Afu5g07760-T	Afu5g07760	Afu5g07760	Chr5_A_fumigatus_Af293:1936635-1939139	q1	q2	OK	7.29967	7.71727	0.0802589	0.188735	0.74405	0.878622	no
Row6915_Row132	Afu5g09470-T	Afu5g09470	Afu5g09470	Chr5_A_fumigatus_Af293:2443003-2445149	q1	q2	OK	0.913228	0.958706	0.0701139	0.110453	0.8486	0.930261	no
Row6945_Row31	Afu5g09780-T	Afu5g09780	Afu5g09780	Chr5_A_fumigatus_Af293:2527166-2529387	q1	q2	OK	1.91701	1.7578	-0.125088	-0.226536	0.69565	0.855574	no
Row6961_Row66	Afu5g09940-T	Afu5g09940	Afu5g09940	Chr5_A_fumigatus_Af293:2568135-2569680	q1	q2	OK	15.4775	18.8029	0.280787	0.689694	0.227	0.486324	no
Row6979_Row93	Afu5g10140-T	Afu5g10140	Afu5g10140	Chr5_A_fumigatus_Af293:2610352-2611112	q1	q2	NOTEST	0.14665	0.223942	0.610748	0	1	1	no
Row6996_Row81	Afu5g10340-T	Afu5g10340	Afu5g10340	Chr5_A_fumigatus_Af293:2644759-2646486	q1	q2	NOTEST	0.043868	0.0546439	0.316892	0	1	1	no
Row7004_Row77	Afu5g10430-T	Afu5g10430	Afu5g10430	Chr5_A_fumigatus_Af293:2668232-2670035	q1	q2	OK	0.961225	1.76428	0.876135	1.47227	0.0121	0.0749823	no
Row7062_Row62	Afu5g11080-T	Afu5g11080	Afu5g11080	Chr5_A_fumigatus_Af293:2837447-2840114	q1	q2	OK	36.2264	30.0919	-0.267666	-0.72687	0.2071	0.462641	no
Row7150_Row177	Afu5g11980-T	Afu5g11980	Afu5g11980	Chr5_A_fumigatus_Af293:3099507-3102284	q1	q2	OK	5.09357	6.21088	0.28612	0.656995	0.24975	0.511279	no
Row7226_Row191	Afu5g12740-T	Afu5g12740	Afu5g12740	Chr5_A_fumigatus_Af293:3340679-3346198	q1	q2	OK	27.4481	29.7626	0.116795	0.313192	0.58215	0.783989	no
Row7270_Row19	Afu5g13160-T	Afu5g13160	Afu5g13160	Chr5_A_fumigatus_Af293:3452443-3455043	q1	q2	NOTEST	0.0413614	0.0623805	0.59281	0	1	1	no
Row7277_Row130	Afu5g13230-T	Afu5g13230	Afu5g13230	Chr5_A_fumigatus_Af293:3474873-3477195	q1	q2	OK	42.0002	39.5524	-0.0866325	-0.23894	0.6764	0.844894	no
Row7283_Row158	Afu5g13290-T	Afu5g13290	Afu5g13290	Chr5_A_fumigatus_Af293:3494583-3496310	q1	q2	OK	2.24721	3.4843	0.632731	1.1859	0.03925	0.168538	no
Row7391_Row69	Afu5g14490-T	Afu5g14490	Afu5g14490	Chr5_A_fumigatus_Af293:3760905-3762694	q1	q2	OK	5.93438	5.49155	-0.111884	-0.233037	0.68505	0.850071	no
Row7392_Row140	Afu5g14500-T	Afu5g14500	Afu5g14500	Chr5_A_fumigatus_Af293:3762798-3765108	q1	q2	OK	1.70701	2.31248	0.437967	0.824443	0.15125	0.385146	no
Row7494_Row144	Afu6g00130-T	Afu6g00130	Afu6g00130	Chr6_A_fumigatus_Af293:37151-38979	q1	q2	OK	2.64867	3.1035	0.228627	0.431703	0.4509	0.691758	no
Row7544_Row168	Afu6g00630-T	Afu6g00630	Afu6g00630	Chr6_A_fumigatus_Af293:161789-163823	q1	q2	OK	33.6513	27.9769	-0.26643	-0.682008	0.2255	0.484939	no
Row7551_Row162	Afu6g00710-T	Afu6g00710	Afu6g00710	Chr6_A_fumigatus_Af293:179803-181390	q1	q2	OK	5.3195	5.94631	0.160704	0.324802	0.5691	0.775396	no
Row7563_Row170	Afu6g01820-T	Afu6g01820	Afu6g01820	Chr6_A_fumigatus_Af293:251901-253560	q1	q2	OK	7.76579	5.32614	-0.544041	-1.07675	0.0583	0.217592	no
Row7574_Row202	Afu6g01930-T	Afu6g01930	Afu6g01930	Chr6_A_fumigatus_Af293:279957-281699	q1	q2	OK	5.14887	6.53154	0.343167	0.718732	0.2134	0.469839	no
Row7604_Row84	Afu6g02220-T	Afu6g02220	Afu6g02220	Chr6_A_fumigatus_Af293:389642-391677	q1	q2	OK	88.7044	91.0605	0.0378196	0.0976096	0.8661	0.93988	no
Row7620_Row75	Afu6g02400-T	Afu6g02400	Afu6g02400	Chr6_A_fumigatus_Af293:447461-449656	q1	q2	OK	2.13031	2.2007	0.0469053	0.0866627	0.8823	0.947396	no
Row7656_Row153	Afu6g02730-T	Afu6g02730	Afu6g02730	Chr6_A_fumigatus_Af293:550586-552628	q1	q2	OK	32.4244	22.3876	-0.534381	-1.42118	0.01465	0.0861781	no
Row7687_Row4	Afu6g03040-T	Afu6g03040	Afu6g03040	Chr6_A_fumigatus_Af293:632564-635675	q1	q2	OK	8.44299	8.74084	0.0500182	0.123822	0.8296	0.921731	no
Row7757_Row138	Afu6g03720-T	Afu6g03720	Afu6g03720	Chr6_A_fumigatus_Af293:819896-821585	q1	q2	OK	0.206164	0.272542	0.402684	0.448861	0.42475	0.672129	no
Row7772_Row104	Afu6g03860-T	Afu6g03860	Afu6g03860	Chr6_A_fumigatus_Af293:848114-850676	q1	q2	OK	17.5237	16.3696	-0.0982878	-0.259403	0.65205	0.82982	no
Row7969_Row21	Afu6g06680-T	Afu6g06680	Afu6g06680	Chr6_A_fumigatus_Af293:1453681-1455775	q1	q2	OK	17.9832	22.4254	0.318486	0.805276	0.159	0.396051	no
Row7974_Row195	Afu6g06730-T	Afu6g06730	Afu6g06730	Chr6_A_fumigatus_Af293:1466654-1469248	q1	q2	OK	2.6408	3.99484	0.597163	1.18883	0.03815	0.165443	no
Row8033_Row60	Afu6g07320-T	Afu6g07320	Afu6g07320	Chr6_A_fumigatus_Af293:1648551-1650673	q1	q2	OK	58.4125	59.3888	0.0239125	0.0656693	0.907	0.958709	no
Row8131_Row160	Afu6g08340-T	Afu6g08340	Afu6g08340	Chr6_A_fumigatus_Af293:1952611-1955024	q1	q2	OK	11.6456	13.1987	0.180613	0.436402	0.4529	0.69239	no
Row8207_Row64	Afu6g09110-T	Afu6g09110	Afu6g09110	Chr6_A_fumigatus_Af293:2162763-2164458	q1	q2	OK	50.2651	44.0472	-0.190506	-0.524097	0.3609	0.618425	no
Row8284_Row118	Afu6g09880-T	Afu6g09880	Afu6g09880	Chr6_A_fumigatus_Af293:2425758-2427154	q1	q2	OK	1.93289	2.84712	0.558743	0.978737	0.08805	0.279435	no
Row8306_Row128	Afu6g10100-T	Afu6g10100	Afu6g10100	Chr6_A_fumigatus_Af293:2486671-2488214	q1	q2	OK	47.019	43.3492	-0.11724	-0.304074	0.5918	0.790695	no
Row8373_Row193	Afu6g10790-T	Afu6g10790	Afu6g10790	Chr6_A_fumigatus_Af293:2665014-2667089	q1	q2	OK	20.5379	25.0853	0.288553	0.750316	0.1843	0.431715	no
Row8423_Row154	Afu6g11320-T	Afu6g11320	Afu6g11320	Chr6_A_fumigatus_Af293:2808771-2811674	q1	q2	OK	0.717834	1.28694	0.842223	1.44174	0.01275	0.0777478	no
Row8663_Row1	Afu6g13780-T	Afu6g13780	Afu6g13780	Chr6_A_fumigatus_Af293:3521656-3523725	q1	q2	OK	2.01311	1.75463	-0.198258	-0.366238	0.5182	0.742504	no
Row8672_Row40	Afu6g13880-T	Afu6g13880	Afu6g13880	Chr6_A_fumigatus_Af293:3542109-3544058	q1	q2	OK	7.79303	7.44419	-0.0660695	-0.14485	0.7998	0.908967	no
Row8745_Row83	Afu6g14640-T	Afu6g14640	Afu6g14640	Chr6_A_fumigatus_Af293:3739727-3741716	q1	q2	NOTEST	0	0	0	0	1	1	no
Row8782_Row5	Afu7g00230-T	Afu7g00230	Afu7g00230	Chr7_A_fumigatus_Af293:63737-65998	q1	q2	OK	0.894249	0.988964	0.145242	0.24263	0.67495	0.843826	no
Row8787_Row174	Afu7g00280-T	Afu7g00280	Afu7g00280	Chr7_A_fumigatus_Af293:79504-82174	q1	q2	OK	3.06816	3.49737	0.188896	0.38062	0.5014	0.730796	no
Row8798_Row51	Afu7g00390-T	Afu7g00390	Afu7g00390	Chr7_A_fumigatus_Af293:107689-109190	q1	q2	OK	20.3359	23.8223	0.228283	0.573806	0.3156	0.577885	no
Row8826_Row123	Afu7g00710-T	Afu7g00710	Afu7g00710	Chr7_A_fumigatus_Af293:185820-187517	q1	q2	OK	23.8739	35.2987	0.564177	1.4734	0.01035	0.0675664	no
Row8832_Row122	Afu7g00780-T	Afu7g00780	Afu7g00780	Chr7_A_fumigatus_Af293:201454-204201	q1	q2	OK	8.74318	11.112	0.345887	0.856869	0.1287	0.351377	no
Row8873_Row134	Afu7g01190-T	Afu7g01190	Afu7g01190	Chr7_A_fumigatus_Af293:313955-316142	q1	q2	OK	0.157456	0.398759	1.34057	1.5798	0.01075	0.0690458	no
Row8921_Row110	Afu7g01670-T	Afu7g01670	Afu7g01670	Chr7_A_fumigatus_Af293:443038-445651	q1	q2	OK	13.0247	18.0316	0.469277	1.20498	0.03705	0.162597	no
Row9340_Row178	Afu7g06830-T	Afu7g06830	Afu7g06830	Chr7_A_fumigatus_Af293:1663179-1665513	q1	q2	NOTEST	0.0762235	0.086163	0.176834	0	1	1	no
Row9400_Row194	Afu7g08460-T	Afu7g08460	Afu7g08460	Chr7_A_fumigatus_Af293:1947114-1948688	q1	q2	NOTEST	0	0	0	0	1	1	no
Row9441_Row179	Afu8g00140-T	Afu8g00140	Afu8g00140	Chr8_A_fumigatus_Af293:11077-13598	q1	q2	OK	0.926948	0.806733	-0.200396	-0.31271	0.5723	0.777836	no
Row9518_Row91	Afu8g00940-T	Afu8g00940	Afu8g00940	Chr8_A_fumigatus_Af293:214595-217018	q1	q2	OK	13.3303	16.9853	0.349573	0.875956	0.1308	0.3536	no
Row9678_Row197	Afu8g02460-T	Afu8g02460	Afu8g02460	Chr8_A_fumigatus_Af293:657430-659047	q1	q2	OK	73.1433	56.2789	-0.37813	-1.03356	0.07535	0.253445	no
Row9744_Row184	Afu8g04110-T	Afu8g04110	Afu8g04110	Chr8_A_fumigatus_Af293:893507-897643	q1	q2	OK	8.67147	5.96886	-0.538821	-1.32501	0.0219	0.113644	no
Row9780_Row141	Afu8g04470-T	Afu8g04470	Afu8g04470	Chr8_A_fumigatus_Af293:1006864-1008803	q1	q2	OK	10.0615	8.41623	-0.257604	-0.588363	0.2951	0.558434	no
Row9801_Row22	Afu8g04702-T	Afu8g04702	Afu8g04702	Chr8_A_fumigatus_Af293:1071125-1073215	q1	q2	OK	1.94441	2.17677	0.162857	0.296096	0.61115	0.804274	no
Row9817_Row200	Afu8g04850-T	Afu8g04850	Afu8g04850	Chr8_A_fumigatus_Af293:1116037-1118572	q1	q2	OK	16.0013	20.5073	0.357947	0.94818	0.10085	0.304144	no
Row9840_Row173	Afu8g05090-T	Afu8g05090	Afu8g05090	Chr8_A_fumigatus_Af293:1184840-1186354	q1	q2	OK	3.32244	2.99309	-0.150607	-0.277998	0.6259	0.813714	no
Row9898_Row211	Afu8g05710-T	Afu8g05710	mfsA	Chr8_A_fumigatus_Af293:1356447-1358495	q1	q2	OK	24.7424	16.323	-0.600079	-1.51464	0.01035	0.0675664	no
Row9983_Row180	Afu8g06530-T	Afu8g06530	Afu8g06530	Chr8_A_fumigatus_Af293:1578343-1579705	q1	q2	OK	0.308513	0.161854	-0.930637	-0.987271	0.096	0.295904	no
Row9987_Row188	Afu8g06560-T	Afu8g06560	Afu8g06560	Chr8_A_fumigatus_Af293:1588300-1589971	q1	q2	OK	6.78814	9.52934	0.489361	1.05712	0.06505	0.232459	no
Row9992_Row129	Afu8g06610-T	Afu8g06610	Afu8g06610	Chr8_A_fumigatus_Af293:1602390-1604213	q1	q2	OK	1.14836	1.58533	0.4652	0.793125	0.16675	0.407596	no
Row10002_Row72	Afu8g06760-T	Afu8g06760	Afu8g06760	Chr8_A_fumigatus_Af293:1645735-1648061	q1	q2	OK	12.1064	13.0931	0.113035	0.273589	0.6339	0.818552	no
Row10065_Row36	Afu8g07370-T	Afu8g07370	Afu8g07370	Chr8_A_fumigatus_Af293:1809472-1811208	q1	q2	NOTEST	0.115137	0.0648312	-0.828597	0	1	1	no
Row914_Row34	Afu1g10370-T	Afu1g10370	Afu1g10370	Chr1_A_fumigatus_Af293:2673292-2675212	q1	q2	OK	16.478	29.8971	0.859469	2.16342	5e-05	0.00101993	yes
Row1015_Row65	Afu1g11350-T	Afu1g11350	Afu1g11350	Chr1_A_fumigatus_Af293:2990221-2992208	q1	q2	OK	0.774686	1.49376	0.947261	1.60654	0.00575	0.0442929	yes
Row1146_Row87	Afu1g12620-T	Afu1g12620	aflT	Chr1_A_fumigatus_Af293:3335456-3337298	q1	q2	OK	105.485	212.574	1.01093	2.49179	5e-05	0.00101993	yes
Row1285_Row103	Afu1g13970-T	Afu1g13970	Afu1g13970	Chr1_A_fumigatus_Af293:3734490-3736716	q1	q2	OK	24.0864	37.2913	0.630616	1.71468	0.00275	0.0250869	yes
Row1357_Row136	Afu1g14700-T	Afu1g14700	Afu1g14700	Chr1_A_fumigatus_Af293:3933867-3935656	q1	q2	OK	67.3383	19.1981	-1.81046	-4.69446	5e-05	0.00101993	yes
Row2216_Row205	Afu2g05350-T	Afu2g05350	Afu2g05350	Chr2_A_fumigatus_Af293:1489566-1491076	q1	q2	OK	10.5306	19.3819	0.880116	1.97976	0.0006	0.00785057	yes
Row2706_Row48	Afu2g11580-T	Afu2g11580	Afu2g11580	Chr2_A_fumigatus_Af293:2979470-2983275	q1	q2	OK	0.31481	0.654419	1.05573	1.73265	0.0037	0.031349	yes
Row2808_Row204	Afu2g12710-T	Afu2g12710	Afu2g12710	Chr2_A_fumigatus_Af293:3263093-3264413	q1	q2	OK	5.45467	12.2601	1.16841	2.38549	5e-05	0.00101993	yes
Row2815_Row113	Afu2g12790-T	Afu2g12790	Afu2g12790	Chr2_A_fumigatus_Af293:3279230-3281288	q1	q2	OK	2.02389	0.775428	-1.38407	-2.15274	0.00015	0.00255362	yes
Row3226_Row53	Afu2g16860-T	Afu2g16860	Afu2g16860	Chr2_A_fumigatus_Af293:4509761-4511405	q1	q2	OK	41.0061	97.4352	1.2486	3.34357	5e-05	0.00101993	yes
Row3635_Row28	Afu3g02780-T	Afu3g02780	Afu3g02780	Chr3_A_fumigatus_Af293:728449-731583	q1	q2	OK	1.08753	5.32267	2.29109	4.60145	5e-05	0.00101993	yes
Row4103_Row70	Afu3g08530-T	Afu3g08530	Afu3g08530	Chr3_A_fumigatus_Af293:2188279-2190717	q1	q2	OK	8.95429	16.7381	0.902487	2.22604	0.0002	0.00321933	yes
Row4164_Row156	Afu3g09170-T	Afu3g09170	Afu3g09170	Chr3_A_fumigatus_Af293:2330877-2332647	q1	q2	OK	0.260848	0.610581	1.22697	1.66864	0.0054	0.0421642	yes
Row4533_Row114	Afu3g12900-T	Afu3g12900	hasB	Chr3_A_fumigatus_Af293:3426137-3428128	q1	q2	OK	15.0165	23.8019	0.664526	1.64232	0.0045	0.0364416	yes
Row4850_Row166	Afu4g00550-T	Afu4g00550	Afu4g00550	Chr4_A_fumigatus_Af293:153867-155878	q1	q2	OK	2.00219	5.13601	1.35907	2.59614	5e-05	0.00101993	yes
Row4852_Row43	Afu4g00570-T	Afu4g00570	Afu4g00570	Chr4_A_fumigatus_Af293:158057-159822	q1	q2	OK	4.52195	14.2458	1.65552	3.55082	5e-05	0.00101993	yes
Row4910_Row25	Afu4g01140-T	Afu4g01140	Afu4g01140	Chr4_A_fumigatus_Af293:307852-310030	q1	q2	OK	0.425818	1.1252	1.40188	2.23325	0.00025	0.00383543	yes
Row5060_Row176	Afu4g03590-T	Afu4g03590	Afu4g03590	Chr4_A_fumigatus_Af293:1011808-1013575	q1	q2	OK	8.14058	13.9861	0.780793	1.77159	0.00165	0.0169802	yes
Row6211_Row32	Afu5g01350-T	Afu5g01350	Afu5g01350	Chr5_A_fumigatus_Af293:342937-345341	q1	q2	OK	50.083	21.2713	-1.23541	-3.08646	5e-05	0.00101993	yes
Row6229_Row86	Afu5g01540-T	Afu5g01540	Afu5g01540	Chr5_A_fumigatus_Af293:396853-399036	q1	q2	OK	0.943944	1.8716	0.987495	1.71204	0.00325	0.0285944	yes
Row6238_Row29	Afu5g01630-T	Afu5g01630	Afu5g01630	Chr5_A_fumigatus_Af293:414815-416800	q1	q2	OK	22.3993	35.7851	0.675907	1.72653	0.0035	0.0299314	yes
Row6344_Row24	Afu5g02700-T	Afu5g02700	Afu5g02700	Chr5_A_fumigatus_Af293:706164-707944	q1	q2	OK	60.198	32.5918	-0.885205	-2.31668	5e-05	0.00101993	yes
Row7715_Row79	Afu6g03320-T	Afu6g03320	Afu6g03320	Chr6_A_fumigatus_Af293:705231-708872	q1	q2	OK	4.16773	13.5235	1.69814	3.92473	5e-05	0.00101993	yes
Row8266_Row88	Afu6g09710-T	Afu6g09710	gliA	Chr6_A_fumigatus_Af293:2365784-2367679	q1	q2	OK	5.43707	1.05554	-2.36485	-4.12977	5e-05	0.00101993	yes
Row9144_Row3	Afu7g04900-T	Afu7g04900	Afu7g04900	Chr7_A_fumigatus_Af293:1151074-1152620	q1	q2	OK	33.1362	63.423	0.936598	2.46973	5e-05	0.00101993	yes
Row9269_Row157	Afu7g06120-T	Afu7g06120	Afu7g06120	Chr7_A_fumigatus_Af293:1502811-1504679	q1	q2	OK	42.6674	64.7641	0.602061	1.65097	0.00485	0.0386944	yes
Row9335_Row208	Afu7g06790-T	Afu7g06790	Afu7g06790	Chr7_A_fumigatus_Af293:1650274-1652177	q1	q2	OK	87.4728	34.5815	-1.33883	-3.55318	5e-05	0.00101993	yes
Row9748_Row109	Afu8g04150-T	Afu8g04150	Afu8g04150	Chr8_A_fumigatus_Af293:912418-915407	q1	q2	OK	15.9038	9.993	-0.670378	-1.72281	0.0039	0.0326509	yes
