# Supplementary material for: Differentially Regulated Transcription Factors and ABC Transporters in a Mitochondrial Dynamics Mutant Can Alter Azole Susceptibility of Aspergillus fumigatus
Source: Front Microbiol. 2020 May 26;11:1017. doi: 10.3389/fmicb.2020.01017 (PMC7264269; doi:10.3389/fmicb.2020.01017)
Supplement: Supplementary file 1 [file Data_Sheet_1.ZIP › Supplementary table 16. All transcription factors.xlsx]

## Sheet: Title
Differentially regulated transcription factors and ABC transporters in a mitochondrial dynamics mutant can alter azole susceptibility of Aspergillus fumigatus.
Laura Sturm 1, Bernadette Geißel 1, Johannes Wagener 1,2,3*
1 Max von Pettenkofer-Institut für Hygiene und Medizinische Mikrobiologie, Medizinische Fakultät, LMU München, 80336 Munich, Germany
2 Institut für Hygiene und Mikrobiologie, Julius-Maximilians-Universität Würzburg, 97080 Würzburg, Germany
3 National Reference Center for Invasive Fungal Infections (NRZMyk).
* Correspondence: Johannes Wagener, j.wagener@hygiene.uni-wuerzburg.de
Supplementary table 16. All transcription factors.

## Sheet: Tabelle1
row ID	test_id	gene_id	gene	locus	sample_1	sample_2	status	value_1	value_2	log2(fold_change)	test_stat	p_value	q_value	significant
Row43_Row35	Afu1g00580-T	Afu1g00580	Afu1g00580	Chr1_A_fumigatus_Af293:184789-186475	q1	q2	NOTEST	0.00733689	0.0134281	0.872012	0	1	1	no
Row104_Row36	Afu1g01240-T	Afu1g01240	Afu1g01240	Chr1_A_fumigatus_Af293:426186-428733	q1	q2	OK	9.48128	6.64169	-0.513531	-1.1902	0.0404	0.171387	no
Row115_Row37	Afu1g01340-T	Afu1g01340	Afu1g01340	Chr1_A_fumigatus_Af293:448197-449748	q1	q2	OK	19.1958	17.4	-0.141707	-0.34873	0.54465	0.759462	no
Row144_Row38	Afu1g01650-T	Afu1g01650	Afu1g01650	Chr1_A_fumigatus_Af293:513914-515287	q1	q2	OK	5.57303	5.92174	0.0875578	0.174216	0.75215	0.882745	no
Row162_Row39	Afu1g01850-T	Afu1g01850	Afu1g01850	Chr1_A_fumigatus_Af293:554337-557654	q1	q2	OK	8.09574	8.53377	0.076021	0.186577	0.7458	0.879236	no
Row172_Row40	Afu1g01960-T	Afu1g01960	Afu1g01960	Chr1_A_fumigatus_Af293:578683-583140	q1	q2	OK	5.23544	5.90522	0.17368	0.425704	0.45175	0.69194	no
Row284_Row41	Afu1g03070-T	Afu1g03070	Afu1g03070	Chr1_A_fumigatus_Af293:884869-887625	q1	q2	OK	69.5381	67.7699	-0.0371576	-0.101552	0.8579	0.935529	no
Row297_Row42	Afu1g03195-T	Afu1g03195	Afu1g03195	Chr1_A_fumigatus_Af293:922374-924616	q1	q2	OK	1.40425	1.99996	0.510173	0.937057	0.0971	0.297836	no
Row356_Row43	Afu1g03775-T	Afu1g03775	Afu1g03775	Chr1_A_fumigatus_Af293:1095725-1098617	q1	q2	OK	8.83732	8.13843	-0.118857	-0.287425	0.6168	0.808259	no
Row363_Row45	Afu1g03860-T	Afu1g03860	Afu1g03860	Chr1_A_fumigatus_Af293:1118108-1120688	q1	q2	OK	7.13706	6.38198	-0.161327	-0.371726	0.51865	0.742773	no
Row386_Row46	Afu1g04140-T	Afu1g04140	Afu1g04140	Chr1_A_fumigatus_Af293:1187170-1188634	q1	q2	OK	15.8386	20.7471	0.389464	0.91584	0.10715	0.31566	no
Row551_Row47	Afu1g05740-T	Afu1g05740	Afu1g05740	Chr1_A_fumigatus_Af293:1651939-1654970	q1	q2	OK	11.796	9.10938	-0.372877	-0.93663	0.10365	0.30943	no
Row553_Row48	Afu1g05750-T	Afu1g05750	Afu1g05750	Chr1_A_fumigatus_Af293:1656882-1658304	q1	q2	OK	18.4137	14.0854	-0.386578	-0.910305	0.11295	0.324603	no
Row611_Row49	Afu1g06330-T	Afu1g06330	Afu1g06330	Chr1_A_fumigatus_Af293:1814062-1821385	q1	q2	OK	78.1856	72.8374	-0.102224	-0.256024	0.6487	0.828307	no
Row632_Row50	Afu1g06540-T	Afu1g06540	Afu1g06540	Chr1_A_fumigatus_Af293:1873763-1876670	q1	q2	OK	4.07678	5.30154	0.378983	0.807786	0.1539	0.388633	no
Row750_Row51	Afu1g08767-T	Afu1g08767	Afu1g08767	Chr1_A_fumigatus_Af293:2253058-2256844	q1	q2	OK	30.0143	27.7373	-0.113823	-0.31353	0.5849	0.785566	no
Row793_Row52	Afu1g09190-T	Afu1g09190	Afu1g09190	Chr1_A_fumigatus_Af293:2386455-2387883	q1	q2	OK	31.5825	38.7912	0.296606	0.783457	0.16985	0.411658	no
Row926_Row53	Afu1g10470-T	Afu1g10470	Afu1g10470	Chr1_A_fumigatus_Af293:2727611-2730074	q1	q2	OK	29.4184	23.2616	-0.338764	-0.917624	0.1075	0.316386	no
Row937_Row54	Afu1g10580-T	Afu1g10580	Afu1g10580	Chr1_A_fumigatus_Af293:2755494-2758847	q1	q2	OK	75.4308	72.3116	-0.0609261	-0.161037	0.78195	0.898616	no
Row946_Row55	Afu1g10660-T	Afu1g10660	Afu1g10660	Chr1_A_fumigatus_Af293:2785175-2786900	q1	q2	OK	17.3756	18.3986	0.0825374	0.204404	0.7183	0.866001	no
Row980_Row56	Afu1g11000-T	Afu1g11000	Afu1g11000	Chr1_A_fumigatus_Af293:2878002-2881313	q1	q2	OK	6.82188	8.12484	0.252172	0.61256	0.28495	0.547484	no
Row1009_Row57	Afu1g11290-T	Afu1g11290	Afu1g11290	Chr1_A_fumigatus_Af293:2976932-2978578	q1	q2	OK	1.36473	2.00419	0.554408	0.960135	0.09875	0.300682	no
Row1032_Row58	Afu1g11520-T	Afu1g11520	Afu1g11520	Chr1_A_fumigatus_Af293:3041425-3044607	q1	q2	OK	4.63446	5.84804	0.33555	0.759313	0.19145	0.442465	no
Row1165_Row59	Afu1g12810-T	Afu1g12810	Afu1g12810	Chr1_A_fumigatus_Af293:3384584-3385771	q1	q2	OK	35.5852	38.5503	0.115465	0.291963	0.6059	0.801594	no
Row1204_Row60	Afu1g13190-T	Afu1g13190	Afu1g13190	Chr1_A_fumigatus_Af293:3498573-3501143	q1	q2	OK	20.8112	18.2068	-0.192888	-0.507687	0.37005	0.626254	no
Row1217_Row61	Afu1g13310-T	Afu1g13310	Afu1g13310	Chr1_A_fumigatus_Af293:3541614-3544191	q1	q2	OK	25.4205	18.9428	-0.424344	-1.09701	0.05425	0.207032	no
Row1316_Row62	Afu1g14280-T	Afu1g14280	Afu1g14280	Chr1_A_fumigatus_Af293:3815777-3819147	q1	q2	OK	49.2642	35.2231	-0.484017	-1.31403	0.0223	0.115458	no
Row1324_Row63	Afu1g14360-T	Afu1g14360	Afu1g14360	Chr1_A_fumigatus_Af293:3844240-3846641	q1	q2	OK	5.52445	6.61164	0.259177	0.571868	0.324	0.584847	no
Row1382_Row65	Afu1g14945-T	Afu1g14945	Afu1g14945	Chr1_A_fumigatus_Af293:4007283-4011539	q1	q2	OK	5.95993	6.29746	0.0794765	0.19029	0.7409	0.876909	no
Row1423_Row66	Afu1g15370-T	Afu1g15370	Afu1g15370	Chr1_A_fumigatus_Af293:4140596-4145377	q1	q2	OK	12.0036	9.52431	-0.333775	-0.873754	0.12805	0.350406	no
Row1452_Row68	Afu1g15680-T	Afu1g15680	Afu1g15680	Chr1_A_fumigatus_Af293:4234424-4236907	q1	q2	OK	3.48949	4.79309	0.457942	0.974114	0.08875	0.281072	no
Row1469_Row69	Afu1g15850-T	Afu1g15850	Afu1g15850	Chr1_A_fumigatus_Af293:4283219-4286546	q1	q2	OK	2.28858	1.86907	-0.29213	-0.572497	0.313	0.574733	no
Row1502_Row71	Afu1g16160-T	Afu1g16160	Afu1g16160	Chr1_A_fumigatus_Af293:4396141-4396734	q1	q2	NOTEST	0	0	0	0	1	1	no
Row1525_Row72	Afu1g16410-T	Afu1g16410	Afu1g16410	Chr1_A_fumigatus_Af293:4449941-4451945	q1	q2	OK	4.58885	3.27202	-0.487951	-0.980224	0.0834	0.269886	no
Row1530_Row73	Afu1g16460-T	Afu1g16460	Afu1g16460	Chr1_A_fumigatus_Af293:4464369-4467214	q1	q2	OK	51.3969	41.7106	-0.301265	-0.825519	0.1559	0.391417	no
Row1632_Row74	Afu1g17460-T	Afu1g17460	Afu1g17460	Chr1_A_fumigatus_Af293:4779014-4781067	q1	q2	OK	10.6982	9.95885	-0.103316	-0.239218	0.67735	0.845672	no
Row1651_Row75	Afu1g17640-T	Afu1g17640	Afu1g17640	Chr1_A_fumigatus_Af293:4838325-4841044	q1	q2	OK	0.142133	0.26094	0.876478	1.12969	0.05215	0.201923	no
Row1658_Row76	Afu1g17710-T	Afu1g17710	Afu1g17710	Chr1_A_fumigatus_Af293:4894247-4895625	q1	q2	OK	0.0732358	0.302889	2.04817	1.86998	0.0141	0.0838584	no
Row1722_Row78	Afu2g00360-T	Afu2g00360	Afu2g00360	Chr2_A_fumigatus_Af293:67116-69227	q1	q2	OK	16.6618	18.3963	0.142873	0.36865	0.50855	0.734612	no
Row1733_Row79	Afu2g00470-T	Afu2g00470	Afu2g00470	Chr2_A_fumigatus_Af293:101174-102723	q1	q2	OK	1.20767	0.711362	-0.763574	-1.20804	0.0354	0.158315	no
Row1753_Row33	Afu2g00660-T	Afu2g00660	tcsB	Chr2_A_fumigatus_Af293:144248-148591	q1	q2	OK	13.0029	12.7057	-0.0333545	-0.0883812	0.8769	0.945219	no
Row1775_Row80	Afu2g00880-T	Afu2g00880	Afu2g00880	Chr2_A_fumigatus_Af293:198513-200494	q1	q2	OK	7.30606	7.97069	0.125611	0.282597	0.61505	0.806955	no
Row1806_Row81	Afu2g01190-T	Afu2g01190	Afu2g01190	Chr2_A_fumigatus_Af293:278073-280148	q1	q2	OK	163.403	241.833	0.565571	1.42376	0.01435	0.0851241	no
Row1894_Row82	Afu2g02070-T	Afu2g02070	Afu2g02070	Chr2_A_fumigatus_Af293:511839-513846	q1	q2	OK	44.2672	30.4853	-0.538126	-1.46873	0.0117	0.0735991	no
Row1943_Row30	Afu2g02540-T	Afu2g02540	rsmA	Chr2_A_fumigatus_Af293:656344-657417	q1	q2	OK	30.8424	38.0442	0.302765	0.739171	0.19705	0.449286	no
Row1991_Row83	Afu2g03050-T	Afu2g03050	Afu2g03050	Chr2_A_fumigatus_Af293:791938-794227	q1	q2	OK	4.00082	5.75293	0.523999	1.12766	0.04495	0.184452	no
Row2006_Row84	Afu2g03180-T	Afu2g03180	Afu2g03180	Chr2_A_fumigatus_Af293:836234-838326	q1	q2	OK	1.39708	1.19773	-0.222109	-0.388455	0.49705	0.72735	no
Row2031_Row85	Afu2g03430-T	Afu2g03430	Afu2g03430	Chr2_A_fumigatus_Af293:901674-904867	q1	q2	OK	7.81354	7.01836	-0.154843	-0.373793	0.5161	0.741019	no
Row2042_Row34	Afu2g03560-T	Afu2g03560	tcsC	Chr2_A_fumigatus_Af293:944108-949208	q1	q2	OK	51.0212	42.4453	-0.265493	-0.698089	0.219	0.477453	no
Row2067_Row18	Afu2g03810-T	Afu2g03810	hosA	Chr2_A_fumigatus_Af293:1011227-1012691	q1	q2	OK	31.1967	28.1702	-0.147225	-0.385788	0.49855	0.728527	no
Row2091_Row86	Afu2g04030-T	Afu2g04030	Afu2g04030	Chr2_A_fumigatus_Af293:1099372-1103047	q1	q2	OK	27.4127	24.9932	-0.133304	-0.366393	0.51975	0.743579	no
Row2134_Row88	Afu2g04510-T	Afu2g04510	Afu2g04510	Chr2_A_fumigatus_Af293:1237397-1239314	q1	q2	OK	4.93227	7.76868	0.655418	1.39642	0.0148	0.0867818	no
Row2145_Row89	Afu2g04600-T	Afu2g04600	Afu2g04600	Chr2_A_fumigatus_Af293:1255454-1257109	q1	q2	OK	3.61445	6.07656	0.749478	1.49979	0.01045	0.0678324	no
Row2213_Row91	Afu2g05310-T	Afu2g05310	Afu2g05310	Chr2_A_fumigatus_Af293:1474503-1479018	q1	q2	OK	2.07193	1.94031	-0.0946867	-0.199688	0.7273	0.870422	no
Row2217_Row92	Afu2g05360-T	Afu2g05360	Afu2g05360	Chr2_A_fumigatus_Af293:1491343-1493915	q1	q2	OK	7.17161	6.72491	-0.0927811	-0.213379	0.70295	0.858618	no
Row2242_Row94	Afu2g05620-T	Afu2g05620	Afu2g05620	Chr2_A_fumigatus_Af293:1565152-1567800	q1	q2	OK	21.3479	17.9933	-0.246636	-0.660058	0.2544	0.51436	no
Row2324_Row95	Afu2g07460-T	Afu2g07460	Afu2g07460	Chr2_A_fumigatus_Af293:1908241-1909525	q1	q2	OK	36.9349	45.7836	0.309844	0.824451	0.1523	0.386617	no
Row2326_Row96	Afu2g07480-T	Afu2g07480	Afu2g07480	Chr2_A_fumigatus_Af293:1916116-1918874	q1	q2	OK	13.1141	14.1039	0.104977	0.266473	0.6351	0.819459	no
Row2378_Row97	Afu2g08040-T	Afu2g08040	Afu2g08040	Chr2_A_fumigatus_Af293:2064983-2068747	q1	q2	OK	28.8854	23.7099	-0.284848	-0.773068	0.17465	0.418968	no
Row2390_Row98	Afu2g08170-T	Afu2g08170	Afu2g08170	Chr2_A_fumigatus_Af293:2114015-2115922	q1	q2	OK	28.4528	26.2452	-0.116517	-0.306161	0.5932	0.791654	no
Row2396_Row99	Afu2g08240-T	Afu2g08240	Afu2g08240	Chr2_A_fumigatus_Af293:2125942-2128494	q1	q2	OK	2.59813	3.98993	0.618889	1.26916	0.02645	0.129757	no
Row2496_Row101	Afu2g09360-T	Afu2g09360	Afu2g09360	Chr2_A_fumigatus_Af293:2395512-2398107	q1	q2	OK	11.815	9.45532	-0.321424	-0.78999	0.16205	0.400058	no
Row2539_Row102	Afu2g09830-T	Afu2g09830	Afu2g09830	Chr2_A_fumigatus_Af293:2511513-2513574	q1	q2	OK	83.0927	70.1549	-0.244176	-0.659	0.2504	0.512115	no
Row2594_Row103	Afu2g10400-T	Afu2g10400	Afu2g10400	Chr2_A_fumigatus_Af293:2658874-2661224	q1	q2	OK	10.9619	12.4986	0.18927	0.454283	0.42865	0.676082	no
Row2636_Row104	Afu2g10850-T	Afu2g10850	Afu2g10850	Chr2_A_fumigatus_Af293:2786466-2790620	q1	q2	OK	20.2302	19.6022	-0.045493	-0.124376	0.8258	0.919854	no
Row2662_Row105	Afu2g11130-T	Afu2g11130	Afu2g11130	Chr2_A_fumigatus_Af293:2851418-2853900	q1	q2	OK	26.6187	21.5612	-0.304001	-0.812246	0.1513	0.385146	no
Row2693_Row106	Afu2g11460-T	Afu2g11460	Afu2g11460	Chr2_A_fumigatus_Af293:2949487-2954106	q1	q2	OK	25.3439	29.9741	0.24208	0.652017	0.2508	0.512259	no
Row3042_Row109	Afu2g15010-T	Afu2g15010	Afu2g15010	Chr2_A_fumigatus_Af293:3955099-3962325	q1	q2	OK	25.0605	25.2429	0.0104625	0.0280818	0.9633	0.98283	no
Row3068_Row110	Afu2g15255-T	Afu2g15255	Afu2g15255	Chr2_A_fumigatus_Af293:4042765-4046117	q1	q2	OK	3.12958	3.19879	0.0315542	0.0667075	0.90755	0.959069	no
Row3159_Row112	Afu2g16160-T	Afu2g16160	Afu2g16160	Chr2_A_fumigatus_Af293:4280944-4284847	q1	q2	OK	41.5261	39.2059	-0.0829488	-0.227479	0.69305	0.854158	no
Row3173_Row113	Afu2g16310-T	Afu2g16310	Afu2g16310	Chr2_A_fumigatus_Af293:4326652-4329363	q1	q2	OK	3.97243	4.29352	0.11214	0.239389	0.6769	0.84534	no
Row3259_Row114	Afu2g17220-T	Afu2g17220	Afu2g17220	Chr2_A_fumigatus_Af293:4606773-4612355	q1	q2	OK	62.1638	64.6417	0.0563899	0.14515	0.8018	0.910111	no
Row3312_Row115	Afu2g17800-T	Afu2g17800	Afu2g17800	Chr2_A_fumigatus_Af293:4733835-4735691	q1	q2	OK	36.6437	47.6875	0.380048	1.04376	0.0686	0.239067	no
Row3321_Row116	Afu2g17880-T	Afu2g17880	Afu2g17880	Chr2_A_fumigatus_Af293:4751702-4753380	q1	q2	OK	1.54723	2.37244	0.616685	1.0579	0.0691	0.239821	no
Row3380_Row117	Afu3g00210-T	Afu3g00210	Afu3g00210	Chr3_A_fumigatus_Af293:42123-44758	q1	q2	OK	0.728056	0.804173	0.143457	0.237095	0.678	0.846084	no
Row3405_Row118	Afu3g00490-T	Afu3g00490	Afu3g00490	Chr3_A_fumigatus_Af293:105684-108359	q1	q2	OK	16.8722	16.2732	-0.0521555	-0.13703	0.80965	0.912968	no
Row3451_Row119	Afu3g00930-T	Afu3g00930	Afu3g00930	Chr3_A_fumigatus_Af293:219703-222734	q1	q2	OK	16.8481	20.7142	0.298035	0.798997	0.159	0.396051	no
Row3461_Row120	Afu3g01040-T	Afu3g01040	Afu3g01040	Chr3_A_fumigatus_Af293:241534-242771	q1	q2	OK	1.95589	1.62882	-0.263999	-0.433882	0.4484	0.689308	no
Row3510_Row121	Afu3g01510-T	Afu3g01510	Afu3g01510	Chr3_A_fumigatus_Af293:383304-385921	q1	q2	OK	5.64523	5.74176	0.0244622	0.0541808	0.92395	0.965791	no
Row3522_Row122	Afu3g01640-T	Afu3g01640	Afu3g01640	Chr3_A_fumigatus_Af293:410922-412871	q1	q2	OK	3.16031	3.57942	0.179657	0.357541	0.5179	0.742504	no
Row3544_Row123	Afu3g01880-T	Afu3g01880	Afu3g01880	Chr3_A_fumigatus_Af293:461395-463836	q1	q2	OK	1.8494	2.26483	0.292345	0.559465	0.32315	0.583889	no
Row3554_Row124	Afu3g01980-T	Afu3g01980	Afu3g01980	Chr3_A_fumigatus_Af293:485493-489287	q1	q2	OK	16.1201	17.5293	0.120907	0.327795	0.56285	0.771104	no
Row3571_Row125	Afu3g02160-T	Afu3g02160	Afu3g02160	Chr3_A_fumigatus_Af293:534042-536331	q1	q2	NOTEST	0.168486	0.108253	-0.638222	0	1	1	no
Row3576_Row126	Afu3g02210-T	Afu3g02210	Afu3g02210	Chr3_A_fumigatus_Af293:546825-547923	q1	q2	OK	2.78517	2.51739	-0.145832	-0.257053	0.65485	0.831753	no
Row3606_Row127	Afu3g02480-T	Afu3g02480	Afu3g02480	Chr3_A_fumigatus_Af293:623952-626124	q1	q2	NOTEST	0	0	0	0	1	1	no
Row3616_Row128	Afu3g02590-T	Afu3g02590	Afu3g02590	Chr3_A_fumigatus_Af293:656190-658708	q1	q2	NOTEST	0	0	0	0	1	1	no
Row3624_Row129	Afu3g02680-T	Afu3g02680	Afu3g02680	Chr3_A_fumigatus_Af293:698028-699806	q1	q2	OK	0.658423	0.341305	-0.947954	-1.30202	0.0249	0.124691	no
Row3632_Row130	Afu3g02750-T	Afu3g02750	Afu3g02750	Chr3_A_fumigatus_Af293:712260-715319	q1	q2	OK	3.93138	5.45884	0.473561	1.03603	0.0698	0.241154	no
Row3651_Row131	Afu3g02920-T	Afu3g02920	Afu3g02920	Chr3_A_fumigatus_Af293:779893-782011	q1	q2	OK	9.6441	10.5078	0.123741	0.295844	0.6053	0.801264	no
Row3681_Row132	Afu3g03230-T	Afu3g03230	Afu3g03230	Chr3_A_fumigatus_Af293:864233-865759	q1	q2	OK	19.9226	18.9177	-0.0746741	-0.183506	0.74295	0.877797	no
Row3749_Row133	Afu3g03900-T	Afu3g03900	Afu3g03900	Chr3_A_fumigatus_Af293:1113541-1115654	q1	q2	OK	0.841723	0.88513	0.0725431	0.118234	0.82885	0.921624	no
Row3751_Row134	Afu3g03920-T	Afu3g03920	Afu3g03920	Chr3_A_fumigatus_Af293:1118322-1121227	q1	q2	OK	0.493892	0.572464	0.212989	0.33668	0.564	0.771975	no
Row3763_Row135	Afu3g04040-T	Afu3g04040	Afu3g04040	Chr3_A_fumigatus_Af293:1146010-1149036	q1	q2	OK	9.06987	10.2679	0.178991	0.439957	0.4411	0.685877	no
Row3832_Row21	Afu3g05780-T	Afu3g05780	lreA	Chr3_A_fumigatus_Af293:1412207-1415797	q1	q2	OK	32.6315	30.9502	-0.0763185	-0.196985	0.7275	0.870506	no
Row3857_Row137	Afu3g06050-T	Afu3g06050	Afu3g06050	Chr3_A_fumigatus_Af293:1486752-1490099	q1	q2	OK	11.606	11.8129	0.0254933	0.0662238	0.91	0.959587	no
Row3880_Row138	Afu3g06290-T	Afu3g06290	Afu3g06290	Chr3_A_fumigatus_Af293:1557337-1560187	q1	q2	OK	25.1384	21.8405	-0.202884	-0.549996	0.3392	0.5986	no
Row3966_Row6	Afu3g07130-T	Afu3g07130	fhk2	Chr3_A_fumigatus_Af293:1785489-1790777	q1	q2	OK	15.6489	11.6132	-0.430296	-1.18028	0.0369	0.162172	no
Row4018_Row139	Afu3g07670-T	Afu3g07670	Afu3g07670	Chr3_A_fumigatus_Af293:1937990-1939556	q1	q2	OK	21.9487	19.8143	-0.147594	-0.359131	0.5346	0.753756	no
Row4102_Row140	Afu3g08520-T	Afu3g08520	Afu3g08520	Chr3_A_fumigatus_Af293:2184962-2187668	q1	q2	OK	31.8342	25.9734	-0.293545	-0.793073	0.1622	0.400213	no
Row4160_Row141	Afu3g09130-T	Afu3g09130	Afu3g09130	Chr3_A_fumigatus_Af293:2321293-2324691	q1	q2	OK	14.8453	15.6598	0.0770569	0.205342	0.7254	0.869309	no
Row4205_Row142	Afu3g09610-T	Afu3g09610	Afu3g09610	Chr3_A_fumigatus_Af293:2442713-2443781	q1	q2	OK	32.8353	33.2978	0.0201794	0.0507555	0.9297	0.96772	no
Row4211_Row143	Afu3g09670-T	Afu3g09670	Afu3g09670	Chr3_A_fumigatus_Af293:2466136-2469922	q1	q2	OK	21.8038	22.5613	0.0492725	0.135498	0.81155	0.914042	no
Row4245_Row28	Afu3g10000-T	Afu3g10000	pkaR	Chr3_A_fumigatus_Af293:2570160-2571402	q1	q2	OK	134.284	150.934	0.168626	0.459882	0.42745	0.674886	no
Row4247_Row144	Afu3g10030-T	Afu3g10030	Afu3g10030	Chr3_A_fumigatus_Af293:2573126-2581824	q1	q2	OK	9.97209	8.58596	-0.215917	-0.595108	0.29875	0.561491	no
Row4262_Row145	Afu3g10160-T	Afu3g10160	Afu3g10160	Chr3_A_fumigatus_Af293:2619330-2623356	q1	q2	OK	10.247	11.0562	0.109663	0.28685	0.62335	0.812475	no
Row4304_Row146	Afu3g10560-T	Afu3g10560	Afu3g10560	Chr3_A_fumigatus_Af293:2731391-2731754	q1	q2	OK	27.2218	17.6757	-0.622999	-1.13677	0.05275	0.20317	no
Row4341_Row147	Afu3g10930-T	Afu3g10930	Afu3g10930	Chr3_A_fumigatus_Af293:2844276-2846696	q1	q2	OK	44.029	33.0673	-0.413051	-1.12036	0.0517	0.20107	no
Row4378_Row1	Afu3g11330-T	Afu3g11330	atfA	Chr3_A_fumigatus_Af293:2966189-2968166	q1	q2	OK	113.998	93.9932	-0.278376	-0.756038	0.1843	0.431715	no
Row4459_Row148	Afu3g12160-T	Afu3g12160	Afu3g12160	Chr3_A_fumigatus_Af293:3198564-3200502	q1	q2	OK	46.1094	36.0295	-0.35588	-0.959402	0.09695	0.297476	no
Row4498_Row27	Afu3g12530-T	Afu3g12530	phkB	Chr3_A_fumigatus_Af293:3312295-3320002	q1	q2	OK	27.1513	24.0425	-0.175436	-0.468717	0.4111	0.659878	no
Row4500_Row26	Afu3g12550-T	Afu3g12550	phkA	Chr3_A_fumigatus_Af293:3324045-3332678	q1	q2	OK	25.316	23.7197	-0.0939646	-0.249665	0.66325	0.836621	no
Row4511_Row150	Afu3g12660-T	Afu3g12660	Afu3g12660	Chr3_A_fumigatus_Af293:3355548-3357569	q1	q2	OK	23.5816	24.6337	0.0629695	0.166085	0.7654	0.891669	no
Row4518_Row151	Afu3g12730-T	Afu3g12730	Afu3g12730	Chr3_A_fumigatus_Af293:3380869-3383228	q1	q2	OK	16.5715	17.0048	0.0372389	0.096673	0.863	0.938352	no
Row4523_Row152	Afu3g12780-T	Afu3g12780	Afu3g12780	Chr3_A_fumigatus_Af293:3395566-3398271	q1	q2	OK	3.09273	3.17035	0.0357634	0.0736062	0.8973	0.956292	no
Row4537_Row17	Afu3g12940-T	Afu3g12940	hasF	Chr3_A_fumigatus_Af293:3439310-3442089	q1	q2	OK	36.5501	35.4303	-0.0448912	-0.123114	0.82925	0.921624	no
Row4601_Row153	Afu3g13600-T	Afu3g13600	Afu3g13600	Chr3_A_fumigatus_Af293:3592380-3594486	q1	q2	OK	0.876752	1.49085	0.765895	1.30247	0.0233	0.119021	no
Row4629_Row25	Afu3g13870-T	Afu3g13870	nsdD	Chr3_A_fumigatus_Af293:3673242-3679180	q1	q2	OK	21.6003	21.9033	0.0200977	0.0508561	0.92985	0.96772	no
Row4645_Row154	Afu3g14040-T	Afu3g14040	Afu3g14040	Chr3_A_fumigatus_Af293:3733029-3735226	q1	q2	OK	12.0495	11.2843	-0.0946523	-0.232548	0.68085	0.8475	no
Row4726_Row155	Afu3g14840-T	Afu3g14840	Afu3g14840	Chr3_A_fumigatus_Af293:3927641-3929582	q1	q2	OK	2.51112	2.63044	0.0669758	0.127948	0.81655	0.91663	no
Row4769_Row156	Afu3g15290-T	Afu3g15290	Afu3g15290	Chr3_A_fumigatus_Af293:4021239-4023468	q1	q2	OK	0.493889	0.492238	-0.00483253	-0.00720793	0.9869	0.994173	no
Row4826_Row10	Afu4g00320-T	Afu4g00320	fhk6	Chr4_A_fumigatus_Af293:83370-87284	q1	q2	OK	24.4558	24.8811	0.0248753	0.0681266	0.9063	0.958709	no
Row4861_Row9	Afu4g00660-T	Afu4g00660	fhk5	Chr4_A_fumigatus_Af293:180319-184504	q1	q2	OK	23.3092	29.396	0.334722	0.909605	0.1158	0.329076	no
Row4896_Row158	Afu4g01010-T	Afu4g01010	Afu4g01010	Chr4_A_fumigatus_Af293:272134-275735	q1	q2	OK	4.15291	3.63018	-0.194084	-0.429869	0.44965	0.690534	no
Row4897_Row5	Afu4g01020-T	Afu4g01020	fhk1	Chr4_A_fumigatus_Af293:275752-280061	q1	q2	OK	1.76222	2.94111	0.738968	1.52646	0.00845	0.0585428	no
Row4905_Row159	Afu4g01105-T	Afu4g01105	Afu4g01105	Chr4_A_fumigatus_Af293:297056-298474	q1	q2	OK	0.206766	0.349787	0.758477	0.841397	0.14675	0.378189	no
Row4927_Row160	Afu4g01322-T	Afu4g01322	Afu4g01322	Chr4_A_fumigatus_Af293:349097-351105	q1	q2	OK	0.413249	0.589236	0.511833	0.739206	0.19575	0.447547	no
Row4933_Row161	Afu4g01392-T	Afu4g01392	Afu4g01392	Chr4_A_fumigatus_Af293:365616-368901	q1	q2	OK	29.9807	29.9031	-0.00373965	-0.0101767	0.9861	0.993585	no
Row4945_Row163	Afu4g01510-T	Afu4g01510	Afu4g01510	Chr4_A_fumigatus_Af293:396213-398850	q1	q2	OK	1.99469	2.81225	0.495556	0.946576	0.08865	0.280853	no
Row4988_Row13	Afu4g02900-T	Afu4g02900	fphA	Chr4_A_fumigatus_Af293:811113-815296	q1	q2	OK	16.5774	15.4099	-0.105362	-0.287409	0.6208	0.810651	no
Row4991_Row164	Afu4g02940-T	Afu4g02940	Afu4g02940	Chr4_A_fumigatus_Af293:823119-825730	q1	q2	OK	124.689	123.675	-0.0117789	-0.0320064	0.9561	0.98056	no
Row5029_Row165	Afu4g03310-T	Afu4g03310	Afu4g03310	Chr4_A_fumigatus_Af293:940765-942177	q1	q2	OK	4.45809	5.53079	0.311061	0.611305	0.2844	0.546772	no
Row5043_Row166	Afu4g03430-T	Afu4g03430	Afu4g03430	Chr4_A_fumigatus_Af293:974841-976978	q1	q2	OK	4.77709	6.84295	0.518486	1.11073	0.05355	0.205215	no
Row5071_Row167	Afu4g03670-T	Afu4g03670	Afu4g03670	Chr4_A_fumigatus_Af293:1033196-1034999	q1	q2	OK	6.15689	6.91731	0.168009	0.364301	0.5203	0.743785	no
Row5137_Row168	Afu4g04320-T	Afu4g04320	Afu4g04320	Chr4_A_fumigatus_Af293:1218860-1221680	q1	q2	OK	2.09225	1.85758	-0.171631	-0.316303	0.57095	0.776672	no
Row5155_Row169	Afu4g04502-T	Afu4g04502	Afu4g04502	Chr4_A_fumigatus_Af293:1268449-1271315	q1	q2	OK	35.3851	27.7155	-0.352448	-0.954806	0.09715	0.29789	no
Row5260_Row22	Afu4g06530-T	Afu4g06530	metR	Chr4_A_fumigatus_Af293:1676510-1679413	q1	q2	OK	108.128	113.615	0.0714076	0.187915	0.74385	0.878622	no
Row5345_Row8	Afu4g07400-T	Afu4g07400	fhk4	Chr4_A_fumigatus_Af293:1921676-1925436	q1	q2	OK	21.7084	23.3771	0.106846	0.292407	0.6081	0.802898	no
Row5387_Row172	Afu4g07790-T	Afu4g07790	Afu4g07790	Chr4_A_fumigatus_Af293:2036873-2039721	q1	q2	OK	8.16313	10.1733	0.31759	0.783332	0.172	0.414674	no
Row5398_Row173	Afu4g07900-T	Afu4g07900	Afu4g07900	Chr4_A_fumigatus_Af293:2060545-2062974	q1	q2	OK	11.555	12.3507	0.0960832	0.231598	0.68885	0.852308	no
Row5465_Row174	Afu4g08590-T	Afu4g08590	Afu4g08590	Chr4_A_fumigatus_Af293:2223621-2225019	q1	q2	OK	97.8076	79.4204	-0.300436	-0.813951	0.1611	0.399219	no
Row5573_Row29	Afu4g09710-T	Afu4g09710	rosA	Chr4_A_fumigatus_Af293:2527493-2532205	q1	q2	OK	72.0382	56.0228	-0.362748	-0.872406	0.13005	0.352405	no
Row5617_Row175	Afu4g10160-T	Afu4g10160	Afu4g10160	Chr4_A_fumigatus_Af293:2649403-2652214	q1	q2	OK	2.17665	2.53597	0.220426	0.431573	0.45485	0.693982	no
Row5623_Row176	Afu4g10220-T	Afu4g10220	Afu4g10220	Chr4_A_fumigatus_Af293:2673520-2677808	q1	q2	OK	96.1696	70.2075	-0.453954	-1.15594	0.04355	0.180486	no
Row5688_Row177	Afu4g10910-T	Afu4g10910	Afu4g10910	Chr4_A_fumigatus_Af293:2849214-2853449	q1	q2	OK	24.903	21.1648	-0.234654	-0.651089	0.2578	0.518487	no
Row5756_Row178	Afu4g11570-T	Afu4g11570	Afu4g11570	Chr4_A_fumigatus_Af293:3057386-3060033	q1	q2	OK	14.7854	13.0239	-0.183006	-0.474033	0.4062	0.655886	no
Row5781_Row179	Afu4g11850-T	Afu4g11850	Afu4g11850	Chr4_A_fumigatus_Af293:3127680-3131301	q1	q2	OK	29.4322	23.6351	-0.316464	-0.861968	0.1339	0.357757	no
Row5812_Row180	Afu4g12180-T	Afu4g12180	Afu4g12180	Chr4_A_fumigatus_Af293:3195794-3199106	q1	q2	OK	25.4131	22.6023	-0.169103	-0.459821	0.42475	0.672129	no
Row5848_Row181	Afu4g12560-T	Afu4g12560	Afu4g12560	Chr4_A_fumigatus_Af293:3292634-3296395	q1	q2	OK	16.3324	16.1204	-0.0188484	-0.0504223	0.9293	0.96772	no
Row5849_Row182	Afu4g12570-T	Afu4g12570	Afu4g12570	Chr4_A_fumigatus_Af293:3296493-3301866	q1	q2	OK	10.4683	9.81392	-0.0931222	-0.248337	0.66265	0.836556	no
Row5859_Row183	Afu4g12690-T	Afu4g12690	Afu4g12690	Chr4_A_fumigatus_Af293:3330817-3332051	q1	q2	OK	7.84941	6.72056	-0.224004	-0.460602	0.4067	0.656266	no
Row6009_Row184	Afu4g14220-T	Afu4g14220	Afu4g14220	Chr4_A_fumigatus_Af293:3715716-3718101	q1	q2	OK	5.20952	4.79698	-0.119023	-0.258799	0.64425	0.825848	no
Row6042_Row185	Afu4g14590-T	Afu4g14590	Afu4g14590	Chr4_A_fumigatus_Af293:3849652-3851905	q1	q2	OK	4.30795	3.78851	-0.185374	-0.378595	0.50375	0.73185	no
Row6105_Row186	Afu5g00290-T	Afu5g00290	Afu5g00290	Chr5_A_fumigatus_Af293:81095-84172	q1	q2	OK	1.7004	1.92084	0.175862	0.340667	0.5532	0.764817	no
Row6119_Row187	Afu5g00435-T	Afu5g00435	Afu5g00435	Chr5_A_fumigatus_Af293:124090-125971	q1	q2	NOTEST	0.0341846	0.0409329	0.259912	0	1	1	no
Row6129_Row188	Afu5g00520-T	Afu5g00520	Afu5g00520	Chr5_A_fumigatus_Af293:149331-151518	q1	q2	OK	3.93729	4.36081	0.147395	0.302412	0.5972	0.79433	no
Row6169_Row189	Afu5g00950-T	Afu5g00950	Afu5g00950	Chr5_A_fumigatus_Af293:245857-247667	q1	q2	OK	0.343002	0.283659	-0.274059	-0.347529	0.5579	0.767469	no
Row6182_Row190	Afu5g01065-T	Afu5g01065	Afu5g01065	Chr5_A_fumigatus_Af293:274189-276403	q1	q2	OK	15.3622	14.344	-0.0989383	-0.250352	0.66175	0.83588	no
Row6204_Row191	Afu5g01272-T	Afu5g01272	Afu5g01272	Chr5_A_fumigatus_Af293:322313-324173	q1	q2	OK	12.7256	14.3452	0.172831	0.41351	0.47805	0.710904	no
Row6221_Row192	Afu5g01460-T	Afu5g01460	Afu5g01460	Chr5_A_fumigatus_Af293:379478-381009	q1	q2	OK	5.08027	6.52675	0.361458	0.747503	0.1819	0.428724	no
Row6230_Row193	Afu5g01550-T	Afu5g01550	Afu5g01550	Chr5_A_fumigatus_Af293:399751-402216	q1	q2	OK	16.8708	22.7138	0.429047	1.13578	0.04855	0.19506	no
Row6244_Row195	Afu5g01700-T	Afu5g01700	Afu5g01700	Chr5_A_fumigatus_Af293:427156-429333	q1	q2	OK	3.48485	5.17294	0.569888	1.17629	0.03675	0.161902	no
Row6264_Row19	Afu5g01900-T	Afu5g01900	hsf1	Chr5_A_fumigatus_Af293:482208-485134	q1	q2	OK	51.7733	47.0639	-0.137587	-0.377009	0.5141	0.738958	no
Row6301_Row196	Afu5g02270-T	Afu5g02270	Afu5g02270	Chr5_A_fumigatus_Af293:583246-585836	q1	q2	OK	6.49137	7.30884	0.171121	0.389248	0.49115	0.722874	no
Row6340_Row197	Afu5g02655-T	Afu5g02655	Afu5g02655	Chr5_A_fumigatus_Af293:693141-696385	q1	q2	OK	4.56058	6.99249	0.616587	1.3877	0.01765	0.0979142	no
Row6343_Row198	Afu5g02690-T	Afu5g02690	Afu5g02690	Chr5_A_fumigatus_Af293:702769-705415	q1	q2	OK	21.1412	16.5682	-0.35164	-0.929319	0.1003	0.303384	no
Row6355_Row199	Afu5g02800-T	Afu5g02800	Afu5g02800	Chr5_A_fumigatus_Af293:742623-744489	q1	q2	OK	27.3164	31.7839	0.218529	0.577662	0.3084	0.570633	no
Row6362_Row200	Afu5g02880-T	Afu5g02880	Afu5g02880	Chr5_A_fumigatus_Af293:762082-764748	q1	q2	OK	13.587	12.9669	-0.0673972	-0.167556	0.7696	0.893946	no
Row6377_Row201	Afu5g03030-T	Afu5g03030	Afu5g03030	Chr5_A_fumigatus_Af293:814228-819740	q1	q2	OK	4.7518	5.0415	0.0853795	0.205451	0.7156	0.865238	no
Row6536_Row202	Afu5g05600-T	Afu5g05600	Afu5g05600	Chr5_A_fumigatus_Af293:1307732-1309907	q1	q2	OK	31.9113	31.4707	-0.0200576	-0.054777	0.925	0.965919	no
Row6575_Row203	Afu5g06000-T	Afu5g06000	Afu5g06000	Chr5_A_fumigatus_Af293:1417812-1424029	q1	q2	OK	7.94126	8.01425	0.0132008	0.0353251	0.95435	0.979921	no
Row6587_Row204	Afu5g06120-T	Afu5g06120	Afu5g06120	Chr5_A_fumigatus_Af293:1459629-1463574	q1	q2	OK	41.6143	38.8928	-0.0975786	-0.266736	0.6462	0.826959	no
Row6606_Row205	Afu5g06330-T	Afu5g06330	Afu5g06330	Chr5_A_fumigatus_Af293:1519696-1525225	q1	q2	OK	49.4871	43.9134	-0.172391	-0.457944	0.4209	0.66881	no
Row6608_Row23	Afu5g06350-T	Afu5g06350	mpt	Chr5_A_fumigatus_Af293:1529225-1529912	q1	q2	OK	7.58509	10.8784	0.520225	0.994165	0.0871	0.277574	no
Row6619_Row206	Afu5g06460-T	Afu5g06460	Afu5g06460	Chr5_A_fumigatus_Af293:1561742-1564604	q1	q2	OK	17.9534	21.651	0.270181	0.719795	0.20795	0.463861	no
Row6654_Row207	Afu5g06800-T	Afu5g06800	Afu5g06800	Chr5_A_fumigatus_Af293:1672772-1674593	q1	q2	OK	5.54199	6.29806	0.184504	0.396387	0.4942	0.724758	no
Row6810_Row32	Afu5g08390-T	Afu5g08390	ssk1	Chr5_A_fumigatus_Af293:2130223-2134138	q1	q2	OK	29.5898	21.6941	-0.447801	-1.21479	0.0346	0.155726	no
Row6942_Row208	Afu5g09740-T	Afu5g09740	Afu5g09740	Chr5_A_fumigatus_Af293:2519427-2523017	q1	q2	OK	20.8235	18.1653	-0.197033	-0.536632	0.34555	0.604679	no
Row6956_Row209	Afu5g09890-T	Afu5g09890	Afu5g09890	Chr5_A_fumigatus_Af293:2559918-2561657	q1	q2	OK	15.893	21.3447	0.425484	1.05145	0.0671	0.236549	no
Row6966_Row210	Afu5g09990-T	Afu5g09990	Afu5g09990	Chr5_A_fumigatus_Af293:2578305-2580568	q1	q2	OK	7.11961	9.46091	0.41018	0.950505	0.09125	0.286572	no
Row6969_Row211	Afu5g10040-T	Afu5g10040	Afu5g10040	Chr5_A_fumigatus_Af293:2586741-2589220	q1	q2	OK	1.76074	2.23137	0.341751	0.640348	0.2717	0.533441	no
Row6978_Row212	Afu5g10130-T	Afu5g10130	Afu5g10130	Chr5_A_fumigatus_Af293:2607559-2608369	q1	q2	NOTEST	0.0340519	0	#XL_EVAL_ERROR#	0	1	1	no
Row7080_Row31	Afu5g11260-T	Afu5g11260	sreA	Chr5_A_fumigatus_Af293:2883755-2886983	q1	q2	OK	37.7317	41.9653	0.153417	0.420483	0.4602	0.697612	no
Row7094_Row213	Afu5g11390-T	Afu5g11390	Afu5g11390	Chr5_A_fumigatus_Af293:2926232-2929015	q1	q2	OK	81.2948	94.483	0.216891	0.582337	0.3087	0.571073	no
Row7112_Row214	Afu5g11580-T	Afu5g11580	Afu5g11580	Chr5_A_fumigatus_Af293:2969537-2970763	q1	q2	OK	29.5078	32.3217	0.131405	0.334911	0.5546	0.765296	no
Row7160_Row215	Afu5g12060-T	Afu5g12060	Afu5g12060	Chr5_A_fumigatus_Af293:3121620-3126053	q1	q2	OK	6.66836	7.68778	0.205236	0.515454	0.3725	0.628542	no
Row7162_Row216	Afu5g12080-T	Afu5g12080	Afu5g12080	Chr5_A_fumigatus_Af293:3129113-3132559	q1	q2	OK	55.6098	44.3537	-0.326287	-0.886353	0.1235	0.342665	no
Row7245_Row217	Afu5g12900-T	Afu5g12900	Afu5g12900	Chr5_A_fumigatus_Af293:3383153-3386795	q1	q2	OK	21.7929	20.617	-0.0800261	-0.219756	0.69535	0.855574	no
Row7248_Row218	Afu5g12930-T	Afu5g12930	Afu5g12930	Chr5_A_fumigatus_Af293:3391692-3393741	q1	q2	OK	4.57323	5.75479	0.331552	0.702814	0.21615	0.473617	no
Row7251_Row2	Afu5g12960-T	Afu5g12960	atfB	Chr5_A_fumigatus_Af293:3398723-3399710	q1	q2	OK	1.71956	2.02723	0.237475	0.38922	0.49225	0.72352	no
Row7262_Row219	Afu5g13080-T	Afu5g13080	Afu5g13080	Chr5_A_fumigatus_Af293:3430091-3434136	q1	q2	OK	17.9509	16.5115	-0.120582	-0.324908	0.56905	0.775396	no
Row7331_Row220	Afu5g13790-T	Afu5g13790	Afu5g13790	Chr5_A_fumigatus_Af293:3625261-3626851	q1	q2	OK	9.62765	10.8172	0.168066	0.373968	0.5145	0.739169	no
Row7361_Row221	Afu5g14140-T	Afu5g14140	Afu5g14140	Chr5_A_fumigatus_Af293:3690997-3693368	q1	q2	OK	6.0992	6.78861	0.154497	0.343788	0.54785	0.761998	no
Row7370_Row222	Afu5g14230-T	Afu5g14230	Afu5g14230	Chr5_A_fumigatus_Af293:3708233-3709929	q1	q2	OK	34.4209	32.8207	-0.0686775	-0.185242	0.7445	0.878622	no
Row7387_Row224	Afu5g14390-T	Afu5g14390	Afu5g14390	Chr5_A_fumigatus_Af293:3747370-3749191	q1	q2	OK	32.7403	34.6934	0.083596	0.226194	0.69695	0.855855	no
Row7395_Row225	Afu5g14530-T	Afu5g14530	Afu5g14530	Chr5_A_fumigatus_Af293:3768296-3770530	q1	q2	OK	2.08735	2.82968	0.438965	0.830809	0.14875	0.381411	no
Row7493_Row226	Afu6g00120-T	Afu6g00120	Afu6g00120	Chr6_A_fumigatus_Af293:34608-36790	q1	q2	OK	2.38205	2.86903	0.268362	0.525425	0.3508	0.609991	no
Row7501_Row227	Afu6g00200-T	Afu6g00200	Afu6g00200	Chr6_A_fumigatus_Af293:64156-66958	q1	q2	OK	8.07036	9.18611	0.18682	0.453713	0.42935	0.676603	no
Row7565_Row228	Afu6g01840-T	Afu6g01840	Afu6g01840	Chr6_A_fumigatus_Af293:255433-257750	q1	q2	OK	12.3772	13.4876	0.123959	0.304442	0.5937	0.79209	no
Row7577_Row229	Afu6g01960-T	Afu6g01960	Afu6g01960	Chr6_A_fumigatus_Af293:292470-297657	q1	q2	OK	4.33051	4.41842	0.0289961	0.0683253	0.9033	0.958433	no
Row7578_Row230	Afu6g01970-T	Afu6g01970	Afu6g01970	Chr6_A_fumigatus_Af293:302022-306172	q1	q2	OK	6.37434	4.43174	-0.524401	-1.25207	0.0309	0.143443	no
Row7601_Row231	Afu6g02200-T	Afu6g02200	Afu6g02200	Chr6_A_fumigatus_Af293:383802-386150	q1	q2	OK	32.7843	23.5481	-0.477393	-1.27922	0.02435	0.122607	no
Row7613_Row232	Afu6g02330-T	Afu6g02330	Afu6g02330	Chr6_A_fumigatus_Af293:418038-422487	q1	q2	OK	71.367	47.1991	-0.596498	-1.54297	0.0081	0.0566752	no
Row7669_Row233	Afu6g02850-T	Afu6g02850	Afu6g02850	Chr6_A_fumigatus_Af293:581539-585540	q1	q2	OK	14.8303	19.7602	0.414047	1.12283	0.05055	0.198733	no
Row7674_Row0	Afu6g02910-T	Afu6g02910	argEF	Chr6_A_fumigatus_Af293:600471-603327	q1	q2	OK	151.713	109.011	-0.476864	-1.22794	0.02905	0.138218	no
Row7683_Row234	Afu6g03010-T	Afu6g03010	Afu6g03010	Chr6_A_fumigatus_Af293:622124-624892	q1	q2	OK	8.56561	6.57756	-0.381003	-0.882708	0.1204	0.337954	no
Row7694_Row235	Afu6g03110-T	Afu6g03110	Afu6g03110	Chr6_A_fumigatus_Af293:656255-658296	q1	q2	OK	26.4721	37.5869	0.50576	1.37309	0.0173	0.0970899	no
Row7727_Row236	Afu6g03430-T	Afu6g03430	Afu6g03430	Chr6_A_fumigatus_Af293:734986-736564	q1	q2	OK	17.093	18.9694	0.150268	0.366909	0.524	0.745814	no
Row7891_Row237	Afu6g05010-T	Afu6g05010	Afu6g05010	Chr6_A_fumigatus_Af293:1189519-1192928	q1	q2	OK	23.8138	25.1306	0.0776433	0.212382	0.7117	0.863258	no
Row7944_Row238	Afu6g06445-T	Afu6g06445	Afu6g06445	Chr6_A_fumigatus_Af293:1387617-1388750	q1	q2	OK	52.2638	50.1215	-0.060383	-0.160491	0.775	0.897033	no
Row8001_Row240	Afu6g07010-T	Afu6g07010	Afu6g07010	Chr6_A_fumigatus_Af293:1560627-1562774	q1	q2	NOTEST	0	0	0	0	1	1	no
Row8014_Row241	Afu6g07130-T	Afu6g07130	Afu6g07130	Chr6_A_fumigatus_Af293:1601416-1602964	q1	q2	OK	11.9737	12.362	0.046044	0.10605	0.85675	0.935163	no
Row8024_Row242	Afu6g07230-T	Afu6g07230	Afu6g07230	Chr6_A_fumigatus_Af293:1621063-1623368	q1	q2	OK	1.26266	1.87483	0.570294	1.02764	0.07265	0.247177	no
Row8052_Row243	Afu6g07530-T	Afu6g07530	Afu6g07530	Chr6_A_fumigatus_Af293:1709737-1711502	q1	q2	OK	52.1944	64.6786	0.309393	0.813451	0.16035	0.397791	no
Row8077_Row244	Afu6g07780-T	Afu6g07780	Afu6g07780	Chr6_A_fumigatus_Af293:1776584-1779597	q1	q2	OK	170.111	117.027	-0.539636	-1.35678	0.0176	0.097874	no
Row8079_Row245	Afu6g07800-T	Afu6g07800	Afu6g07800	Chr6_A_fumigatus_Af293:1784010-1787041	q1	q2	OK	36.039	30.4411	-0.243536	-0.674643	0.23405	0.494273	no
Row8151_Row246	Afu6g08540-T	Afu6g08540	Afu6g08540	Chr6_A_fumigatus_Af293:2017782-2018546	q1	q2	OK	27.7927	24.251	-0.196663	-0.425774	0.4511	0.691869	no
Row8152_Row247	Afu6g08550-T	Afu6g08550	Afu6g08550	Chr6_A_fumigatus_Af293:2020152-2022660	q1	q2	OK	10.4242	10.594	0.0233013	0.057013	0.9236	0.965773	no
Row8176_Row248	Afu6g08790-T	Afu6g08790	Afu6g08790	Chr6_A_fumigatus_Af293:2082728-2085646	q1	q2	OK	13.2572	13.6593	0.0431107	0.110883	0.84575	0.928581	no
Row8222_Row14	Afu6g09260-T	Afu6g09260	fphB	Chr6_A_fumigatus_Af293:2201279-2206659	q1	q2	OK	0.52657	0.448052	-0.232957	-0.406594	0.4763	0.709447	no
Row8253_Row249	Afu6g09580-T	Afu6g09580	Afu6g09580	Chr6_A_fumigatus_Af293:2334636-2336198	q1	q2	OK	17.1501	24.1725	0.495147	1.22393	0.03545	0.158461	no
Row8283_Row250	Afu6g09870-T	Afu6g09870	Afu6g09870	Chr6_A_fumigatus_Af293:2423113-2425532	q1	q2	OK	2.50425	3.33011	0.411192	0.814813	0.15635	0.392063	no
Row8297_Row251	Afu6g10010-T	Afu6g10010	Afu6g10010	Chr6_A_fumigatus_Af293:2464505-2466935	q1	q2	OK	16.0943	20.1399	0.323507	0.835383	0.1464	0.377925	no
Row8310_Row252	Afu6g10140-T	Afu6g10140	Afu6g10140	Chr6_A_fumigatus_Af293:2505764-2507993	q1	q2	OK	15.399	14.3159	-0.105214	-0.266913	0.63895	0.821868	no
Row8320_Row12	Afu6g10240-T	Afu6g10240	fos-1	Chr6_A_fumigatus_Af293:2531421-2534619	q1	q2	OK	8.92503	7.69926	-0.213137	-0.526551	0.36275	0.619509	no
Row8326_Row253	Afu6g10310-T	Afu6g10310	Afu6g10310	Chr6_A_fumigatus_Af293:2548027-2549819	q1	q2	OK	0.802869	1.05277	0.39095	0.620823	0.2873	0.550037	no
Row8402_Row254	Afu6g11110-T	Afu6g11110	Afu6g11110	Chr6_A_fumigatus_Af293:2733599-2736538	q1	q2	OK	10.7002	8.82897	-0.27732	-0.672428	0.24415	0.504975	no
Row8414_Row255	Afu6g11230-T	Afu6g11230	Afu6g11230	Chr6_A_fumigatus_Af293:2781205-2783158	q1	q2	OK	28.795	23.297	-0.305676	-0.815232	0.15065	0.384239	no
Row8435_Row256	Afu6g11450-T	Afu6g11450	Afu6g11450	Chr6_A_fumigatus_Af293:2842489-2845729	q1	q2	OK	4.74744	3.88196	-0.290364	-0.632183	0.26125	0.522215	no
Row8454_Row257	Afu6g11640-T	Afu6g11640	Afu6g11640	Chr6_A_fumigatus_Af293:2883519-2902459	q1	q2	NOTEST	0	0	0	0	1	1	no
Row8464_Row258	Afu6g11750-T	Afu6g11750	Afu6g11750	Chr6_A_fumigatus_Af293:2923475-2925774	q1	q2	OK	1.4656	1.90486	0.378194	0.62858	0.2794	0.54259	no
Row8501_Row259	Afu6g12130-T	Afu6g12130	Afu6g12130	Chr6_A_fumigatus_Af293:3048565-3050736	q1	q2	NOTEST	0.085847	0.220998	1.3642	0	1	1	no
Row8652_Row261	Afu6g13680-T	Afu6g13680	Afu6g13680	Chr6_A_fumigatus_Af293:3486211-3490557	q1	q2	OK	4.36555	4.90959	0.169438	0.400065	0.48715	0.720227	no
Row8662_Row262	Afu6g13770-T	Afu6g13770	Afu6g13770	Chr6_A_fumigatus_Af293:3518278-3520832	q1	q2	OK	10.4555	8.29432	-0.334063	-0.799138	0.16295	0.401137	no
Row8697_Row263	Afu6g14150-T	Afu6g14150	Afu6g14150	Chr6_A_fumigatus_Af293:3602568-3603929	q1	q2	OK	12.4149	12.4793	0.00746775	0.0167937	0.97725	0.98902	no
Row8738_Row264	Afu6g14580-T	Afu6g14580	Afu6g14580	Chr6_A_fumigatus_Af293:3719587-3720327	q1	q2	NOTEST	0.0443549	0	#XL_EVAL_ERROR#	0	1	1	no
Row8772_Row24	Afu7g00130-T	Afu7g00130	nscR	Chr7_A_fumigatus_Af293:29420-31892	q1	q2	OK	0.931829	0.525677	-0.82589	-1.31822	0.02255	0.116424	no
Row8780_Row265	Afu7g00210-T	Afu7g00210	Afu7g00210	Chr7_A_fumigatus_Af293:54909-59499	q1	q2	OK	2.81307	2.25958	-0.316089	-0.689264	0.22055	0.478899	no
Row8800_Row266	Afu7g00410-T	Afu7g00410	Afu7g00410	Chr7_A_fumigatus_Af293:110876-112516	q1	q2	OK	13.3467	12.1046	-0.140927	-0.329405	0.56775	0.77462	no
Row8821_Row267	Afu7g00652-T	Afu7g00652	Afu7g00652	Chr7_A_fumigatus_Af293:175481-178480	q1	q2	OK	4.4359	6.29105	0.504072	1.1285	0.0497	0.196972	no
Row8831_Row268	Afu7g00770-T	Afu7g00770	Afu7g00770	Chr7_A_fumigatus_Af293:199848-201283	q1	q2	OK	21.8738	23.925	0.129312	0.321733	0.57835	0.781507	no
Row8885_Row269	Afu7g01310-T	Afu7g01310	Afu7g01310	Chr7_A_fumigatus_Af293:341038-343901	q1	q2	OK	17.8444	14.1643	-0.333208	-0.875555	0.12455	0.344569	no
Row8919_Row270	Afu7g01650-T	Afu7g01650	Afu7g01650	Chr7_A_fumigatus_Af293:435879-438686	q1	q2	OK	5.48051	4.76622	-0.201463	-0.438131	0.43825	0.683729	no
Row8936_Row271	Afu7g01810-T	Afu7g01810	Afu7g01810	Chr7_A_fumigatus_Af293:480809-483404	q1	q2	OK	6.75938	7.25491	0.102067	0.237957	0.68235	0.848214	no
Row8937_Row272	Afu7g01820-T	Afu7g01820	Afu7g01820	Chr7_A_fumigatus_Af293:483930-486338	q1	q2	OK	3.23095	4.79659	0.570053	1.18331	0.03925	0.168538	no
Row8951_Row273	Afu7g01960-T	Afu7g01960	Afu7g01960	Chr7_A_fumigatus_Af293:530667-531970	q1	q2	OK	16.6622	17.4657	0.0679423	0.161259	0.7759	0.897508	no
Row9071_Row274	Afu7g04170-T	Afu7g04170	Afu7g04170	Chr7_A_fumigatus_Af293:941005-943099	q1	q2	OK	6.76242	6.57925	-0.0396163	-0.0865422	0.875	0.944502	no
Row9088_Row275	Afu7g04340-T	Afu7g04340	Afu7g04340	Chr7_A_fumigatus_Af293:984040-986807	q1	q2	OK	3.66814	3.26878	-0.166293	-0.344231	0.5457	0.760232	no
Row9124_Row276	Afu7g04710-T	Afu7g04710	Afu7g04710	Chr7_A_fumigatus_Af293:1084936-1088371	q1	q2	OK	17.4028	18.9258	0.121029	0.323078	0.57345	0.778339	no
Row9136_Row277	Afu7g04820-T	Afu7g04820	Afu7g04820	Chr7_A_fumigatus_Af293:1127039-1131022	q1	q2	OK	20.8943	24.5955	0.235283	0.647593	0.26095	0.522215	no
Row9143_Row278	Afu7g04890-T	Afu7g04890	Afu7g04890	Chr7_A_fumigatus_Af293:1148470-1150582	q1	q2	OK	1.97137	2.9367	0.574995	1.10941	0.05105	0.199644	no
Row9163_Row279	Afu7g05080-T	Afu7g05080	Afu7g05080	Chr7_A_fumigatus_Af293:1198308-1200727	q1	q2	OK	1.81355	2.76009	0.605898	1.14342	0.04465	0.183632	no
Row9208_Row280	Afu7g05510-T	Afu7g05510	Afu7g05510	Chr7_A_fumigatus_Af293:1329876-1332549	q1	q2	OK	92.1617	78.559	-0.230391	-0.61941	0.28605	0.548869	no
Row9283_Row281	Afu7g06280-T	Afu7g06280	Afu7g06280	Chr7_A_fumigatus_Af293:1534242-1536040	q1	q2	OK	31.9653	41.3938	0.372907	0.996018	0.08535	0.273616	no
Row9292_Row283	Afu7g06370-T	Afu7g06370	Afu7g06370	Chr7_A_fumigatus_Af293:1561673-1564057	q1	q2	OK	0.872764	1.12597	0.367499	0.638494	0.25175	0.51264	no
Row9309_Row284	Afu7g06526-T	Afu7g06526	Afu7g06526	Chr7_A_fumigatus_Af293:1592781-1594293	q1	q2	OK	1.95431	2.17924	0.157165	0.271315	0.62425	0.81307	no
Row9380_Row285	Afu7g08250-T	Afu7g08250	Afu7g08250	Chr7_A_fumigatus_Af293:1844858-1848448	q1	q2	NOTEST	0	0	0	0	1	1	no
Row9387_Row286	Afu7g08320-T	Afu7g08320	Afu7g08320	Chr7_A_fumigatus_Af293:1887367-1888429	q1	q2	NOTEST	0	0	0	0	1	1	no
Row9468_Row15	Afu8g00420-T	Afu8g00420	fumR	Chr8_A_fumigatus_Af293:93112-95101	q1	q2	OK	6.5019	4.45959	-0.543951	-1.11872	0.0567	0.213534	no
Row9501_Row287	Afu8g00750-T	Afu8g00750	Afu8g00750	Chr8_A_fumigatus_Af293:175871-178310	q1	q2	OK	1.03746	0.693073	-0.581979	-0.952271	0.10185	0.306252	no
Row9521_Row288	Afu8g00980-T	Afu8g00980	Afu8g00980	Chr8_A_fumigatus_Af293:223232-227400	q1	q2	OK	19.3557	17.0386	-0.183948	-0.495806	0.389	0.642882	no
Row9538_Row289	Afu8g01140-T	Afu8g01140	Afu8g01140	Chr8_A_fumigatus_Af293:267672-269776	q1	q2	OK	7.34918	8.27338	0.170893	0.383848	0.4996	0.729333	no
Row9547_Row290	Afu8g01240-T	Afu8g01240	Afu8g01240	Chr8_A_fumigatus_Af293:289589-291413	q1	q2	OK	3.63734	3.09337	-0.233703	-0.464967	0.41235	0.660958	no
Row9569_Row291	Afu8g01440-T	Afu8g01440	Afu8g01440	Chr8_A_fumigatus_Af293:363551-365031	q1	q2	OK	2.19117	3.0154	0.460647	0.855211	0.13845	0.365542	no
Row9572_Row292	Afu8g01465-T	Afu8g01465	Afu8g01465	Chr8_A_fumigatus_Af293:367644-370826	q1	q2	OK	0.671277	0.713835	0.0886824	0.148718	0.7944	0.90564	no
Row9614_Row293	Afu8g01830-T	Afu8g01830	Afu8g01830	Chr8_A_fumigatus_Af293:476325-477914	q1	q2	OK	16.7752	15.7504	-0.0909446	-0.219437	0.6979	0.856218	no
Row9624_Row294	Afu8g01940-T	Afu8g01940	Afu8g01940	Chr8_A_fumigatus_Af293:502131-505032	q1	q2	OK	5.29185	6.47555	0.291232	0.669314	0.24255	0.503631	no
Row9647_Row295	Afu8g02170-T	Afu8g02170	Afu8g02170	Chr8_A_fumigatus_Af293:560902-562362	q1	q2	OK	2.6794	2.29043	-0.226288	-0.413104	0.4735	0.707659	no
Row9695_Row296	Afu8g02640-T	Afu8g02640	Afu8g02640	Chr8_A_fumigatus_Af293:697825-701248	q1	q2	OK	6.55719	8.02448	0.29133	0.715294	0.2113	0.468028	no
Row9730_Row297	Afu8g03970-T	Afu8g03970	Afu8g03970	Chr8_A_fumigatus_Af293:845020-850323	q1	q2	OK	24.2337	19.3451	-0.325048	-0.887892	0.1135	0.325367	no
Row9738_Row298	Afu8g04050-T	Afu8g04050	Afu8g04050	Chr8_A_fumigatus_Af293:870152-873284	q1	q2	OK	25.8295	20.5964	-0.326625	-0.884382	0.12115	0.339124	no
Row9856_Row299	Afu8g05270-T	Afu8g05270	Afu8g05270	Chr8_A_fumigatus_Af293:1224215-1228358	q1	q2	OK	25.5164	27.665	0.116633	0.320884	0.58195	0.783951	no
Row9902_Row301	Afu8g05750-T	Afu8g05750	Afu8g05750	Chr8_A_fumigatus_Af293:1367619-1369707	q1	q2	OK	0.433777	0.350897	-0.305904	-0.427722	0.45975	0.697312	no
Row9907_Row11	Afu8g05800-T	Afu8g05800	finA	Chr8_A_fumigatus_Af293:1378344-1379890	q1	q2	OK	3.77211	4.11707	0.126245	0.232437	0.68365	0.849024	no
Row9930_Row302	Afu8g06010-T	Afu8g06010	Afu8g06010	Chr8_A_fumigatus_Af293:1425591-1428172	q1	q2	OK	8.56473	12.8548	0.585828	1.42874	0.01395	0.0832365	no
Row9942_Row7	Afu8g06140-T	Afu8g06140	fhk3	Chr8_A_fumigatus_Af293:1458778-1463430	q1	q2	NOTEST	0	0	0	0	1	1	no
Row9944_Row303	Afu8g06160-T	Afu8g06160	Afu8g06160	Chr8_A_fumigatus_Af293:1465604-1468115	q1	q2	NOTEST	0.0424364	0.0162052	-1.38884	0	1	1	no
Row9976_Row304	Afu8g06460-T	Afu8g06460	Afu8g06460	Chr8_A_fumigatus_Af293:1556579-1559243	q1	q2	OK	5.47838	6.29438	0.200315	0.444348	0.4384	0.683729	no
Row9994_Row305	Afu8g06630-T	Afu8g06630	Afu8g06630	Chr8_A_fumigatus_Af293:1609586-1610801	q1	q2	OK	1.48213	2.30387	0.636384	1.04389	0.0706	0.242636	no
Row10019_Row306	Afu8g06930-T	Afu8g06930	Afu8g06930	Chr8_A_fumigatus_Af293:1698062-1700664	q1	q2	OK	2.18251	2.60439	0.254954	0.493015	0.38275	0.637615	no
Row10043_Row308	Afu8g07180-T	Afu8g07180	Afu8g07180	Chr8_A_fumigatus_Af293:1758193-1759909	q1	q2	OK	7.67401	9.15203	0.254111	0.570545	0.31535	0.57775	no
Row10049_Row309	Afu8g07230-T	Afu8g07230	Afu8g07230	Chr8_A_fumigatus_Af293:1774820-1776661	q1	q2	OK	2.45671	2.27982	-0.107806	-0.200779	0.72915	0.871054	no
Row10064_Row311	Afu8g07360-T	Afu8g07360	Afu8g07360	Chr8_A_fumigatus_Af293:1805238-1808033	q1	q2	OK	1.87595	3.23455	0.785942	1.52331	0.00925	0.0622032	no
Row358_Row44	Afu1g03800-T	Afu1g03800	Afu1g03800	Chr1_A_fumigatus_Af293:1104942-1108600	q1	q2	OK	24.3514	65.5444	1.42847	3.8309	5e-05	0.00101993	yes
Row1373_Row64	Afu1g14860-T	Afu1g14860	Afu1g14860	Chr1_A_fumigatus_Af293:3982267-3985537	q1	q2	OK	2.61267	5.11104	0.968094	2.09513	0.0002	0.00321933	yes
Row1440_Row67	Afu1g15550-T	Afu1g15550	Afu1g15550	Chr1_A_fumigatus_Af293:4206661-4209274	q1	q2	OK	44.8773	26.3111	-0.770312	-1.94153	0.00055	0.00731125	yes
Row1475_Row70	Afu1g15910-T	Afu1g15910	Afu1g15910	Chr1_A_fumigatus_Af293:4311874-4315179	q1	q2	OK	1.37672	0.496952	-1.47006	-2.38777	5e-05	0.00101993	yes
Row1623_Row3	Afu1g17360-T	Afu1g17360	atfC	Chr1_A_fumigatus_Af293:4748848-4751591	q1	q2	OK	6.16276	3.62996	-0.763623	-1.63514	0.00465	0.0373263	yes
Row1698_Row77	Afu2g00100-T	Afu2g00100	Afu2g00100	Chr2_A_fumigatus_Af293:11671-14600	q1	q2	OK	39.8964	62.563	0.649054	1.78456	0.0021	0.0203749	yes
Row2102_Row87	Afu2g04150-T	Afu2g04150	Afu2g04150	Chr2_A_fumigatus_Af293:1138227-1141707	q1	q2	OK	13.2724	25.3144	0.931522	2.43961	5e-05	0.00101993	yes
Row2200_Row90	Afu2g05180-T	Afu2g05180	Afu2g05180	Chr2_A_fumigatus_Af293:1437168-1442966	q1	q2	OK	0.555249	1.02301	0.88162	1.67568	0.0045	0.0364416	yes
Row2219_Row93	Afu2g05380-T	Afu2g05380	Afu2g05380	Chr2_A_fumigatus_Af293:1498428-1500925	q1	q2	OK	15.9779	10.199	-0.647657	-1.61831	0.0043	0.0351327	yes
Row2492_Row100	Afu2g09330-T	Afu2g09330	Afu2g09330	Chr2_A_fumigatus_Af293:2386828-2387635	q1	q2	OK	165.777	366.909	1.14618	3.09237	5e-05	0.00101993	yes
Row2950_Row107	Afu2g14120-T	Afu2g14120	Afu2g14120	Chr2_A_fumigatus_Af293:3693507-3695064	q1	q2	OK	18.3081	10.862	-0.753192	-1.7912	0.0017	0.0173776	yes
Row2973_Row108	Afu2g14350-T	Afu2g14350	Afu2g14350	Chr2_A_fumigatus_Af293:3756772-3758666	q1	q2	OK	1.4735	2.86558	0.959581	1.71554	0.0038	0.0319305	yes
Row3075_Row111	Afu2g15340-T	Afu2g15340	Afu2g15340	Chr2_A_fumigatus_Af293:4059572-4061373	q1	q2	OK	0.511892	1.4884	1.53985	2.43877	5e-05	0.00101993	yes
Row3830_Row136	Afu3g05760-T	Afu3g05760	Afu3g05760	Chr3_A_fumigatus_Af293:1405025-1408247	q1	q2	OK	82.1712	130.703	0.669588	1.7208	0.00315	0.0280378	yes
Row4461_Row149	Afu3g12180-T	Afu3g12180	Afu3g12180	Chr3_A_fumigatus_Af293:3206209-3208589	q1	q2	OK	33.3101	60.4803	0.860504	2.2546	0.0001	0.00183547	yes
Row4866_Row157	Afu4g00710-T	Afu4g00710	Afu4g00710	Chr4_A_fumigatus_Af293:193240-195051	q1	q2	OK	1.17214	3.07191	1.38999	2.43527	5e-05	0.00101993	yes
Row4941_Row162	Afu4g01470-T	Afu4g01470	Afu4g01470	Chr4_A_fumigatus_Af293:381883-385056	q1	q2	OK	6.75957	18.7668	1.47318	3.69744	5e-05	0.00101993	yes
Row5227_Row170	Afu4g06170-T	Afu4g06170	Afu4g06170	Chr4_A_fumigatus_Af293:1588351-1590771	q1	q2	OK	19.7913	32.2337	0.7037	1.8813	0.0011	0.0125466	yes
Row5293_Row171	Afu4g06880-T	Afu4g06880	Afu4g06880	Chr4_A_fumigatus_Af293:1774382-1776973	q1	q2	OK	84.6428	39.6315	-1.09474	-2.50238	5e-05	0.00101993	yes
Row5612_Row20	Afu4g10110-T	Afu4g10110	htfA	Chr4_A_fumigatus_Af293:2620157-2624283	q1	q2	OK	39.8589	24.2524	-0.716771	-1.89791	0.0009	0.0106776	yes
Row6240_Row194	Afu5g01650-T	Afu5g01650	Afu5g01650	Chr5_A_fumigatus_Af293:420066-420861	q1	q2	OK	1069.1	2067.51	0.951499	2.23249	0.0002	0.00321933	yes
Row7376_Row223	Afu5g14290-T	Afu5g14290	Afu5g14290	Chr5_A_fumigatus_Af293:3720487-3723757	q1	q2	OK	5.75962	1.6817	-1.77606	-3.66798	5e-05	0.00101993	yes
Row7954_Row239	Afu6g06535-T	Afu6g06535	Afu6g06535	Chr6_A_fumigatus_Af293:1411393-1412742	q1	q2	OK	4.92065	1.91025	-1.36509	-2.38222	0.00015	0.00255362	yes
Row8258_Row16	Afu6g09630-T	Afu6g09630	gliZ	Chr6_A_fumigatus_Af293:2346512-2348455	q1	q2	OK	12.0942	5.32344	-1.18389	-2.57229	5e-05	0.00101993	yes
Row8504_Row4	Afu6g12150-T	Afu6g12150	atfD	Chr6_A_fumigatus_Af293:3055707-3056265	q1	q2	OK	2.71764	6.08384	1.16263	1.83445	0.0028	0.0254417	yes
Row8505_Row260	Afu6g12160-T	Afu6g12160	Afu6g12160	Chr6_A_fumigatus_Af293:3057569-3059832	q1	q2	OK	12.1237	5.62736	-1.1073	-2.47733	5e-05	0.00101993	yes
Row9287_Row282	Afu7g06320-T	Afu7g06320	Afu7g06320	Chr7_A_fumigatus_Af293:1547095-1549109	q1	q2	OK	24.3011	43.0655	0.825508	2.17972	0.00025	0.00383543	yes
Row9874_Row300	Afu8g05460-T	Afu8g05460	Afu8g05460	Chr8_A_fumigatus_Af293:1269549-1272928	q1	q2	OK	110.64	70.6809	-0.646478	-1.74474	0.0026	0.0242006	yes
Row10025_Row307	Afu8g07000-T	Afu8g07000	Afu8g07000	Chr8_A_fumigatus_Af293:1717042-1719522	q1	q2	OK	0.0793683	0.449262	2.50092	2.932	0.0001	0.00183547	yes
Row10056_Row310	Afu8g07280-T	Afu8g07280	Afu8g07280	Chr8_A_fumigatus_Af293:1788033-1790403	q1	q2	OK	0.0389009	0.46007	3.56398	3.3325	0.00105	0.012112	yes
