# Supplementary material for: Differentially Regulated Transcription Factors and ABC Transporters in a Mitochondrial Dynamics Mutant Can Alter Azole Susceptibility of Aspergillus fumigatus
Source: Front Microbiol. 2020 May 26;11:1017. doi: 10.3389/fmicb.2020.01017 (PMC7264269; doi:10.3389/fmicb.2020.01017)
Supplement: Supplementary file 1 [file Data_Sheet_1.ZIP › Supplementary table 2. Significantly upregulated genes.xlsx]

## Sheet: Title
Differentially regulated transcription factors and ABC transporters in a mitochondrial dynamics mutant can alter azole susceptibility of Aspergillus fumigatus.
Laura Sturm 1, Bernadette Geißel 1, Johannes Wagener 1,2,3*
1 Max von Pettenkofer-Institut für Hygiene und Medizinische Mikrobiologie, Medizinische Fakultät, LMU München, 80336 Munich, Germany
2 Institut für Hygiene und Mikrobiologie, Julius-Maximilians-Universität Würzburg, 97080 Würzburg, Germany
3 National Reference Center for Invasive Fungal Infections (NRZMyk).
* Correspondence: Johannes Wagener, j.wagener@hygiene.uni-wuerzburg.de
Supplementary table 2. Significantly upregulated genes.

## Sheet: Tabelle1
row ID	test_id	gene_id	gene	locus	sample_1	sample_2	status	value_1	value_2	log2(fold_change)	test_stat	p_value	q_value	significant
Row4811	Afu4g00190-T	Afu4g00190	Afu4g00190	Chr4_A_fumigatus_Af293:49515-49990	q1	q2	OK	0	0.596699	inf		5e-05	0.00101993	yes
Row4840	Afu4g00470-T	Afu4g00470	Afu4g00470	Chr4_A_fumigatus_Af293:121081-121396	q1	q2	OK	0	0.670431	inf		0.002	0.019718	yes
Row3266	Afu2g17300-T	Afu2g17300	Afu2g17300	Chr2_A_fumigatus_Af293:4628629-4629784	q1	q2	OK	3.19158	53.6782	4.07199	8.56727	5e-05	0.00101993	yes
Row6033	Afu4g14510-T	Afu4g14510	tpcH	Chr4_A_fumigatus_Af293:3832620-3833644	q1	q2	OK	0.167261	2.16167	3.69197	3.79964	0.0001	0.00183547	yes
Row9346	Afu7g06920-T	Afu7g06920	Afu7g06920	Chr7_A_fumigatus_Af293:1688708-1690801	q1	q2	OK	0.615784	7.7727	3.65792	6.67989	5e-05	0.00101993	yes
Row10055	Afu8g07280-T	Afu8g07280	Afu8g07280	Chr8_A_fumigatus_Af293:1788033-1790403	q1	q2	OK	0.0389009	0.46007	3.56398	3.3325	0.00105	0.012112	yes
Row8856	Afu7g01030-T	Afu7g01030	pmcC	Chr7_A_fumigatus_Af293:274212-277768	q1	q2	OK	0.122374	1.25615	3.35964	4.86804	5e-05	0.00101993	yes
Row8461	Afu6g11740-T	Afu6g11740	Afu6g11740	Chr6_A_fumigatus_Af293:2919409-2922949	q1	q2	OK	0.60558	5.3264	3.13677	5.0368	5e-05	0.00101993	yes
Row3498	Afu3g01400-T	Afu3g01400	Afu3g01400	Chr3_A_fumigatus_Af293:348052-352621	q1	q2	OK	14.7012	126.054	3.10004	7.93276	5e-05	0.00101993	yes
Row6034	Afu4g14520-T	Afu4g14520	tpcG	Chr4_A_fumigatus_Af293:3834230-3835127	q1	q2	OK	0.239769	1.84926	2.94723	3.34469	0.00015	0.00255362	yes
Row9616	Afu8g01860-T	Afu8g01860	Afu8g01860	Chr8_A_fumigatus_Af293:482120-483199	q1	q2	OK	12.5159	91.4601	2.86938	6.94618	5e-05	0.00101993	yes
Row6021	Afu4g14380-T	Afu4g14380	Afu4g14380	Chr4_A_fumigatus_Af293:3802360-3803235	q1	q2	OK	484.983	3491.38	2.84779	6.88318	5e-05	0.00101993	yes
Row5532	Afu4g09260-T	Afu4g09260	Afu4g09260	Chr4_A_fumigatus_Af293:2427578-2429188	q1	q2	OK	0.167824	1.01698	2.59927	3.06684	5e-05	0.00101993	yes
Row6000	Afu4g14160-T	Afu4g14160	Afu4g14160	Chr4_A_fumigatus_Af293:3701695-3703174	q1	q2	OK	0.276298	1.61917	2.55095	3.19288	5e-05	0.00101993	yes
Row4892	Afu4g00980-T	Afu4g00980	Afu4g00980	Chr4_A_fumigatus_Af293:264170-264989	q1	q2	OK	12.4501	72.7807	2.5474	5.79695	5e-05	0.00101993	yes
Row4543	Afu3g13010-T	Afu3g13010	Afu3g13010	Chr3_A_fumigatus_Af293:3455784-3457934	q1	q2	OK	30.3253	175.882	2.53601	6.60914	5e-05	0.00101993	yes
Row10024	Afu8g07000-T	Afu8g07000	Afu8g07000	Chr8_A_fumigatus_Af293:1717042-1719522	q1	q2	OK	0.0793683	0.449262	2.50092	2.932	0.0001	0.00183547	yes
Row313	Afu1g03360-T	Afu1g03360	Afu1g03360	Chr1_A_fumigatus_Af293:973907-974791	q1	q2	OK	1.13955	6.0858	2.41698	3.87903	5e-05	0.00101993	yes
Row3634	Afu3g02780-T	Afu3g02780	Afu3g02780	Chr3_A_fumigatus_Af293:728449-731583	q1	q2	OK	1.08753	5.32267	2.29109	4.60145	5e-05	0.00101993	yes
Row4850	Afu4g00560-T	Afu4g00560	Afu4g00560	Chr4_A_fumigatus_Af293:156023-157454	q1	q2	OK	1.39877	6.76244	2.27339	4.15369	5e-05	0.00101993	yes
Row6135	Afu5g00590-T	Afu5g00590	Afu5g00590	Chr5_A_fumigatus_Af293:167533-168580	q1	q2	OK	180.56	841.59	2.22064	5.67346	5e-05	0.00101993	yes
Row1619	Afu1g17320-T	Afu1g17320	Afu1g17320	Chr1_A_fumigatus_Af293:4737210-4738513	q1	q2	OK	0.106459	0.459248	2.10897	2.08583	0.0033	0.0288129	yes
Row3440	Afu3g00830-T	Afu3g00830	Afu3g00830	Chr3_A_fumigatus_Af293:185243-190934	q1	q2	OK	0.285127	1.20478	2.07909	3.65328	5e-05	0.00101993	yes
Row9327	Afu7g06720-T	Afu7g06720	Afu7g06720	Chr7_A_fumigatus_Af293:1635572-1637556	q1	q2	OK	0.101574	0.41504	2.03071	2.3525	0.00075	0.00922047	yes
Row8480	Afu6g11920-T	Afu6g11920	Afu6g11920	Chr6_A_fumigatus_Af293:2983409-2985177	q1	q2	OK	0.147848	0.602366	2.02653	2.40745	0.00085	0.0102302	yes
Row9314	Afu7g06600-T	Afu7g06600	Afu7g06600	Chr7_A_fumigatus_Af293:1608727-1609315	q1	q2	OK	4.94746	19.9755	2.01347	3.74531	5e-05	0.00101993	yes
Row4533	Afu3g12910-T	Afu3g12910	hasC	Chr3_A_fumigatus_Af293:3428357-3429987	q1	q2	OK	0.287724	1.15307	2.00272	2.81934	5e-05	0.00101993	yes
Row6405	Afu5g03330-T	Afu5g03330	Afu5g03330	Chr5_A_fumigatus_Af293:897702-900215	q1	q2	OK	29.9306	119.625	1.99883	5.32096	5e-05	0.00101993	yes
Row2819	Afu2g12850-T	Afu2g12850	gel3	Chr2_A_fumigatus_Af293:3294728-3296935	q1	q2	OK	12.2883	47.6456	1.95506	5.03062	5e-05	0.00101993	yes
Row312	Afu1g03352-T	Afu1g03352	Afu1g03352	Chr1_A_fumigatus_Af293:968546-972745	q1	q2	OK	2.21029	8.46995	1.93812	4.31666	5e-05	0.00101993	yes
Row1773	Afu2g00870-T	Afu2g00870	Afu2g00870	Chr2_A_fumigatus_Af293:196833-198228	q1	q2	OK	0.481847	1.82685	1.92271	2.81405	5e-05	0.00101993	yes
Row6926	Afu5g09590-T	Afu5g09590	Afu5g09590	Chr5_A_fumigatus_Af293:2474779-2476178	q1	q2	OK	0.123019	0.465438	1.9197	2.05895	0.00245	0.0231336	yes
Row6581	Afu5g06070-T	Afu5g06070	mdr1	Chr5_A_fumigatus_Af293:1444837-1451585	q1	q2	OK	37.2407	139.591	1.90625	4.57974	5e-05	0.00101993	yes
Row117	Afu1g01370-T	Afu1g01370	Afu1g01370	Chr1_A_fumigatus_Af293:452051-452773	q1	q2	OK	6.28554	23.3795	1.89514	3.72315	5e-05	0.00101993	yes
Row6134	Afu5g00580-T	Afu5g00580	Afu5g00580	Chr5_A_fumigatus_Af293:165765-167189	q1	q2	OK	1.37226	5.00356	1.8664	3.31483	5e-05	0.00101993	yes
Row6236	Afu5g01620-T	Afu5g01620	Afu5g01620	Chr5_A_fumigatus_Af293:412959-413808	q1	q2	OK	31.7196	114.999	1.85818	4.62663	5e-05	0.00101993	yes
Row7717	Afu6g03345-T	Afu6g03345	Afu6g03345	Chr6_A_fumigatus_Af293:712544-712883	q1	q2	OK	2.51826	9.11163	1.85528	2.54763	0.0003	0.00444612	yes
Row1527	Afu1g16440-T	Afu1g16440	Afu1g16440	Chr1_A_fumigatus_Af293:4457983-4460566	q1	q2	OK	1.68096	5.93072	1.81893	3.49381	5e-05	0.00101993	yes
Row8857	Afu7g01040-T	Afu7g01040	Afu7g01040	Chr7_A_fumigatus_Af293:278734-279121	q1	q2	OK	8.36991	29.128	1.79912	3.11794	5e-05	0.00101993	yes
Row9596	Afu8g01660-T	Afu8g01660	Afu8g01660	Chr8_A_fumigatus_Af293:438321-438765	q1	q2	OK	1.14805	3.99157	1.79776	2.24513	0.0002	0.00321933	yes
Row7424	Afu5g14840-T	Afu5g14840	Afu5g14840	Chr5_A_fumigatus_Af293:3834454-3835135	q1	q2	OK	3.65299	12.5821	1.78422	3.21768	5e-05	0.00101993	yes
Row9563	Afu8g01390-T	Afu8g01390	Afu8g01390	Chr8_A_fumigatus_Af293:351263-353704	q1	q2	OK	1.60039	5.49783	1.78044	3.55472	5e-05	0.00101993	yes
Row8245	Afu6g09505-T	Afu6g09505	Afu6g09505	Chr6_A_fumigatus_Af293:2315588-2316689	q1	q2	OK	15.7889	52.8992	1.74434	4.18581	5e-05	0.00101993	yes
Row3582	Afu3g02253-T	Afu3g02253	Afu3g02253	Chr3_A_fumigatus_Af293:555887-556343	q1	q2	OK	147.627	490.092	1.7311	4.04942	5e-05	0.00101993	yes
Row4662	Afu3g14210-T	Afu3g14210	Afu3g14210	Chr3_A_fumigatus_Af293:3777265-3778143	q1	q2	OK	0.270717	0.89662	1.72771	1.9132	0.004	0.0333055	yes
Row4190	Afu3g09470-T	Afu3g09470	Afu3g09470	Chr3_A_fumigatus_Af293:2411202-2412286	q1	q2	OK	0.283955	0.933017	1.71624	2.04998	0.00205	0.0200812	yes
Row147	Afu1g01690-T	Afu1g01690	Afu1g01690	Chr1_A_fumigatus_Af293:521419-523981	q1	q2	OK	22.7602	74.5308	1.71132	4.4675	5e-05	0.00101993	yes
Row9329	Afu7g06740-T	Afu7g06740	Afu7g06740	Chr7_A_fumigatus_Af293:1639490-1640272	q1	q2	OK	1.25027	4.08369	1.70764	2.66156	5e-05	0.00101993	yes
Row4852	Afu4g00580-T	Afu4g00580	Afu4g00580	Chr4_A_fumigatus_Af293:159933-161200	q1	q2	OK	9.55726	31.0133	1.69822	3.91863	5e-05	0.00101993	yes
Row7714	Afu6g03320-T	Afu6g03320	Afu6g03320	Chr6_A_fumigatus_Af293:705231-708872	q1	q2	OK	4.16773	13.5235	1.69814	3.92473	5e-05	0.00101993	yes
Row7706	Afu6g03252-T	Afu6g03252	Afu6g03252	Chr6_A_fumigatus_Af293:688397-692348	q1	q2	OK	1.03392	3.31459	1.6807	3.36289	5e-05	0.00101993	yes
Row1713	Afu2g00260-T	Afu2g00260	Afu2g00260	Chr2_A_fumigatus_Af293:52188-54495	q1	q2	OK	0.119362	0.382598	1.68048	2.12276	0.0011	0.0125466	yes
Row1859	Afu2g01730-T	Afu2g01730	Afu2g01730	Chr2_A_fumigatus_Af293:425144-425780	q1	q2	OK	12.3636	39.5561	1.6778	3.51613	5e-05	0.00101993	yes
Row7718	Afu6g03350-T	Afu6g03350	Afu6g03350	Chr6_A_fumigatus_Af293:712945-714006	q1	q2	OK	7.37669	23.478	1.67026	3.18821	5e-05	0.00101993	yes
Row116	Afu1g01360-T	Afu1g01360	Afu1g01360	Chr1_A_fumigatus_Af293:451135-451861	q1	q2	OK	12.1439	38.4991	1.6646	3.52517	5e-05	0.00101993	yes
Row4851	Afu4g00570-T	Afu4g00570	Afu4g00570	Chr4_A_fumigatus_Af293:158057-159822	q1	q2	OK	4.52195	14.2458	1.65552	3.55082	5e-05	0.00101993	yes
Row7418	Afu5g14780-T	Afu5g14780	Afu5g14780	Chr5_A_fumigatus_Af293:3818807-3821303	q1	q2	OK	0.418804	1.31913	1.65524	2.65837	5e-05	0.00101993	yes
Row5549	Afu4g09450-T	Afu4g09450	Afu4g09450	Chr4_A_fumigatus_Af293:2469720-2470678	q1	q2	OK	40.8735	127.666	1.64314	3.76897	5e-05	0.00101993	yes
Row3279	Afu2g17450-T	Afu2g17450	Afu2g17450	Chr2_A_fumigatus_Af293:4656629-4657448	q1	q2	OK	0.382125	1.18856	1.6371	1.96118	0.0029	0.0261944	yes
Row8101	Afu6g08020-T	Afu6g08020	Afu6g08020	Chr6_A_fumigatus_Af293:1858138-1863654	q1	q2	OK	4.66596	14.499	1.6357	4.09302	5e-05	0.00101993	yes
Row3198	Afu2g16580-T	Afu2g16580	Afu2g16580	Chr2_A_fumigatus_Af293:4425829-4427058	q1	q2	OK	2.17282	6.73553	1.63222	3.07447	5e-05	0.00101993	yes
Row1549	Afu1g16630-T	Afu1g16630	Afu1g16630	Chr1_A_fumigatus_Af293:4519260-4520645	q1	q2	OK	4.48987	13.897	1.63002	3.3748	5e-05	0.00101993	yes
Row9918	Afu8g05910-T	Afu8g05910	Afu8g05910	Chr8_A_fumigatus_Af293:1399538-1400526	q1	q2	OK	0.688968	2.10909	1.61411	2.39843	0.0003	0.00444612	yes
Row3278	Afu2g17440-T	Afu2g17440	Afu2g17440	Chr2_A_fumigatus_Af293:4655192-4656574	q1	q2	OK	0.935017	2.8605	1.6132	2.68036	5e-05	0.00101993	yes
Row3265	Afu2g17290-T	Afu2g17290	Afu2g17290	Chr2_A_fumigatus_Af293:4626522-4627837	q1	q2	OK	0.287786	0.880381	1.61313	2.05397	0.00115	0.0128606	yes
Row4893	Afu4g00990-T	Afu4g00990	Afu4g00990	Chr4_A_fumigatus_Af293:265096-266923	q1	q2	OK	4.18131	12.7837	1.61228	3.49175	5e-05	0.00101993	yes
Row3427	Afu3g00710-T	Afu3g00710	Afu3g00710	Chr3_A_fumigatus_Af293:159671-161546	q1	q2	OK	0.307572	0.92842	1.59385	2.32573	0.0002	0.00321933	yes
Row1889	Afu2g02030-T	Afu2g02030	Afu2g02030	Chr2_A_fumigatus_Af293:503810-505463	q1	q2	OK	0.468788	1.38394	1.56177	2.41909	0.00015	0.00255362	yes
Row1786	Afu2g00990-T	Afu2g00990	Afu2g00990	Chr2_A_fumigatus_Af293:227005-228365	q1	q2	OK	5.46021	16.0782	1.55808	3.29947	5e-05	0.00101993	yes
Row7705	Afu6g03240-T	Afu6g03240	Afu6g03240	Chr6_A_fumigatus_Af293:686543-688265	q1	q2	OK	5.22122	15.35	1.55578	3.42287	5e-05	0.00101993	yes
Row2204	Afu2g05230-T	Afu2g05230	Afu2g05230	Chr2_A_fumigatus_Af293:1452391-1453989	q1	q2	OK	0.625651	1.83859	1.55517	2.40887	0.0002	0.00321933	yes
Row5982	Afu4g13990-T	Afu4g13990	Afu4g13990	Chr4_A_fumigatus_Af293:3647904-3648674	q1	q2	OK	50.1193	146.23	1.5448	3.95858	5e-05	0.00101993	yes
Row3074	Afu2g15340-T	Afu2g15340	Afu2g15340	Chr2_A_fumigatus_Af293:4059572-4061373	q1	q2	OK	0.511892	1.4884	1.53985	2.43877	5e-05	0.00101993	yes
Row8809	Afu7g00540-T	Afu7g00540	Afu7g00540	Chr7_A_fumigatus_Af293:148741-150685	q1	q2	OK	23.764	69.0425	1.53871	3.99592	5e-05	0.00101993	yes
Row5073	Afu4g03700-T	Afu4g03700	Afu4g03700	Chr4_A_fumigatus_Af293:1038445-1039499	q1	q2	OK	0.756348	2.18324	1.52935	2.29576	5e-05	0.00101993	yes
Row2136	Afu2g04533-T	Afu2g04533	Afu2g04533	Chr2_A_fumigatus_Af293:1241530-1242064	q1	q2	OK	1.00806	2.89533	1.52215	1.95771	0.0015	0.0157552	yes
Row6655	Afu5g06820-T	Afu5g06820	Afu5g06820	Chr5_A_fumigatus_Af293:1677731-1678782	q1	q2	OK	32.5318	92.5468	1.50833	3.94978	5e-05	0.00101993	yes
Row10059	Afu8g07320-T	Afu8g07320	Afu8g07320	Chr8_A_fumigatus_Af293:1795805-1796768	q1	q2	OK	2.12571	6.04132	1.50692	2.63513	5e-05	0.00101993	yes
Row6985	Afu5g10210-T	Afu5g10210	Afu5g10210	Chr5_A_fumigatus_Af293:2621631-2622486	q1	q2	OK	0.443907	1.24583	1.48878	1.87475	0.0033	0.0288129	yes
Row573	Afu1g05960-T	Afu1g05960	Afu1g05960	Chr1_A_fumigatus_Af293:1717984-1720882	q1	q2	OK	25.2161	70.7586	1.48856	4.00682	5e-05	0.00101993	yes
Row3673	Afu3g03160-T	Afu3g03160	Afu3g03160	Chr3_A_fumigatus_Af293:849554-851011	q1	q2	OK	0.313018	0.875155	1.48329	1.85704	0.003	0.0269382	yes
Row6227	Afu5g01530-T	Afu5g01530	Afu5g01530	Chr5_A_fumigatus_Af293:395029-396105	q1	q2	OK	0.601278	1.68104	1.48325	2.13079	0.0006	0.00785057	yes
Row4864	Afu4g00700-T	Afu4g00700	Afu4g00700	Chr4_A_fumigatus_Af293:191285-193155	q1	q2	OK	1.71765	4.78608	1.47841	2.84573	5e-05	0.00101993	yes
Row4940	Afu4g01470-T	Afu4g01470	Afu4g01470	Chr4_A_fumigatus_Af293:381883-385056	q1	q2	OK	6.75957	18.7668	1.47318	3.69744	5e-05	0.00101993	yes
Row4833	Afu4g00400-T	Afu4g00400	Afu4g00400	Chr4_A_fumigatus_Af293:105039-106159	q1	q2	OK	2.55174	7.04163	1.46443	2.73302	5e-05	0.00101993	yes
Row6129	Afu5g00530-T	Afu5g00530	Afu5g00530	Chr5_A_fumigatus_Af293:151568-153420	q1	q2	OK	0.127204	0.350867	1.46378	1.7384	0.0058	0.0445656	yes
Row6731	Afu5g07580-T	Afu5g07580	Afu5g07580	Chr5_A_fumigatus_Af293:1895076-1897037	q1	q2	OK	2.99664	8.2469	1.46051	2.99217	5e-05	0.00101993	yes
Row9174	Afu7g05190-T	Afu7g05190	Afu7g05190	Chr7_A_fumigatus_Af293:1223733-1225374	q1	q2	OK	0.465902	1.27774	1.4555	2.26055	0.00035	0.00505623	yes
Row3430	Afu3g00740-T	Afu3g00740	Afu3g00740	Chr3_A_fumigatus_Af293:166390-167794	q1	q2	OK	17.5434	48.0883	1.45476	3.68047	5e-05	0.00101993	yes
Row3304	Afu2g17710-T	Afu2g17710	Afu2g17710	Chr2_A_fumigatus_Af293:4717578-4719099	q1	q2	OK	0.214041	0.585782	1.45248	1.80246	0.0038	0.0319305	yes
Row5999	Afu4g14150-T	Afu4g14150	Afu4g14150	Chr4_A_fumigatus_Af293:3698879-3701542	q1	q2	OK	0.297671	0.811339	1.44659	2.27104	0.0003	0.00444612	yes
Row2855	Afu2g13190-T	Afu2g13190	Afu2g13190	Chr2_A_fumigatus_Af293:3393314-3395790	q1	q2	OK	3.81854	10.3973	1.44512	3.21413	5e-05	0.00101993	yes
Row8460	Afu6g11720-T	Afu6g11720	Afu6g11720	Chr6_A_fumigatus_Af293:2917427-2918974	q1	q2	OK	1.64311	4.47121	1.44424	2.66418	0.0001	0.00183547	yes
Row6986	Afu5g10220-T	Afu5g10220	Afu5g10220	Chr5_A_fumigatus_Af293:2622555-2623995	q1	q2	OK	0.650912	1.76645	1.44032	2.20863	0.00015	0.00255362	yes
Row357	Afu1g03800-T	Afu1g03800	Afu1g03800	Chr1_A_fumigatus_Af293:1104942-1108600	q1	q2	OK	24.3514	65.5444	1.42847	3.8309	5e-05	0.00101993	yes
Row1860	Afu2g01740-T	Afu2g01740	Afu2g01740	Chr2_A_fumigatus_Af293:425911-427225	q1	q2	OK	14.8592	39.8738	1.42409	3.53797	5e-05	0.00101993	yes
Row3076	Afu2g15360-T	Afu2g15360	Afu2g15360	Chr2_A_fumigatus_Af293:4063000-4063921	q1	q2	OK	2.25094	6.03353	1.42248	2.51697	5e-05	0.00101993	yes
Row131	Afu1g01530-T	Afu1g01530	Afu1g01530	Chr1_A_fumigatus_Af293:485168-486696	q1	q2	OK	18.9849	50.6682	1.41623	3.40595	5e-05	0.00101993	yes
Row9306	Afu7g06520-T	Afu7g06520	Afu7g06520	Chr7_A_fumigatus_Af293:1589752-1591024	q1	q2	OK	4.41161	11.7283	1.41062	2.83939	5e-05	0.00101993	yes
Row7739	Afu6g03560-T	Afu6g03560	Afu6g03560	Chr6_A_fumigatus_Af293:773172-773834	q1	q2	OK	43.3358	115.203	1.41054	3.46044	5e-05	0.00101993	yes
Row9287	Afu7g06330-T	Afu7g06330	Afu7g06330	Chr7_A_fumigatus_Af293:1550134-1550590	q1	q2	OK	17.1376	45.479	1.40803	2.63032	5e-05	0.00101993	yes
Row9787	Afu8g04550-T	Afu8g04550	Afu8g04550	Chr8_A_fumigatus_Af293:1034371-1036447	q1	q2	OK	2.09714	5.56349	1.40757	2.77581	5e-05	0.00101993	yes
Row4909	Afu4g01140-T	Afu4g01140	Afu4g01140	Chr4_A_fumigatus_Af293:307852-310030	q1	q2	OK	0.425818	1.1252	1.40188	2.23325	0.00025	0.00383543	yes
Row7270	Afu5g13170-T	Afu5g13170	Afu5g13170	Chr5_A_fumigatus_Af293:3455725-3457692	q1	q2	OK	0.360424	0.952187	1.40155	2.12266	0.00075	0.00922047	yes
Row6395	Afu5g03230-T	Afu5g03230	Afu5g03230	Chr5_A_fumigatus_Af293:871259-871777	q1	q2	OK	120.743	318.925	1.40128	3.20898	5e-05	0.00101993	yes
Row9914	Afu8g05870-T	Afu8g05870	Afu8g05870	Chr8_A_fumigatus_Af293:1395540-1396416	q1	q2	OK	1.67843	4.4233	1.39801	2.31907	5e-05	0.00101993	yes
Row5072	Afu4g03690-T	Afu4g03690	Afu4g03690	Chr4_A_fumigatus_Af293:1036544-1038444	q1	q2	OK	1.21068	3.185	1.39547	2.53093	5e-05	0.00101993	yes
Row4865	Afu4g00710-T	Afu4g00710	Afu4g00710	Chr4_A_fumigatus_Af293:193240-195051	q1	q2	OK	1.17214	3.07191	1.38999	2.43527	5e-05	0.00101993	yes
Row6132	Afu5g00560-T	Afu5g00560	Afu5g00560	Chr5_A_fumigatus_Af293:160462-161658	q1	q2	OK	1.64286	4.26619	1.37674	2.34022	5e-05	0.00101993	yes
Row9138	Afu7g04850-T	Afu7g04850	Afu7g04850	Chr7_A_fumigatus_Af293:1136427-1137699	q1	q2	OK	1.72099	4.45133	1.371	2.37333	0.0001	0.00183547	yes
Row1006	Afu1g11270-T	Afu1g11270	Afu1g11270	Chr1_A_fumigatus_Af293:2972718-2974981	q1	q2	OK	0.319847	0.826584	1.36978	2.09951	0.0005	0.00675442	yes
Row9323	Afu7g06680-T	Afu7g06680	aaaA	Chr7_A_fumigatus_Af293:1626767-1628757	q1	q2	OK	15.0602	38.8374	1.36671	3.49371	5e-05	0.00101993	yes
Row1836	Afu2g01490-T	Afu2g01490	Afu2g01490	Chr2_A_fumigatus_Af293:352465-354208	q1	q2	OK	0.623157	1.60551	1.36537	1.80789	0.0038	0.0319305	yes
Row4188	Afu3g09450-T	Afu3g09450	Afu3g09450	Chr3_A_fumigatus_Af293:2409085-2409964	q1	q2	OK	0.449159	1.15572	1.36349	1.75543	0.0046	0.0370549	yes
Row4849	Afu4g00550-T	Afu4g00550	Afu4g00550	Chr4_A_fumigatus_Af293:153867-155878	q1	q2	OK	2.00219	5.13601	1.35907	2.59614	5e-05	0.00101993	yes
Row5998	Afu4g14140-T	Afu4g14140	Afu4g14140	Chr4_A_fumigatus_Af293:3696655-3698364	q1	q2	OK	0.220685	0.565203	1.35678	1.71245	0.0049	0.0390253	yes
Row3429	Afu3g00730-T	Afu3g00730	Afu3g00730	Chr3_A_fumigatus_Af293:165339-166134	q1	q2	OK	79.0847	202.33	1.35524	3.6	5e-05	0.00101993	yes
Row3522	Afu3g01650-T	Afu3g01650	Afu3g01650	Chr3_A_fumigatus_Af293:413109-415350	q1	q2	OK	1.11728	2.85679	1.3544	2.46641	5e-05	0.00101993	yes
Row9264	Afu7g06080-T	Afu7g06080	Afu7g06080	Chr7_A_fumigatus_Af293:1495820-1496651	q1	q2	OK	40.5253	103.421	1.35163	3.34586	5e-05	0.00101993	yes
Row3082	Afu2g15420-T	Afu2g15420	Afu2g15420	Chr2_A_fumigatus_Af293:4075830-4076802	q1	q2	OK	4.4798	11.378	1.34474	2.55736	5e-05	0.00101993	yes
Row4965	Afu4g02700-T	Afu4g02700	Afu4g02700	Chr4_A_fumigatus_Af293:744519-746075	q1	q2	OK	0.25252	0.639305	1.34011	1.75238	0.0041	0.0338916	yes
Row10010	Afu8g06840-T	Afu8g06840	Afu8g06840	Chr8_A_fumigatus_Af293:1675391-1677107	q1	q2	OK	2.24204	5.66866	1.33819	2.54993	0.00015	0.00255362	yes
Row1742	Afu2g00570-T	Afu2g00570	Afu2g00570	Chr2_A_fumigatus_Af293:123358-125235	q1	q2	OK	5.32844	13.4501	1.33583	2.86236	5e-05	0.00101993	yes
Row5979	Afu4g13960-T	Afu4g13960	Afu4g13960	Chr4_A_fumigatus_Af293:3642322-3644879	q1	q2	OK	3.59778	9.07215	1.33434	3.01299	5e-05	0.00101993	yes
Row7425	Afu5g14845-T	Afu5g14845	Afu5g14845	Chr5_A_fumigatus_Af293:3836426-3837563	q1	q2	OK	4.86423	12.2013	1.32675	2.61343	5e-05	0.00101993	yes
Row4978	Afu4g02810-T	Afu4g02810	Afu4g02810	Chr4_A_fumigatus_Af293:789620-791042	q1	q2	OK	20.621	51.6199	1.32381	3.33819	5e-05	0.00101993	yes
Row7346	Afu5g14000-T	Afu5g14000	Afu5g14000	Chr5_A_fumigatus_Af293:3659834-3661209	q1	q2	OK	51.8861	129.633	1.32101	3.54527	5e-05	0.00101993	yes
Row3583	Afu3g02257-T	Afu3g02257	Afu3g02257	Chr3_A_fumigatus_Af293:556661-557524	q1	q2	OK	12.6117	31.451	1.31835	2.87076	5e-05	0.00101993	yes
Row1486	Afu1g16020-T	Afu1g16020	Afu1g16020	Chr1_A_fumigatus_Af293:4356085-4356929	q1	q2	OK	0.632048	1.57535	1.31757	1.78617	0.0042	0.0345003	yes
Row10031	Afu8g07070-T	Afu8g07070	Afu8g07070	Chr8_A_fumigatus_Af293:1730009-1731936	q1	q2	OK	1.05088	2.61382	1.31455	2.31324	0.0001	0.00183547	yes
Row9640	Afu8g02110-T	Afu8g02110	Afu8g02110	Chr8_A_fumigatus_Af293:544393-545496	q1	q2	OK	2.02946	5.02872	1.30909	2.28248	0.0002	0.00321933	yes
Row6167	Afu5g00940-T	Afu5g00940	Afu5g00940	Chr5_A_fumigatus_Af293:244783-245314	q1	q2	OK	0.885637	2.19179	1.30732	1.67612	0.00605	0.0459469	yes
Row7496	Afu6g00180-T	Afu6g00180	Afu6g00180	Chr6_A_fumigatus_Af293:53312-56057	q1	q2	OK	751.828	1855.01	1.30295	3.50454	5e-05	0.00101993	yes
Row8280	Afu6g09860-T	Afu6g09860	Afu6g09860	Chr6_A_fumigatus_Af293:2419754-2420423	q1	q2	OK	5.18735	12.7728	1.3	2.30629	5e-05	0.00101993	yes
Row6238	Afu5g01640-T	Afu5g01640	Afu5g01640	Chr5_A_fumigatus_Af293:417462-418617	q1	q2	OK	4.26798	10.442	1.29077	2.55866	0.0001	0.00183547	yes
Row4819	Afu4g00240-T	Afu4g00240	Afu4g00240	Chr4_A_fumigatus_Af293:66687-68953	q1	q2	OK	0.355599	0.865096	1.28261	1.89255	0.00225	0.0214441	yes
Row9680	Afu8g02490-T	Afu8g02490	Afu8g02490	Chr8_A_fumigatus_Af293:663967-665922	q1	q2	OK	5.81365	14.1433	1.2826	2.86365	5e-05	0.00101993	yes
Row3260	Afu2g17240-T	Afu2g17240	Afu2g17240	Chr2_A_fumigatus_Af293:4619001-4620146	q1	q2	OK	3.78387	9.17045	1.27713	2.44649	0.00015	0.00255362	yes
Row7716	Afu6g03340-T	Afu6g03340	Afu6g03340	Chr6_A_fumigatus_Af293:710761-711521	q1	q2	OK	9.39035	22.7493	1.27657	2.45445	5e-05	0.00101993	yes
Row9178	Afu7g05230-T	Afu7g05230	Afu7g05230	Chr7_A_fumigatus_Af293:1236465-1237557	q1	q2	OK	7.87499	19.0451	1.27407	2.70413	5e-05	0.00101993	yes
Row6133	Afu5g00570-T	Afu5g00570	Afu5g00570	Chr5_A_fumigatus_Af293:162663-165353	q1	q2	OK	0.844523	2.0415	1.27342	2.27839	0.0004	0.00561902	yes
Row1448	Afu1g15650-T	Afu1g15650	Afu1g15650	Chr1_A_fumigatus_Af293:4225161-4229090	q1	q2	OK	0.205565	0.49333	1.26296	1.93661	0.0012	0.0132739	yes
Row4713	Afu3g14710-T	Afu3g14710	Afu3g14710	Chr3_A_fumigatus_Af293:3905561-3906653	q1	q2	OK	11.3323	27.1361	1.25977	2.90317	5e-05	0.00101993	yes
Row3225	Afu2g16860-T	Afu2g16860	Afu2g16860	Chr2_A_fumigatus_Af293:4509761-4511405	q1	q2	OK	41.0061	97.4352	1.2486	3.34357	5e-05	0.00101993	yes
Row9617	Afu8g01870-T	Afu8g01870	Afu8g01870	Chr8_A_fumigatus_Af293:485103-486545	q1	q2	OK	4.96745	11.7933	1.2474	2.47215	5e-05	0.00101993	yes
Row9802	Afu8g04720-T	Afu8g04720	Afu8g04720	Chr8_A_fumigatus_Af293:1074778-1075417	q1	q2	OK	3.88948	9.1859	1.23984	2.20662	0.0002	0.00321933	yes
Row1761	Afu2g00750-T	Afu2g00750	Afu2g00750	Chr2_A_fumigatus_Af293:166062-167300	q1	q2	OK	25.9358	61.1824	1.23817	3.16168	5e-05	0.00101993	yes
Row4730	Afu3g14890-T	Afu3g14890	Afu3g14890	Chr3_A_fumigatus_Af293:3935406-3936874	q1	q2	OK	0.804635	1.896	1.23655	1.98564	0.0007	0.00875861	yes
Row4163	Afu3g09170-T	Afu3g09170	Afu3g09170	Chr3_A_fumigatus_Af293:2330877-2332647	q1	q2	OK	0.260848	0.610581	1.22697	1.66864	0.0054	0.0421642	yes
Row4853	Afu4g00590-T	Afu4g00590	Afu4g00590	Chr4_A_fumigatus_Af293:163197-164516	q1	q2	OK	33.3914	78.126	1.22633	3.23476	5e-05	0.00101993	yes
Row1858	Afu2g01720-T	Afu2g01720	Afu2g01720	Chr2_A_fumigatus_Af293:422276-424812	q1	q2	OK	47.9533	111.794	1.22113	3.29206	5e-05	0.00101993	yes
Row6115	Afu5g00410-T	Afu5g00410	Afu5g00410	Chr5_A_fumigatus_Af293:115691-117567	q1	q2	OK	0.319942	0.745695	1.22077	1.76669	0.0039	0.0326509	yes
Row6971	Afu5g10070-T	Afu5g10070	Afu5g10070	Chr5_A_fumigatus_Af293:2593449-2595835	q1	q2	OK	0.38416	0.894796	1.21985	1.88391	0.0016	0.0165774	yes
Row2986	Afu2g14490-T	Afu2g14490	Afu2g14490	Chr2_A_fumigatus_Af293:3788686-3790621	q1	q2	OK	17.9851	41.8102	1.21705	3.14996	5e-05	0.00101993	yes
Row5530	Afu4g09250-T	Afu4g09250	Afu4g09250	Chr4_A_fumigatus_Af293:2421689-2423109	q1	q2	OK	1048.53	2434.65	1.21534	2.70855	5e-05	0.00101993	yes
Row135	Afu1g01570-T	Afu1g01570	Afu1g01570	Chr1_A_fumigatus_Af293:494504-496602	q1	q2	OK	5.06711	11.7158	1.20922	2.74143	5e-05	0.00101993	yes
Row7371	Afu5g14250-T	Afu5g14250	Afu5g14250	Chr5_A_fumigatus_Af293:3714030-3714984	q1	q2	OK	1.70511	3.93271	1.20566	2.00122	0.0009	0.0106776	yes
Row6969	Afu5g10050-T	Afu5g10050	Afu5g10050	Chr5_A_fumigatus_Af293:2589300-2591163	q1	q2	OK	1.38902	3.19106	1.19997	2.19098	0.00065	0.00828004	yes
Row3015	Afu2g14760-T	Afu2g14760	Afu2g14760	Chr2_A_fumigatus_Af293:3885410-3892461	q1	q2	OK	28.048	64.072	1.19179	2.25755	0.0005	0.00675442	yes
Row3685	Afu3g03280-T	Afu3g03280	Afu3g03280	Chr3_A_fumigatus_Af293:876033-878248	q1	q2	OK	75.0584	170.908	1.18713	3.1216	5e-05	0.00101993	yes
Row1714	Afu2g00270-T	Afu2g00270	Afu2g00270	Chr2_A_fumigatus_Af293:55060-57883	q1	q2	OK	0.256971	0.584467	1.18552	1.77103	0.0036	0.0306435	yes
Row6788	Afu5g08200-T	Afu5g08200	Afu5g08200	Chr5_A_fumigatus_Af293:2075507-2077258	q1	q2	OK	31.5764	71.588	1.18087	3.15749	5e-05	0.00101993	yes
Row6771	Afu5g08030-T	Afu5g08030	Afu5g08030	Chr5_A_fumigatus_Af293:2031996-2033971	q1	q2	OK	42.3247	95.6762	1.17666	3.2269	5e-05	0.00101993	yes
Row9228	Afu7g05730-T	Afu7g05730	Afu7g05730	Chr7_A_fumigatus_Af293:1401112-1401726	q1	q2	OK	782.438	1763.27	1.17221	2.62551	0.0001	0.00183547	yes
Row4322	Afu3g10750-T	Afu3g10750	Afu3g10750	Chr3_A_fumigatus_Af293:2794321-2796647	q1	q2	OK	31.1603	70.1775	1.1713	3.15516	5e-05	0.00101993	yes
Row2102	Afu2g04160-T	Afu2g04160	Afu2g04160	Chr2_A_fumigatus_Af293:1141964-1142608	q1	q2	OK	10.5405	23.7227	1.17032	2.05629	0.0008	0.00971777	yes
Row8268	Afu6g09740-T	Afu6g09740	gliT	Chr6_A_fumigatus_Af293:2371239-2372302	q1	q2	OK	148.112	333.261	1.16996	3.13422	5e-05	0.00101993	yes
Row6212	Afu5g01370-T	Afu5g01370	Afu5g01370	Chr5_A_fumigatus_Af293:351292-352418	q1	q2	OK	17.9782	40.4212	1.16887	2.86989	5e-05	0.00101993	yes
Row2807	Afu2g12710-T	Afu2g12710	Afu2g12710	Chr2_A_fumigatus_Af293:3263093-3264413	q1	q2	OK	5.45467	12.2601	1.16841	2.38549	5e-05	0.00101993	yes
Row3197	Afu2g16570-T	Afu2g16570	Afu2g16570	Chr2_A_fumigatus_Af293:4424242-4425510	q1	q2	OK	2.2684	5.09357	1.167	2.11798	0.00025	0.00383543	yes
Row5451	Afu4g08450-T	Afu4g08450	Afu4g08450	Chr4_A_fumigatus_Af293:2182780-2183782	q1	q2	OK	1.73115	3.88341	1.16559	1.99533	0.00095	0.0111839	yes
Row4937	Afu4g01440-T	Afu4g01440	Afu4g01440	Chr4_A_fumigatus_Af293:375718-377324	q1	q2	OK	2.12883	4.76771	1.16323	2.21872	0.0002	0.00321933	yes
Row8503	Afu6g12150-T	Afu6g12150	atfD	Chr6_A_fumigatus_Af293:3055707-3056265	q1	q2	OK	2.71764	6.08384	1.16263	1.83445	0.0028	0.0254417	yes
Row3443	Afu3g00860-T	Afu3g00860	Afu3g00860	Chr3_A_fumigatus_Af293:194214-195732	q1	q2	OK	14.4044	32.2378	1.16224	1.86878	0.00165	0.0169802	yes
Row6166	Afu5g00930-T	Afu5g00930	Afu5g00930	Chr5_A_fumigatus_Af293:242865-244662	q1	q2	OK	0.700796	1.56673	1.16069	1.93536	0.001	0.0116527	yes
Row2351	Afu2g07750-T	Afu2g07750	Afu2g07750	Chr2_A_fumigatus_Af293:1984891-1985689	q1	q2	OK	26.8205	59.7714	1.15612	2.77329	5e-05	0.00101993	yes
Row3274	Afu2g17400-T	Afu2g17400	Afu2g17400	Chr2_A_fumigatus_Af293:4647666-4649198	q1	q2	OK	0.69692	1.54822	1.15155	1.86096	0.0016	0.0165774	yes
Row10065	Afu8g07380-T	Afu8g07380	Afu8g07380	Chr8_A_fumigatus_Af293:1814009-1815681	q1	q2	OK	1.84008	4.07743	1.14789	2.11018	0.0004	0.00561902	yes
Row2491	Afu2g09330-T	Afu2g09330	Afu2g09330	Chr2_A_fumigatus_Af293:2386828-2387635	q1	q2	OK	165.777	366.909	1.14618	3.09237	5e-05	0.00101993	yes
Row6153	Afu5g00770-T	Afu5g00770	Afu5g00770	Chr5_A_fumigatus_Af293:214068-214476	q1	q2	OK	101.472	223.904	1.1418	2.82836	5e-05	0.00101993	yes
Row9998	Afu8g06700-T	Afu8g06700	anxc3.1	Chr8_A_fumigatus_Af293:1635102-1637013	q1	q2	OK	11.1727	24.633	1.14062	2.82247	5e-05	0.00101993	yes
Row2510	Afu2g09520-T	Afu2g09520	egl3	Chr2_A_fumigatus_Af293:2436592-2439394	q1	q2	OK	21.3522	47.0687	1.14039	3.10116	5e-05	0.00101993	yes
Row3732	Afu3g03710-T	Afu3g03710	Afu3g03710	Chr3_A_fumigatus_Af293:1007335-1008602	q1	q2	OK	0.699453	1.54012	1.13875	1.778	0.00325	0.0285944	yes
Row10060	Afu8g07330-T	Afu8g07330	Afu8g07330	Chr8_A_fumigatus_Af293:1797058-1798170	q1	q2	OK	0.965988	2.12572	1.13787	1.80316	0.0026	0.0242006	yes
Row4911	Afu4g01160-T	Afu4g01160	Afu4g01160	Chr4_A_fumigatus_Af293:312141-315330	q1	q2	OK	1.8187	3.99331	1.13468	2.23851	0.0004	0.00561902	yes
Row6173	Afu5g00990-T	Afu5g00990	Afu5g00990	Chr5_A_fumigatus_Af293:256001-256245	q1	q2	OK	41.0308	89.9059	1.13171	1.87629	0.00205	0.0200812	yes
Row4972	Afu4g02770-T	Afu4g02770	Afu4g02770	Chr4_A_fumigatus_Af293:769234-771260	q1	q2	OK	0.820831	1.79458	1.12849	1.94493	0.0008	0.00971777	yes
Row3499	Afu3g01410-T	Afu3g01410	Afu3g01410	Chr3_A_fumigatus_Af293:352855-360985	q1	q2	OK	0.432625	0.945637	1.12817	2.12893	0.00075	0.00922047	yes
Row4158	Afu3g09120-T	Afu3g09120	Afu3g09120	Chr3_A_fumigatus_Af293:2320794-2321177	q1	q2	OK	58.0697	126.913	1.12798	2.2075	0.00015	0.00255362	yes
Row8854	Afu7g01010-T	Afu7g01010	adh1	Chr7_A_fumigatus_Af293:270345-271675	q1	q2	OK	5.00216	10.9277	1.12737	2.23484	0.00015	0.00255362	yes
Row3077	Afu2g15370-T	Afu2g15370	Afu2g15370	Chr2_A_fumigatus_Af293:4064397-4066994	q1	q2	OK	15.1645	33.1108	1.1266	3.0099	5e-05	0.00101993	yes
Row8128	Afu6g08320-T	Afu6g08320	pilB	Chr6_A_fumigatus_Af293:1946908-1949120	q1	q2	OK	19.2301	41.9699	1.12599	2.83119	5e-05	0.00101993	yes
Row5719	Afu4g11270-T	Afu4g11270	Afu4g11270	Chr4_A_fumigatus_Af293:2948215-2952394	q1	q2	OK	69.8388	152.327	1.12507	2.84435	5e-05	0.00101993	yes
Row8629	Afu6g13450-T	Afu6g13450	Afu6g13450	Chr6_A_fumigatus_Af293:3424934-3426603	q1	q2	OK	73.9456	160.806	1.12079	2.89989	5e-05	0.00101993	yes
Row1662	Afu1g17740-T	Afu1g17740	Afu1g17740	Chr1_A_fumigatus_Af293:4902296-4910256	q1	q2	OK	0.120253	0.260956	1.11773	1.77278	0.0038	0.0319305	yes
Row4019	Afu3g07690-T	Afu3g07690	Afu3g07690	Chr3_A_fumigatus_Af293:1941882-1942294	q1	q2	OK	434.022	939.301	1.11382	2.76904	5e-05	0.00101993	yes
Row4854	Afu4g00600-T	Afu4g00600	Afu4g00600	Chr4_A_fumigatus_Af293:164541-165908	q1	q2	OK	24.3189	52.4584	1.10909	2.75925	5e-05	0.00101993	yes
Row1125	Afu1g12410-T	Afu1g12410	Afu1g12410	Chr1_A_fumigatus_Af293:3275092-3276966	q1	q2	OK	4.67257	10.0721	1.10808	2.39278	5e-05	0.00101993	yes
Row6136	Afu5g00600-T	Afu5g00600	Afu5g00600	Chr5_A_fumigatus_Af293:169272-170037	q1	q2	OK	405.073	872.93	1.10768	2.82448	5e-05	0.00101993	yes
Row478	Afu1g05050-T	Afu1g05050	Afu1g05050	Chr1_A_fumigatus_Af293:1449701-1450353	q1	q2	OK	146.326	315.123	1.10673	2.80596	5e-05	0.00101993	yes
Row9823	Afu8g04920-T	Afu8g04920	Afu8g04920	Chr8_A_fumigatus_Af293:1134818-1138588	q1	q2	OK	0.651082	1.39962	1.10412	2.01272	0.00065	0.00828004	yes
Row2979	Afu2g14420-T	Afu2g14420	Afu2g14420	Chr2_A_fumigatus_Af293:3773614-3775793	q1	q2	OK	0.994173	2.13075	1.09979	1.98121	0.00095	0.0111839	yes
Row9313	Afu7g06590-T	Afu7g06590	Afu7g06590	Chr7_A_fumigatus_Af293:1606535-1608072	q1	q2	OK	4.3223	9.23538	1.09537	2.2732	0.0002	0.00321933	yes
Row7540	Afu6g00600-T	Afu6g00600	Afu6g00600	Chr6_A_fumigatus_Af293:150404-151162	q1	q2	OK	9.70219	20.7289	1.09526	2.16892	0.00045	0.00621652	yes
Row1785	Afu2g00980-T	Afu2g00980	Afu2g00980	Chr2_A_fumigatus_Af293:224233-225899	q1	q2	OK	0.898134	1.91753	1.09425	1.80451	0.002	0.019718	yes
Row2651	Afu2g11020-T	Afu2g11020	Afu2g11020	Chr2_A_fumigatus_Af293:2831087-2832613	q1	q2	OK	8.31777	17.7395	1.0927	2.47146	5e-05	0.00101993	yes
Row8632	Afu6g13480-T	Afu6g13480	Afu6g13480	Chr6_A_fumigatus_Af293:3431247-3431607	q1	q2	OK	12.3745	26.3848	1.09233	1.97236	0.00095	0.0111839	yes
Row9920	Afu8g05930-T	Afu8g05930	Afu8g05930	Chr8_A_fumigatus_Af293:1404895-1406055	q1	q2	OK	14.8287	31.5946	1.09128	2.60701	5e-05	0.00101993	yes
Row9539	Afu8g01160-T	Afu8g01160	Afu8g01160	Chr8_A_fumigatus_Af293:275208-277098	q1	q2	OK	3.64592	7.75426	1.08871	2.22463	0.00015	0.00255362	yes
Row9565	Afu8g01410-T	Afu8g01410	chiB1	Chr8_A_fumigatus_Af293:355244-357006	q1	q2	OK	0.591298	1.24882	1.07861	1.68113	0.00535	0.0418809	yes
Row4836	Afu4g00430-T	Afu4g00430	Afu4g00430	Chr4_A_fumigatus_Af293:111424-113570	q1	q2	OK	0.522462	1.09625	1.06918	1.70102	0.0035	0.0299314	yes
Row3400	Afu3g00450-T	Afu3g00450	Afu3g00450	Chr3_A_fumigatus_Af293:97060-98470	q1	q2	OK	23.507	49.2762	1.0678	2.76218	5e-05	0.00101993	yes
Row3277	Afu2g17430-T	Afu2g17430	Afu2g17430	Chr2_A_fumigatus_Af293:4653788-4655014	q1	q2	OK	13.6738	28.6547	1.06736	2.52676	5e-05	0.00101993	yes
Row893	Afu1g10180-T	Afu1g10180	Afu1g10180	Chr1_A_fumigatus_Af293:2619894-2621248	q1	q2	OK	1.12865	2.35662	1.06212	1.74459	0.0035	0.0299314	yes
Row9280	Afu7g06260-T	Afu7g06260	Afu7g06260	Chr7_A_fumigatus_Af293:1531121-1533006	q1	q2	OK	2.65157	5.52941	1.06028	2.12792	0.0003	0.00444612	yes
Row8267	Afu6g09730-T	Afu6g09730	gliF	Chr6_A_fumigatus_Af293:2369224-2371174	q1	q2	OK	23.4926	48.9105	1.05794	2.84507	5e-05	0.00101993	yes
Row7098	Afu5g11440-T	Afu5g11440	Afu5g11440	Chr5_A_fumigatus_Af293:2938108-2939855	q1	q2	OK	0.63336	1.31846	1.05775	1.63474	0.0064	0.0475792	yes
Row1817	Afu2g01310-T	Afu2g01310	Afu2g01310	Chr2_A_fumigatus_Af293:316119-316971	q1	q2	OK	23.7967	49.514	1.05707	2.38935	0.0001	0.00183547	yes
Row2705	Afu2g11580-T	Afu2g11580	Afu2g11580	Chr2_A_fumigatus_Af293:2979470-2983275	q1	q2	OK	0.31481	0.654419	1.05573	1.73265	0.0037	0.031349	yes
Row6007	Afu4g14210-T	Afu4g14210	Afu4g14210	Chr4_A_fumigatus_Af293:3714254-3715367	q1	q2	OK	7.13893	14.8363	1.05535	2.26086	0.00015	0.00255362	yes
Row9163	Afu7g05085-T	Afu7g05085	Afu7g05085	Chr7_A_fumigatus_Af293:1200865-1203076	q1	q2	OK	0.822047	1.7065	1.05375	1.83592	0.0017	0.0173776	yes
Row3056	Afu2g15150-T	Afu2g15150	Afu2g15150	Chr2_A_fumigatus_Af293:4006519-4008901	q1	q2	OK	0.544906	1.12951	1.05162	1.71881	0.0033	0.0288129	yes
Row4820	Afu4g00250-T	Afu4g00250	Afu4g00250	Chr4_A_fumigatus_Af293:69577-73261	q1	q2	OK	0.449416	0.931565	1.0516	1.79154	0.0022	0.0211435	yes
Row3393	Afu3g00370-T	Afu3g00370	Afu3g00370	Chr3_A_fumigatus_Af293:75581-78020	q1	q2	OK	199.267	412.973	1.05134	2.57753	5e-05	0.00101993	yes
Row3268	Afu2g17320-T	Afu2g17320	Afu2g17320	Chr2_A_fumigatus_Af293:4634019-4635440	q1	q2	OK	36.1965	74.7458	1.04614	2.78785	5e-05	0.00101993	yes
Row8510	Afu6g12220-T	Afu6g12220	Afu6g12220	Chr6_A_fumigatus_Af293:3071776-3072444	q1	q2	OK	2524.41	5204.02	1.04368	2.43288	5e-05	0.00101993	yes
Row8491	Afu6g12040-T	Afu6g12040	fmqE	Chr6_A_fumigatus_Af293:3009974-3012868	q1	q2	OK	3.37618	6.93425	1.03835	2.27707	0.0001	0.00183547	yes
Row7551	Afu6g00720-T	Afu6g00720	Afu6g00720	Chr6_A_fumigatus_Af293:181628-181926	q1	q2	OK	136.944	280.982	1.03689	2.19329	0.00015	0.00255362	yes
Row8507	Afu6g12190-T	Afu6g12190	Afu6g12190	Chr6_A_fumigatus_Af293:3066634-3067681	q1	q2	OK	16.4382	33.6993	1.03566	2.40085	5e-05	0.00101993	yes
Row2063	Afu2g03780-T	Afu2g03780	Afu2g03780	Chr2_A_fumigatus_Af293:1006378-1007316	q1	q2	OK	45.6923	93.6085	1.03469	2.66361	5e-05	0.00101993	yes
Row2615	Afu2g10650-T	Afu2g10650	Afu2g10650	Chr2_A_fumigatus_Af293:2724730-2726006	q1	q2	OK	10.4096	21.2754	1.03127	2.34746	0.0001	0.00183547	yes
Row4330	Afu3g10830-T	Afu3g10830	gstA	Chr3_A_fumigatus_Af293:2820307-2821219	q1	q2	OK	23.6867	48.39	1.03063	2.42326	0.0001	0.00183547	yes
Row8824	Afu7g00700-T	Afu7g00700	Afu7g00700	Chr7_A_fumigatus_Af293:184181-185254	q1	q2	OK	4.56946	9.32376	1.02889	2.02919	0.00055	0.00731125	yes
Row6272	Afu5g01990-T	Afu5g01990	Afu5g01990	Chr5_A_fumigatus_Af293:511004-511475	q1	q2	OK	92.5059	188.404	1.02621	2.64635	5e-05	0.00101993	yes
Row6200	Afu5g01248-T	Afu5g01248	Afu5g01248	Chr5_A_fumigatus_Af293:316146-317731	q1	q2	OK	2.04476	4.15987	1.02461	1.87541	0.001	0.0116527	yes
Row5379	Afu4g07725-T	Afu4g07725	Afu4g07725	Chr4_A_fumigatus_Af293:2021332-2022259	q1	q2	OK	54.4493	110.721	1.02394	2.69908	5e-05	0.00101993	yes
Row1141	Afu1g12580-T	Afu1g12580	Afu1g12580	Chr1_A_fumigatus_Af293:3323911-3324414	q1	q2	OK	85.9364	174.679	1.02337	2.44986	5e-05	0.00101993	yes
Row8823	Afu7g00690-T	Afu7g00690	Afu7g00690	Chr7_A_fumigatus_Af293:182732-183908	q1	q2	OK	3.08066	6.24056	1.01844	1.93494	0.00135	0.0144616	yes
Row1542	Afu1g16564-T	Afu1g16564	Afu1g16564	Chr1_A_fumigatus_Af293:4488354-4488869	q1	q2	OK	15.7077	31.8155	1.01826	2.02966	0.00045	0.00621652	yes
Row8169	Afu6g08730-T	Afu6g08730	Afu6g08730	Chr6_A_fumigatus_Af293:2068035-2070038	q1	q2	OK	6.28476	12.7183	1.01697	2.33659	5e-05	0.00101993	yes
Row1564	Afu1g16760-T	Afu1g16760	Afu1g16760	Chr1_A_fumigatus_Af293:4571991-4572881	q1	q2	OK	12.0969	24.4766	1.01677	2.0388	0.00045	0.00621652	yes
Row5970	Afu4g13860-T	Afu4g13860	Afu4g13860	Chr4_A_fumigatus_Af293:3618375-3620240	q1	q2	OK	27.1648	54.8915	1.01485	2.71451	5e-05	0.00101993	yes
Row679	Afu1g07040-T	Afu1g07040	Afu1g07040	Chr1_A_fumigatus_Af293:2000110-2001221	q1	q2	OK	65.4851	132.259	1.01413	2.59354	5e-05	0.00101993	yes
Row3988	Afu3g07360-T	Afu3g07360	Afu3g07360	Chr3_A_fumigatus_Af293:1850221-1851356	q1	q2	OK	149.42	301.39	1.01226	2.60997	5e-05	0.00101993	yes
Row9305	Afu7g06510-T	Afu7g06510	Afu7g06510	Chr7_A_fumigatus_Af293:1587958-1589512	q1	q2	OK	5.49175	11.0736	1.01178	2.15399	5e-05	0.00101993	yes
Row1145	Afu1g12620-T	Afu1g12620	aflT	Chr1_A_fumigatus_Af293:3335456-3337298	q1	q2	OK	105.485	212.574	1.01093	2.49179	5e-05	0.00101993	yes
Row3720	Afu3g03600-T	Afu3g03600	Afu3g03600	Chr3_A_fumigatus_Af293:964391-965315	q1	q2	OK	22.8416	46.0265	1.0108	2.4753	0.0001	0.00183547	yes
Row6872	Afu5g09030-T	Afu5g09030	Afu5g09030	Chr5_A_fumigatus_Af293:2324640-2326230	q1	q2	OK	0.832749	1.67747	1.01034	1.68065	0.00445	0.0361968	yes
Row7690	Afu6g03080-T	Afu6g03080	Afu6g03080	Chr6_A_fumigatus_Af293:648930-652940	q1	q2	OK	6.76582	13.6128	1.00863	2.60382	5e-05	0.00101993	yes
Row6597	Afu5g06240-T	Afu5g06240	alcC	Chr5_A_fumigatus_Af293:1494454-1495619	q1	q2	OK	2654.09	5333.86	1.00696	2.29541	0.00015	0.00255362	yes
Row3689	Afu3g03310-T	Afu3g03310	Afu3g03310	Chr3_A_fumigatus_Af293:884899-885849	q1	q2	OK	1.91728	3.85194	1.00652	1.64751	0.0047	0.0376947	yes
Row1938	Afu2g02500-T	Afu2g02500	Afu2g02500	Chr2_A_fumigatus_Af293:636056-637335	q1	q2	OK	18.9307	37.9867	1.00477	2.43757	5e-05	0.00101993	yes
Row7491	Afu6g00110-T	Afu6g00110	Afu6g00110	Chr6_A_fumigatus_Af293:32554-33810	q1	q2	OK	3.01892	6.04765	1.00234	1.92659	0.0015	0.0157552	yes
Row4168	Afu3g09240-T	Afu3g09240	Afu3g09240	Chr3_A_fumigatus_Af293:2345487-2346972	q1	q2	OK	120.376	240.782	1.00018	2.53499	5e-05	0.00101993	yes
Row9312	Afu7g06580-T	Afu7g06580	Afu7g06580	Chr7_A_fumigatus_Af293:1602843-1606068	q1	q2	OK	0.929328	1.85706	0.998757	1.89243	0.002	0.019718	yes
Row8318	Afu6g10230-T	Afu6g10230	Afu6g10230	Chr6_A_fumigatus_Af293:2528343-2530981	q1	q2	OK	3.78377	7.55176	0.99699	2.17916	0.00015	0.00255362	yes
Row2052	Afu2g03670-T	Afu2g03670	Afu2g03670	Chr2_A_fumigatus_Af293:974585-975832	q1	q2	OK	18.4591	36.84	0.996944	2.42062	0.0001	0.00183547	yes
Row6068	Afu4g14850-T	Afu4g14850	Afu4g14850	Chr4_A_fumigatus_Af293:3910060-3911851	q1	q2	OK	5.08665	10.1226	0.992788	2.19057	0.00015	0.00255362	yes
Row237	Afu1g02620-T	Afu1g02620	Afu1g02620	Chr1_A_fumigatus_Af293:763377-763989	q1	q2	OK	45.5017	90.5417	0.992661	2.31309	5e-05	0.00101993	yes
Row2707	Afu2g11600-T	Afu2g11600	Afu2g11600	Chr2_A_fumigatus_Af293:2986038-2987735	q1	q2	OK	10.0949	20.0858	0.992547	2.369	0.0001	0.00183547	yes
Row6953	Afu5g09870-T	Afu5g09870	Afu5g09870	Chr5_A_fumigatus_Af293:2554305-2555051	q1	q2	OK	4.33929	8.6318	0.992202	1.68242	0.00605	0.0459469	yes
Row1283	Afu1g13960-T	Afu1g13960	Afu1g13960	Chr1_A_fumigatus_Af293:3732484-3733980	q1	q2	OK	39.1403	77.7514	0.990212	2.53154	5e-05	0.00101993	yes
Row3383	Afu3g00250-T	Afu3g00250	Afu3g00250	Chr3_A_fumigatus_Af293:53347-55987	q1	q2	OK	2.13022	4.22897	0.989306	2.04597	0.00045	0.00621652	yes
Row8929	Afu7g01750-T	Afu7g01750	Afu7g01750	Chr7_A_fumigatus_Af293:469401-470193	q1	q2	OK	4.38974	8.7132	0.989067	1.7593	0.0034	0.0293779	yes
Row6228	Afu5g01540-T	Afu5g01540	Afu5g01540	Chr5_A_fumigatus_Af293:396853-399036	q1	q2	OK	0.943944	1.8716	0.987495	1.71204	0.00325	0.0285944	yes
Row8448	Afu6g11590-T	Afu6g11590	Afu6g11590	Chr6_A_fumigatus_Af293:2874607-2875386	q1	q2	OK	11.4694	22.7198	0.986153	1.9721	0.0007	0.00875861	yes
Row1719	Afu2g00340-T	Afu2g00340	Afu2g00340	Chr2_A_fumigatus_Af293:64451-65852	q1	q2	OK	4.30095	8.51958	0.986126	2.03422	0.0003	0.00444612	yes
Row5523	Afu4g09180-T	Afu4g09180	Afu4g09180	Chr4_A_fumigatus_Af293:2400357-2401559	q1	q2	OK	5.37097	10.6243	0.984117	2.01594	0.00025	0.00383543	yes
Row2976	Afu2g14390-T	Afu2g14390	Afu2g14390	Chr2_A_fumigatus_Af293:3765114-3766017	q1	q2	OK	45.4729	89.8365	0.982294	2.51663	0.0001	0.00183547	yes
Row6988	Afu5g10250-T	Afu5g10250	Afu5g10250	Chr5_A_fumigatus_Af293:2627190-2628085	q1	q2	OK	14.5447	28.7323	0.982177	2.01978	0.0007	0.00875861	yes
Row3136	Afu2g15950-T	Afu2g15950	yap2	Chr2_A_fumigatus_Af293:4217103-4219539	q1	q2	OK	2.73771	5.37153	0.972366	2.03824	0.0005	0.00675442	yes
Row6727	Afu5g07540-T	Afu5g07540	Afu5g07540	Chr5_A_fumigatus_Af293:1885087-1888190	q1	q2	OK	2.20809	4.32807	0.970927	2.04564	0.0004	0.00561902	yes
Row5340	Afu4g07360-T	Afu4g07360	metH	Chr4_A_fumigatus_Af293:1911525-1914475	q1	q2	OK	883.822	1731.45	0.970154	2.18414	0.00015	0.00255362	yes
Row7745	Afu6g03620-T	Afu6g03620	mreA	Chr6_A_fumigatus_Af293:789960-791742	q1	q2	OK	457.66	895.917	0.969089	2.33304	5e-05	0.00101993	yes
Row9151	Afu7g04980-T	Afu7g04980	Afu7g04980	Chr7_A_fumigatus_Af293:1173748-1174571	q1	q2	OK	5.18652	10.1507	0.968744	1.82386	0.0013	0.0140409	yes
Row1372	Afu1g14860-T	Afu1g14860	Afu1g14860	Chr1_A_fumigatus_Af293:3982267-3985537	q1	q2	OK	2.61267	5.11104	0.968094	2.09513	0.0002	0.00321933	yes
Row885	Afu1g10100-T	Afu1g10100	Afu1g10100	Chr1_A_fumigatus_Af293:2606017-2607138	q1	q2	OK	21.8372	42.6851	0.966944	2.31519	0.00015	0.00255362	yes
Row3674	Afu3g03170-T	Afu3g03170	Afu3g03170	Chr3_A_fumigatus_Af293:851264-853296	q1	q2	OK	1.09924	2.14755	0.966186	1.70967	0.00505	0.0399076	yes
Row9639	Afu8g02100-T	Afu8g02100	exg16	Chr8_A_fumigatus_Af293:539243-541721	q1	q2	OK	1.81145	3.52936	0.962261	1.91848	0.00125	0.0137111	yes
Row5074	Afu4g03710-T	Afu4g03710	Afu4g03710	Chr4_A_fumigatus_Af293:1039558-1041533	q1	q2	OK	3.42033	6.6629	0.962016	1.97293	0.00105	0.012112	yes
Row2972	Afu2g14350-T	Afu2g14350	Afu2g14350	Chr2_A_fumigatus_Af293:3756772-3758666	q1	q2	OK	1.4735	2.86558	0.959581	1.71554	0.0038	0.0319305	yes
Row6393	Afu5g03210-T	Afu5g03210	Afu5g03210	Chr5_A_fumigatus_Af293:868815-869553	q1	q2	OK	22.3773	43.5165	0.959525	2.16405	0.00015	0.00255362	yes
Row7553	Afu6g00740-T	Afu6g00740	Afu6g00740	Chr6_A_fumigatus_Af293:184024-184768	q1	q2	OK	228.089	443.131	0.958138	2.48821	5e-05	0.00101993	yes
Row6990	Afu5g10280-T	Afu5g10280	Afu5g10280	Chr5_A_fumigatus_Af293:2636511-2637931	q1	q2	OK	11.5946	22.5115	0.957211	2.21159	0.0002	0.00321933	yes
Row144	Afu1g01660-T	Afu1g01660	Afu1g01660	Chr1_A_fumigatus_Af293:515888-517971	q1	q2	OK	7.1652	13.8914	0.955112	2.25043	0.0003	0.00444612	yes
Row2716	Afu2g11700-T	Afu2g11700	Afu2g11700	Chr2_A_fumigatus_Af293:3004026-3004672	q1	q2	OK	60.0041	116.257	0.95419	2.23161	0.00015	0.00255362	yes
Row10000	Afu8g06750-T	Afu8g06750	Afu8g06750	Chr8_A_fumigatus_Af293:1640914-1644232	q1	q2	OK	10.8837	21.0823	0.953854	2.50724	5e-05	0.00101993	yes
Row2570	Afu2g10170-T	Afu2g10170	Afu2g10170	Chr2_A_fumigatus_Af293:2601354-2603440	q1	q2	OK	15.3629	29.7578	0.953821	2.44704	5e-05	0.00101993	yes
Row3647	Afu3g02890-T	Afu3g02890	Afu3g02890	Chr3_A_fumigatus_Af293:772318-774931	q1	q2	OK	1.30874	2.53214	0.952183	1.80609	0.00175	0.0177894	yes
Row5845	Afu4g12540-T	Afu4g12540	Afu4g12540	Chr4_A_fumigatus_Af293:3288897-3289512	q1	q2	OK	62.5604	121.027	0.952003	2.31892	0.00015	0.00255362	yes
Row7743	Afu6g03600-T	Afu6g03600	Afu6g03600	Chr6_A_fumigatus_Af293:785079-787130	q1	q2	OK	48.9976	94.7608	0.95158	2.60976	5e-05	0.00101993	yes
Row6239	Afu5g01650-T	Afu5g01650	Afu5g01650	Chr5_A_fumigatus_Af293:420066-420861	q1	q2	OK	1069.1	2067.51	0.951499	2.23249	0.0002	0.00321933	yes
Row2453	Afu2g08890-T	Afu2g08890	Afu2g08890	Chr2_A_fumigatus_Af293:2283165-2283924	q1	q2	OK	41.9412	80.968	0.948981	2.34955	0.0001	0.00183547	yes
Row1014	Afu1g11350-T	Afu1g11350	Afu1g11350	Chr1_A_fumigatus_Af293:2990221-2992208	q1	q2	OK	0.774686	1.49376	0.947261	1.60654	0.00575	0.0442929	yes
Row5531	Afu4g09255-T	Afu4g09255	Afu4g09255	Chr4_A_fumigatus_Af293:2423137-2426658	q1	q2	OK	0.677297	1.30355	0.94458	1.71298	0.0048	0.0383958	yes
Row3196	Afu2g16560-T	Afu2g16560	Afu2g16560	Chr2_A_fumigatus_Af293:4422279-4424048	q1	q2	OK	4.77841	9.18545	0.94282	2.00028	0.0005	0.00675442	yes
Row8065	Afu6g07670-T	Afu6g07670	cox15	Chr6_A_fumigatus_Af293:1741178-1742990	q1	q2	OK	186.549	358.446	0.942202	2.39265	5e-05	0.00101993	yes
Row6137	Afu5g00610-T	Afu5g00610	Afu5g00610	Chr5_A_fumigatus_Af293:170629-172252	q1	q2	OK	17.1151	32.8638	0.941228	2.31454	5e-05	0.00101993	yes
Row2880	Afu2g13420-T	Afu2g13420	Afu2g13420	Chr2_A_fumigatus_Af293:3464450-3464951	q1	q2	OK	34.7436	66.6969	0.940874	2.03179	0.00065	0.00828004	yes
Row3394	Afu3g00380-T	Afu3g00380	Afu3g00380	Chr3_A_fumigatus_Af293:78221-81471	q1	q2	OK	1.50156	2.87952	0.93937	1.87581	0.0013	0.0140409	yes
Row9928	Afu8g06000-T	Afu8g06000	Afu8g06000	Chr8_A_fumigatus_Af293:1424341-1425549	q1	q2	OK	3.82812	7.33851	0.938851	1.79348	0.00255	0.0238564	yes
Row9143	Afu7g04900-T	Afu7g04900	Afu7g04900	Chr7_A_fumigatus_Af293:1151074-1152620	q1	q2	OK	33.1362	63.423	0.936598	2.46973	5e-05	0.00101993	yes
Row6356	Afu5g02820-T	Afu5g02820	Afu5g02820	Chr5_A_fumigatus_Af293:749895-750562	q1	q2	OK	54.2133	103.656	0.935084	1.98936	0.0008	0.00971777	yes
Row5997	Afu4g14130-T	Afu4g14130	Afu4g14130	Chr4_A_fumigatus_Af293:3691626-3695766	q1	q2	OK	1.0307	1.96986	0.934466	1.84192	0.0017	0.0173776	yes
Row6721	Afu5g07480-T	Afu5g07480	Afu5g07480	Chr5_A_fumigatus_Af293:1871936-1872798	q1	q2	OK	280.878	536.679	0.934117	2.30208	5e-05	0.00101993	yes
Row2101	Afu2g04150-T	Afu2g04150	Afu2g04150	Chr2_A_fumigatus_Af293:1138227-1141707	q1	q2	OK	13.2724	25.3144	0.931522	2.43961	5e-05	0.00101993	yes
Row3828	Afu3g05740-T	Afu3g05740	Afu3g05740	Chr3_A_fumigatus_Af293:1401903-1403996	q1	q2	OK	112.589	214.678	0.931105	2.40897	5e-05	0.00101993	yes
Row2617	Afu2g10670-T	Afu2g10670	Afu2g10670	Chr2_A_fumigatus_Af293:2729107-2729866	q1	q2	OK	69.6778	132.752	0.929962	2.38933	5e-05	0.00101993	yes
Row1208	Afu1g13230-T	Afu1g13230	Afu1g13230	Chr1_A_fumigatus_Af293:3512784-3515472	q1	q2	OK	4.38674	8.35318	0.929177	2.10935	0.0006	0.00785057	yes
Row4542	Afu3g13000-T	Afu3g13000	Afu3g13000	Chr3_A_fumigatus_Af293:3453856-3455764	q1	q2	OK	35.668	67.8466	0.927644	2.5309	5e-05	0.00101993	yes
Row2459	Afu2g08950-T	Afu2g08950	Afu2g08950	Chr2_A_fumigatus_Af293:2298295-2299268	q1	q2	OK	46.1663	87.7793	0.927041	2.25782	0.00035	0.00505623	yes
Row128	Afu1g01490-T	Afu1g01490	Afu1g01490	Chr1_A_fumigatus_Af293:474894-482069	q1	q2	OK	1.11921	2.12792	0.926966	2.01929	0.0004	0.00561902	yes
Row2187	Afu2g05060-T	Afu2g05060	aox	Chr2_A_fumigatus_Af293:1391180-1392358	q1	q2	OK	1383.39	2625.96	0.924638	2.11763	0.00015	0.00255362	yes
Row4553	Afu3g13120-T	Afu3g13120	Afu3g13120	Chr3_A_fumigatus_Af293:3484962-3486119	q1	q2	OK	3.04795	5.77952	0.923112	1.71581	0.00275	0.0250869	yes
Row5536	Afu4g09300-T	Afu4g09300	Afu4g09300	Chr4_A_fumigatus_Af293:2439614-2440262	q1	q2	OK	32.5227	61.5741	0.920874	2.10498	0.0003	0.00444612	yes
Row9315	Afu7g06610-T	Afu7g06610	Afu7g06610	Chr7_A_fumigatus_Af293:1609737-1610600	q1	q2	OK	7.32572	13.8548	0.919341	1.73179	0.00335	0.029166	yes
Row2884	Afu2g13460-T	Afu2g13460	Afu2g13460	Chr2_A_fumigatus_Af293:3485156-3488109	q1	q2	OK	19.4516	36.7645	0.918424	2.44102	5e-05	0.00101993	yes
Row6730	Afu5g07570-T	Afu5g07570	Afu5g07570	Chr5_A_fumigatus_Af293:1892685-1895043	q1	q2	OK	1.31614	2.48523	0.917068	1.71968	0.004	0.0333055	yes
Row2706	Afu2g11590-T	Afu2g11590	Afu2g11590	Chr2_A_fumigatus_Af293:2984275-2985975	q1	q2	OK	5.72453	10.7916	0.914685	1.99928	0.00065	0.00828004	yes
Row7497	Afu6g00190-T	Afu6g00190	Afu6g00190	Chr6_A_fumigatus_Af293:57766-58497	q1	q2	OK	4.55392	8.58109	0.914053	1.66574	0.0043	0.0351326	yes
Row2441	Afu2g08775-T	Afu2g08775	Afu2g08775	Chr2_A_fumigatus_Af293:2250212-2252193	q1	q2	OK	9.53997	17.9643	0.913075	2.19602	0.0002	0.00321933	yes
Row8445	Afu6g11560-T	Afu6g11560	Afu6g11560	Chr6_A_fumigatus_Af293:2868643-2871057	q1	q2	OK	0.946923	1.78259	0.912654	1.58553	0.0067	0.0492498	yes
Row3726	Afu3g03650-T	Afu3g03650	sidG	Chr3_A_fumigatus_Af293:984523-985347	q1	q2	OK	4.43948	8.35478	0.91221	1.67223	0.00425	0.0348797	yes
Row3412	Afu3g00570-T	Afu3g00570	Afu3g00570	Chr3_A_fumigatus_Af293:122237-123637	q1	q2	OK	3.15166	5.93088	0.912133	1.78526	0.002	0.019718	yes
Row2867	Afu2g13295-T	Afu2g13295	Afu2g13295	Chr2_A_fumigatus_Af293:3433660-3435299	q1	q2	OK	88.2286	165.987	0.911748	2.08896	0.00055	0.00731125	yes
Row3431	Afu3g00750-T	Afu3g00750	Afu3g00750	Chr3_A_fumigatus_Af293:168135-169000	q1	q2	OK	3.63215	6.83179	0.911441	1.65578	0.00435	0.0354779	yes
Row6217	Afu5g01430-T	Afu5g01430	Afu5g01430	Chr5_A_fumigatus_Af293:375181-376001	q1	q2	OK	62.3473	117.16	0.910083	2.14181	0.00065	0.00828004	yes
Row3688	Afu3g03300-T	Afu3g03300	Afu3g03300	Chr3_A_fumigatus_Af293:882541-884161	q1	q2	OK	2.0731	3.89426	0.909559	1.68414	0.00345	0.0296979	yes
Row6242	Afu5g01690-T	Afu5g01690	Afu5g01690	Chr5_A_fumigatus_Af293:426110-427078	q1	q2	OK	6.18373	11.6083	0.908601	1.75847	0.0022	0.0211435	yes
Row525	Afu1g05520-T	Afu1g05520	Afu1g05520	Chr1_A_fumigatus_Af293:1576956-1578726	q1	q2	OK	9.08099	17.0308	0.907224	2.11749	0.0002	0.00321933	yes
Row4734	Afu3g14920-T	Afu3g14920	Afu3g14920	Chr3_A_fumigatus_Af293:3943945-3945807	q1	q2	OK	63.859	119.557	0.904733	2.44319	0.00015	0.00255362	yes
Row7364	Afu5g14180-T	Afu5g14180	Afu5g14180	Chr5_A_fumigatus_Af293:3699977-3701185	q1	q2	OK	2.06243	3.85704	0.903151	1.63015	0.00555	0.0431515	yes
Row4102	Afu3g08530-T	Afu3g08530	Afu3g08530	Chr3_A_fumigatus_Af293:2188279-2190717	q1	q2	OK	8.95429	16.7381	0.902487	2.22604	0.0002	0.00321933	yes
Row2113	Afu2g04280-T	Afu2g04280	Afu2g04280	Chr2_A_fumigatus_Af293:1182653-1184039	q1	q2	OK	30.0328	56.1215	0.902014	2.28573	5e-05	0.00101993	yes
Row2261	Afu2g05810-T	Afu2g05810	Afu2g05810	Chr2_A_fumigatus_Af293:1632692-1634195	q1	q2	OK	214.624	400.926	0.901523	2.21747	0.0003	0.00444612	yes
Row3436	Afu3g00790-T	Afu3g00790	Afu3g00790	Chr3_A_fumigatus_Af293:175375-176905	q1	q2	OK	2.83412	5.29198	0.900907	1.7622	0.0025	0.0235087	yes
Row1729	Afu2g00440-T	Afu2g00440	Afu2g00440	Chr2_A_fumigatus_Af293:95386-96173	q1	q2	OK	28.8099	53.7679	0.900179	1.89767	0.00115	0.0128606	yes
Row1038	Afu1g11570-T	Afu1g11570	Afu1g11570	Chr1_A_fumigatus_Af293:3052607-3054061	q1	q2	OK	1.91241	3.55945	0.896266	1.62394	0.0053	0.0415961	yes
Row4667	Afu3g14260-T	Afu3g14260	Afu3g14260	Chr3_A_fumigatus_Af293:3789395-3789992	q1	q2	OK	159.404	295.857	0.892214	2.09224	0.00075	0.00922047	yes
Row9550	Afu8g01270-T	Afu8g01270	Afu8g01270	Chr8_A_fumigatus_Af293:308958-310962	q1	q2	OK	2.33204	4.3265	0.891607	1.71347	0.00355	0.0302742	yes
Row4815	Afu4g00220-T	Afu4g00220	encB	Chr4_A_fumigatus_Af293:61818-62856	q1	q2	OK	6.46672	11.9926	0.891035	1.81025	0.0012	0.0132739	yes
Row3546	Afu3g01910-T	Afu3g01910	Afu3g01910	Chr3_A_fumigatus_Af293:470750-473668	q1	q2	OK	8.0994	14.9772	0.886878	2.1777	0.0001	0.00183547	yes
Row1855	Afu2g01690-T	Afu2g01690	Afu2g01690	Chr2_A_fumigatus_Af293:413450-415032	q1	q2	OK	1.69265	3.12851	0.88619	1.59849	0.0064	0.0475792	yes
Row8253	Afu6g09590-T	Afu6g09590	Afu6g09590	Chr6_A_fumigatus_Af293:2336417-2337431	q1	q2	OK	40.0559	73.9625	0.884779	2.28337	5e-05	0.00101993	yes
Row1452	Afu1g15690-T	Afu1g15690	Afu1g15690	Chr1_A_fumigatus_Af293:4237192-4239160	q1	q2	OK	2.77615	5.12395	0.884168	1.75149	0.0021	0.0203749	yes
Row9647	Afu8g02180-T	Afu8g02180	Afu8g02180	Chr8_A_fumigatus_Af293:563484-566284	q1	q2	OK	23.6728	43.6846	0.883896	2.29922	5e-05	0.00101993	yes
Row3299	Afu2g17660-T	Afu2g17660	Afu2g17660	Chr2_A_fumigatus_Af293:4709920-4711564	q1	q2	OK	14.3095	26.3968	0.883388	2.06542	0.00035	0.00505623	yes
Row3391	Afu3g00350-T	Afu3g00350	Afu3g00350	Chr3_A_fumigatus_Af293:73099-73476	q1	q2	OK	112.682	207.714	0.882342	2.07314	0.0004	0.00561902	yes
Row2199	Afu2g05180-T	Afu2g05180	Afu2g05180	Chr2_A_fumigatus_Af293:1437168-1442966	q1	q2	OK	0.555249	1.02301	0.88162	1.67568	0.0045	0.0364416	yes
Row7549	Afu6g00690-T	Afu6g00690	Afu6g00690	Chr6_A_fumigatus_Af293:175565-176603	q1	q2	OK	86.8554	159.997	0.881354	2.34906	5e-05	0.00101993	yes
Row8041	Afu6g07410-T	Afu6g07410	Afu6g07410	Chr6_A_fumigatus_Af293:1669916-1672916	q1	q2	OK	39.5235	72.8056	0.881337	2.38124	5e-05	0.00101993	yes
Row2215	Afu2g05350-T	Afu2g05350	Afu2g05350	Chr2_A_fumigatus_Af293:1489566-1491076	q1	q2	OK	10.5306	19.3819	0.880116	1.97976	0.0006	0.00785057	yes
Row9935	Afu8g06070-T	Afu8g06070	Afu8g06070	Chr8_A_fumigatus_Af293:1443713-1445311	q1	q2	OK	279.248	513.48	0.878763	2.10531	0.00025	0.00383543	yes
Row2864	Afu2g13270-T	Afu2g13270	Afu2g13270	Chr2_A_fumigatus_Af293:3424445-3425729	q1	q2	OK	28.6236	52.6184	0.878363	2.23314	0.00045	0.00621652	yes
Row887	Afu1g10120-T	Afu1g10120	Afu1g10120	Chr1_A_fumigatus_Af293:2608547-2609843	q1	q2	OK	9.44757	17.3449	0.876499	1.97604	0.0007	0.00875861	yes
Row6964	Afu5g09980-T	Afu5g09980	Afu5g09980	Chr5_A_fumigatus_Af293:2576195-2578238	q1	q2	OK	92.4674	169.747	0.876368	2.30582	0.0001	0.00183547	yes
Row9852	Afu8g05230-T	Afu8g05230	Afu8g05230	Chr8_A_fumigatus_Af293:1218103-1220254	q1	q2	OK	5.73246	10.5145	0.87515	1.97389	0.00085	0.0102302	yes
Row1550	Afu1g16635-T	Afu1g16635	Afu1g16635	Chr1_A_fumigatus_Af293:4520851-4521760	q1	q2	OK	8.1703	14.9751	0.874104	1.69991	0.00265	0.024591	yes
Row8622	Afu6g13390-T	Afu6g13390	Afu6g13390	Chr6_A_fumigatus_Af293:3406730-3408342	q1	q2	OK	58.3635	106.972	0.874099	2.36405	5e-05	0.00101993	yes
Row5045	Afu4g03450-T	Afu4g03450	Afu4g03450	Chr4_A_fumigatus_Af293:980422-981429	q1	q2	OK	133.282	243.974	0.872248	2.24861	0.0001	0.00183547	yes
Row8833	Afu7g00800-T	Afu7g00800	Afu7g00800	Chr7_A_fumigatus_Af293:205263-206804	q1	q2	OK	82.6342	151.215	0.871794	2.26486	0.0001	0.00183547	yes
Row8623	Afu6g13400-T	Afu6g13400	Afu6g13400	Chr6_A_fumigatus_Af293:3409119-3409762	q1	q2	OK	120.207	219.922	0.871471	2.1963	0.0002	0.00321933	yes
Row7857	Afu6g04690-T	Afu6g04690	Afu6g04690	Chr6_A_fumigatus_Af293:1094729-1096031	q1	q2	OK	7.19819	13.1609	0.870557	1.86002	0.0013	0.0140409	yes
Row6165	Afu5g00920-T	Afu5g00920	Afu5g00920	Chr5_A_fumigatus_Af293:241534-242761	q1	q2	OK	8.84659	16.1542	0.868715	1.91554	0.001	0.0116527	yes
Row5528	Afu4g09230-T	Afu4g09230	Afu4g09230	Chr4_A_fumigatus_Af293:2416348-2417260	q1	q2	OK	15.8522	28.9073	0.866749	1.96543	0.0006	0.00785057	yes
Row8302	Afu6g10070-T	Afu6g10070	Afu6g10070	Chr6_A_fumigatus_Af293:2482938-2483822	q1	q2	OK	14.2199	25.8893	0.864446	1.86652	0.00115	0.0128606	yes
Row7008	Afu5g10490-T	Afu5g10490	Afu5g10490	Chr5_A_fumigatus_Af293:2678277-2680338	q1	q2	OK	30.9711	56.2971	0.862139	2.31121	5e-05	0.00101993	yes
Row1184	Afu1g13000-T	Afu1g13000	Afu1g13000	Chr1_A_fumigatus_Af293:3447629-3448657	q1	q2	OK	4.89709	8.8923	0.860633	1.6867	0.0037	0.031349	yes
Row6338	Afu5g02650-T	Afu5g02650	Afu5g02650	Chr5_A_fumigatus_Af293:692296-693109	q1	q2	OK	59.0913	107.296	0.860576	2.15281	0.0003	0.00444612	yes
Row4460	Afu3g12180-T	Afu3g12180	Afu3g12180	Chr3_A_fumigatus_Af293:3206209-3208589	q1	q2	OK	33.3101	60.4803	0.860504	2.2546	0.0001	0.00183547	yes
Row913	Afu1g10370-T	Afu1g10370	Afu1g10370	Chr1_A_fumigatus_Af293:2673292-2675212	q1	q2	OK	16.478	29.8971	0.859469	2.16342	5e-05	0.00101993	yes
Row6596	Afu5g06230-T	Afu5g06230	Afu5g06230	Chr5_A_fumigatus_Af293:1491734-1494180	q1	q2	OK	1.45407	2.63672	0.858647	1.57526	0.00575	0.0442929	yes
Row4750	Afu3g15080-T	Afu3g15080	Afu3g15080	Chr3_A_fumigatus_Af293:3975044-3977373	q1	q2	OK	2.73079	4.95089	0.858371	1.75212	0.00275	0.0250869	yes
Row8373	Afu6g10800-T	Afu6g10800	Afu6g10800	Chr6_A_fumigatus_Af293:2667151-2669543	q1	q2	OK	2.80535	5.07999	0.856643	1.74527	0.00275	0.0250869	yes
Row7423	Afu5g14830-T	Afu5g14830	Afu5g14830	Chr5_A_fumigatus_Af293:3833300-3833733	q1	q2	OK	77.5738	140.465	0.856569	2.00303	0.0009	0.0106776	yes
Row8653	Afu6g13700-T	Afu6g13700	Afu6g13700	Chr6_A_fumigatus_Af293:3497452-3498569	q1	q2	OK	38.1994	69.1581	0.856349	2.23428	0.00025	0.00383543	yes
Row2492	Afu2g09340-T	Afu2g09340	Afu2g09340	Chr2_A_fumigatus_Af293:2388301-2389261	q1	q2	OK	98.7455	178.517	0.854273	2.31859	0.00025	0.00383543	yes
Row9257	Afu7g06010-T	Afu7g06010	Afu7g06010	Chr7_A_fumigatus_Af293:1471567-1472598	q1	q2	OK	59.2606	107.094	0.853736	2.22418	0.00015	0.00255362	yes
Row2186	Afu2g05050-T	Afu2g05050	Afu2g05050	Chr2_A_fumigatus_Af293:1388783-1389998	q1	q2	OK	84.2773	151.833	0.849274	1.66977	0.00375	0.0316847	yes
Row1046	Afu1g11650-T	Afu1g11650	Afu1g11650	Chr1_A_fumigatus_Af293:3069323-3071410	q1	q2	OK	1.90223	3.42098	0.846717	1.63077	0.0043	0.0351327	yes
Row5986	Afu4g14030-T	Afu4g14030	Afu4g14030	Chr4_A_fumigatus_Af293:3658120-3659718	q1	q2	OK	10.7667	19.3562	0.846213	1.99305	0.0005	0.00675442	yes
Row4855	Afu4g00610-T	Afu4g00610	Afu4g00610	Chr4_A_fumigatus_Af293:166313-168179	q1	q2	OK	117.31	210.775	0.845383	2.14904	0.0002	0.00321933	yes
Row6139	Afu5g00630-T	Afu5g00630	Afu5g00630	Chr5_A_fumigatus_Af293:177276-179441	q1	q2	OK	1.63961	2.94273	0.843803	1.59928	0.0053	0.0415961	yes
Row2802	Afu2g12650-T	Afu2g12650	Afu2g12650	Chr2_A_fumigatus_Af293:3253805-3256695	q1	q2	OK	1.2091	2.16696	0.841735	1.5687	0.00675	0.0495379	yes
Row5965	Afu4g13800-T	Afu4g13800	Afu4g13800	Chr4_A_fumigatus_Af293:3606091-3608021	q1	q2	OK	16.821	30.1394	0.841387	2.15086	5e-05	0.00101993	yes
Row9330	Afu7g06750-T	Afu7g06750	Afu7g06750	Chr7_A_fumigatus_Af293:1640762-1641493	q1	q2	OK	327.412	586.386	0.840742	2.2592	5e-05	0.00101993	yes
Row1252	Afu1g13670-T	Afu1g13670	Afu1g13670	Chr1_A_fumigatus_Af293:3633588-3636253	q1	q2	OK	4.22682	7.55172	0.837234	1.90221	0.0009	0.0106776	yes
Row7554	Afu6g00750-T	Afu6g00750	pdcB	Chr6_A_fumigatus_Af293:185330-187108	q1	q2	OK	71.8365	128.286	0.836571	2.25606	0.0001	0.00183547	yes
Row3622	Afu3g02670-T	Afu3g02670	Afu3g02670	Chr3_A_fumigatus_Af293:694319-697843	q1	q2	OK	1.86362	3.32717	0.836186	1.72813	0.00265	0.024591	yes
Row1845	Afu2g01590-T	Afu2g01590	nce102	Chr2_A_fumigatus_Af293:380638-382289	q1	q2	OK	6.74865	12.0437	0.835606	1.78104	0.0027	0.0249036	yes
Row9679	Afu8g02480-T	Afu8g02480	Afu8g02480	Chr8_A_fumigatus_Af293:661496-662858	q1	q2	OK	31.3077	55.8661	0.835454	2.12565	0.0002	0.00321933	yes
Row2278	Afu2g05980-T	Afu2g05980	Afu2g05980	Chr2_A_fumigatus_Af293:1680065-1683275	q1	q2	OK	7.58402	13.5067	0.832636	2.10794	0.00025	0.00383543	yes
Row1804	Afu2g01180-T	Afu2g01180	Afu2g01180	Chr2_A_fumigatus_Af293:274855-277899	q1	q2	OK	5.09291	9.06821	0.832326	1.97838	0.0008	0.00971777	yes
Row8170	Afu6g08740-T	Afu6g08740	Afu6g08740	Chr6_A_fumigatus_Af293:2070297-2071439	q1	q2	OK	7.66119	13.6194	0.830025	1.75567	0.0021	0.0203749	yes
Row7024	Afu5g10660-T	Afu5g10660	Afu5g10660	Chr5_A_fumigatus_Af293:2725831-2729650	q1	q2	OK	165.268	293.746	0.829765	2.03459	0.0006	0.00785057	yes
Row5142	Afu4g04380-T	Afu4g04380	Afu4g04380	Chr4_A_fumigatus_Af293:1241536-1242965	q1	q2	OK	19.3529	34.3434	0.82748	1.93284	0.0011	0.0125466	yes
Row1641	Afu1g17550-T	Afu1g17550	Afu1g17550	Chr1_A_fumigatus_Af293:4807738-4810692	q1	q2	OK	16.2261	28.7934	0.827416	2.2412	5e-05	0.00101993	yes
Row7892	Afu6g05030-T	Afu6g05030	Afu6g05030	Chr6_A_fumigatus_Af293:1195845-1197067	q1	q2	OK	9.7842	17.358	0.827075	1.79851	0.0013	0.0140409	yes
Row6286	Afu5g02130-T	Afu5g02130	Afu5g02130	Chr5_A_fumigatus_Af293:539271-541673	q1	q2	OK	7.93233	14.0669	0.82649	1.96609	0.00075	0.00922047	yes
Row4992	Afu4g02960-T	Afu4g02960	Afu4g02960	Chr4_A_fumigatus_Af293:827704-829134	q1	q2	OK	3.29326	5.8367	0.825638	1.61533	0.00595	0.0454513	yes
Row9286	Afu7g06320-T	Afu7g06320	Afu7g06320	Chr7_A_fumigatus_Af293:1547095-1549109	q1	q2	OK	24.3011	43.0655	0.825508	2.17972	0.00025	0.00383543	yes
Row3259	Afu2g17230-T	Afu2g17230	Afu2g17230	Chr2_A_fumigatus_Af293:4612644-4618635	q1	q2	OK	1.36252	2.4095	0.822457	1.74766	0.0027	0.0249036	yes
Row7704	Afu6g03230-T	Afu6g03230	Afu6g03230	Chr6_A_fumigatus_Af293:684951-686533	q1	q2	OK	23.7387	41.9647	0.821933	2.13618	0.0004	0.00561902	yes
Row2750	Afu2g12080-T	Afu2g12080	Afu2g12080	Chr2_A_fumigatus_Af293:3108210-3109385	q1	q2	OK	26.6347	47.0723	0.821571	2.01864	0.0005	0.00675442	yes
Row1880	Afu2g01940-T	Afu2g01940	Afu2g01940	Chr2_A_fumigatus_Af293:484337-485867	q1	q2	OK	167.108	295.31	0.821445	2.10291	0.00025	0.00383543	yes
Row2179	Afu2g04980-T	Afu2g04980	Afu2g04980	Chr2_A_fumigatus_Af293:1369358-1370879	q1	q2	OK	30.8338	54.458	0.820629	2.20553	0.00025	0.00383543	yes
Row6674	Afu5g06990-T	Afu5g06990	Afu5g06990	Chr5_A_fumigatus_Af293:1733648-1734513	q1	q2	OK	16.2057	28.6001	0.81952	1.83957	0.001	0.0116527	yes
Row3695	Afu3g03370-T	Afu3g03370	Afu3g03370	Chr3_A_fumigatus_Af293:898828-900216	q1	q2	OK	94.2733	166.3	0.818867	2.17339	0.0003	0.00444612	yes
Row145	Afu1g01670-T	Afu1g01670	Afu1g01670	Chr1_A_fumigatus_Af293:518023-519577	q1	q2	OK	6.50996	11.4618	0.816107	1.75274	0.00225	0.0214441	yes
Row1308	Afu1g14210-T	Afu1g14210	Afu1g14210	Chr1_A_fumigatus_Af293:3796783-3798153	q1	q2	OK	4.20506	7.40028	0.815452	1.6169	0.0042	0.0345003	yes
Row9037	Afu7g03850-T	Afu7g03850	Afu7g03850	Chr7_A_fumigatus_Af293:856739-857858	q1	q2	OK	96.503	169.744	0.814715	2.18258	0.00015	0.00255362	yes
Row9283	Afu7g06290-T	Afu7g06290	Afu7g06290	Chr7_A_fumigatus_Af293:1539473-1543677	q1	q2	OK	1.53872	2.70509	0.813948	1.60513	0.00565	0.0437433	yes
Row4223	Afu3g09800-T	Afu3g09800	Afu3g09800	Chr3_A_fumigatus_Af293:2506851-2507966	q1	q2	OK	9.59126	16.858	0.813641	1.71518	0.0021	0.0203749	yes
Row4729	Afu3g14880-T	Afu3g14880	Afu3g14880	Chr3_A_fumigatus_Af293:3933938-3935105	q1	q2	OK	17.7612	31.1467	0.810349	1.96823	0.001	0.0116527	yes
Row1438	Afu1g15540-T	Afu1g15540	Afu1g15540	Chr1_A_fumigatus_Af293:4204571-4205545	q1	q2	OK	16.0514	28.1091	0.808333	1.76113	0.0034	0.0293779	yes
Row976	Afu1g10980-T	Afu1g10980	Afu1g10980	Chr1_A_fumigatus_Af293:2869560-2871491	q1	q2	OK	6.37581	11.1602	0.807689	1.80304	0.0015	0.0157552	yes
Row2359	Afu2g07830-T	Afu2g07830	Afu2g07830	Chr2_A_fumigatus_Af293:2001831-2002665	q1	q2	OK	5.02602	8.79534	0.807324	1.53711	0.00675	0.0495379	yes
Row1251	Afu1g13660-T	Afu1g13660	Afu1g13660	Chr1_A_fumigatus_Af293:3631258-3633586	q1	q2	OK	9.67536	16.9293	0.807139	1.99473	0.0007	0.00875861	yes
Row386	Afu1g04150-T	Afu1g04150	Afu1g04150	Chr1_A_fumigatus_Af293:1188999-1190147	q1	q2	OK	103.177	180.355	0.805726	1.95281	0.00125	0.0137111	yes
Row2493	Afu2g09350-T	Afu2g09350	exg4	Chr2_A_fumigatus_Af293:2392803-2394050	q1	q2	OK	33.8933	59.223	0.805158	2.13454	0.0002	0.00321933	yes
Row9321	Afu7g06670-T	Afu7g06670	Afu7g06670	Chr7_A_fumigatus_Af293:1620789-1625641	q1	q2	OK	8.28814	14.48	0.804945	2.16072	0.0002	0.00321933	yes
Row581	Afu1g06040-T	Afu1g06040	Afu1g06040	Chr1_A_fumigatus_Af293:1744724-1747001	q1	q2	OK	18.0964	31.5916	0.803836	2.10454	0.00025	0.00383543	yes
Row722	Afu1g07520-T	Afu1g07520	Afu1g07520	Chr1_A_fumigatus_Af293:2119488-2120890	q1	q2	OK	28.2685	49.2964	0.802287	2.03258	0.00075	0.00922047	yes
Row169	Afu1g01940-T	Afu1g01940	Afu1g01940	Chr1_A_fumigatus_Af293:573009-574947	q1	q2	OK	4.76561	8.30809	0.801856	1.72461	0.00355	0.0302742	yes
Row4523	Afu3g12790-T	Afu3g12790	Afu3g12790	Chr3_A_fumigatus_Af293:3398472-3400299	q1	q2	OK	117.742	205.023	0.800162	1.92905	0.00105	0.012112	yes
Row9801	Afu8g04710-T	Afu8g04710	Afu8g04710	Chr8_A_fumigatus_Af293:1073342-1074326	q1	q2	OK	8.58349	14.924	0.797999	1.66148	0.0033	0.0288129	yes
Row2564	Afu2g10120-T	Afu2g10120	Afu2g10120	Chr2_A_fumigatus_Af293:2587746-2589463	q1	q2	OK	56.3546	97.9172	0.79703	2.14213	0.00015	0.00255362	yes
Row6384	Afu5g03110-T	Afu5g03110	Afu5g03110	Chr5_A_fumigatus_Af293:840890-842244	q1	q2	OK	5.55876	9.65817	0.796988	1.62463	0.00585	0.0448745	yes
Row8932	Afu7g01780-T	Afu7g01780	Afu7g01780	Chr7_A_fumigatus_Af293:474281-475067	q1	q2	OK	26.7124	46.3648	0.795519	1.63609	0.00455	0.0367167	yes
Row3428	Afu3g00720-T	Afu3g00720	Afu3g00720	Chr3_A_fumigatus_Af293:163866-165288	q1	q2	OK	31.0139	53.8231	0.795311	2.11254	0.00035	0.00505623	yes
Row8643	Afu6g13590-T	Afu6g13590	Afu6g13590	Chr6_A_fumigatus_Af293:3457624-3458850	q1	q2	OK	25.1298	43.6029	0.795024	2.01165	0.00065	0.00828004	yes
Row9885	Afu8g05590-T	Afu8g05590	Afu8g05590	Chr8_A_fumigatus_Af293:1311087-1311951	q1	q2	OK	187.347	324.749	0.79361	2.04412	0.00065	0.00828004	yes
Row4410	Afu3g11650-T	Afu3g11650	Afu3g11650	Chr3_A_fumigatus_Af293:3059843-3062635	q1	q2	OK	13.4914	23.383	0.79342	2.06752	0.00025	0.00383543	yes
Row7869	Afu6g04800-T	Afu6g04800	Afu6g04800	Chr6_A_fumigatus_Af293:1124177-1125396	q1	q2	OK	151.028	261.683	0.793004	2.08724	0.0002	0.00321933	yes
Row8911	Afu7g01580-T	Afu7g01580	Afu7g01580	Chr7_A_fumigatus_Af293:412975-413251	q1	q2	OK	76.0256	131.66	0.79226	1.62915	0.0061	0.0462117	yes
Row5524	Afu4g09190-T	Afu4g09190	smt1	Chr4_A_fumigatus_Af293:2404389-2405595	q1	q2	OK	102.547	177.303	0.789936	2.1645	0.0001	0.00183547	yes
Row6961	Afu5g09950-T	Afu5g09950	Afu5g09950	Chr5_A_fumigatus_Af293:2569911-2572413	q1	q2	OK	4.35676	7.53265	0.789902	1.73377	0.00195	0.019392	yes
Row5111	Afu4g04075-T	Afu4g04075	Afu4g04075	Chr4_A_fumigatus_Af293:1147214-1147957	q1	q2	OK	66.9877	115.521	0.786184	1.98768	0.00065	0.00828004	yes
Row888	Afu1g10130-T	Afu1g10130	Afu1g10130	Chr1_A_fumigatus_Af293:2610280-2611841	q1	q2	OK	1715.34	2957.34	0.785802	1.81856	0.00145	0.0153532	yes
Row9833	Afu8g05030-T	Afu8g05030	Afu8g05030	Chr8_A_fumigatus_Af293:1173732-1174416	q1	q2	OK	73.1215	126.042	0.785537	2.05992	0.0006	0.00785057	yes
Row5474	Afu4g08690-T	Afu4g08690	Afu4g08690	Chr4_A_fumigatus_Af293:2251743-2253021	q1	q2	OK	8.174	14.0876	0.785315	1.67868	0.0027	0.0249036	yes
Row5964	Afu4g13780-T	Afu4g13780	Afu4g13780	Chr4_A_fumigatus_Af293:3604988-3605444	q1	q2	OK	23.3045	40.1567	0.785031	1.62773	0.00545	0.042446	yes
Row2360	Afu2g07840-T	Afu2g07840	Afu2g07840	Chr2_A_fumigatus_Af293:2002910-2003663	q1	q2	OK	47.253	81.3789	0.784249	1.84855	0.00165	0.0169802	yes
Row5076	Afu4g03730-T	Afu4g03730	Afu4g03730	Chr4_A_fumigatus_Af293:1043388-1045221	q1	q2	OK	70.4955	121.392	0.784071	1.99756	0.00055	0.00731125	yes
Row2145	Afu2g04610-T	Afu2g04610	Afu2g04610	Chr2_A_fumigatus_Af293:1257610-1258234	q1	q2	OK	72.2518	124.19	0.781448	1.94893	0.00085	0.0102302	yes
Row5059	Afu4g03590-T	Afu4g03590	Afu4g03590	Chr4_A_fumigatus_Af293:1011808-1013575	q1	q2	OK	8.14058	13.9861	0.780793	1.77159	0.00165	0.0169802	yes
Row9648	Afu8g02190-T	Afu8g02190	Afu8g02190	Chr8_A_fumigatus_Af293:566914-569253	q1	q2	OK	148.073	254.05	0.778808	1.97642	0.0006	0.00785057	yes
Row6957	Afu5g09910-T	Afu5g09910	Afu5g09910	Chr5_A_fumigatus_Af293:2563391-2564485	q1	q2	OK	66.0806	113.284	0.777648	2.09974	0.0002	0.00321933	yes
Row7200	Afu5g12480-T	Afu5g12480	Afu5g12480	Chr5_A_fumigatus_Af293:3232202-3233375	q1	q2	OK	8.49789	14.566	0.777429	1.65163	0.0039	0.0326509	yes
Row1895	Afu2g02090-T	Afu2g02090	agt	Chr2_A_fumigatus_Af293:519776-521217	q1	q2	OK	7.75009	13.2788	0.776835	1.66064	0.00375	0.0316847	yes
Row6319	Afu5g02460-T	Afu5g02460	Afu5g02460	Chr5_A_fumigatus_Af293:634676-636602	q1	q2	OK	9.90893	16.9719	0.776345	1.85946	0.0012	0.0132739	yes
Row2168	Afu2g04870-T	Afu2g04870	Afu2g04870	Chr2_A_fumigatus_Af293:1336918-1338291	q1	q2	OK	26.5972	45.5092	0.774885	1.9585	0.0004	0.00561902	yes
Row3382	Afu3g00240-T	Afu3g00240	Afu3g00240	Chr3_A_fumigatus_Af293:50985-53290	q1	q2	OK	18.4854	31.6035	0.7737	2.07353	0.00025	0.00383543	yes
Row9281	Afu7g06270-T	Afu7g06270	Afu7g06270	Chr7_A_fumigatus_Af293:1533193-1534159	q1	q2	OK	30.8408	52.681	0.772441	1.92684	0.0011	0.0125466	yes
Row8877	Afu7g01240-T	Afu7g01240	Afu7g01240	Chr7_A_fumigatus_Af293:324990-326680	q1	q2	OK	9.69667	16.5598	0.772124	1.80948	0.00135	0.0144616	yes
Row7023	Afu5g10650-T	Afu5g10650	Afu5g10650	Chr5_A_fumigatus_Af293:2723746-2725117	q1	q2	OK	264.933	452.263	0.771533	1.94099	0.00105	0.012112	yes
Row4891	Afu4g00970-T	Afu4g00970	Afu4g00970	Chr4_A_fumigatus_Af293:261910-263555	q1	q2	OK	29.9517	51.1051	0.770829	2.03641	0.0004	0.00561902	yes
Row4170	Afu3g09260-T	Afu3g09260	Afu3g09260	Chr3_A_fumigatus_Af293:2350172-2351016	q1	q2	OK	32.4332	55.3102	0.770075	1.68524	0.0033	0.0288129	yes
Row4427	Afu3g11840-T	Afu3g11840	Afu3g11840	Chr3_A_fumigatus_Af293:3115818-3117766	q1	q2	OK	12.516	21.313	0.76796	1.93767	0.0007	0.00875861	yes
Row3686	Afu3g03290-T	Afu3g03290	Afu3g03290	Chr3_A_fumigatus_Af293:878829-880234	q1	q2	OK	24.8944	42.3914	0.767951	1.93185	0.0008	0.00971777	yes
Row3490	Afu3g01320-T	Afu3g01320	Afu3g01320	Chr3_A_fumigatus_Af293:323987-324929	q1	q2	OK	34.1903	58.0477	0.76365	1.92066	0.0011	0.0125466	yes
Row6189	Afu5g01160-T	Afu5g01160	Afu5g01160	Chr5_A_fumigatus_Af293:289996-293024	q1	q2	OK	1.9446	3.30011	0.763044	1.55351	0.00635	0.0473613	yes
Row953	Afu1g10750-T	Afu1g10750	Afu1g10750	Chr1_A_fumigatus_Af293:2803648-2806170	q1	q2	OK	22.7255	38.4997	0.760534	2.07077	0.0003	0.00444612	yes
Row7841	Afu6g04550-T	Afu6g04550	Afu6g04550	Chr6_A_fumigatus_Af293:1053315-1056002	q1	q2	OK	6.86458	11.6195	0.7593	1.75356	0.00295	0.0265674	yes
Row6447	Afu5g03750-T	Afu5g03750	Afu5g03750	Chr5_A_fumigatus_Af293:1007787-1008681	q1	q2	OK	373.868	632.215	0.757887	1.978	0.00055	0.00731125	yes
Row3023	Afu2g14840-T	Afu2g14840	Afu2g14840	Chr2_A_fumigatus_Af293:3915246-3917282	q1	q2	OK	12.801	21.6454	0.757812	1.91739	0.00115	0.0128606	yes
Row1450	Afu1g15670-T	Afu1g15670	Afu1g15670	Chr1_A_fumigatus_Af293:4232027-4234373	q1	q2	OK	6.19776	10.4782	0.75757	1.76078	0.0023	0.0218297	yes
Row6958	Afu5g09920-T	Afu5g09920	Afu5g09920	Chr5_A_fumigatus_Af293:2564937-2566731	q1	q2	OK	19.9292	33.6864	0.757281	1.86377	0.0007	0.00875861	yes
Row2678	Afu2g11300-T	Afu2g11300	Afu2g11300	Chr2_A_fumigatus_Af293:2911498-2914155	q1	q2	OK	103.187	174.207	0.75554	1.94314	0.0009	0.0106776	yes
Row2824	Afu2g12900-T	Afu2g12900	Afu2g12900	Chr2_A_fumigatus_Af293:3307098-3308343	q1	q2	OK	58.3445	98.4516	0.754817	1.93326	0.0013	0.0140409	yes
Row3682	Afu3g03250-T	Afu3g03250	Afu3g03250	Chr3_A_fumigatus_Af293:868557-870149	q1	q2	OK	12.4194	20.9512	0.754433	1.79957	0.0026	0.0242006	yes
Row1857	Afu2g01710-T	Afu2g01710	Afu2g01710	Chr2_A_fumigatus_Af293:419718-420975	q1	q2	OK	62.3204	105.039	0.753152	2.05913	0.0005	0.00675442	yes
Row2382	Afu2g08090-T	Afu2g08090	Afu2g08090	Chr2_A_fumigatus_Af293:2098577-2101332	q1	q2	OK	35.6203	60.029	0.752961	2.02854	0.00015	0.00255362	yes
Row1528	Afu1g16450-T	Afu1g16450	Afu1g16450	Chr1_A_fumigatus_Af293:4460716-4462666	q1	q2	OK	15.4398	26.0178	0.752846	1.89442	0.00055	0.00731125	yes
Row2951	Afu2g14140-T	Afu2g14140	Afu2g14140	Chr2_A_fumigatus_Af293:3701683-3702550	q1	q2	OK	60.3816	101.718	0.752388	1.91925	0.00065	0.00828004	yes
Row588	Afu1g06110-T	Afu1g06110	Afu1g06110	Chr1_A_fumigatus_Af293:1766137-1767427	q1	q2	OK	171.445	288.785	0.752246	1.96007	0.0005	0.00675442	yes
Row5098	Afu4g03945-T	Afu4g03945	Afu4g03945	Chr4_A_fumigatus_Af293:1108277-1109758	q1	q2	OK	63.2045	106.418	0.751637	1.96087	0.0007	0.00875861	yes
Row9504	Afu8g00790-T	Afu8g00790	Afu8g00790	Chr8_A_fumigatus_Af293:188963-189464	q1	q2	OK	246.729	415.378	0.751499	2.00454	0.0004	0.00561902	yes
Row3083	Afu2g15430-T	Afu2g15430	Afu2g15430	Chr2_A_fumigatus_Af293:4076911-4077712	q1	q2	OK	313.002	526.609	0.750561	1.90216	0.00115	0.0128606	yes
Row8009	Afu6g07090-T	Afu6g07090	Afu6g07090	Chr6_A_fumigatus_Af293:1593100-1594231	q1	q2	OK	10.6749	17.9596	0.750532	1.6707	0.0034	0.0293779	yes
Row9299	Afu7g06450-T	Afu7g06450	Afu7g06450	Chr7_A_fumigatus_Af293:1579867-1580590	q1	q2	OK	19.6832	33.1022	0.749962	1.69262	0.00295	0.0265674	yes
Row1818	Afu2g01320-T	Afu2g01320	Afu2g01320	Chr2_A_fumigatus_Af293:317536-320995	q1	q2	OK	9.39054	15.7884	0.749582	1.92368	0.00055	0.00731125	yes
Row1124	Afu1g12400-T	Afu1g12400	Afu1g12400	Chr1_A_fumigatus_Af293:3272382-3274443	q1	q2	OK	5.18723	8.70756	0.747305	1.61329	0.00475	0.0380291	yes
Row3421	Afu3g00650-T	Afu3g00650	lap2	Chr3_A_fumigatus_Af293:147176-149294	q1	q2	OK	8.37401	14.0518	0.746763	1.78016	0.0026	0.0242006	yes
Row886	Afu1g10110-T	Afu1g10110	Afu1g10110	Chr1_A_fumigatus_Af293:2607309-2608266	q1	q2	OK	21.6364	36.268	0.74524	1.67695	0.00365	0.0309827	yes
Row7691	Afu6g03090-T	Afu6g03090	Afu6g03090	Chr6_A_fumigatus_Af293:653048-654612	q1	q2	OK	6.55255	10.9808	0.744852	1.62884	0.00505	0.0399076	yes
Row3813	Afu3g05575-T	Afu3g05575	Afu3g05575	Chr3_A_fumigatus_Af293:1351629-1352618	q1	q2	OK	10.1172	16.9518	0.744629	1.58669	0.00615	0.0464751	yes
Row2918	Afu2g13810-T	Afu2g13810	Afu2g13810	Chr2_A_fumigatus_Af293:3596113-3597184	q1	q2	OK	29.0414	48.5688	0.741919	1.85425	0.00115	0.0128606	yes
Row4157	Afu3g09110-T	Afu3g09110	Afu3g09110	Chr3_A_fumigatus_Af293:2319864-2320775	q1	q2	OK	120.721	201.44	0.73867	1.99044	0.00065	0.00828004	yes
Row3423	Afu3g00670-T	Afu3g00670	Afu3g00670	Chr3_A_fumigatus_Af293:150191-150911	q1	q2	OK	24.6356	41.0267	0.735818	1.70579	0.00365	0.0309827	yes
Row1769	Afu2g00830-T	Afu2g00830	Afu2g00830	Chr2_A_fumigatus_Af293:185576-187814	q1	q2	OK	7.35432	12.2409	0.735049	1.57929	0.0063	0.0471419	yes
Row9621	Afu8g01920-T	Afu8g01920	Afu8g01920	Chr8_A_fumigatus_Af293:495888-496386	q1	q2	OK	98.4911	163.652	0.732567	1.74477	0.0022	0.0211435	yes
Row776	Afu1g09030-T	Afu1g09030	Afu1g09030	Chr1_A_fumigatus_Af293:2341177-2342225	q1	q2	OK	672.588	1116.29	0.730916	1.82197	0.00135	0.0144616	yes
Row1134	Afu1g12510-T	Afu1g12510	Afu1g12510	Chr1_A_fumigatus_Af293:3295915-3297329	q1	q2	OK	8.24381	13.6775	0.730426	1.61911	0.00495	0.0392869	yes
Row7264	Afu5g13110-T	Afu5g13110	Afu5g13110	Chr5_A_fumigatus_Af293:3440555-3441269	q1	q2	OK	48.4279	80.3386	0.730254	1.81685	0.002	0.019718	yes
Row7559	Afu6g01790-T	Afu6g01790	Afu6g01790	Chr6_A_fumigatus_Af293:244161-245683	q1	q2	OK	12.1607	20.1621	0.729416	1.70454	0.00305	0.0273069	yes
Row5718	Afu4g11260-T	Afu4g11260	Afu4g11260	Chr4_A_fumigatus_Af293:2946535-2947803	q1	q2	OK	69.0232	114.347	0.728261	2.00198	0.00085	0.0102302	yes
Row696	Afu1g07220-T	Afu1g07220	Afu1g07220	Chr1_A_fumigatus_Af293:2049292-2051774	q1	q2	OK	273.074	451.728	0.726163	1.75949	0.003	0.0269382	yes
Row6987	Afu5g10240-T	Afu5g10240	Afu5g10240	Chr5_A_fumigatus_Af293:2626073-2626991	q1	q2	OK	23.8672	39.4728	0.725828	1.77592	0.0019	0.0189979	yes
Row4694	Afu3g14530-T	Afu3g14530	Afu3g14530	Chr3_A_fumigatus_Af293:3851575-3853044	q1	q2	OK	11.556	19.0658	0.722349	1.6765	0.0034	0.0293779	yes
Row2139	Afu2g04550-T	Afu2g04550	Afu2g04550	Chr2_A_fumigatus_Af293:1246491-1249584	q1	q2	OK	7.35711	12.1177	0.71991	1.75896	0.0027	0.0249036	yes
Row764	Afu1g08910-T	Afu1g08910	Afu1g08910	Chr1_A_fumigatus_Af293:2310658-2313463	q1	q2	OK	3.48241	5.73559	0.719855	1.54122	0.0064	0.0475792	yes
Row562	Afu1g05850-T	Afu1g05850	Afu1g05850	Chr1_A_fumigatus_Af293:1692975-1694367	q1	q2	OK	17.5376	28.8036	0.715799	1.785	0.00215	0.020772	yes
Row6141	Afu5g00650-T	Afu5g00650	Afu5g00650	Chr5_A_fumigatus_Af293:182685-184205	q1	q2	OK	230.796	379.045	0.715748	1.81653	0.00135	0.0144616	yes
Row8286	Afu6g09910-T	Afu6g09910	Afu6g09910	Chr6_A_fumigatus_Af293:2435922-2438505	q1	q2	OK	6.06788	9.96361	0.715477	1.63642	0.0049	0.0390253	yes
Row7421	Afu5g14810-T	Afu5g14810	pdcC	Chr5_A_fumigatus_Af293:3828014-3830041	q1	q2	OK	21.6603	35.5591	0.715164	1.90963	0.0011	0.0125466	yes
Row3492	Afu3g01340-T	Afu3g01340	Afu3g01340	Chr3_A_fumigatus_Af293:326251-327667	q1	q2	OK	21.0966	34.6005	0.713786	1.80701	0.002	0.019718	yes
Row4702	Afu3g14610-T	Afu3g14610	Afu3g14610	Chr3_A_fumigatus_Af293:3872325-3875036	q1	q2	OK	6.37682	10.4508	0.712711	1.67158	0.0041	0.0338916	yes
Row5983	Afu4g14000-T	Afu4g14000	sedD	Chr4_A_fumigatus_Af293:3650482-3653479	q1	q2	OK	20.9808	34.3836	0.71265	1.94625	0.0012	0.0132739	yes
Row1607	Afu1g17190-T	Afu1g17190	sidI	Chr1_A_fumigatus_Af293:4685088-4687209	q1	q2	OK	11.4434	18.7215	0.710173	1.73055	0.00225	0.0214441	yes
Row5720	Afu4g11280-T	Afu4g11280	Afu4g11280	Chr4_A_fumigatus_Af293:2952441-2954594	q1	q2	OK	37.8353	61.8705	0.709517	1.92952	0.0006	0.00785057	yes
Row8839	Afu7g00850-T	Afu7g00850	Afu7g00850	Chr7_A_fumigatus_Af293:220337-221428	q1	q2	OK	33.3398	54.5154	0.709419	1.76959	0.0017	0.0173776	yes
Row7009	Afu5g10510-T	Afu5g10510	Afu5g10510	Chr5_A_fumigatus_Af293:2681983-2687508	q1	q2	OK	25.8085	42.1885	0.709005	1.91227	0.00065	0.00828004	yes
Row4888	Afu4g00940-T	Afu4g00940	Afu4g00940	Chr4_A_fumigatus_Af293:254890-255721	q1	q2	OK	19.0556	31.1441	0.708742	1.58682	0.00625	0.0469211	yes
Row1790	Afu2g01040-T	Afu2g01040	Afu2g01040	Chr2_A_fumigatus_Af293:238335-239825	q1	q2	OK	175.512	286.831	0.708632	1.88077	0.00095	0.0111839	yes
Row6901	Afu5g09340-T	Afu5g09340	Afu5g09340	Chr5_A_fumigatus_Af293:2405010-2405811	q1	q2	OK	137.166	224.106	0.708258	1.83202	0.0019	0.0189979	yes
Row4977	Afu4g02805-T	Afu4g02805	Afu4g02805	Chr4_A_fumigatus_Af293:784735-788434	q1	q2	OK	5.88502	9.61436	0.708143	1.73442	0.00355	0.0302742	yes
Row4981	Afu4g02840-T	Afu4g02840	Afu4g02840	Chr4_A_fumigatus_Af293:797126-798153	q1	q2	OK	140.037	228.653	0.707354	1.8807	0.00115	0.0128606	yes
Row10002	Afu8g06770-T	Afu8g06770	Afu8g06770	Chr8_A_fumigatus_Af293:1648403-1649745	q1	q2	OK	32.3822	52.8459	0.706593	1.87645	0.00125	0.0137111	yes
Row2973	Afu2g14360-T	Afu2g14360	eng2	Chr2_A_fumigatus_Af293:3760422-3762381	q1	q2	OK	11.3214	18.4641	0.705664	1.74294	0.00225	0.0214441	yes
Row8174	Afu6g08780-T	Afu6g08780	Afu6g08780	Chr6_A_fumigatus_Af293:2081279-2082350	q1	q2	OK	23.9992	39.1352	0.705481	1.7471	0.0024	0.0227083	yes
Row3285	Afu2g17500-T	Afu2g17500	Afu2g17500	Chr2_A_fumigatus_Af293:4670128-4671406	q1	q2	OK	20.3409	33.1573	0.704946	1.7112	0.0023	0.0218297	yes
Row5226	Afu4g06170-T	Afu4g06170	Afu4g06170	Chr4_A_fumigatus_Af293:1588351-1590771	q1	q2	OK	19.7913	32.2337	0.7037	1.8813	0.0011	0.0125466	yes
Row5293	Afu4g06890-T	Afu4g06890	cyp51A	Chr4_A_fumigatus_Af293:1780883-1785331	q1	q2	OK	108.847	177.242	0.703418	1.74994	0.00255	0.0238564	yes
Row4771	Afu3g15330-T	Afu3g15330	Afu3g15330	Chr3_A_fumigatus_Af293:4031311-4031671	q1	q2	OK	258.222	420.353	0.702991	1.86144	0.0019	0.0189979	yes
Row338	Afu1g03600-T	Afu1g03600	exg1	Chr1_A_fumigatus_Af293:1039808-1041170	q1	q2	OK	22.1399	36.0345	0.702733	1.77031	0.00275	0.0250869	yes
Row9891	Afu8g05650-T	Afu8g05650	Afu8g05650	Chr8_A_fumigatus_Af293:1338438-1339085	q1	q2	OK	686.858	1116.52	0.700929	1.74437	0.00255	0.0238564	yes
Row9246	Afu7g05900-T	Afu7g05900	Afu7g05900	Chr7_A_fumigatus_Af293:1443644-1445009	q1	q2	OK	17.9274	29.1313	0.700402	1.74345	0.00305	0.0273069	yes
Row704	Afu1g07310-T	Afu1g07310	Afu1g07310	Chr1_A_fumigatus_Af293:2069320-2070639	q1	q2	OK	25.3378	41.1252	0.69873	1.76682	0.0028	0.0254417	yes
Row5559	Afu4g09550-T	Afu4g09550	Afu4g09550	Chr4_A_fumigatus_Af293:2493822-2494627	q1	q2	OK	63.963	103.746	0.697746	1.74688	0.0031	0.0276464	yes
Row9705	Afu8g02750-T	Afu8g02750	cgrA	Chr8_A_fumigatus_Af293:735348-736494	q1	q2	OK	99.8427	161.937	0.6977	1.91233	0.00165	0.0169802	yes
Row6785	Afu5g08170-T	Afu5g08170	Afu5g08170	Chr5_A_fumigatus_Af293:2069543-2070920	q1	q2	OK	131.682	213.496	0.697151	1.834	0.0013	0.0140409	yes
Row2075	Afu2g03900-T	Afu2g03900	Afu2g03900	Chr2_A_fumigatus_Af293:1036038-1038071	q1	q2	OK	77.9236	126.305	0.696782	1.84172	0.0019	0.0189979	yes
Row884	Afu1g10090-T	Afu1g10090	Afu1g10090	Chr1_A_fumigatus_Af293:2605103-2605760	q1	q2	OK	64.5658	104.631	0.696464	1.78817	0.0017	0.0173776	yes
Row414	Afu1g04440-T	Afu1g04440	Afu1g04440	Chr1_A_fumigatus_Af293:1260268-1262376	q1	q2	OK	14.9985	24.3032	0.696324	1.81594	0.00165	0.0169802	yes
Row2526	Afu2g09700-T	Afu2g09700	Afu2g09700	Chr2_A_fumigatus_Af293:2488007-2488964	q1	q2	OK	241.502	391.029	0.695239	1.76154	0.0038	0.0319305	yes
Row5963	Afu4g13770-T	Afu4g13770	Afu4g13770	Chr4_A_fumigatus_Af293:3603798-3604964	q1	q2	OK	249.672	404.121	0.694756	1.73907	0.0027	0.0249036	yes
Row138	Afu1g01600-T	Afu1g01600	Afu1g01600	Chr1_A_fumigatus_Af293:500802-502930	q1	q2	OK	33.926	54.8994	0.694397	1.82298	0.0018	0.0182571	yes
Row1226	Afu1g13410-T	Afu1g13410	Afu1g13410	Chr1_A_fumigatus_Af293:3567281-3568533	q1	q2	OK	58.619	94.7987	0.693497	1.77452	0.00195	0.019392	yes
Row1442	Afu1g15580-T	Afu1g15580	Afu1g15580	Chr1_A_fumigatus_Af293:4213975-4214794	q1	q2	OK	46.9852	75.9744	0.693309	1.69743	0.00345	0.0296979	yes
Row7334	Afu5g13830-T	Afu5g13830	Afu5g13830	Chr5_A_fumigatus_Af293:3631405-3633004	q1	q2	OK	10.4176	16.8407	0.692932	1.63532	0.0043	0.0351327	yes
Row7633	Afu6g02535-T	Afu6g02535	Afu6g02535	Chr6_A_fumigatus_Af293:479590-480238	q1	q2	OK	130.701	211.049	0.691306	1.85671	0.00125	0.0137111	yes
Row5978	Afu4g13950-T	Afu4g13950	Afu4g13950	Chr4_A_fumigatus_Af293:3641188-3641979	q1	q2	OK	24.3395	39.2327	0.68876	1.62158	0.00395	0.0329791	yes
Row7583	Afu6g02030-T	Afu6g02030	Afu6g02030	Chr6_A_fumigatus_Af293:323984-325500	q1	q2	OK	24.6838	39.7804	0.688495	1.68882	0.00405	0.0336301	yes
Row3982	Afu3g07300-T	Afu3g07300	Afu3g07300	Chr3_A_fumigatus_Af293:1829700-1834824	q1	q2	OK	6.33841	10.1981	0.686112	1.77113	0.00205	0.0200812	yes
Row7248	Afu5g12940-T	Afu5g12940	Afu5g12940	Chr5_A_fumigatus_Af293:3393896-3396049	q1	q2	OK	12.972	20.8698	0.686016	1.71456	0.0041	0.0338916	yes
Row6427	Afu5g03550-T	Afu5g03550	Afu5g03550	Chr5_A_fumigatus_Af293:955727-960662	q1	q2	OK	2.59556	4.17127	0.68444	1.57019	0.00655	0.0483023	yes
Row2813	Afu2g12780-T	Afu2g12780	Afu2g12780	Chr2_A_fumigatus_Af293:3276161-3279122	q1	q2	OK	15.0665	24.197	0.683484	1.82967	0.0014	0.0149448	yes
Row5992	Afu4g14085-T	Afu4g14085	Afu4g14085	Chr4_A_fumigatus_Af293:3684513-3685676	q1	q2	OK	92.9445	149.192	0.682731	1.85353	0.00135	0.0144616	yes
Row7548	Afu6g00680-T	Afu6g00680	Afu6g00680	Chr6_A_fumigatus_Af293:173569-174658	q1	q2	OK	34.0227	54.5848	0.682005	1.70664	0.00285	0.0258191	yes
Row1129	Afu1g12460-T	Afu1g12460	Afu1g12460	Chr1_A_fumigatus_Af293:3283331-3284642	q1	q2	OK	45.4551	72.9172	0.681816	1.83691	0.0016	0.0165774	yes
Row7677	Afu6g02950-T	Afu6g02950	Afu6g02950	Chr6_A_fumigatus_Af293:613007-614662	q1	q2	OK	27.4502	44.0269	0.681569	1.80606	0.00155	0.0162245	yes
Row7097	Afu5g11430-T	Afu5g11430	Afu5g11430	Chr5_A_fumigatus_Af293:2936554-2937984	q1	q2	OK	68.7258	110.191	0.681086	1.85129	0.00135	0.0144616	yes
Row9269	Afu7g06130-T	Afu7g06130	Afu7g06130	Chr7_A_fumigatus_Af293:1504755-1506745	q1	q2	OK	16.226	25.9938	0.679861	1.72488	0.0029	0.0261944	yes
Row6016	Afu4g14300-T	Afu4g14300	Afu4g14300	Chr4_A_fumigatus_Af293:3737558-3740042	q1	q2	OK	28.0865	44.9709	0.679117	1.84462	0.00155	0.0162245	yes
Row6023	Afu4g14400-T	Afu4g14400	Afu4g14400	Chr4_A_fumigatus_Af293:3806335-3808785	q1	q2	OK	41.0369	65.597	0.676708	1.86282	0.0014	0.0149448	yes
Row6237	Afu5g01630-T	Afu5g01630	Afu5g01630	Chr5_A_fumigatus_Af293:414815-416800	q1	q2	OK	22.3993	35.7851	0.675907	1.72653	0.0035	0.0299314	yes
Row4827	Afu4g00340-T	Afu4g00340	Afu4g00340	Chr4_A_fumigatus_Af293:91956-93351	q1	q2	OK	13.5758	21.6776	0.675168	1.62749	0.0045	0.0364416	yes
Row8597	Afu6g13140-T	Afu6g13140	Afu6g13140	Chr6_A_fumigatus_Af293:3321488-3322359	q1	q2	OK	102.54	163.337	0.671657	1.72176	0.0025	0.0235087	yes
Row3829	Afu3g05760-T	Afu3g05760	Afu3g05760	Chr3_A_fumigatus_Af293:1405025-1408247	q1	q2	OK	82.1712	130.703	0.669588	1.7208	0.00315	0.0280378	yes
Row2093	Afu2g04060-T	Afu2g04060	Afu2g04060	Chr2_A_fumigatus_Af293:1108044-1109166	q1	q2	OK	47.9244	76.206	0.669146	1.80196	0.0022	0.0211435	yes
Row4329	Afu3g10820-T	Afu3g10820	Afu3g10820	Chr3_A_fumigatus_Af293:2817529-2819497	q1	q2	OK	15.4508	24.5556	0.668373	1.70393	0.0033	0.0288129	yes
Row3293	Afu2g17600-T	Afu2g17600	pksP	Chr2_A_fumigatus_Af293:4687743-4694405	q1	q2	OK	5.61159	8.9095	0.666933	1.74899	0.00365	0.0309827	yes
Row5993	Afu4g14090-T	Afu4g14090	uge4	Chr4_A_fumigatus_Af293:3686410-3687658	q1	q2	OK	155.677	247.117	0.666636	1.78692	0.0016	0.0165774	yes
Row7534	Afu6g00550-T	Afu6g00550	Afu6g00550	Chr6_A_fumigatus_Af293:137230-138358	q1	q2	OK	30.3169	48.1234	0.666616	1.70258	0.003	0.0269382	yes
Row2574	Afu2g10220-T	Afu2g10220	Afu2g10220	Chr2_A_fumigatus_Af293:2613534-2614914	q1	q2	OK	45.0679	71.487	0.665582	1.76784	0.002	0.019718	yes
Row3105	Afu2g15660-T	Afu2g15660	Afu2g15660	Chr2_A_fumigatus_Af293:4136945-4138646	q1	q2	OK	101.643	161.149	0.664881	1.73217	0.00375	0.0316847	yes
Row4532	Afu3g12900-T	Afu3g12900	hasB	Chr3_A_fumigatus_Af293:3426137-3428128	q1	q2	OK	15.0165	23.8019	0.664526	1.64232	0.0045	0.0364416	yes
Row403	Afu1g04330-T	Afu1g04330	Afu1g04330	Chr1_A_fumigatus_Af293:1227134-1228253	q1	q2	OK	21.5882	34.2087	0.664124	1.63069	0.004	0.0333055	yes
Row8976	Afu7g02220-T	Afu7g02220	Afu7g02220	Chr7_A_fumigatus_Af293:593078-594789	q1	q2	OK	98.9299	156.466	0.661375	1.77379	0.00185	0.0185995	yes
Row271	Afu1g02970-T	Afu1g02970	Afu1g02970	Chr1_A_fumigatus_Af293:846760-849608	q1	q2	OK	17.0556	26.9218	0.658532	1.76098	0.0026	0.0242006	yes
Row4114	Afu3g08650-T	Afu3g08650	Afu3g08650	Chr3_A_fumigatus_Af293:2214641-2217724	q1	q2	OK	243.357	383.352	0.655599	1.59292	0.00515	0.0405928	yes
Row5991	Afu4g14080-T	Afu4g14080	Afu4g14080	Chr4_A_fumigatus_Af293:3682886-3684171	q1	q2	OK	57.5607	90.6729	0.655588	1.74017	0.00195	0.019392	yes
Row1104	Afu1g12210-T	Afu1g12210	Afu1g12210	Chr1_A_fumigatus_Af293:3223931-3225676	q1	q2	OK	21.2011	33.2628	0.649775	1.67619	0.0033	0.0288129	yes
Row5745	Afu4g11477-T	Afu4g11477	Afu4g11477	Chr4_A_fumigatus_Af293:3012010-3013174	q1	q2	OK	68.7854	107.887	0.64934	1.7336	0.00275	0.0250869	yes
Row1697	Afu2g00100-T	Afu2g00100	Afu2g00100	Chr2_A_fumigatus_Af293:11671-14600	q1	q2	OK	39.8964	62.563	0.649054	1.78456	0.0021	0.0203749	yes
Row1806	Afu2g01200-T	Afu2g01200	Afu2g01200	Chr2_A_fumigatus_Af293:280616-283934	q1	q2	OK	92.8895	145.531	0.647737	1.67055	0.00285	0.0258191	yes
Row4452	Afu3g12100-T	Afu3g12100	Afu3g12100	Chr3_A_fumigatus_Af293:3178111-3181079	q1	q2	OK	242.762	379.929	0.646187	1.58379	0.006	0.0456808	yes
Row4701	Afu3g14600-T	Afu3g14600	Afu3g14600	Chr3_A_fumigatus_Af293:3870190-3872218	q1	q2	OK	17.6912	27.6691	0.645241	1.69664	0.00225	0.0214441	yes
Row9603	Afu8g01730-T	Afu8g01730	Afu8g01730	Chr8_A_fumigatus_Af293:452523-455300	q1	q2	OK	30.037	46.9765	0.645198	1.72377	0.0034	0.0293779	yes
Row4708	Afu3g14665-T	Afu3g14665	Afu3g14665	Chr3_A_fumigatus_Af293:3889702-3890168	q1	q2	OK	606.712	948.522	0.644668	1.74143	0.0031	0.0276464	yes
Row5943	Afu4g13580-T	Afu4g13580	Afu4g13580	Chr4_A_fumigatus_Af293:3550777-3553177	q1	q2	OK	36.4948	56.9954	0.643155	1.76102	0.00205	0.0200812	yes
Row6675	Afu5g07000-T	Afu5g07000	Afu5g07000	Chr5_A_fumigatus_Af293:1735021-1736346	q1	q2	OK	86.7929	135.428	0.64188	1.75638	0.00255	0.0238564	yes
Row4470	Afu3g12270-T	Afu3g12270	Afu3g12270	Chr3_A_fumigatus_Af293:3237220-3238007	q1	q2	OK	517.496	806.87	0.640788	1.62834	0.00645	0.0477571	yes
Row479	Afu1g05060-T	Afu1g05060	Afu1g05060	Chr1_A_fumigatus_Af293:1450480-1451784	q1	q2	OK	106.82	166.387	0.63936	1.70889	0.00345	0.0296979	yes
Row291	Afu1g03150-T	Afu1g03150	erg24	Chr1_A_fumigatus_Af293:905492-907651	q1	q2	OK	89.4215	139.279	0.639282	1.69939	0.0032	0.0283177	yes
Row8796	Afu7g00380-T	Afu7g00380	Afu7g00380	Chr7_A_fumigatus_Af293:106304-107526	q1	q2	OK	143.27	223.054	0.638659	1.63206	0.00495	0.0392869	yes
Row6219	Afu5g01450-T	Afu5g01450	Afu5g01450	Chr5_A_fumigatus_Af293:377839-379168	q1	q2	OK	23.8978	37.2037	0.638566	1.60541	0.00495	0.0392869	yes
Row3465	Afu3g01090-T	Afu3g01090	Afu3g01090	Chr3_A_fumigatus_Af293:253706-254777	q1	q2	OK	33.0567	51.4225	0.637455	1.62962	0.00495	0.0392869	yes
Row5619	Afu4g10190-T	Afu4g10190	Afu4g10190	Chr4_A_fumigatus_Af293:2658615-2659755	q1	q2	OK	44.2763	68.7797	0.635449	1.68071	0.00335	0.029166	yes
Row3407	Afu3g00520-T	Afu3g00520	Afu3g00520	Chr3_A_fumigatus_Af293:113360-114617	q1	q2	OK	37.9514	58.9143	0.634466	1.68844	0.0035	0.0299314	yes
Row4907	Afu4g01120-T	Afu4g01120	Afu4g01120	Chr4_A_fumigatus_Af293:301994-302852	q1	q2	OK	38.0485	58.9171	0.630847	1.56384	0.0058	0.0445656	yes
Row1284	Afu1g13970-T	Afu1g13970	Afu1g13970	Chr1_A_fumigatus_Af293:3734490-3736716	q1	q2	OK	24.0864	37.2913	0.630616	1.71468	0.00275	0.0250869	yes
Row7964	Afu6g06640-T	Afu6g06640	Afu6g06640	Chr6_A_fumigatus_Af293:1441719-1443915	q1	q2	OK	27.0075	41.8117	0.630549	1.62543	0.00485	0.0386944	yes
Row4555	Afu3g13140-T	Afu3g13140	Afu3g13140	Chr3_A_fumigatus_Af293:3487769-3488875	q1	q2	OK	90.5683	139.943	0.62776	1.67963	0.0044	0.0358219	yes
Row5423	Afu4g08170-T	Afu4g08170	uga2	Chr4_A_fumigatus_Af293:2121054-2122819	q1	q2	OK	179.305	276.919	0.627049	1.62459	0.0054	0.0421642	yes
Row8322	Afu6g10280-T	Afu6g10280	Afu6g10280	Chr6_A_fumigatus_Af293:2542965-2544296	q1	q2	OK	56.865	87.803	0.626729	1.69785	0.00325	0.0285944	yes
Row5230	Afu4g06210-T	Afu4g06210	Afu4g06210	Chr4_A_fumigatus_Af293:1601763-1603146	q1	q2	OK	26.5889	40.9744	0.6239	1.61324	0.00465	0.0373263	yes
Row425	Afu1g04540-T	Afu1g04540	Afu1g04540	Chr1_A_fumigatus_Af293:1284031-1285205	q1	q2	OK	423.467	651.892	0.622384	1.57561	0.00575	0.0442929	yes
Row3193	Afu2g16530-T	Afu2g16530	Afu2g16530	Chr2_A_fumigatus_Af293:4415141-4416721	q1	q2	OK	132.213	203.472	0.621964	1.64947	0.0041	0.0338916	yes
Row9684	Afu8g02530-T	Afu8g02530	Afu8g02530	Chr8_A_fumigatus_Af293:674423-676112	q1	q2	OK	28.029	43.1003	0.620777	1.64086	0.00485	0.0386944	yes
Row7871	Afu6g04820-T	Afu6g04820	pabA	Chr6_A_fumigatus_Af293:1127147-1129622	q1	q2	OK	26.8221	41.2262	0.620137	1.69316	0.0034	0.0293779	yes
Row564	Afu1g05870-T	Afu1g05870	Afu1g05870	Chr1_A_fumigatus_Af293:1696087-1697491	q1	q2	OK	32.1539	49.3897	0.619217	1.59953	0.00525	0.0412745	yes
Row3000	Afu2g14620-T	Afu2g14620	Afu2g14620	Chr2_A_fumigatus_Af293:3829198-3830172	q1	q2	OK	164.075	251.985	0.618978	1.55409	0.00615	0.0464751	yes
Row7665	Afu6g02830-T	Afu6g02830	Afu6g02830	Chr6_A_fumigatus_Af293:575598-576182	q1	q2	OK	403.856	620.044	0.61853	1.63779	0.006	0.0456808	yes
Row1759	Afu2g00730-T	Afu2g00730	Afu2g00730	Chr2_A_fumigatus_Af293:162959-164147	q1	q2	OK	23.0846	35.2768	0.611789	1.54293	0.00645	0.0477571	yes
Row4162	Afu3g09160-T	Afu3g09160	Afu3g09160	Chr3_A_fumigatus_Af293:2328294-2330669	q1	q2	OK	14.5342	22.2019	0.611236	1.59518	0.0062	0.0466222	yes
Row10013	Afu8g06870-T	Afu8g06870	Afu8g06870	Chr8_A_fumigatus_Af293:1684051-1686509	q1	q2	OK	12.7351	19.3909	0.606574	1.54724	0.0065	0.0479722	yes
Row3441	Afu3g00840-T	Afu3g00840	Afu3g00840	Chr3_A_fumigatus_Af293:191940-193601	q1	q2	OK	70.4017	107.113	0.605454	1.62764	0.0042	0.0345003	yes
Row2238	Afu2g05590-T	Afu2g05590	Afu2g05590	Chr2_A_fumigatus_Af293:1555348-1556329	q1	q2	OK	52.3688	79.5743	0.603595	1.56951	0.00625	0.0469211	yes
Row9268	Afu7g06120-T	Afu7g06120	Afu7g06120	Chr7_A_fumigatus_Af293:1502811-1504679	q1	q2	OK	42.6674	64.7641	0.602061	1.65097	0.00485	0.0386944	yes
Row2536	Afu2g09810-T	Afu2g09810	Afu2g09810	Chr2_A_fumigatus_Af293:2507868-2509863	q1	q2	OK	25.2094	38.2601	0.60188	1.59185	0.00635	0.0473613	yes
Row6178	Afu5g01030-T	Afu5g01030	Afu5g01030	Chr5_A_fumigatus_Af293:266293-270326	q1	q2	OK	31.7202	47.9947	0.597474	1.61529	0.005	0.0396151	yes
Row1605	Afu1g17170-T	Afu1g17170	Afu1g17170	Chr1_A_fumigatus_Af293:4680906-4682195	q1	q2	OK	55.2101	83.4063	0.595223	1.58295	0.00645	0.0477571	yes
Row475	Afu1g05020-T	Afu1g05020	Afu1g05020	Chr1_A_fumigatus_Af293:1437262-1441829	q1	q2	OK	13.8658	20.9264	0.593794	1.62053	0.0044	0.0358219	yes
Row9065	Afu7g04120-T	Afu7g04120	Afu7g04120	Chr7_A_fumigatus_Af293:930005-931082	q1	q2	OK	76.8063	115.836	0.592791	1.611	0.00595	0.0454512	yes
Row4323	Afu3g10760-T	Afu3g10760	Afu3g10760	Chr3_A_fumigatus_Af293:2797133-2799677	q1	q2	OK	59.5402	89.6576	0.590563	1.61088	0.00475	0.0380291	yes
Row8894	Afu7g01410-T	Afu7g01410	Afu7g01410	Chr7_A_fumigatus_Af293:365882-367893	q1	q2	OK	50.8543	76.3478	0.586216	1.59614	0.00575	0.0442929	yes
Row3298	Afu2g17650-T	Afu2g17650	Afu2g17650	Chr2_A_fumigatus_Af293:4707263-4709389	q1	q2	OK	37.6634	56.251	0.578716	1.5851	0.0065	0.0479722	yes
Row9641	Afu8g02120-T	Afu8g02120	Afu8g02120	Chr8_A_fumigatus_Af293:547348-548171	q1	q2	OK	127.544	190.025	0.575196	1.58155	0.0046	0.0370549	yes
Row4974	Afu4g02790-T	Afu4g02790	Afu4g02790	Chr4_A_fumigatus_Af293:773504-775212	q1	q2	OK	70.3037	103.639	0.559893	1.53942	0.00635	0.0473613	yes
