# Supplementary material for: Differentially Regulated Transcription Factors and ABC Transporters in a Mitochondrial Dynamics Mutant Can Alter Azole Susceptibility of Aspergillus fumigatus
Source: Front Microbiol. 2020 May 26;11:1017. doi: 10.3389/fmicb.2020.01017 (PMC7264269; doi:10.3389/fmicb.2020.01017)
Supplement: Supplementary file 1 [file Data_Sheet_1.ZIP › Supplementary table 3. Significantly downregulated genes.xlsx]

## Sheet: Title
Differentially regulated transcription factors and ABC transporters in a mitochondrial dynamics mutant can alter azole susceptibility of Aspergillus fumigatus.
Laura Sturm 1, Bernadette Geißel 1, Johannes Wagener 1,2,3*
1 Max von Pettenkofer-Institut für Hygiene und Medizinische Mikrobiologie, Medizinische Fakultät, LMU München, 80336 Munich, Germany
2 Institut für Hygiene und Mikrobiologie, Julius-Maximilians-Universität Würzburg, 97080 Würzburg, Germany
3 National Reference Center for Invasive Fungal Infections (NRZMyk).
* Correspondence: Johannes Wagener, j.wagener@hygiene.uni-wuerzburg.de
Supplementary table 3. Significantly downregulated genes.

## Sheet: Tabelle1
row ID	test_id	gene_id	gene	locus	sample_1	sample_2	status	value_1	value_2	log2(fold_change)	test_stat	p_value	q_value	significant
Row133	Afu8g02840-T	Afu8g02840	Afu8g02840	Chr8_A_fumigatus_Af293:768592-771614	q1	q2	OK	56.2177	0.797561	-6.13929	-12.6317	5e-05	0.00101993	yes
Row174	Afu2g00540-T	Afu2g00540	Afu2g00540	Chr2_A_fumigatus_Af293:118226-119340	q1	q2	OK	10.4459	0.387006	-4.75443	-6.76704	5e-05	0.00101993	yes
Row178	Afu6g09680-T	Afu6g09680	gliM	Chr6_A_fumigatus_Af293:2361662-2363014	q1	q2	OK	1.04497	0.0534273	-4.28975	-3.61148	0.0013	0.0140409	yes
Row187	Afu7g06810-T	Afu7g06810	Afu7g06810	Chr7_A_fumigatus_Af293:1656771-1658865	q1	q2	OK	81.0732	6.91527	-3.55137	-8.46023	5e-05	0.00101993	yes
Row196	Afu6g09690-T	Afu6g09690	gliG	Chr6_A_fumigatus_Af293:2363384-2364337	q1	q2	OK	1.4978	0.129284	-3.53423	-3.20259	0.0007	0.00875861	yes
Row217	Afu6g09720-T	Afu6g09720	gliN	Chr6_A_fumigatus_Af293:2367947-2368912	q1	q2	OK	3.54403	0.322195	-3.45938	-4.21274	5e-05	0.00101993	yes
Row222	Afu7g06800-T	Afu7g06800	Afu7g06800	Chr7_A_fumigatus_Af293:1653636-1655732	q1	q2	OK	3.94564	0.37189	-3.40731	-5.37301	5e-05	0.00101993	yes
Row234	Afu6g09745-T	Afu6g09745	Afu6g09745	Chr6_A_fumigatus_Af293:2372633-2373250	q1	q2	OK	5.5566	0.583568	-3.25123	-3.86303	5e-05	0.00101993	yes
Row235	Afu8g00550-T	Afu8g00550	Afu8g00550	Chr8_A_fumigatus_Af293:129557-130624	q1	q2	OK	15.5182	1.99697	-2.95808	-5.2181	5e-05	0.00101993	yes
Row238	Afu8g00520-T	Afu8g00520	fma-TC	Chr8_A_fumigatus_Af293:113097-114669	q1	q2	OK	2.31784	0.322235	-2.8466	-3.84178	5e-05	0.00101993	yes
Row243	Afu3g02300-T	Afu3g02300	Afu3g02300	Chr3_A_fumigatus_Af293:573837-575293	q1	q2	OK	1.64839	0.264167	-2.64153	-3.43752	5e-05	0.00101993	yes
Row287	Afu8g00580-T	Afu8g00580	elfB	Chr8_A_fumigatus_Af293:134422-135764	q1	q2	OK	3.90936	0.642349	-2.6055	-3.93701	5e-05	0.00101993	yes
Row307	Afu8g00490-T	Afu8g00490	Afu8g00490	Chr8_A_fumigatus_Af293:105037-107934	q1	q2	OK	0.364149	0.0640487	-2.50729	-2.87586	5e-05	0.00101993	yes
Row308	Afu8g00510-T	Afu8g00510	Afu8g00510	Chr8_A_fumigatus_Af293:110812-112652	q1	q2	OK	3.66704	0.647155	-2.50243	-4.07351	5e-05	0.00101993	yes
Row316	Afu8g00400-T	Afu8g00400	Afu8g00400	Chr8_A_fumigatus_Af293:89382-89870	q1	q2	OK	11.3045	2.11374	-2.41903	-3.43742	5e-05	0.00101993	yes
Row372	Afu3g01150-T	Afu3g01150	Afu3g01150	Chr3_A_fumigatus_Af293:268150-269281	q1	q2	OK	59.4551	11.2158	-2.40627	-5.26649	5e-05	0.00101993	yes
Row376	Afu8g02620-T	Afu8g02620	Afu8g02620	Chr8_A_fumigatus_Af293:693023-695141	q1	q2	OK	590.587	113.987	-2.37329	-5.94608	5e-05	0.00101993	yes
Row384	Afu6g09710-T	Afu6g09710	gliA	Chr6_A_fumigatus_Af293:2365784-2367679	q1	q2	OK	5.43707	1.05554	-2.36485	-4.12977	5e-05	0.00101993	yes
Row389	Afu8g00570-T	Afu8g00570	Afu8g00570	Chr8_A_fumigatus_Af293:132802-134016	q1	q2	OK	2.38073	0.464442	-2.35783	-3.21286	5e-05	0.00101993	yes
Row393	Afu4g09580-T	Afu4g09580	aspf2	Chr4_A_fumigatus_Af293:2497527-2498736	q1	q2	OK	1872.66	369.351	-2.34203	-5.65228	5e-05	0.00101993	yes
Row402	Afu4g00510-T	Afu4g00510	Afu4g00510	Chr4_A_fumigatus_Af293:133476-135102	q1	q2	OK	0.495353	0.0993288	-2.31817	-2.26164	0.0031	0.0276464	yes
Row407	Afu3g02175-T	Afu3g02175	Afu3g02175	Chr3_A_fumigatus_Af293:539780-541006	q1	q2	OK	4.16215	0.875317	-2.24945	-3.51234	5e-05	0.00101993	yes
Row413	Afu8g00390-T	Afu8g00390	Afu8g00390	Chr8_A_fumigatus_Af293:88491-89296	q1	q2	OK	8.24526	1.7879	-2.2053	-3.55295	5e-05	0.00101993	yes
Row424	Afu3g03930-T	Afu3g03930	Afu3g03930	Chr3_A_fumigatus_Af293:1122773-1124824	q1	q2	OK	3.88163	0.846011	-2.19791	-3.56827	5e-05	0.00101993	yes
Row438	Afu7g04960-T	Afu7g04960	Afu7g04960	Chr7_A_fumigatus_Af293:1167147-1168834	q1	q2	OK	5.01435	1.16077	-2.11098	-3.31426	5e-05	0.00101993	yes
Row456	Afu3g02190-T	Afu3g02190	Afu3g02190	Chr3_A_fumigatus_Af293:542725-544030	q1	q2	OK	0.376313	0.0902787	-2.05948	-1.99825	0.0051	0.040268	yes
Row468	Afu1g01550-T	Afu1g01550	zrfA	Chr1_A_fumigatus_Af293:489005-491838	q1	q2	OK	28.772	7.04508	-2.02998	-5.05076	5e-05	0.00101993	yes
Row481	Afu3g12300-T	Afu3g12300	Afu3g12300	Chr3_A_fumigatus_Af293:3240188-3243283	q1	q2	OK	436.679	113.272	-1.94678	-3.58376	5e-05	0.00101993	yes
Row482	Afu8g00430-T	Afu8g00430	Afu8g00430	Chr8_A_fumigatus_Af293:95276-95807	q1	q2	OK	9.95181	2.6162	-1.92749	-2.91807	5e-05	0.00101993	yes
Row485	Afu3g07140-T	Afu3g07140	fluG	Chr3_A_fumigatus_Af293:1791142-1794521	q1	q2	OK	91.1843	24.5287	-1.89432	-3.90173	5e-05	0.00101993	yes
Row489	Afu8g00560-T	Afu8g00560	Afu8g00560	Chr8_A_fumigatus_Af293:130834-132714	q1	q2	OK	2.26604	0.638876	-1.82657	-2.94224	5e-05	0.00101993	yes
Row494	Afu2g00530-T	Afu2g00530	Afu2g00530	Chr2_A_fumigatus_Af293:116068-117163	q1	q2	OK	1.12777	0.321373	-1.81115	-2.1383	0.0007	0.00875861	yes
Row497	Afu1g14700-T	Afu1g14700	Afu1g14700	Chr1_A_fumigatus_Af293:3933867-3935656	q1	q2	OK	67.3383	19.1981	-1.81046	-4.69446	5e-05	0.00101993	yes
Row504	Afu3g13320-T	Afu3g13320	rps0	Chr3_A_fumigatus_Af293:3533534-3534743	q1	q2	OK	639.551	183.503	-1.80126	-4.36415	5e-05	0.00101993	yes
Row507	Afu5g14290-T	Afu5g14290	Afu5g14290	Chr5_A_fumigatus_Af293:3720487-3723757	q1	q2	OK	5.75962	1.6817	-1.77606	-3.66798	5e-05	0.00101993	yes
Row513	Afu1g03290-T	Afu1g03290	Afu1g03290	Chr1_A_fumigatus_Af293:954897-955270	q1	q2	OK	2.61855	0.78422	-1.73944	-1.78448	0.00665	0.0489609	yes
Row514	Afu5g00680-T	Afu5g00680	Afu5g00680	Chr5_A_fumigatus_Af293:193873-195164	q1	q2	OK	11.5186	3.45132	-1.73874	-3.18952	5e-05	0.00101993	yes
Row523	Afu2g02150-T	Afu2g02150	S10a	Chr2_A_fumigatus_Af293:536723-537226	q1	q2	OK	2388.25	718.296	-1.7333	-4.35926	5e-05	0.00101993	yes
Row529	Afu8g00530-T	Afu8g00530	Afu8g00530	Chr8_A_fumigatus_Af293:114936-116800	q1	q2	OK	3.07012	0.933595	-1.71743	-2.91615	5e-05	0.00101993	yes
Row537	Afu1g05090-T	Afu1g05090	Afu1g05090	Chr1_A_fumigatus_Af293:1454059-1455134	q1	q2	OK	817.306	249.363	-1.71263	-2.17245	0.00035	0.00505623	yes
Row576	Afu1g15300-T	Afu1g15300	Afu1g15300	Chr1_A_fumigatus_Af293:4124094-4127115	q1	q2	OK	29.2839	8.93909	-1.71191	-3.65034	5e-05	0.00101993	yes
Row596	Afu4g09560-T	Afu4g09560	zrfC	Chr4_A_fumigatus_Af293:2494976-2496693	q1	q2	OK	562.793	172.584	-1.7053	-4.29849	5e-05	0.00101993	yes
Row599	Afu3g07400-T	Afu3g07400	Afu3g07400	Chr3_A_fumigatus_Af293:1858626-1861254	q1	q2	OK	0.500351	0.155147	-1.6893	-1.78569	0.0032	0.0283177	yes
Row600	Afu2g09200-T	Afu2g09200	Afu2g09200	Chr2_A_fumigatus_Af293:2358209-2359012	q1	q2	OK	1044.42	328.773	-1.66753	-4.08934	5e-05	0.00101993	yes
Row606	Afu5g00550-T	Afu5g00550	Afu5g00550	Chr5_A_fumigatus_Af293:157166-158726	q1	q2	OK	2.46519	0.782803	-1.65497	-2.77754	5e-05	0.00101993	yes
Row611	Afu6g00260-T	Afu6g00260	Afu6g00260	Chr6_A_fumigatus_Af293:77545-78754	q1	q2	OK	2.47861	0.791697	-1.64651	-2.50802	5e-05	0.00101993	yes
Row653	Afu1g03390-T	Afu1g03390	Afu1g03390	Chr1_A_fumigatus_Af293:987081-988509	q1	q2	OK	681.487	218.668	-1.63994	-4.00755	5e-05	0.00101993	yes
Row655	Afu8g00500-T	Afu8g00500	Afu8g00500	Chr8_A_fumigatus_Af293:108296-110585	q1	q2	OK	1.3446	0.434147	-1.63092	-2.46148	5e-05	0.00101993	yes
Row659	Afu1g05080-T	Afu1g05080	Afu1g05080	Chr1_A_fumigatus_Af293:1454059-1455134	q1	q2	OK	624.842	205.494	-1.60439	-3.17231	5e-05	0.00101993	yes
Row663	Afu4g14670-T	Afu4g14670	Afu4g14670	Chr4_A_fumigatus_Af293:3868130-3870438	q1	q2	OK	5.86308	1.92946	-1.60346	-3.06793	5e-05	0.00101993	yes
Row664	Afu1g15020-T	Afu1g15020	Afu1g15020	Chr1_A_fumigatus_Af293:4039172-4040722	q1	q2	OK	1192.49	400.313	-1.57478	-3.68542	5e-05	0.00101993	yes
Row682	Afu1g10510-T	Afu1g10510	Afu1g10510	Chr1_A_fumigatus_Af293:2736182-2737182	q1	q2	OK	1069.74	363.218	-1.55835	-3.92607	5e-05	0.00101993	yes
Row689	Afu1g04660-T	Afu1g04660	Afu1g04660	Chr1_A_fumigatus_Af293:1317112-1319111	q1	q2	OK	745.903	253.709	-1.55582	-3.67938	5e-05	0.00101993	yes
Row702	Afu2g00450-T	Afu2g00450	Afu2g00450	Chr2_A_fumigatus_Af293:96351-99652	q1	q2	OK	18.3087	6.23693	-1.55362	-3.85059	5e-05	0.00101993	yes
Row715	Afu1g15290-T	Afu1g15290	Afu1g15290	Chr1_A_fumigatus_Af293:4119093-4121388	q1	q2	OK	11.5614	3.95345	-1.54814	-3.09628	5e-05	0.00101993	yes
Row721	Afu8g01370-T	Afu8g01370	Afu8g01370	Chr8_A_fumigatus_Af293:340261-341223	q1	q2	OK	20.1179	6.88198	-1.54759	-3.0355	5e-05	0.00101993	yes
Row735	Afu1g05340-T	Afu1g05340	Afu1g05340	Chr1_A_fumigatus_Af293:1537486-1538453	q1	q2	OK	859.7	294.973	-1.54325	-3.92251	5e-05	0.00101993	yes
Row771	Afu6g04750-T	Afu6g04750	Afu6g04750	Chr6_A_fumigatus_Af293:1115795-1118509	q1	q2	OK	110.005	37.8068	-1.54086	-3.78458	5e-05	0.00101993	yes
Row783	Afu8g00740-T	Afu8g00740	Afu8g00740	Chr8_A_fumigatus_Af293:173760-175545	q1	q2	OK	2.63188	0.905365	-1.53952	-2.69193	5e-05	0.00101993	yes
Row793	Afu8g00380-T	Afu8g00380	fma-AT	Chr8_A_fumigatus_Af293:87369-88295	q1	q2	OK	1.93759	0.66785	-1.53667	-2.05064	0.00055	0.00731125	yes
Row794	Afu2g09860-T	Afu2g09860	Afu2g09860	Chr2_A_fumigatus_Af293:2520578-2523170	q1	q2	OK	8.02258	2.77164	-1.53332	-3.1835	5e-05	0.00101993	yes
Row805	Afu7g01460-T	Afu7g01460	Afu7g01460	Chr7_A_fumigatus_Af293:378739-380901	q1	q2	OK	698.948	242.292	-1.52844	-3.58215	5e-05	0.00101993	yes
Row806	Afu4g03880-T	Afu4g03880	Afu4g03880	Chr4_A_fumigatus_Af293:1090669-1092542	q1	q2	OK	1111.52	386.758	-1.52303	-3.5862	5e-05	0.00101993	yes
Row813	Afu7g06200-T	Afu7g06200	Afu7g06200	Chr7_A_fumigatus_Af293:1517765-1519473	q1	q2	OK	0.571313	0.199085	-1.5209	-1.81215	0.0032	0.0283177	yes
Row817	Afu1g15730-T	Afu1g15730	Afu1g15730	Chr1_A_fumigatus_Af293:4253970-4255209	q1	q2	OK	1376.39	480.466	-1.51839	-3.68952	5e-05	0.00101993	yes
Row829	Afu5g06360-T	Afu5g06360	Afu5g06360	Chr5_A_fumigatus_Af293:1530675-1531695	q1	q2	OK	2316.44	809.479	-1.51685	-3.57667	5e-05	0.00101993	yes
Row831	Afu4g07845-T	Afu4g07845	Afu4g07845	Chr4_A_fumigatus_Af293:2048793-2049975	q1	q2	OK	534.792	188.82	-1.50197	-3.73014	5e-05	0.00101993	yes
Row855	Afu7g05490-T	Afu7g05490	Afu7g05490	Chr7_A_fumigatus_Af293:1326514-1326733	q1	q2	OK	3030.19	1081.24	-1.48672	-3.67036	5e-05	0.00101993	yes
Row863	Afu2g04130-T	Afu2g04130	Afu2g04130	Chr2_A_fumigatus_Af293:1131701-1132740	q1	q2	OK	1858.37	664.858	-1.48292	-3.58269	5e-05	0.00101993	yes
Row875	Afu1g04530-T	Afu1g04530	Afu1g04530	Chr1_A_fumigatus_Af293:1282635-1283216	q1	q2	OK	1806.66	649.607	-1.47568	-3.66189	5e-05	0.00101993	yes
Row878	Afu1g09440-T	Afu1g09440	rps23	Chr1_A_fumigatus_Af293:2441555-2442180	q1	q2	OK	2299.33	827.291	-1.47475	-3.69219	5e-05	0.00101993	yes
Row879	Afu4g10800-T	Afu4g10800	Afu4g10800	Chr4_A_fumigatus_Af293:2822223-2823590	q1	q2	OK	1491.69	538.198	-1.47074	-3.51827	5e-05	0.00101993	yes
Row883	Afu1g15910-T	Afu1g15910	Afu1g15910	Chr1_A_fumigatus_Af293:4311874-4315179	q1	q2	OK	1.37672	0.496952	-1.47006	-2.38777	5e-05	0.00101993	yes
Row906	Afu2g03040-T	Afu2g03040	Afu2g03040	Chr2_A_fumigatus_Af293:787406-788437	q1	q2	OK	1150.92	416.379	-1.46682	-3.618	5e-05	0.00101993	yes
Row916	Afu6g12990-T	Afu6g12990	Afu6g12990	Chr6_A_fumigatus_Af293:3279114-3280591	q1	q2	OK	996.873	361.326	-1.46411	-3.51489	5e-05	0.00101993	yes
Row917	Afu1g17250-T	Afu1g17250	rodB	Chr1_A_fumigatus_Af293:4715171-4716444	q1	q2	OK	770.524	279.669	-1.46212	-3.00535	5e-05	0.00101993	yes
Row922	Afu2g16370-T	Afu2g16370	Afu2g16370	Chr2_A_fumigatus_Af293:4342696-4343499	q1	q2	OK	2740.54	996.729	-1.45919	-3.5677	5e-05	0.00101993	yes
Row929	Afu2g10300-T	Afu2g10300	Afu2g10300	Chr2_A_fumigatus_Af293:2636569-2637526	q1	q2	OK	1467.41	533.701	-1.45917	-3.53594	5e-05	0.00101993	yes
Row933	Afu2g00770-T	Afu2g00770	Afu2g00770	Chr2_A_fumigatus_Af293:169930-172308	q1	q2	OK	24.5431	8.92843	-1.45884	-3.5978	5e-05	0.00101993	yes
Row954	Afu4g13170-T	Afu4g13170	cpcB	Chr4_A_fumigatus_Af293:3448363-3450035	q1	q2	OK	1078.95	393.51	-1.45516	-3.40513	5e-05	0.00101993	yes
Row977	Afu2g09430-T	Afu2g09430	Afu2g09430	Chr2_A_fumigatus_Af293:2410017-2410640	q1	q2	OK	51.349	18.8197	-1.44809	-2.47557	5e-05	0.00101993	yes
Row991	Afu6g11310-T	Afu6g11310	Afu6g11310	Chr6_A_fumigatus_Af293:2800854-2808760	q1	q2	OK	52.9384	19.4503	-1.44452	-3.64792	5e-05	0.00101993	yes
Row992	Afu8g00480-T	Afu8g00480	Afu8g00480	Chr8_A_fumigatus_Af293:103591-104850	q1	q2	OK	5.08108	1.88155	-1.43321	-2.47052	5e-05	0.00101993	yes
Row995	Afu4g07730-T	Afu4g07730	Afu4g07730	Chr4_A_fumigatus_Af293:2022958-2023719	q1	q2	OK	2100.4	778.14	-1.43256	-3.50064	5e-05	0.00101993	yes
Row1017	Afu6g12660-T	Afu6g12660	Afu6g12660	Chr6_A_fumigatus_Af293:3198812-3199723	q1	q2	OK	1707.36	632.565	-1.43248	-3.50686	5e-05	0.00101993	yes
Row1034	Afu4g00750-T	Afu4g00750	Afu4g00750	Chr4_A_fumigatus_Af293:201852-202864	q1	q2	OK	52.3823	19.5136	-1.4246	-2.86078	5e-05	0.00101993	yes
Row1036	Afu3g06760-T	Afu3g06760	Afu3g06760	Chr3_A_fumigatus_Af293:1677799-1678699	q1	q2	OK	1109.41	413.643	-1.42333	-3.65629	5e-05	0.00101993	yes
Row1051	Afu1g14410-T	Afu1g14410	rpl17	Chr1_A_fumigatus_Af293:3851697-3852806	q1	q2	OK	892.403	333.151	-1.42152	-3.48462	5e-05	0.00101993	yes
Row1075	Afu8g00220-T	Afu8g00220	ftmE	Chr8_A_fumigatus_Af293:35214-36795	q1	q2	OK	20.1413	7.53356	-1.41875	-2.9901	5e-05	0.00101993	yes
Row1076	Afu6g03830-T	Afu6g03830	Afu6g03830	Chr6_A_fumigatus_Af293:841755-842871	q1	q2	OK	1014.08	380.269	-1.41509	-3.48535	5e-05	0.00101993	yes
Row1078	Afu7g02140-T	Afu7g02140	Afu7g02140	Chr7_A_fumigatus_Af293:573446-574975	q1	q2	OK	853.11	320.26	-1.41349	-3.4047	5e-05	0.00101993	yes
Row1080	Afu8g00230-T	Afu8g00230	ftmF	Chr8_A_fumigatus_Af293:37405-39076	q1	q2	OK	70.5272	26.5172	-1.41125	-3.1883	5e-05	0.00101993	yes
Row1142	Afu4g08420-T	Afu4g08420	Afu4g08420	Chr4_A_fumigatus_Af293:2177180-2178179	q1	q2	OK	6.61137	2.4862	-1.41101	-2.34071	5e-05	0.00101993	yes
Row1173	Afu2g17900-T	Afu2g17900	Afu2g17900	Chr2_A_fumigatus_Af293:4757832-4758863	q1	q2	OK	3.32806	1.25686	-1.40486	-2.25858	5e-05	0.00101993	yes
Row1177	Afu4g13050-T	Afu4g13050	Afu4g13050	Chr4_A_fumigatus_Af293:3417987-3419588	q1	q2	OK	148.536	56.1024	-1.40468	-3.49891	5e-05	0.00101993	yes
Row1191	Afu1g11710-T	Afu1g11710	Afu1g11710	Chr1_A_fumigatus_Af293:3079980-3080890	q1	q2	OK	1589.17	600.276	-1.40458	-3.38332	5e-05	0.00101993	yes
Row1205	Afu8g07050-T	Afu8g07050	Afu8g07050	Chr8_A_fumigatus_Af293:1726863-1728084	q1	q2	OK	34.0099	12.8542	-1.40372	-3.09024	5e-05	0.00101993	yes
Row1242	Afu2g02330-T	Afu2g02330	Afu2g02330	Chr2_A_fumigatus_Af293:586067-586256	q1	q2	OK	89.661	33.9395	-1.40152	-2.12161	0.00055	0.00731125	yes
Row1267	Afu7g05290-T	Afu7g05290	Afu7g05290	Chr7_A_fumigatus_Af293:1256031-1257278	q1	q2	OK	1061.55	401.838	-1.40148	-3.4679	5e-05	0.00101993	yes
Row1275	Afu3g11260-T	Afu3g11260	Afu3g11260	Chr3_A_fumigatus_Af293:2950888-2951715	q1	q2	OK	1179.35	446.696	-1.40063	-3.44	5e-05	0.00101993	yes
Row1277	Afu4g06810-T	Afu4g06810	Afu4g06810	Chr4_A_fumigatus_Af293:1761635-1761791	q1	q2	OK	749.119	285.99	-1.38923	-2.63013	5e-05	0.00101993	yes
Row1298	Afu1g03110-T	Afu1g03110	Afu1g03110	Chr1_A_fumigatus_Af293:896543-897574	q1	q2	OK	463.685	177.249	-1.38737	-3.55028	5e-05	0.00101993	yes
Row1299	Afu6g13250-T	Afu6g13250	Afu6g13250	Chr6_A_fumigatus_Af293:3354552-3355891	q1	q2	OK	832.912	318.591	-1.38646	-3.46799	5e-05	0.00101993	yes
Row1305	Afu2g12790-T	Afu2g12790	Afu2g12790	Chr2_A_fumigatus_Af293:3279230-3281288	q1	q2	OK	2.02389	0.775428	-1.38407	-2.15274	0.00015	0.00255362	yes
Row1309	Afu2g10500-T	Afu2g10500	Afu2g10500	Chr2_A_fumigatus_Af293:2686274-2687792	q1	q2	OK	1002.38	384.537	-1.38223	-3.30225	5e-05	0.00101993	yes
Row1321	Afu1g05990-T	Afu1g05990	Afu1g05990	Chr1_A_fumigatus_Af293:1727903-1728875	q1	q2	OK	1696.99	652.369	-1.37922	-3.37433	5e-05	0.00101993	yes
Row1327	Afu1g05500-T	Afu1g05500	Afu1g05500	Chr1_A_fumigatus_Af293:1572835-1573616	q1	q2	OK	1196.76	460.128	-1.37903	-3.36526	5e-05	0.00101993	yes
Row1350	Afu2g10100-T	Afu2g10100	aspf8	Chr2_A_fumigatus_Af293:2584594-2585778	q1	q2	OK	1333.79	513.827	-1.37618	-3.19329	5e-05	0.00101993	yes
Row1356	Afu3g06970-T	Afu3g06970	Afu3g06970	Chr3_A_fumigatus_Af293:1743101-1744103	q1	q2	OK	1767.02	681.192	-1.37519	-3.29032	5e-05	0.00101993	yes
Row1386	Afu1g06340-T	Afu1g06340	Afu1g06340	Chr1_A_fumigatus_Af293:1821568-1823081	q1	q2	OK	680.02	262.169	-1.37508	-3.34958	5e-05	0.00101993	yes
Row1389	Afu1g12890-T	Afu1g12890	Afu1g12890	Chr1_A_fumigatus_Af293:3406439-3408111	q1	q2	OK	833.48	321.86	-1.37272	-3.29014	5e-05	0.00101993	yes
Row1390	Afu6g06535-T	Afu6g06535	Afu6g06535	Chr6_A_fumigatus_Af293:1411393-1412742	q1	q2	OK	4.92065	1.91025	-1.36509	-2.38222	0.00015	0.00255362	yes
Row1404	Afu3g05600-T	Afu3g05600	Afu3g05600	Chr3_A_fumigatus_Af293:1361309-1362104	q1	q2	OK	2680.01	1042.32	-1.36243	-3.35306	5e-05	0.00101993	yes
Row1414	Afu2g16340-T	Afu2g16340	Afu2g16340	Chr2_A_fumigatus_Af293:4338306-4338804	q1	q2	OK	402.343	156.531	-1.36198	-3.47849	5e-05	0.00101993	yes
Row1415	Afu3g06840-T	Afu3g06840	Afu3g06840	Chr3_A_fumigatus_Af293:1702881-1704544	q1	q2	OK	1157.08	450.177	-1.36192	-3.23148	5e-05	0.00101993	yes
Row1416	Afu2g10090-T	Afu2g10090	Afu2g10090	Chr2_A_fumigatus_Af293:2583074-2584537	q1	q2	OK	1814.9	708.739	-1.35656	-3.1761	5e-05	0.00101993	yes
Row1439	Afu8g03930-T	Afu8g03930	hscA	Chr8_A_fumigatus_Af293:839108-842056	q1	q2	OK	338.417	132.348	-1.35447	-3.27844	5e-05	0.00101993	yes
Row1445	Afu5g05450-T	Afu5g05450	rps1	Chr5_A_fumigatus_Af293:1264884-1267216	q1	q2	OK	759.329	297.197	-1.35331	-3.17442	5e-05	0.00101993	yes
Row1455	Afu3g06960-T	Afu3g06960	Afu3g06960	Chr3_A_fumigatus_Af293:1741542-1742990	q1	q2	OK	808.287	316.547	-1.35245	-3.25019	5e-05	0.00101993	yes
Row1456	Afu3g01070-T	Afu3g01070	Afu3g01070	Chr3_A_fumigatus_Af293:249093-251093	q1	q2	OK	50.617	19.8992	-1.34691	-3.55596	5e-05	0.00101993	yes
Row1474	Afu7g06790-T	Afu7g06790	Afu7g06790	Chr7_A_fumigatus_Af293:1650274-1652177	q1	q2	OK	87.4728	34.5815	-1.33883	-3.55318	5e-05	0.00101993	yes
Row1517	Afu3g14940-T	Afu3g14940	aeiA	Chr3_A_fumigatus_Af293:3946318-3946689	q1	q2	OK	449.289	178.123	-1.33477	-3.08092	5e-05	0.00101993	yes
Row1518	Afu3g06640-T	Afu3g06640	Afu3g06640	Chr3_A_fumigatus_Af293:1643673-1645146	q1	q2	OK	746.316	296.205	-1.33319	-3.24499	5e-05	0.00101993	yes
Row1525	Afu1g11130-T	Afu1g11130	Afu1g11130	Chr1_A_fumigatus_Af293:2932746-2936009	q1	q2	OK	1335.37	531.321	-1.32958	-3.01953	5e-05	0.00101993	yes
Row1545	Afu8g04100-T	Afu8g04100	Afu8g04100	Chr8_A_fumigatus_Af293:890815-893036	q1	q2	OK	8.13683	3.24305	-1.32712	-2.85753	5e-05	0.00101993	yes
Row1562	Afu6g06470-T	Afu6g06470	Afu6g06470	Chr6_A_fumigatus_Af293:1391920-1393678	q1	q2	OK	414.431	165.245	-1.32653	-2.97633	5e-05	0.00101993	yes
Row1582	Afu8g00250-T	Afu8g00250	ftmPT2	Chr8_A_fumigatus_Af293:42051-43530	q1	q2	OK	10.6838	4.30866	-1.31012	-2.56971	5e-05	0.00101993	yes
Row1613	Afu3g08460-T	Afu3g08460	Afu3g08460	Chr3_A_fumigatus_Af293:2167383-2169459	q1	q2	OK	619.881	250.576	-1.30675	-3.15724	5e-05	0.00101993	yes
Row1622	Afu6g12720-T	Afu6g12720	Afu6g12720	Chr6_A_fumigatus_Af293:3211176-3211760	q1	q2	OK	4240.82	1715.39	-1.3058	-3.386	5e-05	0.00101993	yes
Row1649	Afu5g09150-T	Afu5g09150	Afu5g09150	Chr5_A_fumigatus_Af293:2349120-2350208	q1	q2	OK	16.8647	6.82712	-1.30466	-2.68844	5e-05	0.00101993	yes
Row1708	Afu6g02440-T	Afu6g02440	Afu6g02440	Chr6_A_fumigatus_Af293:458924-460555	q1	q2	OK	705.193	286.581	-1.29908	-3.15757	5e-05	0.00101993	yes
Row1730	Afu3g08160-T	Afu3g08160	tif1	Chr3_A_fumigatus_Af293:2094222-2095759	q1	q2	OK	598.964	243.888	-1.29625	-3.21568	5e-05	0.00101993	yes
Row1738	Afu8g00190-T	Afu8g00190	ftmC	Chr8_A_fumigatus_Af293:28543-31114	q1	q2	OK	29.7642	12.1711	-1.29012	-2.99034	5e-05	0.00101993	yes
Row1739	Afu2g03610-T	Afu2g03610	Afu2g03610	Chr2_A_fumigatus_Af293:958856-961023	q1	q2	OK	256.512	105.268	-1.28496	-3.30117	5e-05	0.00101993	yes
Row1763	Afu1g04370-T	Afu1g04370	Afu1g04370	Chr1_A_fumigatus_Af293:1245485-1247136	q1	q2	OK	48.1478	19.7897	-1.28272	-3.32795	5e-05	0.00101993	yes
Row1819	Afu5g01490-T	Afu5g01490	rodD	Chr5_A_fumigatus_Af293:386887-388165	q1	q2	OK	115.135	47.3717	-1.28123	-3.19412	5e-05	0.00101993	yes
Row1835	Afu2g16880-T	Afu2g16880	Afu2g16880	Chr2_A_fumigatus_Af293:4515768-4517329	q1	q2	OK	450.85	185.769	-1.27914	-3.20904	5e-05	0.00101993	yes
Row1864	Afu1g10020-T	Afu1g10020	Afu1g10020	Chr1_A_fumigatus_Af293:2590528-2591684	q1	q2	OK	707.44	291.636	-1.27844	-3.25273	5e-05	0.00101993	yes
Row1884	Afu6g11260-T	Afu6g11260	Afu6g11260	Chr6_A_fumigatus_Af293:2786301-2788495	q1	q2	OK	550.031	226.803	-1.27808	-3.05726	5e-05	0.00101993	yes
Row1901	Afu1g06830-T	Afu1g06830	rpp1	Chr1_A_fumigatus_Af293:1948068-1948863	q1	q2	OK	2105.77	874.694	-1.26749	-3.12165	5e-05	0.00101993	yes
Row1907	Afu3g10730-T	Afu3g10730	Afu3g10730	Chr3_A_fumigatus_Af293:2780134-2781257	q1	q2	OK	1475.27	613.041	-1.26692	-3.06526	5e-05	0.00101993	yes
Row1919	Afu1g06190-T	Afu1g06190	rmtA	Chr1_A_fumigatus_Af293:1787232-1789495	q1	q2	OK	54.1927	22.5824	-1.2629	-3.29707	5e-05	0.00101993	yes
Row1920	Afu2g11850-T	Afu2g11850	rpL3	Chr2_A_fumigatus_Af293:3060645-3062461	q1	q2	OK	1009.55	420.755	-1.26267	-2.968	5e-05	0.00101993	yes
Row1931	Afu1g04190-T	Afu1g04190	pab1	Chr1_A_fumigatus_Af293:1195507-1198564	q1	q2	OK	113.725	47.4021	-1.26253	-3.24703	5e-05	0.00101993	yes
Row1941	Afu8g00240-T	Afu8g00240	ftmG	Chr8_A_fumigatus_Af293:39660-41454	q1	q2	OK	10.2064	4.26274	-1.25962	-2.5053	5e-05	0.00101993	yes
Row1959	Afu5g00700-T	Afu5g00700	Afu5g00700	Chr5_A_fumigatus_Af293:198332-199209	q1	q2	OK	5.23875	2.20424	-1.24894	-1.98291	0.0015	0.0157552	yes
Row1973	Afu2g10440-T	Afu2g10440	Afu2g10440	Chr2_A_fumigatus_Af293:2671161-2672292	q1	q2	OK	1416.42	597.946	-1.24417	-2.97331	5e-05	0.00101993	yes
Row1989	Afu2g17060-T	Afu2g17060	Afu2g17060	Chr2_A_fumigatus_Af293:4558257-4558935	q1	q2	OK	59.226	25.0104	-1.24371	-2.8001	5e-05	0.00101993	yes
Row1991	Afu5g02300-T	Afu5g02300	Afu5g02300	Chr5_A_fumigatus_Af293:593924-595013	q1	q2	OK	196.985	83.2875	-1.24191	-2.99713	5e-05	0.00101993	yes
Row2015	Afu5g01350-T	Afu5g01350	Afu5g01350	Chr5_A_fumigatus_Af293:342937-345341	q1	q2	OK	50.083	21.2713	-1.23541	-3.08646	5e-05	0.00101993	yes
Row2021	Afu6g11820-T	Afu6g11820	Afu6g11820	Chr6_A_fumigatus_Af293:2954045-2955081	q1	q2	OK	2.82602	1.20196	-1.23338	-1.86513	0.00115	0.0128606	yes
Row2025	Afu2g07970-T	Afu2g07970	Afu2g07970	Chr2_A_fumigatus_Af293:2047893-2049543	q1	q2	OK	935.861	399.19	-1.22922	-2.93769	5e-05	0.00101993	yes
Row2044	Afu6g05200-T	Afu6g05200	Afu6g05200	Chr6_A_fumigatus_Af293:1248568-1250258	q1	q2	OK	501.839	214.084	-1.22905	-2.99914	5e-05	0.00101993	yes
Row2046	Afu1g17630-T	Afu1g17630	Afu1g17630	Chr1_A_fumigatus_Af293:4830854-4832945	q1	q2	OK	12.1542	5.20698	-1.22293	-2.67184	5e-05	0.00101993	yes
Row2048	Afu5g05630-T	Afu5g05630	Afu5g05630	Chr5_A_fumigatus_Af293:1312257-1314271	q1	q2	OK	406.383	175.374	-1.2124	-2.9249	5e-05	0.00101993	yes
Row2078	Afu1g09100-T	Afu1g09100	Afu1g09100	Chr1_A_fumigatus_Af293:2363047-2364627	q1	q2	OK	1173.18	506.68	-1.21128	-2.92438	5e-05	0.00101993	yes
Row2099	Afu6g03050-T	Afu6g03050	Afu6g03050	Chr6_A_fumigatus_Af293:636045-637345	q1	q2	OK	33.4497	14.4503	-1.21089	-2.66784	5e-05	0.00101993	yes
Row2106	Afu6g07260-T	Afu6g07260	Afu6g07260	Chr6_A_fumigatus_Af293:1630844-1633293	q1	q2	OK	20.067	8.72456	-1.20167	-2.7382	5e-05	0.00101993	yes
Row2112	Afu3g08250-T	Afu3g08250	Afu3g08250	Chr3_A_fumigatus_Af293:2116760-2118266	q1	q2	OK	61.5772	26.8215	-1.19901	-2.84503	5e-05	0.00101993	yes
Row2140	Afu5g03020-T	Afu5g03020	Afu5g03020	Chr5_A_fumigatus_Af293:806574-808149	q1	q2	OK	1066.59	466.113	-1.19426	-2.81688	5e-05	0.00101993	yes
Row2156	Afu2g12880-T	Afu2g12880	Afu2g12880	Chr2_A_fumigatus_Af293:3302036-3304951	q1	q2	OK	29.2706	12.8576	-1.18683	-3.07969	5e-05	0.00101993	yes
Row2159	Afu7g00250-T	Afu7g00250	tub2	Chr7_A_fumigatus_Af293:69982-72491	q1	q2	OK	27.4897	12.0928	-1.18474	-2.97956	5e-05	0.00101993	yes
Row2171	Afu6g09630-T	Afu6g09630	gliZ	Chr6_A_fumigatus_Af293:2346512-2348455	q1	q2	OK	12.0942	5.32344	-1.18389	-2.57229	5e-05	0.00101993	yes
Row2218	Afu5g02770-T	Afu5g02770	Afu5g02770	Chr5_A_fumigatus_Af293:727467-731528	q1	q2	OK	21.1239	9.29907	-1.18372	-2.90941	5e-05	0.00101993	yes
Row2227	Afu8g00200-T	Afu8g00200	ftmD	Chr8_A_fumigatus_Af293:31737-32851	q1	q2	OK	99.5333	43.8907	-1.18126	-2.72039	5e-05	0.00101993	yes
Row2234	Afu1g13070-T	Afu1g13070	Afu1g13070	Chr1_A_fumigatus_Af293:3467302-3468490	q1	q2	OK	30.3977	13.406	-1.18109	-2.78558	5e-05	0.00101993	yes
Row2275	Afu1g05310-T	Afu1g05310	Afu1g05310	Chr1_A_fumigatus_Af293:1529453-1532946	q1	q2	OK	31.8844	14.069	-1.18033	-3.16411	5e-05	0.00101993	yes
Row2316	Afu6g05160-T	Afu6g05160	azf1	Chr6_A_fumigatus_Af293:1240612-1242708	q1	q2	OK	38.5151	17.0044	-1.17952	-3.07942	5e-05	0.00101993	yes
Row2321	Afu2g03590-T	Afu2g03590	Afu2g03590	Chr2_A_fumigatus_Af293:956336-956883	q1	q2	OK	4713.23	2087.58	-1.17488	-2.97698	5e-05	0.00101993	yes
Row2371	Afu1g16420-T	Afu1g16420	Afu1g16420	Chr1_A_fumigatus_Af293:4452133-4454546	q1	q2	OK	2.43982	1.08169	-1.17349	-2.03393	0.0005	0.00675442	yes
Row2372	Afu6g09990-T	Afu6g09990	Afu6g09990	Chr6_A_fumigatus_Af293:2458893-2463138	q1	q2	OK	69.0448	30.7737	-1.16583	-3.00198	5e-05	0.00101993	yes
Row2386	Afu4g04460-T	Afu4g04460	Afu4g04460	Chr4_A_fumigatus_Af293:1261057-1262578	q1	q2	OK	1113.43	496.467	-1.16524	-2.79958	5e-05	0.00101993	yes
Row2402	Afu8g05470-T	Afu8g05470	Afu8g05470	Chr8_A_fumigatus_Af293:1273258-1273576	q1	q2	OK	135.586	60.5444	-1.16314	-2.03973	0.00075	0.00922047	yes
Row2414	Afu6g03060-T	Afu6g03060	Afu6g03060	Chr6_A_fumigatus_Af293:643250-645407	q1	q2	OK	35.0247	15.6691	-1.16045	-2.92345	5e-05	0.00101993	yes
Row2438	Afu4g08810-T	Afu4g08810	Afu4g08810	Chr4_A_fumigatus_Af293:2290305-2290890	q1	q2	OK	282.654	126.939	-1.1549	-2.83993	5e-05	0.00101993	yes
Row2444	Afu6g10470-T	Afu6g10470	zpr1	Chr6_A_fumigatus_Af293:2596607-2598107	q1	q2	OK	254.599	114.35	-1.15477	-2.80231	5e-05	0.00101993	yes
Row2480	Afu7g05120-T	Afu7g05120	Afu7g05120	Chr7_A_fumigatus_Af293:1208563-1209737	q1	q2	OK	1.92084	0.863129	-1.15409	-1.60442	0.00635	0.0473613	yes
Row2481	Afu2g10520-T	Afu2g10520	uaZ	Chr2_A_fumigatus_Af293:2688974-2690003	q1	q2	OK	366.76	165.076	-1.15171	-3.07766	5e-05	0.00101993	yes
Row2487	Afu6g04630-T	Afu6g04630	Afu6g04630	Chr6_A_fumigatus_Af293:1076552-1077632	q1	q2	OK	23.5875	10.6374	-1.14887	-2.50346	5e-05	0.00101993	yes
Row2501	Afu3g10680-T	Afu3g10680	Afu3g10680	Chr3_A_fumigatus_Af293:2766548-2768521	q1	q2	OK	252.155	113.918	-1.14631	-2.99792	5e-05	0.00101993	yes
Row2507	Afu8g00170-T	Afu8g00170	ftmA	Chr8_A_fumigatus_Af293:20792-27602	q1	q2	OK	2.03732	0.921019	-1.14537	-2.31884	0.0001	0.00183547	yes
Row2541	Afu1g03300-T	Afu1g03300	Afu1g03300	Chr1_A_fumigatus_Af293:955979-958095	q1	q2	OK	0.756108	0.342029	-1.14447	-1.6538	0.00645	0.0477571	yes
Row2542	Afu5g01760-T	Afu5g01760	Afu5g01760	Chr5_A_fumigatus_Af293:448245-450547	q1	q2	OK	36.9301	16.7634	-1.13949	-3.03345	5e-05	0.00101993	yes
Row2544	Afu7g02190-T	Afu7g02190	Afu7g02190	Chr7_A_fumigatus_Af293:587508-588543	q1	q2	OK	72.4669	32.9624	-1.1365	-2.71779	5e-05	0.00101993	yes
Row2554	Afu5g13070-T	Afu5g13070	Afu5g13070	Chr5_A_fumigatus_Af293:3423599-3425578	q1	q2	OK	81.3472	37.0981	-1.13275	-2.9695	5e-05	0.00101993	yes
Row2559	Afu6g02450-T	Afu6g02450	Afu6g02450	Chr6_A_fumigatus_Af293:460795-461479	q1	q2	OK	3311.87	1514.52	-1.12879	-2.88542	5e-05	0.00101993	yes
Row2561	Afu1g04040-T	Afu1g04040	ubiA	Chr1_A_fumigatus_Af293:1156800-1157943	q1	q2	OK	1715.35	788.717	-1.12092	-2.74499	5e-05	0.00101993	yes
Row2562	Afu1g01990-T	Afu1g01990	rsa4	Chr1_A_fumigatus_Af293:590273-592166	q1	q2	OK	17.7311	8.15286	-1.1209	-2.62317	5e-05	0.00101993	yes
Row2572	Afu4g06620-T	Afu4g06620	Afu4g06620	Chr4_A_fumigatus_Af293:1711766-1714021	q1	q2	OK	188.508	86.8054	-1.11877	-2.59707	5e-05	0.00101993	yes
Row2576	Afu3g12120-T	Afu3g12120	ppoC	Chr3_A_fumigatus_Af293:3182255-3186482	q1	q2	OK	78.3525	36.0889	-1.11843	-2.76944	5e-05	0.00101993	yes
Row2582	Afu3g13400-T	Afu3g13400	nop5	Chr3_A_fumigatus_Af293:3545671-3548052	q1	q2	OK	95.8031	44.2382	-1.11478	-2.99887	5e-05	0.00101993	yes
Row2591	Afu3g06310-T	Afu3g06310	Afu3g06310	Chr3_A_fumigatus_Af293:1563860-1565155	q1	q2	OK	45.0808	20.8743	-1.11079	-2.79067	5e-05	0.00101993	yes
Row2596	Afu4g01150-T	Afu4g01150	Afu4g01150	Chr4_A_fumigatus_Af293:310033-311845	q1	q2	OK	5.20355	2.40952	-1.11075	-1.91475	0.0005	0.00675442	yes
Row2601	Afu6g14510-T	Afu6g14510	Afu6g14510	Chr6_A_fumigatus_Af293:3690124-3691932	q1	q2	OK	4.57036	2.12073	-1.10775	-2.09125	0.0002	0.00321933	yes
Row2603	Afu6g12160-T	Afu6g12160	Afu6g12160	Chr6_A_fumigatus_Af293:3057569-3059832	q1	q2	OK	12.1237	5.62736	-1.1073	-2.47733	5e-05	0.00101993	yes
Row2607	Afu2g07380-T	Afu2g07380	Afu2g07380	Chr2_A_fumigatus_Af293:1878430-1879546	q1	q2	OK	2961.26	1374.92	-1.10686	-2.37824	0.0001	0.00183547	yes
Row2629	Afu2g10380-T	Afu2g10380	Afu2g10380	Chr2_A_fumigatus_Af293:2656029-2657757	q1	q2	OK	135.634	63.0071	-1.10613	-2.91108	5e-05	0.00101993	yes
Row2642	Afu5g06520-T	Afu5g06520	Afu5g06520	Chr5_A_fumigatus_Af293:1591288-1593037	q1	q2	OK	24.3254	11.3197	-1.10363	-2.70988	5e-05	0.00101993	yes
Row2674	Afu8g05330-T	Afu8g05330	Afu8g05330	Chr8_A_fumigatus_Af293:1242641-1243783	q1	q2	OK	76.6854	35.8038	-1.09884	-2.77895	5e-05	0.00101993	yes
Row2686	Afu5g08900-T	Afu5g08900	Afu5g08900	Chr5_A_fumigatus_Af293:2284724-2286885	q1	q2	OK	27.9906	13.0723	-1.09843	-2.77863	5e-05	0.00101993	yes
Row2698	Afu6g08300-T	Afu6g08300	Afu6g08300	Chr6_A_fumigatus_Af293:1940687-1944815	q1	q2	OK	28.0619	13.124	-1.09641	-2.95103	5e-05	0.00101993	yes
Row2719	Afu4g06880-T	Afu4g06880	Afu4g06880	Chr4_A_fumigatus_Af293:1774382-1776973	q1	q2	OK	84.6428	39.6315	-1.09474	-2.50238	5e-05	0.00101993	yes
Row2724	Afu5g05710-T	Afu5g05710	Afu5g05710	Chr5_A_fumigatus_Af293:1330301-1332516	q1	q2	OK	127.837	59.916	-1.0933	-2.9187	5e-05	0.00101993	yes
Row2727	Afu4g13330-T	Afu4g13330	Afu4g13330	Chr4_A_fumigatus_Af293:3490823-3493201	q1	q2	OK	46.3243	21.7636	-1.08985	-2.93106	5e-05	0.00101993	yes
Row2730	Afu7g00150-T	Afu7g00150	nscC	Chr7_A_fumigatus_Af293:33092-35361	q1	q2	OK	2.0221	0.950291	-1.08941	-1.82148	0.00275	0.0250869	yes
Row2753	Afu2g04200-T	Afu2g04200	hppD	Chr2_A_fumigatus_Af293:1167752-1171339	q1	q2	OK	2.57237	1.21022	-1.08783	-2.16635	0.0004	0.00561902	yes
Row2756	Afu4g13600-T	Afu4g13600	Afu4g13600	Chr4_A_fumigatus_Af293:3556659-3558686	q1	q2	OK	8.28949	3.90631	-1.08547	-2.12687	0.0002	0.00321933	yes
Row2769	Afu2g17610-T	Afu2g17610	Afu2g17610	Chr2_A_fumigatus_Af293:4695773-4699704	q1	q2	OK	10.8217	5.10185	-1.08484	-2.48665	5e-05	0.00101993	yes
Row2814	Afu3g00600-T	Afu3g00600	Afu3g00600	Chr3_A_fumigatus_Af293:131434-133958	q1	q2	OK	13.0266	6.15766	-1.08101	-2.29648	0.00015	0.00255362	yes
Row2822	Afu1g02030-T	Afu1g02030	Afu1g02030	Chr1_A_fumigatus_Af293:600492-603263	q1	q2	OK	167.167	79.1538	-1.07856	-2.74258	5e-05	0.00101993	yes
Row2823	Afu2g13720-T	Afu2g13720	Afu2g13720	Chr2_A_fumigatus_Af293:3562412-3563730	q1	q2	OK	48.0411	22.7904	-1.07585	-2.73594	5e-05	0.00101993	yes
Row2831	Afu7g05210-T	Afu7g05210	Afu7g05210	Chr7_A_fumigatus_Af293:1229062-1231495	q1	q2	OK	91.5719	43.4635	-1.0751	-2.87485	5e-05	0.00101993	yes
Row2836	Afu4g07630-T	Afu4g07630	Afu4g07630	Chr4_A_fumigatus_Af293:1984953-1986487	q1	q2	OK	27.8142	13.2124	-1.07393	-2.62669	5e-05	0.00101993	yes
Row2841	Afu1g11380-T	Afu1g11380	Afu1g11380	Chr1_A_fumigatus_Af293:2997360-3000449	q1	q2	OK	29.4641	13.9985	-1.07369	-2.79836	5e-05	0.00101993	yes
Row2843	Afu3g11360-T	Afu3g11360	Afu3g11360	Chr3_A_fumigatus_Af293:2978195-2979671	q1	q2	OK	241.822	114.985	-1.0725	-2.80306	5e-05	0.00101993	yes
Row2862	Afu7g02080-T	Afu7g02080	Afu7g02080	Chr7_A_fumigatus_Af293:557649-558936	q1	q2	OK	34.3938	16.3601	-1.07197	-2.65652	5e-05	0.00101993	yes
Row2895	Afu8g00210-T	Afu8g00210	ftmPT1	Chr8_A_fumigatus_Af293:33250-35034	q1	q2	OK	58.3289	27.7607	-1.07117	-2.48492	5e-05	0.00101993	yes
Row2909	Afu1g06220-T	Afu1g06220	Afu1g06220	Chr1_A_fumigatus_Af293:1794113-1795628	q1	q2	OK	23.9742	11.4227	-1.06957	-2.55078	5e-05	0.00101993	yes
Row2914	Afu1g02630-T	Afu1g02630	Afu1g02630	Chr1_A_fumigatus_Af293:764136-766009	q1	q2	OK	45.68	21.7869	-1.0681	-2.82297	5e-05	0.00101993	yes
Row2922	Afu2g08800-T	Afu2g08800	Afu2g08800	Chr2_A_fumigatus_Af293:2262123-2264051	q1	q2	OK	6.88997	3.28773	-1.06741	-2.08555	0.0003	0.00444612	yes
Row2931	Afu2g01480-T	Afu2g01480	Afu2g01480	Chr2_A_fumigatus_Af293:351233-352275	q1	q2	OK	56.731	27.1083	-1.0654	-2.68009	5e-05	0.00101993	yes
Row2935	Afu5g11100-T	Afu5g11100	Afu5g11100	Chr5_A_fumigatus_Af293:2841771-2842922	q1	q2	OK	185.529	89.0833	-1.05842	-2.72113	5e-05	0.00101993	yes
Row2946	Afu3g12130-T	Afu3g12130	Afu3g12130	Chr3_A_fumigatus_Af293:3190167-3193008	q1	q2	OK	26.5704	12.7764	-1.05634	-2.70607	5e-05	0.00101993	yes
Row2949	Afu2g10560-T	Afu2g10560	Afu2g10560	Chr2_A_fumigatus_Af293:2705817-2708591	q1	q2	OK	4.23678	2.03777	-1.05597	-2.09972	0.00025	0.00383543	yes
Row2955	Afu7g02610-T	Afu7g02610	Afu7g02610	Chr7_A_fumigatus_Af293:715564-717824	q1	q2	OK	29.4677	14.1793	-1.05535	-2.65798	5e-05	0.00101993	yes
Row3006	Afu2g02440-T	Afu2g02440	Afu2g02440	Chr2_A_fumigatus_Af293:614627-616207	q1	q2	OK	77.4262	37.269	-1.05485	-2.8268	5e-05	0.00101993	yes
Row3062	Afu2g10070-T	Afu2g10070	Afu2g10070	Chr2_A_fumigatus_Af293:2576178-2580789	q1	q2	OK	61.7215	29.729	-1.0539	-2.75015	5e-05	0.00101993	yes
Row3100	Afu8g05430-T	Afu8g05430	noc4	Chr8_A_fumigatus_Af293:1263378-1265146	q1	q2	OK	21.042	10.138	-1.0535	-2.50356	5e-05	0.00101993	yes
Row3117	Afu4g03860-T	Afu4g03860	nip1	Chr4_A_fumigatus_Af293:1085956-1089075	q1	q2	OK	172.489	83.1621	-1.05251	-2.65297	5e-05	0.00101993	yes
Row3146	Afu1g02210-T	Afu1g02210	Afu1g02210	Chr1_A_fumigatus_Af293:652437-653986	q1	q2	OK	56.5885	27.3501	-1.04896	-2.7991	5e-05	0.00101993	yes
Row3170	Afu7g04430-T	Afu7g04430	Afu7g04430	Chr7_A_fumigatus_Af293:1008487-1009322	q1	q2	OK	68.2545	33.0312	-1.04709	-2.60799	5e-05	0.00101993	yes
Row3175	Afu3g10920-T	Afu3g10920	stm1	Chr3_A_fumigatus_Af293:2842515-2844244	q1	q2	OK	678.322	328.603	-1.04563	-2.55161	5e-05	0.00101993	yes
Row3177	Afu7g05460-T	Afu7g05460	Afu7g05460	Chr7_A_fumigatus_Af293:1319179-1320835	q1	q2	OK	55.3777	26.8627	-1.0437	-2.78325	5e-05	0.00101993	yes
Row3178	Afu4g09040-T	Afu4g09040	Afu4g09040	Chr4_A_fumigatus_Af293:2345771-2348549	q1	q2	OK	29.2817	14.2087	-1.04322	-2.48273	5e-05	0.00101993	yes
Row3181	Afu2g03340-T	Afu2g03340	Afu2g03340	Chr2_A_fumigatus_Af293:877955-879395	q1	q2	OK	38.4184	18.6854	-1.03988	-2.5778	0.00015	0.00255362	yes
Row3202	Afu6g06530-T	Afu6g06530	Afu6g06530	Chr6_A_fumigatus_Af293:1409895-1411165	q1	q2	OK	5.12212	2.49227	-1.03928	-1.89296	0.0016	0.0165774	yes
Row3214	Afu1g06770-T	Afu1g06770	Afu1g06770	Chr1_A_fumigatus_Af293:1932518-1933785	q1	q2	OK	1696.03	826.387	-1.03727	-2.49933	5e-05	0.00101993	yes
Row3215	Afu1g13900-T	Afu1g13900	Afu1g13900	Chr1_A_fumigatus_Af293:3711535-3717052	q1	q2	OK	26.8036	13.0612	-1.03714	-2.81192	5e-05	0.00101993	yes
Row3218	Afu6g13440-T	Afu6g13440	Afu6g13440	Chr6_A_fumigatus_Af293:3421541-3424922	q1	q2	OK	13.597	6.63792	-1.03449	-2.49459	5e-05	0.00101993	yes
Row3221	Afu2g17480-T	Afu2g17480	Afu2g17480	Chr2_A_fumigatus_Af293:4664276-4666751	q1	q2	OK	9.97245	4.88709	-1.02897	-2.22206	0.0005	0.00675442	yes
Row3227	Afu3g06850-T	Afu3g06850	Afu3g06850	Chr3_A_fumigatus_Af293:1706664-1710314	q1	q2	OK	14.5201	7.12211	-1.02768	-2.59932	5e-05	0.00101993	yes
Row3242	Afu8g02550-T	Afu8g02550	Afu8g02550	Chr8_A_fumigatus_Af293:680832-682989	q1	q2	OK	7.13028	3.49753	-1.02762	-2.13982	0.00015	0.00255362	yes
Row3243	Afu2g16750-T	Afu2g16750	Afu2g16750	Chr2_A_fumigatus_Af293:4468338-4470211	q1	q2	OK	48.1365	23.6625	-1.02453	-2.728	5e-05	0.00101993	yes
Row3256	Afu2g03380-T	Afu2g03380	Afu2g03380	Chr2_A_fumigatus_Af293:891879-892615	q1	q2	OK	1963.93	967.262	-1.02176	-2.59118	5e-05	0.00101993	yes
Row3283	Afu4g07540-T	Afu4g07540	Afu4g07540	Chr4_A_fumigatus_Af293:1956324-1959547	q1	q2	OK	27.8646	13.767	-1.01722	-2.71847	5e-05	0.00101993	yes
Row3294	Afu6g03820-T	Afu6g03820	egd2	Chr6_A_fumigatus_Af293:840366-841647	q1	q2	OK	598.093	295.758	-1.01595	-2.53192	5e-05	0.00101993	yes
Row3323	Afu1g13570-T	Afu1g13570	Afu1g13570	Chr1_A_fumigatus_Af293:3608883-3610154	q1	q2	OK	118.399	58.6259	-1.01404	-2.75254	5e-05	0.00101993	yes
Row3415	Afu3g02430-T	Afu3g02430	Afu3g02430	Chr3_A_fumigatus_Af293:598969-601584	q1	q2	OK	46.2892	23.0019	-1.00892	-2.47606	0.0001	0.00183547	yes
Row3463	Afu4g03120-T	Afu4g03120	Afu4g03120	Chr4_A_fumigatus_Af293:877984-879595	q1	q2	OK	63.6076	31.6143	-1.00862	-2.51879	5e-05	0.00101993	yes
Row3467	Afu4g07660-T	Afu4g07660	ded1	Chr4_A_fumigatus_Af293:1989998-1994210	q1	q2	OK	120.192	59.7768	-1.00768	-2.59502	5e-05	0.00101993	yes
Row3471	Afu4g07810-T	Afu4g07810	Afu4g07810	Chr4_A_fumigatus_Af293:2041996-2043590	q1	q2	OK	220.643	109.774	-1.00717	-2.51443	5e-05	0.00101993	yes
Row3571	Afu4g08190-T	Afu4g08190	Afu4g08190	Chr4_A_fumigatus_Af293:2125865-2128282	q1	q2	OK	58.4813	29.1051	-1.0067	-2.71756	5e-05	0.00101993	yes
Row3573	Afu2g13060-T	Afu2g13060	cbpA	Chr2_A_fumigatus_Af293:3352958-3353825	q1	q2	OK	180.814	90.0233	-1.00614	-2.69562	5e-05	0.00101993	yes
Row3585	Afu6g07200-T	Afu6g07200	Afu6g07200	Chr6_A_fumigatus_Af293:1615941-1618094	q1	q2	OK	15.7651	7.85031	-1.00591	-2.30691	5e-05	0.00101993	yes
Row3588	Afu8g02610-T	Afu8g02610	Afu8g02610	Chr8_A_fumigatus_Af293:690918-693018	q1	q2	OK	2.68641	1.3412	-1.00216	-1.85498	0.0012	0.0132739	yes
Row3596	Afu8g00620-T	Afu8g00620	cdpNPT	Chr8_A_fumigatus_Af293:147680-149441	q1	q2	OK	17.3493	8.68023	-0.999071	-2.18113	0.00015	0.00255362	yes
Row3600	Afu5g09620-T	Afu5g09620	Afu5g09620	Chr5_A_fumigatus_Af293:2481772-2483281	q1	q2	OK	27.4391	13.7422	-0.997618	-2.44243	5e-05	0.00101993	yes
Row3659	Afu7g05710-T	Afu7g05710	Afu7g05710	Chr7_A_fumigatus_Af293:1398290-1398587	q1	q2	OK	230.863	115.641	-0.99739	-2.21275	0.0002	0.00321933	yes
Row3683	Afu1g09970-T	Afu1g09970	Afu1g09970	Chr1_A_fumigatus_Af293:2578607-2579924	q1	q2	OK	216.938	108.79	-0.995735	-2.66275	5e-05	0.00101993	yes
Row3731	Afu2g11380-T	Afu2g11380	Afu2g11380	Chr2_A_fumigatus_Af293:2930396-2931650	q1	q2	OK	62.2616	31.2955	-0.992387	-2.57794	5e-05	0.00101993	yes
Row3751	Afu4g10790-T	Afu4g10790	Afu4g10790	Chr4_A_fumigatus_Af293:2819679-2821193	q1	q2	OK	13.4919	6.79756	-0.989008	-2.13273	0.00035	0.00505623	yes
Row3767	Afu6g08240-T	Afu6g08240	Afu6g08240	Chr6_A_fumigatus_Af293:1920365-1928291	q1	q2	OK	7.52948	3.79802	-0.987301	-2.57837	5e-05	0.00101993	yes
Row3775	Afu1g12590-T	Afu1g12590	Afu1g12590	Chr1_A_fumigatus_Af293:3324667-3326348	q1	q2	OK	67.0574	33.8504	-0.986223	-2.63375	5e-05	0.00101993	yes
Row3785	Afu7g04860-T	Afu7g04860	Afu7g04860	Chr7_A_fumigatus_Af293:1138793-1140864	q1	q2	OK	26.8178	13.5406	-0.985902	-2.51087	5e-05	0.00101993	yes
Row3798	Afu4g07500-T	Afu4g07500	Afu4g07500	Chr4_A_fumigatus_Af293:1947033-1949524	q1	q2	OK	21.184	10.7188	-0.982835	-2.48045	5e-05	0.00101993	yes
Row3804	Afu2g02210-T	Afu2g02210	Afu2g02210	Chr2_A_fumigatus_Af293:557511-558919	q1	q2	OK	26.8162	13.5805	-0.981567	-2.34724	0.0001	0.00183547	yes
Row3816	Afu4g00390-T	Afu4g00390	Afu4g00390	Chr4_A_fumigatus_Af293:101657-104359	q1	q2	OK	10.5148	5.33895	-0.977796	-2.24177	0.0002	0.00321933	yes
Row3837	Afu5g14350-T	Afu5g14350	erg4A	Chr5_A_fumigatus_Af293:3739718-3741228	q1	q2	OK	23.2558	11.8334	-0.974731	-2.34871	5e-05	0.00101993	yes
Row3853	Afu3g13940-T	Afu3g13940	Afu3g13940	Chr3_A_fumigatus_Af293:3698902-3703206	q1	q2	OK	54.3112	27.6626	-0.973312	-2.60813	5e-05	0.00101993	yes
Row3876	Afu2g13940-T	Afu2g13940	Afu2g13940	Chr2_A_fumigatus_Af293:3635004-3635556	q1	q2	OK	122.315	62.3027	-0.973237	-2.45952	5e-05	0.00101993	yes
Row3881	Afu2g12150-T	Afu2g12150	Afu2g12150	Chr2_A_fumigatus_Af293:3120051-3134829	q1	q2	OK	5.29606	2.69768	-0.973199	-2.60427	5e-05	0.00101993	yes
Row3882	Afu2g02320-T	Afu2g02320	Afu2g02320	Chr2_A_fumigatus_Af293:583816-586013	q1	q2	OK	139.452	71.1103	-0.971643	-2.5764	5e-05	0.00101993	yes
Row3888	Afu4g09770-T	Afu4g09770	velC	Chr4_A_fumigatus_Af293:2542361-2543945	q1	q2	OK	19.0716	9.76044	-0.966408	-2.19442	5e-05	0.00101993	yes
Row3910	Afu8g04400-T	Afu8g04400	Afu8g04400	Chr8_A_fumigatus_Af293:988181-989855	q1	q2	OK	25.4247	13.0151	-0.966047	-2.38043	5e-05	0.00101993	yes
Row3917	Afu2g09490-T	Afu2g09490	Afu2g09490	Chr2_A_fumigatus_Af293:2422678-2427552	q1	q2	OK	102.276	52.4342	-0.963889	-2.45067	5e-05	0.00101993	yes
Row3918	Afu1g16330-T	Afu1g16330	Afu1g16330	Chr1_A_fumigatus_Af293:4435276-4437643	q1	q2	OK	37.6592	19.3098	-0.963671	-2.57686	5e-05	0.00101993	yes
Row3924	Afu1g07630-T	Afu1g07630	Afu1g07630	Chr1_A_fumigatus_Af293:2152418-2154894	q1	q2	OK	226.439	116.534	-0.958379	-2.52111	5e-05	0.00101993	yes
Row3929	Afu2g11810-T	Afu2g11810	Afu2g11810	Chr2_A_fumigatus_Af293:3041943-3046392	q1	q2	OK	22.2615	11.4578	-0.958229	-2.58247	5e-05	0.00101993	yes
Row3937	Afu1g14340-T	Afu1g14340	Afu1g14340	Chr1_A_fumigatus_Af293:3837677-3840576	q1	q2	OK	35.4113	18.2563	-0.955816	-2.45539	5e-05	0.00101993	yes
Row3938	Afu8g06410-T	Afu8g06410	Afu8g06410	Chr8_A_fumigatus_Af293:1546930-1548564	q1	q2	OK	46.3167	23.942	-0.951988	-2.25018	0.00025	0.00383543	yes
Row3948	Afu5g06280-T	Afu5g06280	Afu5g06280	Chr5_A_fumigatus_Af293:1507438-1509072	q1	q2	OK	30.1999	15.6281	-0.9504	-2.38247	5e-05	0.00101993	yes
Row3949	Afu1g10560-T	Afu1g10560	Afu1g10560	Chr1_A_fumigatus_Af293:2746553-2748792	q1	q2	OK	57.365	29.6892	-0.950234	-2.5813	5e-05	0.00101993	yes
Row3966	Afu2g11260-T	Afu2g11260	luA	Chr2_A_fumigatus_Af293:2893778-2896758	q1	q2	OK	60.4217	31.288	-0.949459	-2.25885	0.0003	0.00444612	yes
Row3986	Afu1g04840-T	Afu1g04840	Afu1g04840	Chr1_A_fumigatus_Af293:1371577-1374461	q1	q2	OK	50.8135	26.3295	-0.94853	-2.57098	5e-05	0.00101993	yes
Row3992	Afu6g13550-T	Afu6g13550	Afu6g13550	Chr6_A_fumigatus_Af293:3449022-3450087	q1	q2	OK	1640.07	850.145	-0.947978	-2.27859	0.0001	0.00183547	yes
Row4018	Afu2g03060-T	Afu2g03060	Afu2g03060	Chr2_A_fumigatus_Af293:795686-797514	q1	q2	OK	62.1993	32.2539	-0.947423	-2.49584	5e-05	0.00101993	yes
Row4021	Afu1g09580-T	Afu1g09580	Afu1g09580	Chr1_A_fumigatus_Af293:2475202-2476799	q1	q2	OK	29.6256	15.3632	-0.947365	-2.35036	5e-05	0.00101993	yes
Row4023	Afu2g16040-T	Afu2g16040	Afu2g16040	Chr2_A_fumigatus_Af293:4243211-4249058	q1	q2	OK	20.8848	10.8316	-0.947206	-2.58388	5e-05	0.00101993	yes
Row4058	Afu5g00710-T	Afu5g00710	Afu5g00710	Chr5_A_fumigatus_Af293:201641-203579	q1	q2	OK	4.3973	2.28414	-0.944968	-1.79761	0.00275	0.0250869	yes
Row4065	Afu2g08340-T	Afu2g08340	Afu2g08340	Chr2_A_fumigatus_Af293:2144508-2145756	q1	q2	OK	223.608	116.446	-0.941304	-2.36485	5e-05	0.00101993	yes
Row4066	Afu1g09320-T	Afu1g09320	Afu1g09320	Chr1_A_fumigatus_Af293:2417468-2420158	q1	q2	OK	22.6514	11.8083	-0.939799	-2.41506	5e-05	0.00101993	yes
Row4074	Afu7g05660-T	Afu7g05660	Afu7g05660	Chr7_A_fumigatus_Af293:1375816-1379535	q1	q2	OK	692.094	361.129	-0.938453	-2.19085	0.0004	0.00561902	yes
Row4096	Afu1g02120-T	Afu1g02120	Afu1g02120	Chr1_A_fumigatus_Af293:624467-626594	q1	q2	OK	15.5917	8.14493	-0.936801	-2.25262	0.0001	0.00183547	yes
Row4113	Afu4g03650-T	Afu4g03650	Afu4g03650	Chr4_A_fumigatus_Af293:1028894-1030574	q1	q2	OK	137.073	71.6149	-0.936614	-2.51253	5e-05	0.00101993	yes
Row4177	Afu1g04320-T	Afu1g04320	Afu1g04320	Chr1_A_fumigatus_Af293:1225855-1226942	q1	q2	OK	875.772	457.802	-0.93583	-2.27044	0.0001	0.00183547	yes
Row4203	Afu8g04640-T	Afu8g04640	Afu8g04640	Chr8_A_fumigatus_Af293:1060694-1061906	q1	q2	OK	22.7149	11.8871	-0.93424	-2.16579	0.0001	0.00183547	yes
Row4218	Afu7g05810-T	Afu7g05810	Afu7g05810	Chr7_A_fumigatus_Af293:1423694-1425684	q1	q2	OK	53.9728	28.2492	-0.934021	-2.47453	5e-05	0.00101993	yes
Row4247	Afu8g02000-T	Afu8g02000	Afu8g02000	Chr8_A_fumigatus_Af293:519299-520535	q1	q2	OK	10.563	5.53025	-0.933596	-1.87455	0.0012	0.0132739	yes
Row4313	Afu6g12080-T	Afu6g12080	nrps12	Chr6_A_fumigatus_Af293:3023034-3035305	q1	q2	OK	2.9471	1.54882	-0.928126	-2.21834	0.0001	0.00183547	yes
Row4315	Afu2g03930-T	Afu2g03930	Afu2g03930	Chr2_A_fumigatus_Af293:1060400-1063981	q1	q2	OK	21.7998	11.4737	-0.925992	-2.43443	5e-05	0.00101993	yes
Row4320	Afu2g11510-T	Afu2g11510	Afu2g11510	Chr2_A_fumigatus_Af293:2966087-2968230	q1	q2	OK	88.7109	46.7475	-0.924221	-2.51845	5e-05	0.00101993	yes
Row4327	Afu2g12890-T	Afu2g12890	Afu2g12890	Chr2_A_fumigatus_Af293:3305162-3306840	q1	q2	OK	22.785	12.0362	-0.92071	-2.23805	0.00015	0.00255362	yes
Row4336	Afu3g07340-T	Afu3g07340	Afu3g07340	Chr3_A_fumigatus_Af293:1841251-1843132	q1	q2	OK	5.68795	3.005	-0.920546	-1.83933	0.00085	0.0102302	yes
Row4339	Afu6g11070-T	Afu6g11070	Afu6g11070	Chr6_A_fumigatus_Af293:2727895-2730328	q1	q2	OK	17.3628	9.17432	-0.920325	-2.27515	0.0001	0.00183547	yes
Row4371	Afu8g00920-T	Afu8g00920	ugd2	Chr8_A_fumigatus_Af293:211323-213115	q1	q2	OK	31.0185	16.4224	-0.917464	-2.28369	0.0001	0.00183547	yes
Row4375	Afu3g11900-T	Afu3g11900	Afu3g11900	Chr3_A_fumigatus_Af293:3131206-3133381	q1	q2	OK	11.2075	5.94753	-0.914102	-2.06333	0.00045	0.00621652	yes
Row4381	Afu6g09820-T	Afu6g09820	Afu6g09820	Chr6_A_fumigatus_Af293:2412181-2414075	q1	q2	OK	23.1506	12.2935	-0.913157	-2.27038	5e-05	0.00101993	yes
Row4417	Afu1g14220-T	Afu1g14220	nopA	Chr1_A_fumigatus_Af293:3798172-3799920	q1	q2	OK	183.11	97.2774	-0.912532	-2.44084	0.0001	0.00183547	yes
Row4430	Afu8g00780-T	Afu8g00780	Afu8g00780	Chr8_A_fumigatus_Af293:184238-188232	q1	q2	OK	124.993	66.4959	-0.910515	-2.34234	5e-05	0.00101993	yes
Row4433	Afu2g07440-T	Afu2g07440	Afu2g07440	Chr2_A_fumigatus_Af293:1903253-1904201	q1	q2	OK	89.9949	47.886	-0.91024	-2.40009	0.00015	0.00255362	yes
Row4440	Afu6g13370-T	Afu6g13370	Afu6g13370	Chr6_A_fumigatus_Af293:3394598-3400387	q1	q2	OK	24.6599	13.1493	-0.907175	-2.46239	0.0001	0.00183547	yes
Row4454	Afu3g06320-T	Afu3g06320	Afu3g06320	Chr3_A_fumigatus_Af293:1565212-1566647	q1	q2	OK	16.0644	8.58027	-0.904771	-2.01655	0.0007	0.00875861	yes
Row4455	Afu5g10840-T	Afu5g10840	Afu5g10840	Chr5_A_fumigatus_Af293:2770855-2775013	q1	q2	OK	14.7333	7.87862	-0.903062	-2.36513	5e-05	0.00101993	yes
Row4474	Afu8g04220-T	Afu8g04220	Afu8g04220	Chr8_A_fumigatus_Af293:934243-937083	q1	q2	OK	19.545	10.4551	-0.902596	-2.32457	0.0001	0.00183547	yes
Row4475	Afu1g09200-T	Afu1g09200	Afu1g09200	Chr1_A_fumigatus_Af293:2388076-2390464	q1	q2	OK	39.0128	20.8784	-0.901934	-2.4512	5e-05	0.00101993	yes
Row4571	Afu2g05950-T	Afu2g05950	Afu2g05950	Chr2_A_fumigatus_Af293:1670844-1671953	q1	q2	OK	218.226	116.998	-0.899343	-2.4074	5e-05	0.00101993	yes
Row4573	Afu6g12550-T	Afu6g12550	Afu6g12550	Chr6_A_fumigatus_Af293:3168899-3171709	q1	q2	OK	45.9808	24.669	-0.898334	-2.41305	5e-05	0.00101993	yes
Row4578	Afu1g10440-T	Afu1g10440	Afu1g10440	Chr1_A_fumigatus_Af293:2718184-2720878	q1	q2	OK	28.0128	15.0432	-0.896979	-2.38053	5e-05	0.00101993	yes
Row4580	Afu2g03620-T	Afu2g03620	Afu2g03620	Chr2_A_fumigatus_Af293:961033-963264	q1	q2	OK	10.1338	5.44569	-0.895993	-1.85398	0.00075	0.00922047	yes
Row4604	Afu4g07435-T	Afu4g07435	Afu4g07435	Chr4_A_fumigatus_Af293:1931581-1932692	q1	q2	OK	1773.79	954.041	-0.894714	-2.17848	0.00015	0.00255362	yes
Row4608	Afu6g06430-T	Afu6g06430	Afu6g06430	Chr6_A_fumigatus_Af293:1385317-1386284	q1	q2	OK	77.5379	41.7127	-0.894414	-2.29551	0.0001	0.00183547	yes
Row4622	Afu4g07570-T	Afu4g07570	Afu4g07570	Chr4_A_fumigatus_Af293:1967729-1969340	q1	q2	OK	22.5586	12.1398	-0.893929	-2.16654	0.00025	0.00383543	yes
Row4635	Afu2g09210-T	Afu2g09210	Afu2g09210	Chr2_A_fumigatus_Af293:2359329-2360452	q1	q2	OK	1971.35	1062.62	-0.891555	-2.12739	0.0004	0.00561902	yes
Row4666	Afu5g13120-T	Afu5g13120	Afu5g13120	Chr5_A_fumigatus_Af293:3441588-3442686	q1	q2	OK	47.4214	25.5681	-0.891193	-2.2219	0.0001	0.00183547	yes
Row4735	Afu3g09340-T	Afu3g09340	Afu3g09340	Chr3_A_fumigatus_Af293:2363881-2365345	q1	q2	OK	27.2695	14.7142	-0.89008	-2.1962	5e-05	0.00101993	yes
Row4818	Afu4g10460-T	Afu4g10460	hcsA	Chr4_A_fumigatus_Af293:2741459-2743754	q1	q2	OK	144.815	78.1472	-0.889947	-2.35886	5e-05	0.00101993	yes
Row4832	Afu1g05630-T	Afu1g05630	Afu1g05630	Chr1_A_fumigatus_Af293:1616206-1617454	q1	q2	OK	1116.39	602.721	-0.889278	-2.14134	0.00015	0.00255362	yes
Row4845	Afu2g14670-T	Afu2g14670	Afu2g14670	Chr2_A_fumigatus_Af293:3849156-3851227	q1	q2	OK	133.642	72.2416	-0.887475	-2.32862	0.0001	0.00183547	yes
Row4869	Afu1g11960-T	Afu1g11960	Afu1g11960	Chr1_A_fumigatus_Af293:3157240-3161262	q1	q2	OK	67.2648	36.3893	-0.886338	-2.3021	5e-05	0.00101993	yes
Row4910	Afu1g14120-T	Afu1g14120	bfr1	Chr1_A_fumigatus_Af293:3774140-3776224	q1	q2	OK	101.164	54.751	-0.885742	-2.33343	5e-05	0.00101993	yes
Row4922	Afu1g13880-T	Afu1g13880	Afu1g13880	Chr1_A_fumigatus_Af293:3707193-3709209	q1	q2	OK	14.1455	7.65715	-0.885464	-2.10155	0.00025	0.00383543	yes
Row4985	Afu5g02700-T	Afu5g02700	Afu5g02700	Chr5_A_fumigatus_Af293:706164-707944	q1	q2	OK	60.198	32.5918	-0.885205	-2.31668	5e-05	0.00101993	yes
Row5008	Afu1g10990-T	Afu1g10990	Afu1g10990	Chr1_A_fumigatus_Af293:2871867-2873099	q1	q2	OK	26.9751	14.6181	-0.883873	-2.05869	0.0005	0.00675442	yes
Row5068	Afu5g12850-T	Afu5g12850	Afu5g12850	Chr5_A_fumigatus_Af293:3363319-3364625	q1	q2	OK	17.4192	9.44031	-0.88377	-1.93761	0.001	0.0116527	yes
Row5089	Afu3g10040-T	Afu3g10040	Afu3g10040	Chr3_A_fumigatus_Af293:2581825-2584907	q1	q2	OK	11.3838	6.17103	-0.883395	-2.1494	0.00045	0.00621652	yes
Row5091	Afu5g01740-T	Afu5g01740	Afu5g01740	Chr5_A_fumigatus_Af293:441048-443125	q1	q2	OK	19.8614	10.8143	-0.877031	-2.12815	0.0001	0.00183547	yes
Row5131	Afu8g00100-T	Afu8g00100	Afu8g00100	Chr8_A_fumigatus_Af293:2844-4875	q1	q2	OK	23.7712	12.9561	-0.875582	-2.01949	0.0006	0.00785057	yes
Row5150	Afu1g14110-T	Afu1g14110	Afu1g14110	Chr1_A_fumigatus_Af293:3772421-3774027	q1	q2	OK	77.7711	42.3967	-0.875283	-2.38267	0.0001	0.00183547	yes
Row5159	Afu6g04590-T	Afu6g04590	Afu6g04590	Chr6_A_fumigatus_Af293:1065582-1066707	q1	q2	OK	24.6106	13.426	-0.874254	-2.00821	0.0008	0.00971777	yes
Row5194	Afu4g08930-T	Afu4g08930	Afu4g08930	Chr4_A_fumigatus_Af293:2318251-2320974	q1	q2	OK	50.8977	27.8095	-0.872023	-2.36954	5e-05	0.00101993	yes
Row5199	Afu7g04490-T	Afu7g04490	Afu7g04490	Chr7_A_fumigatus_Af293:1024836-1025367	q1	q2	OK	606.225	331.278	-0.87181	-2.2905	0.0002	0.00321933	yes
Row5234	Afu3g09600-T	Afu3g09600	sik1	Chr3_A_fumigatus_Af293:2440513-2442368	q1	q2	OK	108.028	59.0424	-0.871579	-2.33738	5e-05	0.00101993	yes
Row5243	Afu1g06870-T	Afu1g06870	Afu1g06870	Chr1_A_fumigatus_Af293:1957313-1957904	q1	q2	OK	26.2773	14.3795	-0.869808	-1.78802	0.00175	0.0177894	yes
Row5268	Afu6g03580-T	Afu6g03580	Afu6g03580	Chr6_A_fumigatus_Af293:778533-782464	q1	q2	OK	50.5236	27.6484	-0.869762	-2.33951	5e-05	0.00101993	yes
Row5285	Afu1g09330-T	Afu1g09330	Afu1g09330	Chr1_A_fumigatus_Af293:2420220-2422052	q1	q2	OK	155.205	84.9417	-0.869631	-2.28744	5e-05	0.00101993	yes
Row5292	Afu3g01110-T	Afu3g01110	gua1	Chr3_A_fumigatus_Af293:258311-261270	q1	q2	OK	75.2855	41.2327	-0.868584	-2.30185	5e-05	0.00101993	yes
Row5320	Afu5g03870-T	Afu5g03870	Afu5g03870	Chr5_A_fumigatus_Af293:1038134-1039037	q1	q2	OK	32.9518	18.0959	-0.864697	-2.01583	0.0004	0.00561902	yes
Row5326	Afu3g04110-T	Afu3g04110	Afu3g04110	Chr3_A_fumigatus_Af293:1163997-1166245	q1	q2	OK	40.2285	22.0984	-0.864272	-2.33969	0.00015	0.00255362	yes
Row5348	Afu2g05480-T	Afu2g05480	Afu2g05480	Chr2_A_fumigatus_Af293:1533896-1534392	q1	q2	OK	39.7067	21.8218	-0.863613	-1.66585	0.0042	0.0345003	yes
Row5354	Afu2g14180-T	Afu2g14180	Afu2g14180	Chr2_A_fumigatus_Af293:3708762-3714379	q1	q2	OK	9.71888	5.34213	-0.863376	-2.20133	0.00025	0.00383543	yes
Row5358	Afu2g17200-T	Afu2g17200	Afu2g17200	Chr2_A_fumigatus_Af293:4598797-4601886	q1	q2	OK	21.3176	11.7239	-0.862597	-2.27604	0.0001	0.00183547	yes
Row5361	Afu5g11550-T	Afu5g11550	Afu5g11550	Chr5_A_fumigatus_Af293:2962226-2964135	q1	q2	OK	20.8791	11.4879	-0.861952	-2.13969	0.00035	0.00505623	yes
Row5362	Afu1g02590-T	Afu1g02590	Afu1g02590	Chr1_A_fumigatus_Af293:754353-757409	q1	q2	OK	24.1601	13.3023	-0.86095	-2.29301	5e-05	0.00101993	yes
Row5368	Afu5g04170-T	Afu5g04170	hsp90	Chr5_A_fumigatus_Af293:1108175-1110583	q1	q2	OK	1275.36	702.57	-0.860185	-1.99286	0.00065	0.00828004	yes
Row5371	Afu6g04330-T	Afu6g04330	Afu6g04330	Chr6_A_fumigatus_Af293:982263-986076	q1	q2	OK	9.00484	4.96319	-0.859434	-2.10984	0.00045	0.00621652	yes
Row5380	Afu1g07280-T	Afu1g07280	Afu1g07280	Chr1_A_fumigatus_Af293:2064572-2067201	q1	q2	OK	66.5717	36.829	-0.854066	-2.266	5e-05	0.00101993	yes
Row5388	Afu1g09770-T	Afu1g09770	Afu1g09770	Chr1_A_fumigatus_Af293:2531065-2536915	q1	q2	OK	36.1351	19.9995	-0.853438	-2.27861	5e-05	0.00101993	yes
Row5391	Afu2g04780-T	Afu2g04780	Afu2g04780	Chr2_A_fumigatus_Af293:1314331-1316651	q1	q2	OK	21.4496	11.8786	-0.852587	-2.14164	0.00025	0.00383543	yes
Row5425	Afu1g12000-T	Afu1g12000	Afu1g12000	Chr1_A_fumigatus_Af293:3168303-3171421	q1	q2	OK	72.4722	40.1377	-0.85247	-2.28104	0.0001	0.00183547	yes
Row5449	Afu1g10310-T	Afu1g10310	Afu1g10310	Chr1_A_fumigatus_Af293:2655203-2658641	q1	q2	OK	68.1814	37.7889	-0.851416	-2.22527	0.00025	0.00383543	yes
Row5467	Afu5g04160-T	Afu5g04160	Afu5g04160	Chr5_A_fumigatus_Af293:1105008-1106759	q1	q2	OK	89.8624	49.8054	-0.851415	-2.30167	5e-05	0.00101993	yes
Row5487	Afu3g10890-T	Afu3g10890	Afu3g10890	Chr3_A_fumigatus_Af293:2834337-2835977	q1	q2	OK	36.3628	20.161	-0.850897	-2.21056	0.0001	0.00183547	yes
Row5499	Afu2g10240-T	Afu2g10240	Afu2g10240	Chr2_A_fumigatus_Af293:2617690-2619427	q1	q2	OK	107.616	59.6723	-0.850756	-2.21174	5e-05	0.00101993	yes
Row5509	Afu4g05880-T	Afu4g05880	Afu4g05880	Chr4_A_fumigatus_Af293:1502236-1504390	q1	q2	OK	37.5574	20.847	-0.849258	-2.28055	5e-05	0.00101993	yes
Row5519	Afu2g02870-T	Afu2g02870	Afu2g02870	Chr2_A_fumigatus_Af293:742794-743812	q1	q2	OK	19.5765	10.8837	-0.846957	-1.85832	0.00115	0.0128606	yes
Row5560	Afu5g01850-T	Afu5g01850	Afu5g01850	Chr5_A_fumigatus_Af293:470726-472720	q1	q2	OK	23.2717	12.9546	-0.845112	-2.13971	0.00055	0.00731125	yes
Row5561	Afu7g02460-T	Afu7g02460	Afu7g02460	Chr7_A_fumigatus_Af293:670545-670974	q1	q2	OK	314.267	175.013	-0.844528	-2.26154	0.00015	0.00255362	yes
Row5577	Afu2g16360-T	Afu2g16360	Afu2g16360	Chr2_A_fumigatus_Af293:4340441-4342691	q1	q2	OK	111.268	62.0032	-0.843618	-2.20094	0.00025	0.00383543	yes
Row5582	Afu3g08640-T	Afu3g08640	Afu3g08640	Chr3_A_fumigatus_Af293:2211460-2213932	q1	q2	OK	130.137	72.5248	-0.843488	-2.22539	0.0001	0.00183547	yes
Row5611	Afu3g11970-T	Afu3g11970	pacC	Chr3_A_fumigatus_Af293:3148742-3152689	q1	q2	OK	29.8229	16.6358	-0.842126	-2.2897	0.0002	0.00321933	yes
Row5621	Afu5g07020-T	Afu5g07020	Afu5g07020	Chr5_A_fumigatus_Af293:1738497-1740843	q1	q2	OK	120.112	67.0103	-0.841924	-2.26072	0.0001	0.00183547	yes
Row5645	Afu1g16940-T	Afu1g16940	Afu1g16940	Chr1_A_fumigatus_Af293:4628316-4631002	q1	q2	OK	12.0596	6.73083	-0.841323	-2.0472	0.00075	0.00922047	yes
Row5654	Afu5g12100-T	Afu5g12100	Afu5g12100	Chr5_A_fumigatus_Af293:3135808-3138500	q1	q2	OK	41.7336	23.3103	-0.840241	-2.26623	5e-05	0.00101993	yes
Row5676	Afu3g08090-T	Afu3g08090	Afu3g08090	Chr3_A_fumigatus_Af293:2068659-2070044	q1	q2	OK	59.9082	33.4982	-0.838671	-2.19959	0.00015	0.00255362	yes
Row5677	Afu5g11620-T	Afu5g11620	Afu5g11620	Chr5_A_fumigatus_Af293:2986535-2989242	q1	q2	OK	37.6808	21.0765	-0.838191	-2.25222	0.0001	0.00183547	yes
Row5731	Afu3g03010-T	Afu3g03010	Afu3g03010	Chr3_A_fumigatus_Af293:802204-804320	q1	q2	OK	816.659	456.852	-0.838008	-2.0043	0.0005	0.00675442	yes
Row5805	Afu5g02860-T	Afu5g02860	Afu5g02860	Chr5_A_fumigatus_Af293:758331-760220	q1	q2	OK	40.1186	22.4486	-0.837644	-1.92272	0.00075	0.00922047	yes
Row5850	Afu2g04900-T	Afu2g04900	Afu2g04900	Chr2_A_fumigatus_Af293:1347035-1349359	q1	q2	OK	30.6073	17.1426	-0.836295	-2.19455	0.0003	0.00444612	yes
Row5892	Afu3g07730-T	Afu3g07730	Afu3g07730	Chr3_A_fumigatus_Af293:1951771-1952387	q1	q2	OK	92.5236	51.8206	-0.836294	-1.6386	0.0042	0.0345003	yes
Row5904	Afu8g01710-T	Afu8g01710	Afu8g01710	Chr8_A_fumigatus_Af293:449688-450192	q1	q2	OK	1687.24	946.263	-0.834349	-2.10918	0.0001	0.00183547	yes
Row5920	Afu1g11980-T	Afu1g11980	Afu1g11980	Chr1_A_fumigatus_Af293:3164781-3166423	q1	q2	OK	29.9663	16.8182	-0.833315	-2.08066	0.0005	0.00675442	yes
Row5938	Afu3g07710-T	Afu3g07710	Afu3g07710	Chr3_A_fumigatus_Af293:1944992-1947320	q1	q2	OK	224.508	126.112	-0.832055	-2.07513	0.00015	0.00255362	yes
Row5945	Afu3g13380-T	Afu3g13380	Afu3g13380	Chr3_A_fumigatus_Af293:3541423-3542838	q1	q2	OK	111.509	62.6976	-0.830681	-2.23496	0.00025	0.00383543	yes
Row5954	Afu1g05410-T	Afu1g05410	Afu1g05410	Chr1_A_fumigatus_Af293:1550838-1553410	q1	q2	OK	23.403	13.1635	-0.830148	-2.16174	0.00025	0.00383543	yes
Row6049	Afu3g05840-T	Afu3g05840	Afu3g05840	Chr3_A_fumigatus_Af293:1427314-1428797	q1	q2	OK	16.1158	9.07023	-0.829262	-1.89043	0.00105	0.012112	yes
Row6131	Afu1g13820-T	Afu1g13820	Afu1g13820	Chr1_A_fumigatus_Af293:3689011-3690635	q1	q2	OK	16.8516	9.48593	-0.829025	-1.91703	0.0013	0.0140409	yes
Row6144	Afu8g04790-T	Afu8g04790	Afu8g04790	Chr8_A_fumigatus_Af293:1096731-1098210	q1	q2	OK	48.3901	27.2603	-0.827911	-2.14364	0.0003	0.00444612	yes
Row6146	Afu4g01285-T	Afu4g01285	Afu4g01285	Chr4_A_fumigatus_Af293:341045-342241	q1	q2	OK	33.0223	18.6176	-0.82677	-2.00928	0.00065	0.00828004	yes
Row6147	Afu1g14990-T	Afu1g14990	Afu1g14990	Chr1_A_fumigatus_Af293:4025991-4028837	q1	q2	OK	22.8456	12.8948	-0.825128	-2.17207	0.0003	0.00444612	yes
Row6210	Afu4g02880-T	Afu4g02880	Afu4g02880	Chr4_A_fumigatus_Af293:807951-809198	q1	q2	OK	67.8203	38.2957	-0.824535	-2.1498	0.0002	0.00321933	yes
Row6223	Afu2g05550-T	Afu2g05550	Afu2g05550	Chr2_A_fumigatus_Af293:1549331-1550996	q1	q2	OK	49.3981	27.9801	-0.820058	-2.19022	0.0003	0.00444612	yes
Row6247	Afu7g02620-T	Afu7g02620	Afu7g02620	Chr7_A_fumigatus_Af293:718286-718903	q1	q2	OK	193.57	109.797	-0.818021	-2.0856	0.00045	0.00621652	yes
Row6249	Afu5g02010-T	Afu5g02010	Afu5g02010	Chr5_A_fumigatus_Af293:514171-518381	q1	q2	OK	75.3021	42.7131	-0.818012	-2.16603	5e-05	0.00101993	yes
Row6258	Afu1g07440-T	Afu1g07440	hsp70	Chr1_A_fumigatus_Af293:2102405-2104621	q1	q2	OK	1981.31	1124.07	-0.817726	-1.85786	0.00175	0.0177894	yes
Row6274	Afu3g02270-T	Afu3g02270	cat1	Chr3_A_fumigatus_Af293:562424-566253	q1	q2	OK	11.8336	6.71647	-0.817118	-1.96363	0.00115	0.0128606	yes
Row6303	Afu4g04550-T	Afu4g04550	Afu4g04550	Chr4_A_fumigatus_Af293:1281998-1284111	q1	q2	OK	67.3742	38.2611	-0.816319	-2.09077	0.0001	0.00183547	yes
Row6314	Afu5g03090-T	Afu5g03090	Afu5g03090	Chr5_A_fumigatus_Af293:835182-838382	q1	q2	OK	23.4007	13.3103	-0.814007	-2.17312	0.00025	0.00383543	yes
Row6343	Afu2g08460-T	Afu2g08460	Afu2g08460	Chr2_A_fumigatus_Af293:2178998-2181238	q1	q2	OK	27.9424	15.9046	-0.813017	-2.0937	0.00045	0.00621652	yes
Row6350	Afu6g05180-T	Afu6g05180	Afu6g05180	Chr6_A_fumigatus_Af293:1245682-1246890	q1	q2	OK	39.9142	22.7221	-0.812806	-2.00281	0.00085	0.0102302	yes
Row6359	Afu2g16820-T	Afu2g16820	Afu2g16820	Chr2_A_fumigatus_Af293:4490499-4493223	q1	q2	OK	130.589	74.368	-0.812274	-2.05341	0.00035	0.00505623	yes
Row6375	Afu3g03260-T	Afu3g03260	Afu3g03260	Chr3_A_fumigatus_Af293:871527-873275	q1	q2	OK	19.6935	11.234	-0.809848	-1.74693	0.0021	0.0203749	yes
Row6382	Afu6g03750-T	Afu6g03750	Afu6g03750	Chr6_A_fumigatus_Af293:827650-829831	q1	q2	OK	51.5805	29.4267	-0.809703	-2.17693	0.00015	0.00255362	yes
Row6391	Afu2g03280-T	Afu2g03280	Afu2g03280	Chr2_A_fumigatus_Af293:862725-865556	q1	q2	OK	40.8324	23.2963	-0.809617	-2.18188	0.00025	0.00383543	yes
Row6426	Afu2g10910-T	Afu2g10910	Afu2g10910	Chr2_A_fumigatus_Af293:2810882-2812618	q1	q2	OK	35.7501	20.4031	-0.80916	-2.00561	0.0003	0.00444612	yes
Row6439	Afu1g04430-T	Afu1g04430	Afu1g04430	Chr1_A_fumigatus_Af293:1258606-1260266	q1	q2	OK	50.4255	28.7804	-0.809067	-1.98204	0.0008	0.00971777	yes
Row6450	Afu2g08130-T	Afu2g08130	Afu2g08130	Chr2_A_fumigatus_Af293:2108951-2111128	q1	q2	OK	369.475	211.031	-0.808021	-2.00583	0.00065	0.00828004	yes
Row6459	Afu3g10800-T	Afu3g10800	Afu3g10800	Chr3_A_fumigatus_Af293:2806791-2811550	q1	q2	OK	43.9421	25.1139	-0.807119	-2.13986	0.0002	0.00321933	yes
Row6471	Afu5g11650-T	Afu5g11650	Afu5g11650	Chr5_A_fumigatus_Af293:2992827-2994174	q1	q2	OK	10.1085	5.778	-0.806928	-1.6913	0.0031	0.0276464	yes
Row6472	Afu5g04100-T	Afu5g04100	gprF	Chr5_A_fumigatus_Af293:1088911-1090205	q1	q2	OK	7.81599	4.46875	-0.806558	-1.59307	0.0068	0.0498649	yes
Row6481	Afu6g08390-T	Afu6g08390	Afu6g08390	Chr6_A_fumigatus_Af293:1963711-1965481	q1	q2	OK	168.284	96.2458	-0.806105	-1.94267	0.00075	0.00922047	yes
Row6489	Afu6g08580-T	Afu6g08580	fkbp4	Chr6_A_fumigatus_Af293:2030405-2032690	q1	q2	OK	118.402	67.7953	-0.804434	-2.15642	0.00025	0.00383543	yes
Row6490	Afu2g02530-T	Afu2g02530	Afu2g02530	Chr2_A_fumigatus_Af293:652174-655754	q1	q2	OK	847.021	485.097	-0.804124	-1.87389	0.00145	0.0153532	yes
Row6521	Afu5g13470-T	Afu5g13470	Afu5g13470	Chr5_A_fumigatus_Af293:3538963-3539883	q1	q2	OK	59.4524	34.0597	-0.803671	-2.00112	0.00045	0.00621652	yes
Row6537	Afu2g16790-T	Afu2g16790	Afu2g16790	Chr2_A_fumigatus_Af293:4480387-4482451	q1	q2	OK	28.1614	16.1385	-0.803218	-2.0645	0.00035	0.00505623	yes
Row6545	Afu6g05250-T	Afu6g05250	Afu6g05250	Chr6_A_fumigatus_Af293:1256505-1257480	q1	q2	OK	61.0182	34.9698	-0.803129	-2.02151	0.0006	0.00785057	yes
Row6546	Afu6g10320-T	Afu6g10320	Afu6g10320	Chr6_A_fumigatus_Af293:2550191-2552542	q1	q2	OK	53.6644	30.8096	-0.800586	-2.16635	0.0002	0.00321933	yes
Row6567	Afu1g06290-T	Afu1g06290	Afu1g06290	Chr1_A_fumigatus_Af293:1806711-1808254	q1	q2	OK	32.2407	18.517	-0.80003	-2.03285	0.00055	0.00731125	yes
Row6600	Afu1g05150-T	Afu1g05150	Afu1g05150	Chr1_A_fumigatus_Af293:1475212-1477384	q1	q2	OK	18.0961	10.4027	-0.798713	-1.98446	0.00065	0.00828004	yes
Row6604	Afu1g07080-T	Afu1g07080	Afu1g07080	Chr1_A_fumigatus_Af293:2008461-2010532	q1	q2	OK	9.52697	5.47788	-0.798399	-1.76656	0.00195	0.019392	yes
Row6608	Afu3g14250-T	Afu3g14250	Afu3g14250	Chr3_A_fumigatus_Af293:3787374-3788900	q1	q2	OK	23.2738	13.3835	-0.798246	-1.94153	0.001	0.0116527	yes
Row6624	Afu5g11730-T	Afu5g11730	Afu5g11730	Chr5_A_fumigatus_Af293:3019084-3020686	q1	q2	OK	28.1189	16.1704	-0.798188	-1.97767	0.00065	0.00828004	yes
Row6628	Afu7g06770-T	Afu7g06770	Afu7g06770	Chr7_A_fumigatus_Af293:1644842-1646297	q1	q2	OK	34.2696	19.7368	-0.79604	-1.86013	0.00195	0.019392	yes
Row6639	Afu2g12970-T	Afu2g12970	Afu2g12970	Chr2_A_fumigatus_Af293:3330074-3331337	q1	q2	OK	33.1012	19.0874	-0.794263	-1.94567	0.0007	0.00875861	yes
Row6677	Afu2g17050-T	Afu2g17050	Afu2g17050	Chr2_A_fumigatus_Af293:4555987-4558066	q1	q2	OK	17.6847	10.1998	-0.793957	-1.955	0.0009	0.0106776	yes
Row6705	Afu4g10550-T	Afu4g10550	Afu4g10550	Chr4_A_fumigatus_Af293:2761752-2764707	q1	q2	OK	45.5119	26.2688	-0.792895	-2.13544	0.0002	0.00321933	yes
Row6751	Afu5g07810-T	Afu5g07810	Afu5g07810	Chr5_A_fumigatus_Af293:1957622-1960444	q1	q2	OK	42.644	24.6287	-0.791999	-2.13018	0.00025	0.00383543	yes
Row6848	Afu8g04070-T	Afu8g04070	Afu8g04070	Chr8_A_fumigatus_Af293:882502-885158	q1	q2	OK	4.56937	2.63955	-0.791704	-1.62999	0.0054	0.0421642	yes
Row6857	Afu6g05310-T	Afu6g05310	Afu6g05310	Chr6_A_fumigatus_Af293:1272226-1273221	q1	q2	OK	132.607	76.6184	-0.791397	-2.11101	0.0003	0.00444612	yes
Row6858	Afu1g16745-T	Afu1g16745	Afu1g16745	Chr1_A_fumigatus_Af293:4566582-4570267	q1	q2	OK	22.3575	12.9301	-0.79002	-2.11504	0.0002	0.00321933	yes
Row6863	Afu3g13810-T	Afu3g13810	Afu3g13810	Chr3_A_fumigatus_Af293:3644817-3646533	q1	q2	OK	39.2558	22.7324	-0.788157	-2.0584	0.00065	0.00828004	yes
Row6883	Afu1g05200-T	Afu1g05200	tif32	Chr1_A_fumigatus_Af293:1485293-1488975	q1	q2	OK	119.376	69.1364	-0.78799	-2.00857	0.0003	0.00444612	yes
Row6929	Afu5g11110-T	Afu5g11110	Afu5g11110	Chr5_A_fumigatus_Af293:2843105-2844123	q1	q2	OK	47.3407	27.4193	-0.787891	-1.91819	0.0012	0.0132739	yes
Row6942	Afu3g06380-T	Afu3g06380	Afu3g06380	Chr3_A_fumigatus_Af293:1573307-1574604	q1	q2	OK	32.1092	18.6009	-0.787612	-1.93262	0.00115	0.0128606	yes
Row6951	Afu5g12270-T	Afu5g12270	Afu5g12270	Chr5_A_fumigatus_Af293:3185426-3186774	q1	q2	OK	69.1025	40.0694	-0.786236	-2.08954	0.00035	0.00505623	yes
Row7040	Afu6g13920-T	Afu6g13920	Afu6g13920	Chr6_A_fumigatus_Af293:3547976-3550925	q1	q2	OK	52.1036	30.2356	-0.785136	-1.78692	0.00265	0.024591	yes
Row7063	Afu4g06350-T	Afu4g06350	Afu4g06350	Chr4_A_fumigatus_Af293:1628897-1630750	q1	q2	OK	55.8272	32.4086	-0.784592	-2.10621	0.0004	0.00561902	yes
Row7064	Afu6g11390-T	Afu6g11390	gel2	Chr6_A_fumigatus_Af293:2823433-2825489	q1	q2	OK	142.206	82.6104	-0.783591	-2.10672	0.00035	0.00505623	yes
Row7083	Afu5g09850-T	Afu5g09850	Afu5g09850	Chr5_A_fumigatus_Af293:2546567-2550579	q1	q2	OK	25.4937	14.8137	-0.78321	-2.07084	0.0003	0.00444612	yes
Row7108	Afu1g11160-T	Afu1g11160	Afu1g11160	Chr1_A_fumigatus_Af293:2937985-2940303	q1	q2	OK	26.8791	15.6399	-0.781251	-2.0562	0.0004	0.00561902	yes
Row7115	Afu8g06680-T	Afu8g06680	Afu8g06680	Chr8_A_fumigatus_Af293:1626718-1628069	q1	q2	OK	14.7266	8.57983	-0.779407	-1.60189	0.00575	0.0442929	yes
Row7118	Afu1g06880-T	Afu1g06880	Afu1g06880	Chr1_A_fumigatus_Af293:1958127-1959156	q1	q2	OK	15.1774	8.85622	-0.777162	-1.65392	0.00455	0.0367167	yes
Row7120	Afu3g12310-T	Afu3g12310	Afu3g12310	Chr3_A_fumigatus_Af293:3243416-3246090	q1	q2	OK	30.3083	17.6981	-0.776119	-2.00093	0.0009	0.0106776	yes
Row7126	Afu5g03780-T	Afu5g03780	Afu5g03780	Chr5_A_fumigatus_Af293:1017352-1017915	q1	q2	OK	103.044	60.1738	-0.776054	-1.68304	0.00295	0.0265674	yes
Row7163	Afu2g16760-T	Afu2g16760	Afu2g16760	Chr2_A_fumigatus_Af293:4470420-4471680	q1	q2	OK	17.9294	10.4752	-0.775348	-1.76389	0.0023	0.0218297	yes
Row7180	Afu2g11780-T	Afu2g11780	Afu2g11780	Chr2_A_fumigatus_Af293:3034925-3037486	q1	q2	OK	115.352	67.4054	-0.775108	-2.01712	0.00035	0.00505623	yes
Row7218	Afu6g13600-T	Afu6g13600	Afu6g13600	Chr6_A_fumigatus_Af293:3459179-3461932	q1	q2	OK	15.7799	9.22671	-0.774195	-1.90434	0.00105	0.012112	yes
Row7237	Afu7g05050-T	Afu7g05050	Afu7g05050	Chr7_A_fumigatus_Af293:1190559-1191755	q1	q2	OK	14.2376	8.33471	-0.7725	-1.65934	0.00395	0.0329791	yes
Row7238	Afu7g03980-T	Afu7g03980	Afu7g03980	Chr7_A_fumigatus_Af293:893751-895260	q1	q2	OK	203.73	119.28	-0.772302	-2.04797	0.0004	0.00561902	yes
Row7260	Afu1g15550-T	Afu1g15550	Afu1g15550	Chr1_A_fumigatus_Af293:4206661-4209274	q1	q2	OK	44.8773	26.3111	-0.770312	-1.94153	0.00055	0.00731125	yes
Row7265	Afu3g05430-T	Afu3g05430	Afu3g05430	Chr3_A_fumigatus_Af293:1305738-1307445	q1	q2	OK	51.0778	29.9578	-0.769764	-2.03452	0.00095	0.0111839	yes
Row7283	Afu1g06790-T	Afu1g06790	Afu1g06790	Chr1_A_fumigatus_Af293:1936988-1941009	q1	q2	OK	71.0372	41.6737	-0.76944	-2.00455	0.0007	0.00875861	yes
Row7298	Afu1g10030-T	Afu1g10030	Afu1g10030	Chr1_A_fumigatus_Af293:2591823-2594774	q1	q2	OK	99.8328	58.6966	-0.766236	-2.04357	0.00035	0.00505623	yes
Row7300	Afu4g13690-T	Afu4g13690	Afu4g13690	Chr4_A_fumigatus_Af293:3584661-3585901	q1	q2	OK	237.754	139.829	-0.765803	-2.06559	0.00025	0.00383543	yes
Row7302	Afu3g06020-T	Afu3g06020	Afu3g06020	Chr3_A_fumigatus_Af293:1478127-1481945	q1	q2	OK	117.689	69.2522	-0.765044	-1.93039	0.0011	0.0125466	yes
Row7312	Afu2g13570-T	Afu2g13570	Afu2g13570	Chr2_A_fumigatus_Af293:3528270-3532526	q1	q2	OK	25.9782	15.2908	-0.764638	-2.0778	0.0005	0.00675442	yes
Row7337	Afu5g04010-T	Afu5g04010	sen2	Chr5_A_fumigatus_Af293:1069432-1071527	q1	q2	OK	26.0754	15.3534	-0.764133	-1.97522	0.00075	0.00922047	yes
Row7375	Afu1g17360-T	Afu1g17360	atfC	Chr1_A_fumigatus_Af293:4748848-4751591	q1	q2	OK	6.16276	3.62996	-0.763623	-1.63514	0.00465	0.0373263	yes
Row7383	Afu6g13410-T	Afu6g13410	Afu6g13410	Chr6_A_fumigatus_Af293:3410326-3414441	q1	q2	OK	62.4647	36.8665	-0.760729	-2.0306	0.00035	0.00505623	yes
Row7506	Afu3g03700-T	Afu3g03700	Afu3g03700	Chr3_A_fumigatus_Af293:1001296-1006771	q1	q2	OK	15.1708	8.95544	-0.760457	-2.06607	0.0004	0.00561902	yes
Row7623	Afu6g02750-T	Afu6g02750	egd1	Chr6_A_fumigatus_Af293:558637-559767	q1	q2	OK	469.245	277.087	-0.760006	-1.95339	0.00115	0.0128606	yes
Row7624	Afu2g01980-T	Afu2g01980	Afu2g01980	Chr2_A_fumigatus_Af293:493916-496558	q1	q2	OK	14.9705	8.84033	-0.759951	-1.90619	0.0012	0.0132739	yes
Row7657	Afu4g00235-T	Afu4g00235	Afu4g00235	Chr4_A_fumigatus_Af293:65809-66476	q1	q2	OK	88.3546	52.1786	-0.759847	-1.85164	0.0008	0.00971777	yes
Row7687	Afu2g01330-T	Afu2g01330	Afu2g01330	Chr2_A_fumigatus_Af293:322318-323380	q1	q2	OK	33.2944	19.6688	-0.759371	-1.80495	0.00125	0.0137111	yes
Row7688	Afu5g05930-T	Afu5g05930	Afu5g05930	Chr5_A_fumigatus_Af293:1392341-1393619	q1	q2	OK	29.3547	17.354	-0.75832	-1.86637	0.0013	0.0140409	yes
Row7741	Afu4g11330-T	Afu4g11330	Afu4g11330	Chr4_A_fumigatus_Af293:2975119-2976651	q1	q2	OK	254.334	150.391	-0.758006	-1.94572	0.0008	0.00971777	yes
Row7759	Afu6g12920-T	Afu6g12920	Afu6g12920	Chr6_A_fumigatus_Af293:3260991-3261477	q1	q2	OK	87.5065	51.7499	-0.757835	-1.80751	0.00185	0.0185995	yes
Row7766	Afu5g03540-T	Afu5g03540	Afu5g03540	Chr5_A_fumigatus_Af293:954304-955657	q1	q2	OK	192.371	113.908	-0.756023	-1.86002	0.0009	0.0106776	yes
Row7767	Afu2g14120-T	Afu2g14120	Afu2g14120	Chr2_A_fumigatus_Af293:3693507-3695064	q1	q2	OK	18.3081	10.862	-0.753192	-1.7912	0.0017	0.0173776	yes
Row7792	Afu1g02600-T	Afu1g02600	Afu1g02600	Chr1_A_fumigatus_Af293:757553-760572	q1	q2	OK	100.74	59.906	-0.749869	-1.87662	0.0015	0.0157552	yes
Row7815	Afu1g16590-T	Afu1g16590	brlA	Chr1_A_fumigatus_Af293:4503888-4507433	q1	q2	OK	10.0044	5.95613	-0.748192	-1.68392	0.0043	0.0351327	yes
Row7817	Afu5g08800-T	Afu5g08800	Afu5g08800	Chr5_A_fumigatus_Af293:2255185-2256928	q1	q2	OK	122.711	73.0687	-0.747935	-1.81023	0.00235	0.0222812	yes
Row7843	Afu2g01780-T	Afu2g01780	Afu2g01780	Chr2_A_fumigatus_Af293:440617-442246	q1	q2	OK	48.953	29.1575	-0.74753	-1.98933	0.0006	0.00785057	yes
Row7846	Afu2g12310-T	Afu2g12310	Afu2g12310	Chr2_A_fumigatus_Af293:3162794-3165269	q1	q2	OK	10.4942	6.25477	-0.746563	-1.73816	0.00255	0.0238564	yes
Row7850	Afu2g02710-T	Afu2g02710	Afu2g02710	Chr2_A_fumigatus_Af293:695693-696371	q1	q2	OK	141.191	84.1572	-0.746493	-1.95251	0.00105	0.012112	yes
Row7864	Afu7g03900-T	Afu7g03900	Afu7g03900	Chr7_A_fumigatus_Af293:873235-875548	q1	q2	OK	156.49	93.56	-0.742102	-1.72782	0.00275	0.0250869	yes
Row7907	Afu5g05705-T	Afu5g05705	Afu5g05705	Chr5_A_fumigatus_Af293:1328344-1330077	q1	q2	OK	52.8151	31.5838	-0.741767	-1.91668	0.0015	0.0157552	yes
Row7910	Afu1g02460-T	Afu1g02460	Afu1g02460	Chr1_A_fumigatus_Af293:711800-715716	q1	q2	OK	15.9431	9.53712	-0.741305	-1.9357	0.0009	0.0106776	yes
Row7912	Afu1g08980-T	Afu1g08980	myg1	Chr1_A_fumigatus_Af293:2329240-2330811	q1	q2	OK	58.5512	35.0305	-0.741089	-1.97574	0.00095	0.0111839	yes
Row7916	Afu1g14650-T	Afu1g14650	Afu1g14650	Chr1_A_fumigatus_Af293:3909272-3914474	q1	q2	OK	7.52574	4.50314	-0.740904	-1.80649	0.0021	0.0203749	yes
Row7922	Afu7g06540-T	Afu7g06540	Afu7g06540	Chr7_A_fumigatus_Af293:1595882-1596965	q1	q2	OK	67.1193	40.1628	-0.74087	-1.79953	0.00165	0.0169802	yes
Row7923	Afu5g12860-T	Afu5g12860	Afu5g12860	Chr5_A_fumigatus_Af293:3365320-3367316	q1	q2	OK	53.624	32.1285	-0.739027	-2.02685	0.00035	0.00505623	yes
Row7941	Afu3g09750-T	Afu3g09750	Afu3g09750	Chr3_A_fumigatus_Af293:2497560-2498771	q1	q2	OK	23.9161	14.3446	-0.737475	-1.73854	0.0032	0.0283177	yes
Row7946	Afu8g04310-T	Afu8g04310	Afu8g04310	Chr8_A_fumigatus_Af293:964440-970220	q1	q2	OK	268.491	161.295	-0.735172	-1.76516	0.0021	0.0203749	yes
Row7952	Afu5g13610-T	Afu5g13610	Afu5g13610	Chr5_A_fumigatus_Af293:3571973-3572617	q1	q2	OK	100.719	60.5638	-0.733804	-1.80581	0.00155	0.0162245	yes
Row7953	Afu6g08170-T	Afu6g08170	Afu6g08170	Chr6_A_fumigatus_Af293:1900329-1903729	q1	q2	OK	17.6071	10.5954	-0.732711	-1.91042	0.00065	0.00828004	yes
Row8020	Afu2g09870-T	Afu2g09870	tif35	Chr2_A_fumigatus_Af293:2523317-2524784	q1	q2	OK	221.383	133.401	-0.73078	-1.92368	0.00085	0.0102302	yes
Row8026	Afu3g13300-T	Afu3g13300	Afu3g13300	Chr3_A_fumigatus_Af293:3527431-3531464	q1	q2	OK	24.2605	14.6258	-0.730095	-1.98819	0.00075	0.00922047	yes
Row8033	Afu4g07220-T	Afu4g07220	Afu4g07220	Chr4_A_fumigatus_Af293:1873274-1875950	q1	q2	OK	56.5699	34.1112	-0.729789	-1.98636	0.00065	0.00828004	yes
Row8046	Afu2g09290-T	Afu2g09290	hsp60	Chr2_A_fumigatus_Af293:2376728-2378883	q1	q2	OK	348.992	210.465	-0.729612	-1.7863	0.0019	0.0189979	yes
Row8111	Afu3g13640-T	Afu3g13640	Afu3g13640	Chr3_A_fumigatus_Af293:3600771-3602181	q1	q2	OK	29.8215	17.9915	-0.729042	-1.76471	0.0028	0.0254417	yes
Row8115	Afu4g05920-T	Afu4g05920	Afu4g05920	Chr4_A_fumigatus_Af293:1510684-1511646	q1	q2	OK	137.981	83.3054	-0.727984	-2.0001	0.00035	0.00505623	yes
Row8120	Afu7g04220-T	Afu7g04220	Afu7g04220	Chr7_A_fumigatus_Af293:952920-953832	q1	q2	OK	21.1877	12.7924	-0.727943	-1.58073	0.0065	0.0479722	yes
Row8126	Afu7g06030-T	Afu7g06030	Afu7g06030	Chr7_A_fumigatus_Af293:1477777-1480230	q1	q2	OK	78.5764	47.4999	-0.72617	-1.8598	0.00145	0.0153532	yes
Row8135	Afu2g09890-T	Afu2g09890	Afu2g09890	Chr2_A_fumigatus_Af293:2529586-2535595	q1	q2	OK	18.5558	11.2342	-0.723964	-1.79785	0.00175	0.0177894	yes
Row8154	Afu6g04070-T	Afu6g04070	Afu6g04070	Chr6_A_fumigatus_Af293:915390-916721	q1	q2	OK	28.577	17.3226	-0.722197	-1.76144	0.0024	0.0227083	yes
Row8187	Afu5g06320-T	Afu5g06320	Afu5g06320	Chr5_A_fumigatus_Af293:1518034-1519331	q1	q2	OK	470.942	285.569	-0.72171	-1.8886	0.0013	0.0140409	yes
Row8257	Afu5g11300-T	Afu5g11300	Afu5g11300	Chr5_A_fumigatus_Af293:2893129-2895838	q1	q2	OK	10.1753	6.17054	-0.721604	-1.71413	0.00325	0.0285944	yes
Row8262	Afu1g15030-T	Afu1g15030	Afu1g15030	Chr1_A_fumigatus_Af293:4040854-4043685	q1	q2	OK	25.1634	15.2643	-0.721165	-1.90582	0.00115	0.0128606	yes
Row8263	Afu7g05520-T	Afu7g05520	Afu7g05520	Chr7_A_fumigatus_Af293:1333154-1336146	q1	q2	OK	5.42395	3.29175	-0.720487	-1.58639	0.00465	0.0373263	yes
Row8265	Afu2g13980-T	Afu2g13980	Afu2g13980	Chr2_A_fumigatus_Af293:3651766-3653885	q1	q2	OK	30.2171	18.3455	-0.719936	-1.88509	0.00125	0.0137111	yes
Row8266	Afu4g10110-T	Afu4g10110	htfA	Chr4_A_fumigatus_Af293:2620157-2624283	q1	q2	OK	39.8589	24.2524	-0.716771	-1.89791	0.0009	0.0106776	yes
Row8269	Afu1g04130-T	Afu1g04130	Afu1g04130	Chr1_A_fumigatus_Af293:1184804-1186730	q1	q2	OK	14.428	8.77949	-0.716666	-1.69289	0.00465	0.0373263	yes
Row8277	Afu1g15620-T	Afu1g15620	helA	Chr1_A_fumigatus_Af293:4219205-4221360	q1	q2	OK	32.028	19.4978	-0.716023	-1.90314	0.001	0.0116527	yes
Row8294	Afu6g08130-T	Afu6g08130	Afu6g08130	Chr6_A_fumigatus_Af293:1887865-1889875	q1	q2	OK	125.724	76.566	-0.715479	-1.9087	0.0013	0.0140409	yes
Row8326	Afu5g07310-T	Afu5g07310	Afu5g07310	Chr5_A_fumigatus_Af293:1817726-1821587	q1	q2	OK	38.6194	23.5327	-0.714656	-1.70775	0.00405	0.0336301	yes
Row8341	Afu5g13490-T	Afu5g13490	Afu5g13490	Chr5_A_fumigatus_Af293:3542236-3542887	q1	q2	OK	150.726	91.9175	-0.713517	-1.81766	0.0025	0.0235087	yes
Row8358	Afu3g06650-T	Afu3g06650	Afu3g06650	Chr3_A_fumigatus_Af293:1645731-1647349	q1	q2	OK	40.7742	24.895	-0.711803	-1.80527	0.00175	0.0177894	yes
Row8398	Afu2g14090-T	Afu2g14090	Afu2g14090	Chr2_A_fumigatus_Af293:3683573-3685271	q1	q2	OK	40.397	24.6704	-0.711466	-1.88065	0.0011	0.0125466	yes
Row8416	Afu4g06250-T	Afu4g06250	Afu4g06250	Chr4_A_fumigatus_Af293:1610043-1612266	q1	q2	OK	22.8086	13.9328	-0.711088	-1.84764	0.0013	0.0140409	yes
Row8421	Afu3g06580-T	Afu3g06580	Afu3g06580	Chr3_A_fumigatus_Af293:1630591-1632936	q1	q2	OK	11.1596	6.81739	-0.710999	-1.66788	0.0036	0.0306435	yes
Row8428	Afu4g09140-T	Afu4g09140	car2	Chr4_A_fumigatus_Af293:2387864-2390048	q1	q2	OK	100.627	61.5504	-0.709184	-1.81264	0.00185	0.0185995	yes
Row8472	Afu2g12120-T	Afu2g12120	Afu2g12120	Chr2_A_fumigatus_Af293:3113376-3115042	q1	q2	OK	26.0504	15.9376	-0.708872	-1.7887	0.00225	0.0214441	yes
Row8495	Afu5g04000-T	Afu5g04000	Afu5g04000	Chr5_A_fumigatus_Af293:1066731-1068749	q1	q2	OK	31.8215	19.4742	-0.708436	-1.86399	0.00145	0.0153532	yes
Row8504	Afu8g01930-T	Afu8g01930	Afu8g01930	Chr8_A_fumigatus_Af293:497879-501411	q1	q2	OK	21.5966	13.2196	-0.70813	-1.88213	0.0009	0.0106776	yes
Row8541	Afu8g03920-T	Afu8g03920	Afu8g03920	Chr8_A_fumigatus_Af293:837166-838051	q1	q2	OK	66.5665	40.7781	-0.707	-1.79382	0.00205	0.0200812	yes
Row8552	Afu2g04270-T	Afu2g04270	Afu2g04270	Chr2_A_fumigatus_Af293:1181276-1181897	q1	q2	OK	226.629	138.919	-0.706087	-1.88169	0.00105	0.012112	yes
Row8559	Afu8g04630-T	Afu8g04630	Afu8g04630	Chr8_A_fumigatus_Af293:1055153-1058922	q1	q2	OK	61.2217	37.5282	-0.706066	-1.82247	0.00115	0.0128606	yes
Row8577	Afu1g15180-T	Afu1g15180	Afu1g15180	Chr1_A_fumigatus_Af293:4084048-4085788	q1	q2	OK	68.3602	41.9663	-0.703925	-1.91977	0.0009	0.0106776	yes
Row8578	Afu7g05220-T	Afu7g05220	Afu7g05220	Chr7_A_fumigatus_Af293:1232047-1234390	q1	q2	OK	100.106	61.4671	-0.703636	-1.88384	0.00135	0.0144616	yes
Row8584	Afu8g04620-T	Afu8g04620	Afu8g04620	Chr8_A_fumigatus_Af293:1051595-1054397	q1	q2	OK	96.9323	59.5216	-0.703565	-1.89356	0.00125	0.0137111	yes
Row8607	Afu7g02230-T	Afu7g02230	Afu7g02230	Chr7_A_fumigatus_Af293:597646-601932	q1	q2	OK	104.725	64.5963	-0.697078	-1.8008	0.0021	0.0203749	yes
Row8608	Afu5g08890-T	Afu5g08890	lysF	Chr5_A_fumigatus_Af293:2281401-2284083	q1	q2	OK	33.4561	20.664	-0.695152	-1.85432	0.0011	0.0125466	yes
Row8620	Afu6g10650-T	Afu6g10650	Afu6g10650	Chr6_A_fumigatus_Af293:2631088-2633781	q1	q2	OK	250.3	154.625	-0.69489	-1.74334	0.00225	0.0214441	yes
Row8625	Afu2g10790-T	Afu2g10790	Afu2g10790	Chr2_A_fumigatus_Af293:2769477-2771881	q1	q2	OK	20.7793	12.8379	-0.694736	-1.77776	0.00185	0.0185995	yes
Row8628	Afu6g04570-T	Afu6g04570	Afu6g04570	Chr6_A_fumigatus_Af293:1060588-1062846	q1	q2	OK	681.619	421.159	-0.6946	-1.66319	0.00275	0.0250869	yes
Row8639	Afu2g10010-T	Afu2g10010	Afu2g10010	Chr2_A_fumigatus_Af293:2564206-2567853	q1	q2	OK	62.7654	38.7917	-0.694222	-1.87287	0.0016	0.0165774	yes
Row8644	Afu6g12930-T	Afu6g12930	acoA	Chr6_A_fumigatus_Af293:3262521-3265936	q1	q2	OK	566.658	350.333	-0.693751	-1.66164	0.0042	0.0345003	yes
Row8674	Afu2g11730-T	Afu2g11730	Afu2g11730	Chr2_A_fumigatus_Af293:3009232-3011938	q1	q2	OK	21.2621	13.1563	-0.692532	-1.81396	0.00185	0.0185995	yes
Row8730	Afu2g13260-T	Afu2g13260	medA	Chr2_A_fumigatus_Af293:3408134-3413423	q1	q2	OK	31.8622	19.7444	-0.690404	-1.8238	0.00115	0.0128606	yes
Row8772	Afu3g11740-T	Afu3g11740	Afu3g11740	Chr3_A_fumigatus_Af293:3081169-3085122	q1	q2	OK	70.8744	43.9316	-0.690006	-1.83482	0.0013	0.0140409	yes
Row8783	Afu5g08950-T	Afu5g08950	Afu5g08950	Chr5_A_fumigatus_Af293:2296266-2299743	q1	q2	OK	45.0119	27.9125	-0.689394	-1.87418	0.0012	0.0132739	yes
Row8875	Afu6g07330-T	Afu6g07330	Afu6g07330	Chr6_A_fumigatus_Af293:1651311-1652833	q1	q2	OK	48.776	30.2469	-0.689386	-1.81103	0.0014	0.0149448	yes
Row8899	Afu6g04310-T	Afu6g04310	Afu6g04310	Chr6_A_fumigatus_Af293:975732-980904	q1	q2	OK	38.3857	23.8314	-0.687702	-1.87364	0.00185	0.0185995	yes
Row8901	Afu1g15720-T	Afu1g15720	Afu1g15720	Chr1_A_fumigatus_Af293:4249159-4253788	q1	q2	OK	50.8951	31.6607	-0.684833	-1.83426	0.00145	0.0153532	yes
Row8908	Afu7g05060-T	Afu7g05060	mgtC	Chr7_A_fumigatus_Af293:1192036-1194642	q1	q2	OK	13.1736	8.21255	-0.681742	-1.66246	0.00385	0.0323209	yes
Row8962	Afu1g16340-T	Afu1g16340	Afu1g16340	Chr1_A_fumigatus_Af293:4437987-4441035	q1	q2	OK	49.1434	30.6397	-0.681598	-1.84086	0.00115	0.0128606	yes
Row8968	Afu7g01550-T	Afu7g01550	Afu7g01550	Chr7_A_fumigatus_Af293:403539-406856	q1	q2	OK	12.2981	7.66869	-0.681378	-1.72141	0.0035	0.0299314	yes
Row8973	Afu6g08910-T	Afu6g08910	Afu6g08910	Chr6_A_fumigatus_Af293:2121017-2122298	q1	q2	OK	19.0901	11.9087	-0.680809	-1.58627	0.00605	0.0459469	yes
Row8977	Afu5g06660-T	Afu5g06660	Afu5g06660	Chr5_A_fumigatus_Af293:1631095-1633247	q1	q2	OK	294.353	183.793	-0.679466	-1.71828	0.0027	0.0249036	yes
Row8999	Afu2g16400-T	Afu2g16400	Afu2g16400	Chr2_A_fumigatus_Af293:4347191-4350532	q1	q2	OK	57.4564	35.8848	-0.679096	-1.84596	0.00215	0.020772	yes
Row9013	Afu5g02410-T	Afu5g02410	Afu5g02410	Chr5_A_fumigatus_Af293:621885-623486	q1	q2	OK	53.7374	33.6399	-0.675752	-1.82082	0.0016	0.0165774	yes
Row9014	Afu4g09820-T	Afu4g09820	Afu4g09820	Chr4_A_fumigatus_Af293:2553233-2554220	q1	q2	OK	37.5347	23.5054	-0.675237	-1.617	0.00455	0.0367167	yes
Row9042	Afu7g01480-T	Afu7g01480	Afu7g01480	Chr7_A_fumigatus_Af293:382587-384205	q1	q2	OK	127.501	79.9738	-0.672906	-1.82467	0.0015	0.0157552	yes
Row9050	Afu4g10210-T	Afu4g10210	Afu4g10210	Chr4_A_fumigatus_Af293:2665018-2670979	q1	q2	OK	20.956	13.16	-0.671195	-1.84448	0.0016	0.0165774	yes
Row9056	Afu7g05670-T	Afu7g05670	Afu7g05670	Chr7_A_fumigatus_Af293:1388513-1390593	q1	q2	OK	84.7985	53.2537	-0.671156	-1.82174	0.00145	0.0153532	yes
Row9059	Afu2g15780-T	Afu2g15780	Afu2g15780	Chr2_A_fumigatus_Af293:4168292-4170736	q1	q2	OK	30.0586	18.8787	-0.671015	-1.75665	0.0023	0.0218297	yes
Row9075	Afu1g12930-T	Afu1g12930	gpaB	Chr1_A_fumigatus_Af293:3422055-3425907	q1	q2	OK	35.8623	22.5265	-0.670847	-1.838	0.002	0.019718	yes
Row9096	Afu4g07160-T	Afu4g07160	Afu4g07160	Chr4_A_fumigatus_Af293:1858800-1862723	q1	q2	OK	43.7995	27.5133	-0.670784	-1.83448	0.00145	0.0153532	yes
Row9101	Afu1g03970-T	Afu1g03970	Afu1g03970	Chr1_A_fumigatus_Af293:1144164-1148276	q1	q2	OK	64.0699	40.2555	-0.670463	-1.77767	0.0017	0.0173776	yes
Row9139	Afu8g04150-T	Afu8g04150	Afu8g04150	Chr8_A_fumigatus_Af293:912418-915407	q1	q2	OK	15.9038	9.993	-0.670378	-1.72281	0.0039	0.0326509	yes
Row9149	Afu1g04240-T	Afu1g04240	Afu1g04240	Chr1_A_fumigatus_Af293:1204236-1207508	q1	q2	OK	22.4142	14.0874	-0.670006	-1.80072	0.0016	0.0165774	yes
Row9159	Afu1g07160-T	Afu1g07160	Afu1g07160	Chr1_A_fumigatus_Af293:2028569-2031897	q1	q2	OK	35.8549	22.565	-0.668084	-1.81266	0.00215	0.020772	yes
Row9160	Afu1g05400-T	Afu1g05400	Afu1g05400	Chr1_A_fumigatus_Af293:1549444-1549708	q1	q2	OK	2756.92	1737.33	-0.666192	-1.71097	0.0032	0.0283177	yes
Row9167	Afu2g04560-T	Afu2g04560	Afu2g04560	Chr2_A_fumigatus_Af293:1249969-1251602	q1	q2	OK	46.8884	29.549	-0.666118	-1.67984	0.0033	0.0288129	yes
Row9176	Afu5g09750-T	Afu5g09750	azgA	Chr5_A_fumigatus_Af293:2523279-2525983	q1	q2	OK	19.4	12.2262	-0.666075	-1.73166	0.00285	0.0258191	yes
Row9177	Afu1g10080-T	Afu1g10080	zafA	Chr1_A_fumigatus_Af293:2602218-2604886	q1	q2	OK	114.844	72.5253	-0.663123	-1.75835	0.00185	0.0185995	yes
Row9184	Afu1g10400-T	Afu1g10400	Afu1g10400	Chr1_A_fumigatus_Af293:2705939-2710427	q1	q2	OK	23.8986	15.1058	-0.661817	-1.81064	0.00185	0.0185995	yes
Row9202	Afu1g10760-T	Afu1g10760	Afu1g10760	Chr1_A_fumigatus_Af293:2806323-2810505	q1	q2	OK	17.1373	10.8431	-0.660366	-1.76899	0.00225	0.0214441	yes
Row9205	Afu4g13530-T	Afu4g13530	Afu4g13530	Chr4_A_fumigatus_Af293:3540120-3543405	q1	q2	OK	69.6529	44.1052	-0.659236	-1.80284	0.0018	0.0182571	yes
Row9208	Afu2g04750-T	Afu2g04750	Afu2g04750	Chr2_A_fumigatus_Af293:1298369-1300310	q1	q2	OK	21.3254	13.5037	-0.65922	-1.65016	0.00545	0.042446	yes
Row9222	Afu1g15280-T	Afu1g15280	Afu1g15280	Chr1_A_fumigatus_Af293:4114228-4116394	q1	q2	OK	38.5722	24.4274	-0.65906	-1.68168	0.0032	0.0283177	yes
Row9223	Afu1g09840-T	Afu1g09840	tim44	Chr1_A_fumigatus_Af293:2552194-2554479	q1	q2	OK	54.6242	34.5933	-0.659048	-1.79822	0.00245	0.0231336	yes
Row9226	Afu3g05490-T	Afu3g05490	Afu3g05490	Chr3_A_fumigatus_Af293:1322286-1325640	q1	q2	OK	25.6256	16.2522	-0.65695	-1.77913	0.00215	0.020772	yes
Row9237	Afu1g11120-T	Afu1g11120	Afu1g11120	Chr1_A_fumigatus_Af293:2930737-2932571	q1	q2	OK	127.978	81.2715	-0.65507	-1.75527	0.00205	0.0200812	yes
Row9259	Afu3g13680-T	Afu3g13680	Afu3g13680	Chr3_A_fumigatus_Af293:3608486-3610184	q1	q2	OK	322.051	204.517	-0.65507	-1.62991	0.00415	0.034274	yes
Row9275	Afu2g00210-T	Afu2g00210	Afu2g00210	Chr2_A_fumigatus_Af293:42725-44001	q1	q2	OK	49.022	31.1829	-0.652675	-1.71126	0.0025	0.0235087	yes
Row9309	Afu5g13300-T	Afu5g13300	pep1	Chr5_A_fumigatus_Af293:3496894-3499105	q1	q2	OK	23.9197	15.2171	-0.652503	-1.61922	0.0063	0.0471419	yes
Row9332	Afu3g11870-T	Afu3g11870	Afu3g11870	Chr3_A_fumigatus_Af293:3124560-3126959	q1	q2	OK	34.9855	22.2714	-0.651566	-1.75655	0.0022	0.0211435	yes
Row9334	Afu3g07680-T	Afu3g07680	Afu3g07680	Chr3_A_fumigatus_Af293:1940147-1941416	q1	q2	OK	59.5911	37.9828	-0.649753	-1.64428	0.00545	0.042446	yes
Row9335	Afu2g05380-T	Afu2g05380	Afu2g05380	Chr2_A_fumigatus_Af293:1498428-1500925	q1	q2	OK	15.9779	10.199	-0.647657	-1.61831	0.0043	0.0351327	yes
Row9336	Afu8g05460-T	Afu8g05460	Afu8g05460	Chr8_A_fumigatus_Af293:1269549-1272928	q1	q2	OK	110.64	70.6809	-0.646478	-1.74474	0.0026	0.0242006	yes
Row9436	Afu1g10390-T	Afu1g10390	abcB	Chr1_A_fumigatus_Af293:2697913-2705802	q1	q2	OK	51.6584	33.0547	-0.644148	-1.62447	0.0041	0.0338916	yes
Row9443	Afu3g11310-T	Afu3g11310	Afu3g11310	Chr3_A_fumigatus_Af293:2959787-2961592	q1	q2	OK	17.0106	10.8955	-0.642696	-1.55246	0.00665	0.0489609	yes
Row9444	Afu4g04280-T	Afu4g04280	Afu4g04280	Chr4_A_fumigatus_Af293:1203826-1204765	q1	q2	OK	144.378	92.5921	-0.64089	-1.69554	0.00315	0.0280378	yes
Row9445	Afu5g11670-T	Afu5g11670	Afu5g11670	Chr5_A_fumigatus_Af293:2996862-3000700	q1	q2	OK	13.7979	8.85034	-0.64064	-1.67112	0.00395	0.0329791	yes
Row9446	Afu4g12600-T	Afu4g12600	Afu4g12600	Chr4_A_fumigatus_Af293:3306502-3308413	q1	q2	OK	62.3411	40.0303	-0.639092	-1.72922	0.0021	0.0203749	yes
Row9447	Afu3g10660-T	Afu3g10660	erg13	Chr3_A_fumigatus_Af293:2760413-2762705	q1	q2	OK	196.728	126.409	-0.638103	-1.63665	0.00455	0.0367167	yes
Row9448	Afu1g06230-T	Afu1g06230	Afu1g06230	Chr1_A_fumigatus_Af293:1795799-1797485	q1	q2	OK	30.6871	19.7261	-0.637524	-1.64358	0.005	0.0396151	yes
Row9449	Afu2g15200-T	Afu2g15200	Afu2g15200	Chr2_A_fumigatus_Af293:4026207-4030353	q1	q2	OK	34.3451	22.0781	-0.63749	-1.59269	0.00535	0.0418809	yes
Row9450	Afu2g16620-T	Afu2g16620	Afu2g16620	Chr2_A_fumigatus_Af293:4439385-4441692	q1	q2	OK	19.7512	12.7005	-0.637057	-1.58027	0.006	0.0456808	yes
Row9463	Afu2g16290-T	Afu2g16290	Afu2g16290	Chr2_A_fumigatus_Af293:4321206-4323238	q1	q2	OK	45.9158	29.5322	-0.6367	-1.72335	0.00275	0.0250869	yes
Row9464	Afu5g03670-T	Afu5g03670	Afu5g03670	Chr5_A_fumigatus_Af293:981244-982786	q1	q2	OK	237.638	152.863	-0.636531	-1.65394	0.0045	0.0364416	yes
Row9465	Afu3g06710-T	Afu3g06710	Afu3g06710	Chr3_A_fumigatus_Af293:1664817-1666689	q1	q2	OK	195.743	126.08	-0.634622	-1.65452	0.0038	0.0319305	yes
Row9468	Afu5g06560-T	Afu5g06560	Afu5g06560	Chr5_A_fumigatus_Af293:1600627-1603291	q1	q2	OK	18.5589	11.9691	-0.632793	-1.6427	0.0035	0.0299314	yes
Row9472	Afu4g08620-T	Afu4g08620	Afu4g08620	Chr4_A_fumigatus_Af293:2238456-2239935	q1	q2	OK	29.6069	19.1047	-0.632006	-1.60577	0.0061	0.0462117	yes
Row9473	Afu4g12110-T	Afu4g12110	Afu4g12110	Chr4_A_fumigatus_Af293:3183097-3184516	q1	q2	OK	31.3801	20.2506	-0.631889	-1.59335	0.0062	0.0466222	yes
Row9474	Afu1g09560-T	Afu1g09560	Afu1g09560	Chr1_A_fumigatus_Af293:2469898-2471510	q1	q2	OK	35.9185	23.1897	-0.631244	-1.62597	0.00585	0.0448745	yes
Row9475	Afu4g07580-T	Afu4g07580	Afu4g07580	Chr4_A_fumigatus_Af293:1969968-1971642	q1	q2	OK	115.661	74.6933	-0.630855	-1.69508	0.00305	0.0273069	yes
Row9476	Afu1g05560-T	Afu1g05560	Afu1g05560	Chr1_A_fumigatus_Af293:1591061-1596698	q1	q2	OK	18.2075	11.762	-0.630396	-1.70815	0.00325	0.0285944	yes
Row9477	Afu3g08170-T	Afu3g08170	Afu3g08170	Chr3_A_fumigatus_Af293:2096433-2098043	q1	q2	OK	24.0524	15.539	-0.630291	-1.55802	0.00565	0.0437433	yes
Row9479	Afu8g02450-T	Afu8g02450	Afu8g02450	Chr8_A_fumigatus_Af293:655727-656427	q1	q2	OK	1057.2	683.154	-0.629965	-1.58608	0.0055	0.0427991	yes
Row9480	Afu1g09210-T	Afu1g09210	Afu1g09210	Chr1_A_fumigatus_Af293:2390848-2393497	q1	q2	OK	33.1686	21.4405	-0.62948	-1.70277	0.0029	0.0261944	yes
Row9481	Afu1g02680-T	Afu1g02680	Afu1g02680	Chr1_A_fumigatus_Af293:777141-780934	q1	q2	OK	26.3682	17.0576	-0.62838	-1.72064	0.0028	0.0254417	yes
Row9482	Afu1g11550-T	Afu1g11550	Afu1g11550	Chr1_A_fumigatus_Af293:3048569-3051044	q1	q2	OK	27.8031	17.9907	-0.627998	-1.604	0.0059	0.0451446	yes
Row9487	Afu7g04040-T	Afu7g04040	Afu7g04040	Chr7_A_fumigatus_Af293:909677-911327	q1	q2	OK	37.9629	24.584	-0.626872	-1.66466	0.0045	0.0364416	yes
Row9499	Afu1g09400-T	Afu1g09400	Afu1g09400	Chr1_A_fumigatus_Af293:2434156-2437773	q1	q2	OK	43.7482	28.3549	-0.625626	-1.68412	0.0034	0.0293779	yes
Row9503	Afu5g12670-T	Afu5g12670	Afu5g12670	Chr5_A_fumigatus_Af293:3288687-3294293	q1	q2	OK	35.7014	23.149	-0.62503	-1.6767	0.00335	0.029166	yes
Row9515	Afu2g13770-T	Afu2g13770	flbC	Chr2_A_fumigatus_Af293:3584677-3587549	q1	q2	OK	16.2768	10.5591	-0.624336	-1.58944	0.0061	0.0462117	yes
Row9560	Afu2g08740-T	Afu2g08740	Afu2g08740	Chr2_A_fumigatus_Af293:2244649-2246448	q1	q2	OK	399.002	259.281	-0.621883	-1.56272	0.0062	0.0466222	yes
Row9601	Afu8g04910-T	Afu8g04910	Afu8g04910	Chr8_A_fumigatus_Af293:1129785-1132078	q1	q2	OK	25.1069	16.3258	-0.620924	-1.58103	0.0062	0.0466222	yes
Row9622	Afu1g02410-T	Afu1g02410	Afu1g02410	Chr1_A_fumigatus_Af293:701979-703574	q1	q2	OK	94.6218	61.6631	-0.617765	-1.70046	0.00325	0.0285944	yes
Row9629	Afu1g05230-T	Afu1g05230	pdeB	Chr1_A_fumigatus_Af293:1493162-1496382	q1	q2	OK	19.8358	12.9499	-0.615168	-1.61384	0.0056	0.0435033	yes
Row9676	Afu1g05110-T	Afu1g05110	Afu1g05110	Chr1_A_fumigatus_Af293:1458811-1461658	q1	q2	OK	35.0234	22.879	-0.614298	-1.68193	0.00345	0.0296979	yes
Row9686	Afu2g13080-T	Afu2g13080	Afu2g13080	Chr2_A_fumigatus_Af293:3359909-3360395	q1	q2	OK	235.379	154.122	-0.61091	-1.63291	0.00525	0.0412745	yes
Row9691	Afu3g04200-T	Afu3g04200	Afu3g04200	Chr3_A_fumigatus_Af293:1180180-1182424	q1	q2	OK	22.6497	14.8375	-0.610238	-1.58033	0.0065	0.0479722	yes
Row9692	Afu5g03180-T	Afu5g03180	Afu5g03180	Chr5_A_fumigatus_Af293:862242-863417	q1	q2	OK	52.0065	34.1115	-0.608433	-1.57256	0.0064	0.0475792	yes
Row9714	Afu6g05320-T	Afu6g05320	Afu6g05320	Chr6_A_fumigatus_Af293:1273422-1275586	q1	q2	OK	87.5371	57.4396	-0.60785	-1.65395	0.0035	0.0299314	yes
Row9716	Afu2g07960-T	Afu2g07960	Afu2g07960	Chr2_A_fumigatus_Af293:2038887-2047752	q1	q2	OK	24.5585	16.1324	-0.606257	-1.62858	0.00515	0.0405928	yes
Row9724	Afu2g15610-T	Afu2g15610	Afu2g15610	Chr2_A_fumigatus_Af293:4117693-4123583	q1	q2	OK	22.3204	14.6637	-0.606111	-1.65572	0.0034	0.0293779	yes
Row9725	Afu2g13020-T	Afu2g13020	Afu2g13020	Chr2_A_fumigatus_Af293:3339271-3341082	q1	q2	OK	33.8181	22.2423	-0.604487	-1.57898	0.006	0.0456808	yes
Row9739	Afu3g02380-T	Afu3g02380	Afu3g02380	Chr3_A_fumigatus_Af293:587715-588800	q1	q2	OK	205.528	135.443	-0.601649	-1.63783	0.00505	0.0399076	yes
Row9742	Afu5g13865-T	Afu5g13865	Afu5g13865	Chr5_A_fumigatus_Af293:3637667-3640022	q1	q2	OK	175.178	115.578	-0.599961	-1.6273	0.00435	0.0354779	yes
Row9747	Afu2g13850-T	Afu2g13850	Afu2g13850	Chr2_A_fumigatus_Af293:3614970-3618740	q1	q2	OK	33.4555	22.0983	-0.598307	-1.59771	0.0058	0.0445656	yes
Row9754	Afu1g13200-T	Afu1g13200	Afu1g13200	Chr1_A_fumigatus_Af293:3502381-3507329	q1	q2	OK	10.2506	6.77937	-0.59649	-1.56544	0.0063	0.0471419	yes
Row9763	Afu1g04950-T	Afu1g04950	glcA	Chr1_A_fumigatus_Af293:1410731-1413077	q1	q2	OK	110.651	73.2673	-0.594772	-1.59711	0.00535	0.0418809	yes
Row9772	Afu1g14180-T	Afu1g14180	Afu1g14180	Chr1_A_fumigatus_Af293:3788801-3791796	q1	q2	OK	45.8093	30.3372	-0.594555	-1.63646	0.00405	0.0336301	yes
Row9793	Afu6g07470-T	Afu6g07470	Afu6g07470	Chr6_A_fumigatus_Af293:1693739-1695855	q1	q2	OK	63.58	42.1328	-0.59363	-1.58842	0.0062	0.0466222	yes
Row9794	Afu1g11540-T	Afu1g11540	Afu1g11540	Chr1_A_fumigatus_Af293:3046566-3047668	q1	q2	OK	141.493	93.8881	-0.591717	-1.5945	0.00565	0.0437433	yes
Row9795	Afu3g06260-T	Afu3g06260	Afu3g06260	Chr3_A_fumigatus_Af293:1548886-1549628	q1	q2	OK	1883.29	1251.95	-0.589082	-1.54722	0.0062	0.0466222	yes
Row9809	Afu7g01220-T	Afu7g01220	erg9	Chr7_A_fumigatus_Af293:319426-321756	q1	q2	OK	93.6478	62.2603	-0.588932	-1.5756	0.0057	0.0440932	yes
Row9822	Afu3g04310-T	Afu3g04310	Afu3g04310	Chr3_A_fumigatus_Af293:1232723-1238373	q1	q2	OK	32.5506	21.6411	-0.588915	-1.59087	0.0059	0.0451446	yes
Row9861	Afu1g07510-T	Afu1g07510	Afu1g07510	Chr1_A_fumigatus_Af293:2115818-2119241	q1	q2	OK	20.7244	13.7803	-0.588725	-1.55487	0.0063	0.0471419	yes
Row9870	Afu2g10190-T	Afu2g10190	Afu2g10190	Chr2_A_fumigatus_Af293:2605726-2610549	q1	q2	OK	22.2471	14.8071	-0.587323	-1.58943	0.00565	0.0437433	yes
Row9873	Afu5g13510-T	Afu5g13510	Afu5g13510	Chr5_A_fumigatus_Af293:3544751-3546764	q1	q2	OK	105.131	70.2014	-0.582621	-1.57654	0.00615	0.0464751	yes
Row9874	Afu8g02860-T	Afu8g02860	Afu8g02860	Chr8_A_fumigatus_Af293:777433-781153	q1	q2	OK	40.8203	27.3087	-0.579923	-1.58997	0.0052	0.0409517	yes
Row9970	Afu6g13260-T	Afu6g13260	Afu6g13260	Chr6_A_fumigatus_Af293:3357384-3363672	q1	q2	OK	22.0343	14.7446	-0.579567	-1.57253	0.0059	0.0451446	yes
Row9996	Afu7g04070-T	Afu7g04070	Afu7g04070	Chr7_A_fumigatus_Af293:915015-916318	q1	q2	OK	106.108	71.2725	-0.574111	-1.57168	0.00645	0.0477571	yes
Row10029	Afu1g11950-T	Afu1g11950	Afu1g11950	Chr1_A_fumigatus_Af293:3153581-3157151	q1	q2	OK	50.7659	34.1025	-0.573981	-1.55552	0.0067	0.0492498	yes
