# Supplementary material for: Differentially Regulated Transcription Factors and ABC Transporters in a Mitochondrial Dynamics Mutant Can Alter Azole Susceptibility of Aspergillus fumigatus
Source: Front Microbiol. 2020 May 26;11:1017. doi: 10.3389/fmicb.2020.01017 (PMC7264269; doi:10.3389/fmicb.2020.01017)
Supplement: Supplementary file 1 [file Data_Sheet_1.ZIP › Supplementary table 4. Upregulated genes molecular function.xlsx]

## Sheet: Tabelle2
Differentially regulated transcription factors and ABC transporters in a mitochondrial dynamics mutant can alter azole susceptibility of Aspergillus fumigatus.
Laura Sturm 1, Bernadette Geißel 1, Johannes Wagener 1,2,3*
1 Max von Pettenkofer-Institut für Hygiene und Medizinische Mikrobiologie, Medizinische Fakultät, LMU München, 80336 Munich, Germany
2 Institut für Hygiene und Mikrobiologie, Julius-Maximilians-Universität Würzburg, 97080 Würzburg, Germany
3 National Reference Center for Invasive Fungal Infections (NRZMyk).
* Correspondence: Johannes Wagener, j.wagener@hygiene.uni-wuerzburg.de
Supplementary table 4. Upregulated genes molecular function.

## Sheet: Tabelle1
GO ID	GO term	Genes in the bkgd with this term	Genes in your results with this term	Gene ID	Percent of bkgd Genes in your results	Fold enrichment	Odds ratio	P-value	Benjamini	Bonferroni
GO:0016829	lyase activity	152	21	Afu1g01600, Afu1g05060, Afu2g00340, Afu2g04980, Afu2g10120, Afu2g12650, Afu2g16530, Afu2g17500, Afu2g17600, Afu3g00370, Afu3g00790, Afu3g01340, Afu3g10760, Afu4g08690, Afu5g14810, Afu6g00110, Afu6g00750, Afu6g04820, Afu6g13140, Afu7g04120, Afu8g05910	13.8	2.19	2.43	5.51e-4	7.43e-3	1.49e-2
GO:0016491	oxidoreductase activity	924	118	Afu1g01670, Afu1g01690, Afu1g02970, Afu1g04150, Afu1g04540, Afu1g07520, Afu1g10100, Afu1g11570, Afu1g12210, Afu1g12410, Afu1g13660, Afu1g15670, Afu1g16630, Afu1g16635, Afu1g17170, Afu2g00730, Afu2g00750, Afu2g00830, Afu2g01040, Afu2g01180, Afu2g02030, Afu2g04060, Afu2g04870, Afu2g05060, Afu2g08890, Afu2g10220, Afu2g11300, Afu2g11590, Afu2g11600, Afu2g13270, Afu2g13810, Afu2g14840, Afu2g15430, Afu…	12.8	2.02	2.45	1.67e-14	4.50e-13	4.50e-13
GO:0016810	hydrolase activity, acting on carbon-nitrogen (but not peptide) bonds	90	11	Afu1g05050, Afu1g12400, Afu2g03900, Afu2g12900, Afu2g17500, Afu3g00520, Afu3g08650, Afu4g02790, Afu5g03110, Afu6g05030, Afu6g13450	12.2	1.94	2.09	2.57e-2	1.73e-1	6.94e-1
GO:0016746	transferase activity, transferring acyl groups	193	21	Afu1g06040, Afu1g16760, Afu2g00570, Afu2g01040, Afu2g13270, Afu3g01410, Afu3g03650, Afu4g00700, Afu4g09300, Afu4g09550, Afu4g13950, Afu4g14150, Afu5g06240, Afu5g10220, Afu5g11430, Afu6g03350, Afu6g09590, Afu7g00380, Afu7g00850, Afu7g01010, Afu7g06260	10.9	1.72	1.84	1.01e-2	9.12e-2	2.74e-1
GO:0016798	hydrolase activity, acting on glycosyl bonds	231	22	Afu1g03600, Afu1g17320, Afu2g09350, Afu2g09520, Afu2g13190, Afu2g13460, Afu2g14360, Afu3g00380, Afu3g00650, Afu3g01910, Afu4g13770, Afu4g13800, Afu5g00530, Afu5g02130, Afu5g13830, Afu6g03230, Afu7g06740, Afu8g01390, Afu8g01410, Afu8g02100, Afu8g04710, Afu8g07070	9.5	1.51	1.58	3.47e-2	1.87e-1	9.37e-1
