# Supplementary material for: Differentially Regulated Transcription Factors and ABC Transporters in a Mitochondrial Dynamics Mutant Can Alter Azole Susceptibility of Aspergillus fumigatus
Source: Front Microbiol. 2020 May 26;11:1017. doi: 10.3389/fmicb.2020.01017 (PMC7264269; doi:10.3389/fmicb.2020.01017)
Supplement: Supplementary file 1 [file Data_Sheet_1.ZIP › Supplementary table 5. Upregulated genes biological process.xlsx]

## Sheet: Title
Differentially regulated transcription factors and ABC transporters in a mitochondrial dynamics mutant can alter azole susceptibility of Aspergillus fumigatus.
Laura Sturm 1, Bernadette Geißel 1, Johannes Wagener 1,2,3*
1 Max von Pettenkofer-Institut für Hygiene und Medizinische Mikrobiologie, Medizinische Fakultät, LMU München, 80336 Munich, Germany
2 Institut für Hygiene und Mikrobiologie, Julius-Maximilians-Universität Würzburg, 97080 Würzburg, Germany
3 National Reference Center for Invasive Fungal Infections (NRZMyk).
* Correspondence: Johannes Wagener, j.wagener@hygiene.uni-wuerzburg.de
Supplementary table 5. Upregulated genes biological process.

## Sheet: Tabelle1
GO ID	GO term	Genes in the bkgd with this term	Genes in your results with this term	Gene ID	Percent of bkgd Genes in your results	Fold enrichment	Odds ratio	P-value	Benjamini	Bonferroni
GO:0051186	cofactor metabolic process	207	22	Afu1g05060, Afu1g17190, Afu2g08890, Afu2g10120, Afu2g11600, Afu2g17300, Afu3g00740, Afu3g08650, Afu3g09470, Afu3g13120, Afu4g00220, Afu4g00590, Afu4g13580, Afu4g13960, Afu5g06240, Afu5g10280, Afu5g10650, Afu6g07670, Afu6g08730, Afu7g01010, Afu7g01580, Afu8g04550	10.6	1.68	1.79	1.12e-2	4.93e-1	4.93e-1
