# Supplementary material for: Differentially Regulated Transcription Factors and ABC Transporters in a Mitochondrial Dynamics Mutant Can Alter Azole Susceptibility of Aspergillus fumigatus
Source: Front Microbiol. 2020 May 26;11:1017. doi: 10.3389/fmicb.2020.01017 (PMC7264269; doi:10.3389/fmicb.2020.01017)
Supplement: Supplementary file 1 [file Data_Sheet_1.ZIP › Supplementary table 6. Downregulated genes molecular function.xlsx]

## Sheet: Title
Differentially regulated transcription factors and ABC transporters in a mitochondrial dynamics mutant can alter azole susceptibility of Aspergillus fumigatus.
Laura Sturm 1, Bernadette Geißel 1, Johannes Wagener 1,2,3*
1 Max von Pettenkofer-Institut für Hygiene und Medizinische Mikrobiologie, Medizinische Fakultät, LMU München, 80336 Munich, Germany
2 Institut für Hygiene und Mikrobiologie, Julius-Maximilians-Universität Würzburg, 97080 Würzburg, Germany
3 National Reference Center for Invasive Fungal Infections (NRZMyk).
* Correspondence: Johannes Wagener, j.wagener@hygiene.uni-wuerzburg.de
Supplementary table 6. Downregulated genes molecular function.

## Sheet: Tabelle1
GO ID	GO term	Genes in the bkgd with this term	Genes in your results with this term	Gene ID	Percent of bkgd Genes in your results	Fold enrichment	Odds ratio	P-value	Benjamini	Bonferroni
GO:0019843	rRNA binding	16	12	Afu1g04840, Afu1g05080, Afu1g06230, Afu1g09100, Afu1g12890, Afu1g13070, Afu2g10440, Afu3g06970, Afu5g05930, Afu7g01460, Afu7g05290, Afu8g04790	75.0	11.73	44.77	6.05e-12	5.60e-11	2.24e-10
GO:0003735	structural constituent of ribosome	128	74	Afu1g03110, Afu1g03390, Afu1g04040, Afu1g04320, Afu1g04530, Afu1g04660, Afu1g05080, Afu1g05340, Afu1g05500, Afu1g05630, Afu1g05990, Afu1g06340, Afu1g06770, Afu1g06830, Afu1g09100, Afu1g09440, Afu1g10510, Afu1g11130, Afu1g11710, Afu1g12890, Afu1g14410, Afu1g15020, Afu1g15730, Afu2g02150, Afu2g03040, Afu2g03380, Afu2g03590, Afu2g04130, Afu2g07380, Afu2g07970, Afu2g08130, Afu2g09200, Afu2g09210, Afu…	57.8	9.04	22.62	1.37e-55	5.08e-54	5.08e-54
GO:0005198	structural molecule activity	191	78	Afu1g03110, Afu1g03390, Afu1g04040, Afu1g04320, Afu1g04530, Afu1g04660, Afu1g05080, Afu1g05110, Afu1g05340, Afu1g05500, Afu1g05630, Afu1g05990, Afu1g06340, Afu1g06770, Afu1g06830, Afu1g09100, Afu1g09440, Afu1g10510, Afu1g11130, Afu1g11710, Afu1g12890, Afu1g14410, Afu1g15020, Afu1g15730, Afu1g17250, Afu2g02150, Afu2g03040, Afu2g03380, Afu2g03590, Afu2g04130, Afu2g07380, Afu2g07970, Afu2g08130, Afu…	40.8	6.39	11.4	6.92e-44	1.28e-42	2.56e-42
GO:0008135	translation factor activity, RNA binding	43	15	Afu1g02030, Afu1g03970, Afu1g09970, Afu2g09870, Afu2g10380, Afu2g14670, Afu3g06260, Afu3g11360, Afu4g03860, Afu4g07580, Afu5g01850, Afu5g03180, Afu6g04570, Afu7g01480, Afu7g05660	34.9	5.46	8.01	2.92e-8	2.16e-7	1.08e-6
GO:0003723	RNA binding	257	79	Afu1g02030, Afu1g02680, Afu1g03970, Afu1g04190, Afu1g04660, Afu1g04840, Afu1g05080, Afu1g05110, Afu1g05630, Afu1g05990, Afu1g06230, Afu1g07510, Afu1g07630, Afu1g09100, Afu1g09970, Afu1g10440, Afu1g11130, Afu1g11710, Afu1g12000, Afu1g12590, Afu1g12890, Afu1g13070, Afu1g13570, Afu1g13880, Afu1g14220, Afu2g01980, Afu2g05950, Afu2g08460, Afu2g09200, Afu2g09490, Afu2g09870, Afu2g10380, Afu2g10440, Afu…	30.7	4.81	7.29	4.91e-34	6.05e-33	1.82e-32
GO:0003729	mRNA binding	29	6	Afu1g07510, Afu1g07630, Afu1g12000, Afu1g14220, Afu2g10440, Afu7g02230	20.7	3.24	3.85	8.93e-3	3.31e-2	3.31e-1
GO:0051082	unfolded protein binding	44	8	Afu1g07440, Afu2g02320, Afu2g09290, Afu2g16290, Afu5g04170, Afu6g03820, Afu6g06430, Afu8g03930	18.2	2.84	3.28	6.09e-3	2.50e-2	2.25e-1
GO:0016765	transferase activity, transferring alkyl or aryl (other than methyl) groups	58	9	Afu5g01740, Afu5g11650, Afu6g09690, Afu7g01220, Afu7g04070, Afu8g00210, Afu8g00250, Afu8g00520, Afu8g00620	15.5	2.43	2.71	1.07e-2	3.61e-2	3.97e-1
GO:0004386	helicase activity	99	16	Afu1g02410, Afu1g06220, Afu1g14990, Afu1g15620, Afu1g16940, Afu2g13980, Afu3g05430, Afu3g08160, Afu3g10890, Afu4g07160, Afu4g07660, Afu4g13330, Afu5g02410, Afu5g11620, Afu6g04330, Afu6g11070	16.2	2.53	2.87	5.01e-4	3.05e-3	1.85e-2
GO:0008168	methyltransferase activity	110	17	Afu1g06190, Afu1g14180, Afu1g14220, Afu2g15200, Afu3g04200, Afu5g01760, Afu5g01850, Afu5g09620, Afu5g11550, Afu5g11650, Afu5g11670, Afu5g12100 Afu6g08910, Afu6g09680, Afu7g04860, Afu8g00200, Afu8g00390	15.5	2.42	2.72	5.78e-4	3.05e-3	2.14e-2
GO:0016887	ATPase activity	215	26	Afu1g02410, Afu1g06220, Afu1g10310, Afu1g10390, Afu1g14990, Afu1g15620, Afu1g16940, Afu2g09290, Afu2g12150, Afu2g13980, Afu3g05430, Afu3g08160, Afu3g10890, Afu4g07160, Afu4g07660, Afu4g10210, Afu4g13330, Afu5g02410, Afu5g04170, Afu5g07020, Afu5g11620, Afu6g03580, Afu6g04330, Afu6g11070, Afu7g05660, Afu8g03930	12.1	1.89	2.06	1.24e-3	5.73e-3	4.58e-2
GO:0016779	nucleotidyltransferase activity	93	11	Afu1g02460, Afu1g13900, Afu1g14110, Afu2g05480, Afu2g13720, Afu2g15610, Afu5g06280, Afu6g08170, Afu6g08300, Afu7g02080, Afu7g02620	11.8	1.85	1.98	3.45e-2	1.06e-1	1.00e+0
