# Supplementary material for: Differentially Regulated Transcription Factors and ABC Transporters in a Mitochondrial Dynamics Mutant Can Alter Azole Susceptibility of Aspergillus fumigatus
Source: Front Microbiol. 2020 May 26;11:1017. doi: 10.3389/fmicb.2020.01017 (PMC7264269; doi:10.3389/fmicb.2020.01017)
Supplement: Supplementary file 1 [file Data_Sheet_1.ZIP › Supplementary table 7. Downregulated genes biological process.xlsx]

## Sheet: Title
Differentially regulated transcription factors and ABC transporters in a mitochondrial dynamics mutant can alter azole susceptibility of Aspergillus fumigatus.
Laura Sturm 1, Bernadette Geißel 1, Johannes Wagener 1,2,3*
1 Max von Pettenkofer-Institut für Hygiene und Medizinische Mikrobiologie, Medizinische Fakultät, LMU München, 80336 Munich, Germany
2 Institut für Hygiene und Mikrobiologie, Julius-Maximilians-Universität Würzburg, 97080 Würzburg, Germany
3 National Reference Center for Invasive Fungal Infections (NRZMyk).
* Correspondence: Johannes Wagener, j.wagener@hygiene.uni-wuerzburg.de
Supplementary table 7. Downregulated genes biological process.

## Sheet: Tabelle1
GO ID	GO term	Genes in the bkgd with this term	Genes in your results with this term	Gene ID	Percent of bkgd Genes in your results	Fold enrichment	Odds ratio	P-value	Benjamini	Bonferroni
GO:0042254	ribosome biogenesis	171	121	Afu1g01990, Afu1g02410 , Afu1g02680, Afu1g03390, Afu1g04040, Afu1g04240, Afu1g0432, Afu1g04840, Afu1g04950, Afu1g05080, Afu1g05110, Afu1g05310, Afu1g05340, Afu1g05630, Afu1g06230, Afu1g0629, Afu1g06770, Afu1g09200, Afu1g09440, Afu1g10310, Afu1g10510, Afu1g10560, Afu1g10760, Afu1g10990, Afu1g11130, Afu1g12890, Afu1g13570, Afu1g13880, Afu1g14220, Afu1g15020, Afu1g16940, Afu2g01480, Afu2g01780, Afu2…	70.8	11.07	43.68	9.19e-108	4.87e-106	4.87e-106
GO:0022618	ribonucleoprotein complex assembly	64	31	Afu1g01990, Afu1g02410, Afu1g03390, Afu1g04840, Afu1g05080, Afu1g06230, Afu1g10760, Afu1g11130, Afu1g12000, Afu1g12890, Afu2g04130, Afu2g09210, Afu2g10300, Afu2g10440, Afu2g11850, Afu2g12150, Afu2g1706, Afu3g02380, Afu3g05430, Afu3g06580, Afu3g06640, Afu3g11260, Afu3g13320, Afu4g07570, Afu4g07730, Afu5g04170, Afu5g05630, Afu5g05930, Afu5g13470, Afu7g04490, Afu8g04790	48.4	7.58	14.42	1.11e-20	1.47e-19	5.90e-19
GO:0006412	translation	201	94	Afu1g02030,Afu1g03110,Afu1g03390, Afu1g03970, Afu1g04040 , Afu1g04320, Afu1g04530, Afu1g04660, Afu1g05080, Afu1g05340, Afu1g05500, Afu1g05560, Afu1g05630, Afu1g05990, Afu1g06340, Afu1g06770, Afu1g06830, Afu1g09100, Afu1g09330, Afu1g09440, Afu1g10310, Afu1g10510, Afu1g11130, Afu1g11710, Afu1g12890, Afu1g14410, Afu1g15020, Afu1g15730, Afu2g02150, Afu2g02320, Afu2g03040, Afu2g03380, Afu2g03590, Afu2…	46.8	7.32	14.96	1.60e-59	4.23e-58	8.46e-58
GO:0006913	nucleocytoplasmic transport	94	32	Afu1g04190, Afu1g05110, Afu1g05340, Afu1g05630, Afu1g06190, Afu1g06770, Afu1g06790, Afu1g10310, Afu1g10560, Afu1g13900, Afu1g15020, Afu1g15720, Afu2g10090, Afu2g11510, Afu2g16750, Afu3g05490, Afu3g07680, Afu3g13320, Afu4g08930, Afu5g05930, Afu5g06520, Afu5g07020, Afu5g08950, Afu5g13865, Afu6g03580, Afu6g12660, Afu6g12920, Afu6g13550, Afu7g01460, Afu7g04430, Afu7g04490, Afu8g03930	34.0	5.32	7.91	8.57e-16	7.57e-15	4.54e-14
GO:0034641	cellular nitrogen compound metabolic process	1506	245	Afu1g02030, Afu1g02410, Afu1g02460, Afu1g02590, Afu1g02680, Afu1g03110, Afu1g03390, Afu1g03970, Afu1g04040, Afu1g04240, Afu1g04320, Afu1g04530, Afu1g04660, Afu1g04840, Afu1g04950, Afu1g05080, Afu1g05340, Afu1g05500, Afu1g05560, Afu1g05630, Afu1g05990, Afu1g06290, Afu1g06340, Afu1g06770, Afu1g06830, Afu1g07080, Afu1g07510, Afu1g09100, Afu1g09200, Afu1g09330, Afu1g09440, Afu1g09560, Afu1g10310, Afu…	16.3	2.54	4.03	4.69e-51	8.28e-50	2.48e-49
GO:0065003	protein-containing complex assembly	247	40	Afu1g01990, Afu1g02410, Afu1g03390, Afu1g04840, Afu1g05080, Afu1g06230, Afu1g06880, Afu1g10760, Afu1g11130, Afu1g12000, Afu1g12890, Afu2g04130, Afu2g09210, Afu2g09290, Afu2g10300, Afu2g10440, Afu2g11850, Afu2g12150, Afu2g14670, Afu2g17050, Afu2g17060, Afu3g02380, Afu3g05430, Afu3g06580, Afu3g06640, Afu3g11260, Afu3g11360, Afu3g13320, Afu4g07570, Afu4g07730, Afu5g04170, Afu5g05630, Afu5g05930, Afu…	16.2	2.53	2.95	3.92e-8	2.97e-7	2.08e-6
GO:0019748	secondary metabolic process	400	44	Afu1g10310, Afu1g10390, Afu1g16590, Afu2g01330, Afu2g04200, Afu3g07140, Afu3g11970, Afu3g12120, Afu3g13640, Afu3g13680, Afu4g12600, Afu6g08580, Afu6g09630, Afu6g09680, Afu6g09690, Afu6g09710, Afu6g09720, Afu6g12080, Afu6g13920, Afu7g00150, Afu8g00170, Afu8g00190, Afu8g00200, Afu8g00210, Afu8g00220, Afu8g00230, Afu8g00240, Afu8g00250, Afu8g00380, Afu8g00390, Afu8g00400, Afu8g00430, Afu8g00480, Afu…	11.0	1.72	1.87	2.68e-4	1.58e-3	1.42e-2
GO:0006457	protein folding	71	9	Afu1g07440, Afu2g09290, Afu2g16290, Afu4g11330, Afu5g04170, Afu6g03820, Afu6g08580, Afu6g13600, Afu8g03930	12.7	1.98	2.14	3.62e-2	1.74e-1	1.00e+0
GO:0009058	biosynthetic process	1592	188	Afu1g02030, Afu1g02460, Afu1g02590, Afu1g03110, Afu1g03390, Afu1g03970, Afu1g04040, Afu1g04320, Afu1g04530, Afu1g04660, Afu1g04950, Afu1g05080, Afu1g05340, Afu1g05500, Afu1g05560, Afu1g05630, Afu1g05990, Afu1g06340, Afu1g06770, Afu1g06830, Afu1g07510, Afu1g09100, Afu1g09330, Afu1g09440, Afu1g10310, Afu1g10390, Afu1g10510, Afu1g11130, Afu1g11550, Afu1g11710, Afu1g12890, Afu1g13900, Afu1g14110, Afu…	11.8	1.85	2.37	3.67e-19	3.89e-18	1.94e-17
GO:0022607	cellular component assembly	365	42	Afu1g01990, Afu1g02410, Afu1g03390, Afu1g04840, Afu1g05080, Afu1g06230, Afu1g06880, Afu1g10760, Afu1g11130, Afu1g12000, Afu1g12890, Afu1g17250, Afu2g04130, Afu2g09210, Afu2g09290, Afu2g10300, Afu2g10440, Afu2g11780, Afu2g11850, Afu2g12150, Afu2g14670, Afu2g17050, Afu2g17060, Afu3g02380, Afu3g05430, Afu3g06580, Afu3g06640, Afu3g11260, Afu3g11360, Afu3g13320, Afu4g07570, Afu4g07730, Afu5g04170, Afu…	11.5	1.8	1.97	1.39e-4	9.18e-4	7.35e-3
GO:0006399	tRNA metabolic process	122	15	Afu1g07080, Afu1g14110, Afu1g14180, Afu1g14220, Afu2g08460, Afu2g13720, Afu2g16360, Afu3g04200, Afu5g01850, Afu5g04010, Afu5g09620, Afu5g11550, Afu5g11650, Afu5g11670, Afu8g00100	12.3	1.92	2.08	1.08e-2	5.74e-2	5.74e-1
