# Supplementary material for: Differentially Regulated Transcription Factors and ABC Transporters in a Mitochondrial Dynamics Mutant Can Alter Azole Susceptibility of Aspergillus fumigatus
Source: Front Microbiol. 2020 May 26;11:1017. doi: 10.3389/fmicb.2020.01017 (PMC7264269; doi:10.3389/fmicb.2020.01017)
Supplement: Supplementary file 1 [file Data_Sheet_1.ZIP › Supplementary table 8. GO mitochondrion. all, up, down.xlsx]

## Sheet: Title
Differentially regulated transcription factors and ABC transporters in a mitochondrial dynamics mutant can alter azole susceptibility of Aspergillus fumigatus.
Laura Sturm 1, Bernadette Geißel 1, Johannes Wagener 1,2,3*
1 Max von Pettenkofer-Institut für Hygiene und Medizinische Mikrobiologie, Medizinische Fakultät, LMU München, 80336 Munich, Germany
2 Institut für Hygiene und Mikrobiologie, Julius-Maximilians-Universität Würzburg, 97080 Würzburg, Germany
3 National Reference Center for Invasive Fungal Infections (NRZMyk).
* Correspondence: Johannes Wagener, j.wagener@hygiene.uni-wuerzburg.de
Supplementary table 8. GO mitochondrion. all, up, down.

## Sheet: all
[Gene ID]	[source_id]	[Organism]	[Genomic Location (Gene)]	[Product Description]	[Curated GO Functions]	[Computed GO Functions]	[Evidence Code]
Afu1g01600	Afu1g01600-T	A. fumigatus Af293	Chr1_A_fumigatus_Af293:500,803..502,930(-)	Putative deoxyribodipyrimidine photolyase	N/A	deoxyribodipyrimidine photo-lyase activity;mRNA binding	IEA
Afu1g01870	Afu1g01870-T	A. fumigatus Af293	Chr1_A_fumigatus_Af293:559,515..560,599(+)	Ortholog(s) have role in protein import into mitochondrial matrix and plasma membrane, presequence translocase-associated import motor localization	molecular_function	N/A	IEA
Afu1g02070	Afu1g02070-T	A. fumigatus Af293	Chr1_A_fumigatus_Af293:611,102..612,423(+)	Cytochrome C1	N/A	electron transfer activity;electron transporter, transferring electrons within CoQH2-cytochrome c reductase complex activity;heme binding;iron ion binding	IEA
Afu1g02110	Afu1g02110-T	A. fumigatus Af293	Chr1_A_fumigatus_Af293:621,945..623,264(+)	3-deoxy-7-phosphoheptulonate synthase	N/A	3-deoxy-7-phosphoheptulonate synthase activity	IEA
Afu1g02140	Afu1g02140-T	A. fumigatus Af293	Chr1_A_fumigatus_Af293:632,299..637,193(-)	Putative glycogen debranching enzyme	N/A	4-alpha-glucanotransferase activity;amylo-alpha-1,6-glucosidase activity;catalytic activity	IEA
Afu1g02170	Afu1g02170-T	A. fumigatus Af293	Chr1_A_fumigatus_Af293:641,329..643,533(+)	Ortholog(s) have ATPase activity, coupled activity, role in positive regulation of protein-pyridoxal-5-phosphate linkage, protein refolding and mitochondrial matrix localization	N/A	ATP binding;nucleoside-triphosphatase activity;nucleotide binding;unfolded protein binding	IEA
Afu1g02190	Afu1g02190-T	A. fumigatus Af293	Chr1_A_fumigatus_Af293:648,313..650,240(+)	Ras GTPase	N/A	GTP binding;GTPase activity	IEA
Afu1g02480	Afu1g02480-T	A. fumigatus Af293	Chr1_A_fumigatus_Af293:716,051..720,223(-)	Ortholog(s) have hydrogen-exporting ATPase activity, phosphorylative mechanism, proton binding activity	N/A	metal ion binding;nucleotide binding;proton binding;proton-exporting ATPase activity, phosphorylative mechanism	IEA
Afu1g02550	Afu1g02550-T	A. fumigatus Af293	Chr1_A_fumigatus_Af293:744,134..746,706(-)	Tubulin alpha-1 subunit	N/A	GTP binding;GTPase activity;protein heterodimerization activity;structural constituent of cytoskeleton	IEA
Afu1g02710	Afu1g02710-T	A. fumigatus Af293	Chr1_A_fumigatus_Af293:783,123..784,990(+)	Ortholog(s) have mitochondrial outer membrane localization	molecular_function	N/A	IEA
Afu1g02820	Afu1g02820-T	A. fumigatus Af293	Chr1_A_fumigatus_Af293:809,383..810,946(+)	Putative NADH-quinone oxidoreductase	N/A	FMN binding;NAD(P)H dehydrogenase (quinone) activity;histone binding;oxidoreductase activity	IEA
Afu1g02830	Afu1g02830-T	A. fumigatus Af293	Chr1_A_fumigatus_Af293:811,213..814,010(+)	Ortholog(s) have role in ER-associated misfolded protein catabolic process and cytoplasm-associated proteasomal ubiquitin-dependent protein catabolic process, more	molecular_function	N/A	IEA
Afu1g03100	Afu1g03100-T	A. fumigatus Af293	Chr1_A_fumigatus_Af293:894,078..896,013(-)	Putative ATP synthase delta chain	N/A	proton-transporting ATP synthase activity, rotational mechanism;proton-transporting ATPase activity, rotational mechanism	IEA
Afu1g03420	Afu1g03420-T	A. fumigatus Af293	Chr1_A_fumigatus_Af293:994,043..995,480(+)	Ortholog(s) have adenylate kinase activity, nucleoside triphosphate adenylate kinase activity, role in nucleotide metabolic process and mitochondrial inner membrane, mitochondrial matrix localization	N/A	ATP binding;adenylate kinase activity;nucleoside triphosphate adenylate kinase activity;phosphotransferase activity, phosphate group as acceptor	IEA
Afu1g03430	Afu1g03430-T	A. fumigatus Af293	Chr1_A_fumigatus_Af293:995,830..996,800(-)	Ortholog(s) have mitochondrion localization	N/A	hydrolase activity, acting on ester bonds;nucleic acid binding	IEA
Afu1g03510	Afu1g03510-T	A. fumigatus Af293	Chr1_A_fumigatus_Af293:1,014,247..1,016,117(+)	ATP Synthase gamma chain, mitochondrial precursor	N/A	ATPase activity;proton-transporting ATP synthase activity, rotational mechanism;proton-transporting ATPase activity, rotational mechanism	IEA
Afu1g03720	Afu1g03720-T	A. fumigatus Af293	Chr1_A_fumigatus_Af293:1,078,970..1,079,501(-)	Ortholog(s) have endoplasmic reticulum, mitochondrion localization	molecular_function	N/A	IEA
Afu1g03960	Afu1g03960-T	A. fumigatus Af293	Chr1_A_fumigatus_Af293:1,142,949..1,144,076(+)	Ortholog(s) have thiosulfate sulfurtransferase activity and mitochondrion localization	N/A	thiosulfate sulfurtransferase activity	IEA
Afu1g04040	Afu1g04040-T	A. fumigatus Af293	Chr1_A_fumigatus_Af293:1,156,801..1,157,943(-)	Ubiquitin	N/A	protein binding;structural constituent of ribosome	IEA
Afu1g04090	Afu1g04090-T	A. fumigatus Af293	Chr1_A_fumigatus_Af293:1,164,754..1,166,475(+)	Ortholog(s) have mitochondrion localization	N/A	oxidoreductase activity	IEA
Afu1g04230	Afu1g04230-T	A. fumigatus Af293	Chr1_A_fumigatus_Af293:1,203,635..1,204,189(-)	Ortholog(s) have mitochondrion localization	molecular_function	N/A	IEA
Afu1g04400	Afu1g04400-T	A. fumigatus Af293	Chr1_A_fumigatus_Af293:1,252,214..1,253,157(-)	Ortholog(s) have structural constituent of ribosome activity, role in mitochondrial translation and cytosol, mitochondrial small ribosomal subunit, nucleus localization	N/A	structural constituent of ribosome	IEA
Afu1g04460	Afu1g04460-T	A. fumigatus Af293	Chr1_A_fumigatus_Af293:1,267,482..1,270,480(-)	Ortholog(s) have mitochondrion localization	N/A	ATP binding;aminoacyl-tRNA ligase activity;lysine-tRNA ligase activity;nucleic acid binding;nucleotide binding	IEA
Afu1g04470	Afu1g04470-T	A. fumigatus Af293	Chr1_A_fumigatus_Af293:1,270,603..1,271,176(+)	Ortholog(s) have protein transporter activity, unfolded protein binding activity and role in protein import into mitochondrial inner membrane, protein import into mitochondrial outer membrane	N/A	protein transporter activity;unfolded protein binding	IEA
Afu1g04540	Afu1g04540-T	A. fumigatus Af293	Chr1_A_fumigatus_Af293:1,284,032..1,285,205(+)	NADH-cytochrome b5 reductase involved in oxidative phosphorylation	N/A	cytochrome-b5 reductase activity, acting on NAD(P)H;oxidoreductase activity	IEA
Afu1g04680	Afu1g04680-T	A. fumigatus Af293	Chr1_A_fumigatus_Af293:1,328,389..1,329,905(-)	Ortholog(s) have mitochondrion localization	N/A	iron ion binding;iron-sulfur cluster binding	IEA
Afu1g05040	Afu1g05040-T	A. fumigatus Af293	Chr1_A_fumigatus_Af293:1,446,768..1,448,185(-)	Ortholog(s) have ATPase activator activity, unfolded protein binding activity	N/A	ATPase activator activity;heat shock protein binding;unfolded protein binding	IEA
Afu1g05180	Afu1g05180-T	A. fumigatus Af293	Chr1_A_fumigatus_Af293:1,482,065..1,482,792(-)	Ortholog(s) have peptide alpha-N-acetyltransferase activity, role in N-terminal peptidyl-methionine acetylation, mitochondrion inheritance, regulation of actin cytoskeleton organization and NatB complex, cytosol, nucleus localization	N/A	peptide alpha-N-acetyltransferase activity	IEA
Afu1g05390	Afu1g05390-T	A. fumigatus Af293	Chr1_A_fumigatus_Af293:1,548,016..1,549,201(-)	Ortholog(s) have ATP:ADP antiporter activity and role in ADP transport, aerobic respiration, anaerobic respiration, apoptotic process, heme transport, mitochondrial ATP transmembrane transport, response to oxidative stress	N/A	ATP:ADP antiporter activity	IEA
Afu1g05650	Afu1g05650-T	A. fumigatus Af293	Chr1_A_fumigatus_Af293:1,620,525..1,623,437(-)	Ortholog of A. nidulans FGSC A4 : AN12323, A. niger CBS 513.88 : An18g03335, A. oryzae RIB40 : AO090009000372, Neosartorya fischeri NRRL 181 : NFIA_019100 and Aspergillus wentii : Aspwe1_0037223	molecular_function	N/A	IEA
Afu1g05820	Afu1g05820-T	A. fumigatus Af293	Chr1_A_fumigatus_Af293:1,681,470..1,683,171(+)	Ortholog(s) have role in NADH oxidation and mitochondrial respiratory chain complex I, membrane segment localization	molecular_function	N/A	IEA
Afu1g05970	Afu1g05970-T	A. fumigatus Af293	Chr1_A_fumigatus_Af293:1,721,611..1,723,485(-)	Ortholog(s) have role in G1/S transition of mitotic cell cycle, ascospore formation, pseudohyphal growth and SCF ubiquitin ligase complex, mitochondrion localization	molecular_function	protein binding	IEA
Afu1g06100	Afu1g06100-T	A. fumigatus Af293	Chr1_A_fumigatus_Af293:1,765,522..1,765,995(+)	Ortholog(s) have glutathione disulfide oxidoreductase activity, glutathione peroxidase activity, glutathione transferase activity	N/A	disulfide oxidoreductase activity;electron transfer activity;glutathione peroxidase activity;glutathione transferase activity;protein disulfide oxidoreductase activity	IEA
Afu1g06110	Afu1g06110-T	A. fumigatus Af293	Chr1_A_fumigatus_Af293:1,766,138..1,767,427(-)	Ortholog(s) have cytosol, mitochondrion, nucleus localization	N/A	intramolecular lyase activity	IEA
Afu1g06150	Afu1g06150-T	A. fumigatus Af293	Chr1_A_fumigatus_Af293:1,774,355..1,776,739(+)	Ortholog of S. cerevisiae : SDL1, A. nidulans FGSC A4 : AN3866, AN4217, AN2525, A. fumigatus Af293 : Afu3g14470, Afu4g07810 and A. niger CBS 513.88 : An09g03960, An04g02220	N/A	L-serine ammonia-lyase activity;L-threonine ammonia-lyase activity	IEA
Afu1g06390	Afu1g06390-T	A. fumigatus Af293	Chr1_A_fumigatus_Af293:1,831,213..1,833,461(+)	Putative translation elongation factor EF-1 alpha subunit	N/A	GDP binding;GTP binding;GTPase activity;translation elongation factor activity	IEA
Afu1g06520	Afu1g06520-T	A. fumigatus Af293	Chr1_A_fumigatus_Af293:1,869,094..1,872,501(-)	Ortholog(s) have GTPase activity, tRNA binding, translation initiation factor activity, role in mitochondrial translation and mitochondrion localization	N/A	GTP binding;GTPase activity;tRNA binding;translation initiation factor activity;zinc ion binding	IEA
Afu1g06530	Afu1g06530-T	A. fumigatus Af293	Chr1_A_fumigatus_Af293:1,872,577..1,873,763(+)	Ortholog(s) have organic acid transmembrane transporter activity, role in mitochondrial transport and fungal-type vacuole, mitochondrion localization	N/A	organic acid transmembrane transporter activity	IEA
Afu1g06570	Afu1g06570-T	A. fumigatus Af293	Chr1_A_fumigatus_Af293:1,883,286..1,884,451(-)	Ortholog(s) have structural constituent of ribosome activity and mitochondrial small ribosomal subunit localization	N/A	structural constituent of ribosome	IEA
Afu1g06610	Afu1g06610-T	A. fumigatus Af293	Chr1_A_fumigatus_Af293:1,891,685..1,893,157(-)	Putative NADH-quinone oxidoreductase, 23 kDa subunit	N/A	4 iron, 4 sulfur cluster binding;electron transfer activity;oxidoreductase activity;oxidoreductase activity, acting on NAD(P)H	IEA
Afu1g06620	Afu1g06620-T	A. fumigatus Af293	Chr1_A_fumigatus_Af293:1,893,374..1,894,172(+)	Putative mitochondrial acyl carrier protein	molecular_function	N/A	IEA
Afu1g06810	Afu1g06810-T	A. fumigatus Af293	Chr1_A_fumigatus_Af293:1,942,691..1,945,541(-)	Ortholog(s) have role in mitochondrial translation and mitochondrion, nucleus localization	N/A	4 iron, 4 sulfur cluster binding;aconitate hydratase activity	IEA
Afu1g06840	Afu1g06840-T	A. fumigatus Af293	Chr1_A_fumigatus_Af293:1,949,236..1,951,052(-)	Putative G-protein coupled receptor	molecular_function	N/A	IEA
Afu1g06860	Afu1g06860-T	A. fumigatus Af293	Chr1_A_fumigatus_Af293:1,953,954..1,956,424(+)	Ortholog(s) have protein serine/threonine phosphatase activity and role in cellular response to cadmium ion, cellular response to drug, positive regulation of catalytic activity, protein dephosphorylation, regulation of spore germination	N/A	catalytic activity;protein serine/threonine phosphatase activity	IEA
Afu1g06880	Afu1g06880-T	A. fumigatus Af293	Chr1_A_fumigatus_Af293:1,958,128..1,959,156(-)	Ortholog(s) have membrane insertase activity, role in mitochondrial respiratory chain complex IV assembly, protein insertion into mitochondrial membrane, protein transport and integral component of mitochondrial inner membrane localization	N/A	membrane insertase activity	IEA
Afu1g06960	Afu1g06960-T	A. fumigatus Af293	Chr1_A_fumigatus_Af293:1,985,804..1,987,045(+)	Putative pyruvate dehydrogenase complex subunit alpha	N/A	oxidoreductase activity, acting on the aldehyde or oxo group of donors, disulfide as acceptor;pyruvate dehydrogenase (acetyl-transferring) activity	IEA
Afu1g06980	Afu1g06980-T	A. fumigatus Af293	Chr1_A_fumigatus_Af293:1,989,190..1,991,222(-)	Ortholog(s) have structural constituent of ribosome activity and mitochondrial small ribosomal subunit localization	N/A	RNA binding;structural constituent of ribosome	IEA
Afu1g07130	Afu1g07130-T	A. fumigatus Af293	Chr1_A_fumigatus_Af293:2,020,806..2,022,436(-)	Ortholog(s) have mitochondrion localization	N/A	hydrolase activity	IEA
Afu1g07350	Afu1g07350-T	A. fumigatus Af293	Chr1_A_fumigatus_Af293:2,078,596..2,081,595(-)	Ortholog(s) have role in mitochondrial genome maintenance and integral component of mitochondrial inner membrane localization	N/A	nucleic acid binding;nucleotide binding	IEA
Afu1g07440	Afu1g07440-T	A. fumigatus Af293	Chr1_A_fumigatus_Af293:2,102,406..2,104,621(+)	Molecular chaperone	N/A	ATP binding;heat shock protein binding;peptide binding;unfolded protein binding	IEA
Afu1g07450	Afu1g07450-T	A. fumigatus Af293	Chr1_A_fumigatus_Af293:2,105,349..2,107,672(-)	Ortholog(s) have guanine nucleotide transmembrane transporter activity and role in cellular iron ion homeostasis, guanine nucleotide transport, mitochondrial genome maintenance, transmembrane transport	N/A	guanine nucleotide transmembrane transporter activity	IEA
Afu1g07470	Afu1g07470-T	A. fumigatus Af293	Chr1_A_fumigatus_Af293:2,108,252..2,108,774(-)	Protein involved in autophagy	N/A	protein tag	IEA
Afu1g07480	Afu1g07480-T	A. fumigatus Af293	Chr1_A_fumigatus_Af293:2,109,870..2,111,253(+)	Coproporphyrinogen III oxidase with a predicted role in heme biosynthesis	N/A	coproporphyrinogen oxidase activity	IEA
Afu1g07530	Afu1g07530-T	A. fumigatus Af293	Chr1_A_fumigatus_Af293:2,121,254..2,122,230(-)	Ortholog(s) have adenylate kinase activity, role in ADP biosynthetic process, DNA replication initiation, nucleotide phosphorylation and cytosol, mitochondrial intermembrane space, mitochondrial outer membrane, nucleus localization	N/A	ATP binding;adenylate kinase activity;phosphotransferase activity, phosphate group as acceptor	IEA
Afu1g08810	Afu1g08810-T	A. fumigatus Af293	Chr1_A_fumigatus_Af293:2,275,386..2,279,086(+)	Mitochondrial glycerol-3-phosphate dehydrogenase	N/A	glycerol-3-phosphate dehydrogenase (quinone) activity;oxidoreductase activity	IEA
Afu1g09050	Afu1g09050-T	A. fumigatus Af293	Chr1_A_fumigatus_Af293:2,347,702..2,348,534(+)	Methylene-fatty-acyl-phospholipid synthase	N/A	S-adenosylmethionine-dependent methyltransferase activity;phosphatidyl-N-dimethylethanolamine N-methyltransferase activity;phosphatidyl-N-methylethanolamine N-methyltransferase activity	IEA
Afu1g09130	Afu1g09130-T	A. fumigatus Af293	Chr1_A_fumigatus_Af293:2,369,727..2,373,501(-)	Protein of unknown function identified by mass spectrometry	molecular_function	N/A	IEA
Afu1g09410	Afu1g09410-T	A. fumigatus Af293	Chr1_A_fumigatus_Af293:2,438,000..2,438,734(-)	Ortholog(s) have structural constituent of ribosome activity and mitochondrial large ribosomal subunit localization	N/A	structural constituent of ribosome	IEA
Afu1g09420	Afu1g09420-T	A. fumigatus Af293	Chr1_A_fumigatus_Af293:2,439,017..2,439,730(+)	Ortholog of A. nidulans FGSC A4 : AN1347, Aspergillus wentii : Aspwe1_0024553, Aspergillus sydowii : Aspsy1_0074209 and Aspergillus terreus NIH2624 : ATET_08565	molecular_function	N/A	IEA
Afu1g09450	Afu1g09450-T	A. fumigatus Af293	Chr1_A_fumigatus_Af293:2,442,750..2,444,344(-)	Ortholog(s) have enzyme regulator activity, guanyl-nucleotide exchange factor activity, translation initiation factor activity and role in regulation of translational initiation	N/A	enzyme regulator activity;guanyl-nucleotide exchange factor activity;translation initiation factor activity	IEA
Afu1g09470	Afu1g09470-T	A. fumigatus Af293	Chr1_A_fumigatus_Af293:2,447,204..2,449,220(-)	Putative class V aminotransferase	N/A	alanine-glyoxylate transaminase activity;pyridoxal phosphate binding	IEA
Afu1g09500	Afu1g09500-T	A. fumigatus Af293	Chr1_A_fumigatus_Af293:2,453,835..2,457,988(+)	Ortholog(s) have phosphatidylinositol binding, ubiquitin binding, ubiquitin protein ligase activity	N/A	phosphatidylinositol binding;protein binding;ubiquitin binding;ubiquitin protein ligase activity;ubiquitin-protein transferase activity	IEA
Afu1g09660	Afu1g09660-T	A. fumigatus Af293	Chr1_A_fumigatus_Af293:2,500,382..2,501,842(+)	Ortholog(s) have dicarboxylic acid transmembrane transporter activity, role in mitochondrial transport and mitochondrial inner membrane localization	N/A	dicarboxylic acid transmembrane transporter activity	IEA
Afu1g09757	Afu1g09757-T	A. fumigatus Af293	Chr1_A_fumigatus_Af293:2,525,341..2,525,952(+)	Ortholog(s) have copper ion binding activity, role in metal ion transport, mitochondrial respiratory chain complex IV assembly and cytosol, mitochondrial intermembrane space, nucleus localization	N/A	copper ion binding	IEA
Afu1g09780	Afu1g09780-T	A. fumigatus Af293	Chr1_A_fumigatus_Af293:2,537,271..2,538,681(+)	Ortholog(s) have mitochondrial membrane localization	molecular_function	N/A	IEA
Afu1g09840	Afu1g09840-T	A. fumigatus Af293	Chr1_A_fumigatus_Af293:2,552,195..2,554,479(-)	Mitochondrial inner membrane translocase subunit	N/A	chaperone binding;protein binding, bridging	IEA
Afu1g10340	Afu1g10340-T	A. fumigatus Af293	Chr1_A_fumigatus_Af293:2,664,065..2,665,873(+)	Putative Mpv17/PMP22 family integral membrane protein	molecular_function	N/A	IEA
Afu1g10350	Afu1g10350-T	A. fumigatus Af293	Chr1_A_fumigatus_Af293:2,666,254..2,667,669(+)	Putative phosphoglycerate kinase	N/A	phosphoglycerate kinase activity	IEA
Afu1g10490	Afu1g10490-T	A. fumigatus Af293	Chr1_A_fumigatus_Af293:2,733,843..2,734,978(+)	Ortholog(s) have unfolded protein binding activity, role in mitochondrial proton-transporting ATP synthase complex assembly and integral component of mitochondrial membrane, mitochondrial inner membrane localization	N/A	unfolded protein binding	IEA
Afu1g10630	Afu1g10630-T	A. fumigatus Af293	Chr1_A_fumigatus_Af293:2,774,481..2,776,565(-)	Putative S-adenosylmethionine synthetase	N/A	ATP binding;methionine adenosyltransferase activity	IEA
Afu1g10750	Afu1g10750-T	A. fumigatus Af293	Chr1_A_fumigatus_Af293:2,803,649..2,806,170(-)	Ortholog(s) have mitochondrion localization	N/A	ATP binding;aminoacyl-tRNA ligase activity;nucleotide binding;proline-tRNA ligase activity	IEA
Afu1g10780	Afu1g10780-T	A. fumigatus Af293	Chr1_A_fumigatus_Af293:2,813,709..2,815,322(+)	Glycine cleavage system T protein	N/A	aminomethyltransferase activity;glycine dehydrogenase (decarboxylating) activity	IEA
Afu1g10800	Afu1g10800-T	A. fumigatus Af293	Chr1_A_fumigatus_Af293:2,819,122..2,820,759(+)	Thioesterase family protein	molecular_function	N/A	IEA
Afu1g10910	Afu1g10910-T	A. fumigatus Af293	Chr1_A_fumigatus_Af293:2,848,155..2,850,137(-)	Beta-tubulin	N/A	GTP binding;GTPase activity;structural constituent of cytoskeleton	IEA
Afu1g11860	Afu1g11860-T	A. fumigatus Af293	Chr1_A_fumigatus_Af293:3,121,477..3,122,364(-)	Ortholog(s) have mitochondrion targeting sequence binding, protein channel activity	N/A	mitochondrion targeting sequence binding;protein channel activity	IEA
Afu1g11870	Afu1g11870-T	A. fumigatus Af293	Chr1_A_fumigatus_Af293:3,122,590..3,124,717(-)	Ortholog(s) have ADP binding, metalloendopeptidase activity, peptidase activity, role in protein processing involved in protein targeting to mitochondrion and mitochondrial processing peptidase complex localization	N/A	ADP binding;catalytic activity;metal ion binding;metalloendopeptidase activity;peptidase activity	IEA
Afu1g11940	Afu1g11940-T	A. fumigatus Af293	Chr1_A_fumigatus_Af293:3,142,878..3,149,563(-)	Ortholog(s) have structural constituent of ribosome activity and mitochondrial large ribosomal subunit, nucleolus localization	N/A	structural constituent of ribosome	IEA
Afu1g11960	Afu1g11960-T	A. fumigatus Af293	Chr1_A_fumigatus_Af293:3,157,241..3,161,262(+)	Ortholog(s) have role in regulation of reactive oxygen species metabolic process and mitochondrial membrane, plasma membrane localization	N/A	flavin adenine dinucleotide binding;oxidoreductase activity	IEA
Afu1g11970	Afu1g11970-T	A. fumigatus Af293	Chr1_A_fumigatus_Af293:3,161,304..3,164,683(-)	Ortholog(s) have role in mitochondrial fusion, mitochondrial genome maintenance and extrinsic component of mitochondrial inner membrane, fungal-type vacuole membrane localization	N/A	GTP binding;GTPase activity	IEA
Afu1g12065	Afu1g12065-T	A. fumigatus Af293	Chr1_A_fumigatus_Af293:3,196,496..3,197,461(-)	Ortholog(s) have structural constituent of ribosome activity and mitochondrial small ribosomal subunit localization	N/A	rRNA binding;structural constituent of ribosome	IEA
Afu1g12070	Afu1g12070-T	A. fumigatus Af293	Chr1_A_fumigatus_Af293:3,197,518..3,198,304(+)	Ortholog(s) have glycine dehydrogenase (decarboxylating) activity, role in glycine catabolic process, one-carbon metabolic process, protein lipoylation and mitochondrion localization	N/A	glycine dehydrogenase (decarboxylating) activity	IEA
Afu1g12170	Afu1g12170-T	A. fumigatus Af293	Chr1_A_fumigatus_Af293:3,214,634..3,216,597(+)	Putative translation elongation factor EF-Tu	N/A	GTP binding;GTPase activity;translation elongation factor activity	IEA
Afu1g12250	Afu1g12250-T	A. fumigatus Af293	Chr1_A_fumigatus_Af293:3,234,741..3,235,925(-)	Mitochondrial hypoxia response domain protein	molecular_function	N/A	IEA
Afu1g12290	Afu1g12290-T	A. fumigatus Af293	Chr1_A_fumigatus_Af293:3,241,152..3,241,979(+)	Putative NADH-ubiquinone oxidoreductase witha predicted role in oxidative phosphorylation	molecular_function	N/A	IEA
Afu1g12340	Afu1g12340-T	A. fumigatus Af293	Chr1_A_fumigatus_Af293:3,255,529..3,260,002(-)	Putative carnitine acetyl transferase with a predicted role in acetate metabolism	N/A	transferase activity, transferring acyl groups	IEA
Afu1g12730	Afu1g12730-T	A. fumigatus Af293	Chr1_A_fumigatus_Af293:3,368,160..3,369,380(-)	Ortholog(s) have structural constituent of ribosome activity and mitochondrial large ribosomal subunit localization	N/A	RNA binding;double-stranded RNA binding;ribonuclease III activity;structural constituent of ribosome	IEA
Afu1g12800	Afu1g12800-T	A. fumigatus Af293	Chr1_A_fumigatus_Af293:3,382,391..3,384,187(+)	Putative NADPH isocitrate dehydrogenase	N/A	NAD binding;isocitrate dehydrogenase (NAD+) activity;magnesium ion binding;oxidoreductase activity, acting on the CH-OH group of donors, NAD or NADP as acceptor	IEA
Afu1g12930	Afu1g12930-T	A. fumigatus Af293	Chr1_A_fumigatus_Af293:3,422,056..3,425,907(-)	G protein alpha subunit	N/A	G protein-coupled receptor binding;G-protein beta/gamma-subunit complex binding;GTP binding;GTPase activity;guanyl nucleotide binding;obsolete signal transducer activity	IEA
Afu1g12990	Afu1g12990-T	A. fumigatus Af293	Chr1_A_fumigatus_Af293:3,440,969..3,442,069(+)	Ortholog(s) have role in potassium ion transport, proton transport and integral component of mitochondrial inner membrane localization	molecular_function	N/A	IEA
Afu1g13160	Afu1g13160-T	A. fumigatus Af293	Chr1_A_fumigatus_Af293:3,492,012..3,494,337(-)	Putative geranylgeranyl diphosphate synthase	N/A	farnesyltranstransferase activity	IEA
Afu1g13180	Afu1g13180-T	A. fumigatus Af293	Chr1_A_fumigatus_Af293:3,496,989..3,498,507(-)	Ortholog(s) have mitochondrial outer membrane localization	molecular_function	N/A	IEA
Afu1g13195	Afu1g13195-T	A. fumigatus Af293	Chr1_A_fumigatus_Af293:3,501,533..3,502,024(-)	Ortholog(s) have role in cristae formation and MICOS complex, mitochondrial crista junction localization	molecular_function	N/A	IEA
Afu1g13330	Afu1g13330-T	A. fumigatus Af293	Chr1_A_fumigatus_Af293:3,546,428..3,548,027(+)	Ortholog(s) have ATP binding, ATPase activity	N/A	ATP binding;ATPase activity	IEA
Afu1g13470	Afu1g13470-T	A. fumigatus Af293	Chr1_A_fumigatus_Af293:3,583,382..3,584,356(-)	Ortholog(s) have role in inner mitochondrial membrane organization, mitochondrion inheritance, mitochondrion morphogenesis, negative regulation of proteolysis, protein folding, replicative cell aging	molecular_function	N/A	IEA
Afu1g13480	Afu1g13480-T	A. fumigatus Af293	Chr1_A_fumigatus_Af293:3,584,422..3,585,631(+)	Ortholog(s) have ubiquinol-cytochrome-c reductase activity, role in aerobic respiration, mitochondrial electron transport, ubiquinol to cytochrome c and mitochondrial respiratory chain complex III, plasma membrane localization	N/A	ubiquinol-cytochrome-c reductase activity	IEA
Afu1g13730	Afu1g13730-T	A. fumigatus Af293	Chr1_A_fumigatus_Af293:3,654,510..3,658,387(+)	Ortholog(s) have 5'-3' exoribonuclease activity, mRNA binding, microtubule binding, recombinase activity	N/A	5'-3' exoribonuclease activity;exonuclease activity;microtubule binding;nucleic acid binding;recombinase activity;zinc ion binding	IEA
Afu1g13850	Afu1g13850-T	A. fumigatus Af293	Chr1_A_fumigatus_Af293:3,700,616..3,702,795(+)	Ortholog(s) have single-stranded DNA 5'-3' exodeoxyribonuclease activity, role in mitochondrial genome maintenance and cytosol, mitochondrion, nucleus localization	N/A	single-stranded DNA 5'-3' exodeoxyribonuclease activity	IEA
Afu1g13930	Afu1g13930-T	A. fumigatus Af293	Chr1_A_fumigatus_Af293:3,725,710..3,727,350(+)	Ortholog(s) have mitochondrion localization	N/A	methyltransferase activity	IEA
Afu1g14100	Afu1g14100-T	A. fumigatus Af293	Chr1_A_fumigatus_Af293:3,770,417..3,771,961(-)	Ortholog(s) have phosphatidate cytidylyltransferase activity, role in cardiolipin biosynthetic process and extrinsic component of mitochondrial inner membrane, hyphal cell wall, mitochondrial matrix localization	N/A	phosphatidate cytidylyltransferase activity	IEA
Afu1g14200	Afu1g14200-T	A. fumigatus Af293	Chr1_A_fumigatus_Af293:3,794,154..3,795,938(-)	Putative mitochondrial processing peptidase beta subunit	N/A	ATP binding;catalytic activity;metal ion binding;metalloendopeptidase activity	IEA
Afu1g14520	Afu1g14520-T	A. fumigatus Af293	Chr1_A_fumigatus_Af293:3,881,726..3,883,363(+)	Ortholog(s) have NADPH dehydrogenase activity, role in spore germination and mitochondrial inner membrane localization	N/A	NADPH dehydrogenase activity;oxidoreductase activity	IEA
Afu1g14550	Afu1g14550-T	A. fumigatus Af293	Chr1_A_fumigatus_Af293:3,886,699..3,888,133(+)	Putative manganese superoxide dismutase	IgE binding;manganese ion binding;superoxide dismutase activity	metal ion binding;superoxide dismutase activity	IEA
Afu1g14790	Afu1g14790-T	A. fumigatus Af293	Chr1_A_fumigatus_Af293:3,959,452..3,963,045(-)	Ortholog(s) have role in establishment or maintenance of cell polarity, mitochondrial outer membrane translocase complex assembly, mitochondrion inheritance, mitochondrion-ER tethering, phospholipid transport	molecular_function	lipid binding	IEA
Afu1g14950	Afu1g14950-T	A. fumigatus Af293	Chr1_A_fumigatus_Af293:4,011,604..4,014,419(-)	Ortholog(s) have D-arabinono-1,4-lactone oxidase activity	N/A	D-arabinono-1,4-lactone oxidase activity;FAD binding;UDP-N-acetylmuramate dehydrogenase activity;flavin adenine dinucleotide binding;oxidoreductase activity;oxidoreductase activity, acting on the CH-OH group of donors, oxygen as acceptor	IEA
Afu1g15000	Afu1g15000-T	A. fumigatus Af293	Chr1_A_fumigatus_Af293:4,029,090..4,031,693(+)	Putative isopropylmalate synthase	N/A	2-isopropylmalate synthase activity;catalytic activity	IEA
Afu1g15070	Afu1g15070-T	A. fumigatus Af293	Chr1_A_fumigatus_Af293:4,048,848..4,051,002(-)	Ortholog(s) have role in mitochondrial genome maintenance, plasmid maintenance and cytosol, mitochondrion localization	molecular_function	N/A	IEA
Afu1g15140	Afu1g15140-T	A. fumigatus Af293	Chr1_A_fumigatus_Af293:4,069,695..4,073,246(-)	Putative mitochondrial phosphate carrier protein	N/A	inorganic phosphate transmembrane transporter activity	IEA
Afu1g15170	Afu1g15170-T	A. fumigatus Af293	Chr1_A_fumigatus_Af293:4,081,993..4,083,476(+)	Putative acyl-coA thioesterase II with a predicted role in beta oxidation of fatty acids	N/A	acyl-CoA hydrolase activity	IEA
Afu1g15500	Afu1g15500-T	A. fumigatus Af293	Chr1_A_fumigatus_Af293:4,188,081..4,196,719(+)	Ortholog(s) have ribosome binding activity, role in cytoplasmic translation and extrinsic component of membrane, mitochondrial inner membrane localization	N/A	GTP binding;GTPase activity;magnesium ion binding;ribosome binding	IEA
Afu1g15590	Afu1g15590-T	A. fumigatus Af293	Chr1_A_fumigatus_Af293:4,215,045..4,216,101(-)	Putative succinate dehydrogenase membrane anchor subunit with a predicted role in the citric acid cycle	molecular_function	N/A	IEA
Afu1g15620	Afu1g15620-T	A. fumigatus Af293	Chr1_A_fumigatus_Af293:4,219,206..4,221,360(+)	Putative DEAD box RNA helicase	N/A	ATP binding;ATP-dependent helicase activity;RNA-dependent ATPase activity;helicase activity;nucleic acid binding	IEA
Afu1g15760	Afu1g15760-T	A. fumigatus Af293	Chr1_A_fumigatus_Af293:4,259,435..4,261,488(+)	Ortholog(s) have phosphatidylserine decarboxylase activity	N/A	phosphatidylserine decarboxylase activity	IEA
Afu1g15790	Afu1g15790-T	A. fumigatus Af293	Chr1_A_fumigatus_Af293:4,265,059..4,267,251(-)	Ortholog(s) have CDP-diacylglycerol-inositol 3-phosphatidyltransferase activity, role in phosphatidylinositol biosynthetic process and Golgi apparatus, integral component of membrane, mitochondrial outer membrane localization	N/A	CDP-diacylglycerol-inositol 3-phosphatidyltransferase activity;phosphotransferase activity, for other substituted phosphate groups	IEA
Afu1g15800	Afu1g15800-T	A. fumigatus Af293	Chr1_A_fumigatus_Af293:4,267,756..4,271,430(-)	Ortholog(s) have protein serine/threonine phosphatase activity, role in protein dephosphorylation and mitochondrion localization	N/A	catalytic activity;protein serine/threonine phosphatase activity	IEA
Afu1g15960	Afu1g15960-T	A. fumigatus Af293	Chr1_A_fumigatus_Af293:4,331,113..4,333,533(+)	Ortholog(s) have flavin adenine dinucleotide binding, glutathione transferase activity, glutathione-disulfide reductase activity	N/A	NADP binding;electron transfer activity;flavin adenine dinucleotide binding;glutathione transferase activity;glutathione-disulfide reductase activity;oxidoreductase activity	IEA
Afu1g16210	Afu1g16210-T	A. fumigatus Af293	Chr1_A_fumigatus_Af293:4,407,958..4,409,565(+)	Ortholog(s) have threonine-tRNA ligase activity and mitochondrion localization	N/A	ATP binding;aminoacyl-tRNA ligase activity;nucleotide binding;threonine-tRNA ligase activity	IEA
Afu1g16280	Afu1g16280-T	A. fumigatus Af293	Chr1_A_fumigatus_Af293:4,425,597..4,428,961(+)	Ortholog(s) have proton-transporting ATP synthase activity, rotational mechanism activity and role in ATP synthesis coupled proton transport, cristae formation, protein complex oligomerization	N/A	proton transmembrane transporter activity;proton-transporting ATPase activity, rotational mechanism;structural molecule activity	IEA
Afu1g16330	Afu1g16330-T	A. fumigatus Af293	Chr1_A_fumigatus_Af293:4,435,277..4,437,643(+)	Ortholog(s) have mRNA binding activity	molecular_function	binding	IEA
Afu1g16470	Afu1g16470-T	A. fumigatus Af293	Chr1_A_fumigatus_Af293:4,467,854..4,471,099(+)	Ortholog(s) have 3'-tRNA processing endoribonuclease activity, role in mitochondrial tRNA 3'-end processing, nuclear tRNA 3'-trailer cleavage, endonucleolytic and mitochondrion, nucleus localization	N/A	3'-tRNA processing endoribonuclease activity	IEA
Afu1g16480	Afu1g16480-T	A. fumigatus Af293	Chr1_A_fumigatus_Af293:4,471,335..4,473,455(-)	Ortholog(s) have mitochondrion localization	N/A	acid phosphatase activity	IEA
Afu1g16550	Afu1g16550-T	A. fumigatus Af293	Chr1_A_fumigatus_Af293:4,482,528..4,484,178(+)	Dihydrouridine synthase family protein	N/A	catalytic activity;flavin adenine dinucleotide binding;tRNA dihydrouridine synthase activity	IEA
Afu1g16750	Afu1g16750-T	A. fumigatus Af293	Chr1_A_fumigatus_Af293:4,570,439..4,571,980(+)	Ortholog(s) have mitochondrion, plasma membrane localization	N/A	cation transmembrane transporter activity;ion transmembrane transporter activity	IEA
Afu2g00230	Afu2g00230-T	A. fumigatus Af293	Chr2_A_fumigatus_Af293:47,062..49,079(-)	Ortholog(s) have mitochondrion localization	N/A	flavin adenine dinucleotide binding;oxidoreductase activity	IEA
Afu2g00990	Afu2g00990-T	A. fumigatus Af293	Chr2_A_fumigatus_Af293:227,006..228,365(+)	Ortholog(s) have phosphatidylglycerol phospholipase C activity, role in phosphatidylglycerol catabolic process and lipid particle, mitochondrion localization	N/A	glycerophosphodiester phosphodiesterase activity;phosphatidylglycerol phospholipase C activity;phosphoric diester hydrolase activity	IEA
Afu2g01040	Afu2g01040-T	A. fumigatus Af293	Chr2_A_fumigatus_Af293:238,336..239,825(-)	Putative formaldehyde dehydrogenase	N/A	S-(hydroxymethyl)glutathione dehydrogenase activity;alcohol dehydrogenase (NAD) activity;hydroxymethylfurfural reductase (NADH) activity;oxidoreductase activity;transferase activity, transferring acyl groups other than amino-acyl groups;zinc ion binding	IEA
Afu2g01050	Afu2g01050-T	A. fumigatus Af293	Chr2_A_fumigatus_Af293:240,688..241,931(-)	Ortholog(s) have protein transporter activity, unfolded protein binding activity and role in protein import into mitochondrial inner membrane, protein import into mitochondrial outer membrane, regulation of growth rate	N/A	protein transporter activity;unfolded protein binding	IEA
Afu2g01240	Afu2g01240-T	A. fumigatus Af293	Chr2_A_fumigatus_Af293:290,278..293,054(+)	Predicted invertase, involved in sugar metabolism	N/A	hydrolase activity, hydrolyzing O-glycosyl compounds;inulinase activity;sucrose alpha-glucosidase activity	IEA
Afu2g01590	Afu2g01590-T	A. fumigatus Af293	Chr2_A_fumigatus_Af293:380,639..382,289(+)	Putative non-classical export protein	molecular_function	N/A	IEA
Afu2g01660	Afu2g01660-T	A. fumigatus Af293	Chr2_A_fumigatus_Af293:399,283..402,357(+)	Ortholog(s) have preprotein binding activity, role in conidium formation, hyphal growth, protein targeting to mitochondrion and mitochondrial outer membrane translocase complex localization	N/A	P-P-bond-hydrolysis-driven protein transmembrane transporter activity;preprotein binding;protein binding	IEA
Afu2g01700	Afu2g01700-T	A. fumigatus Af293	Chr2_A_fumigatus_Af293:415,426..418,849(-)	Ortholog(s) have AMP-activated protein kinase activity, ARF guanyl-nucleotide exchange factor activity	N/A	AMP-activated protein kinase activity;ATP binding;protein kinase activity;protein serine/threonine kinase activity;protein tyrosine kinase activity	IEA
Afu2g01830	Afu2g01830-T	A. fumigatus Af293	Chr2_A_fumigatus_Af293:458,014..460,098(+)	Ortholog(s) have structural constituent of ribosome activity and mitochondrial large ribosomal subunit, mitochondrial membrane localization	N/A	structural constituent of ribosome	IEA
Afu2g01890	Afu2g01890-T	A. fumigatus Af293	Chr2_A_fumigatus_Af293:471,402..472,175(-)	Ortholog(s) have 2-octoprenyl-3-methyl-6-methoxy-1,4-benzoquinone hydroxylase activity, role in ubiquinone biosynthetic process and mitochondrial inner membrane localization	N/A	oxidoreductase activity;transition metal ion binding	IEA
Afu2g02100	Afu2g02100-T	A. fumigatus Af293	Chr2_A_fumigatus_Af293:521,300..524,372(-)	Putative dihydrolipoamide dehydrogenase	N/A	dihydrolipoyl dehydrogenase activity;electron transfer activity;flavin adenine dinucleotide binding;oxidoreductase activity	IEA
Afu2g02270	Afu2g02270-T	A. fumigatus Af293	Chr2_A_fumigatus_Af293:574,178..575,023(-)	Ortholog(s) have structural constituent of ribosome activity	N/A	structural constituent of ribosome	IEA
Afu2g02275	Afu2g02275-T	A. fumigatus Af293	Chr2_A_fumigatus_Af293:575,131..576,214(-)	Ortholog(s) have proton-transporting ATP synthase activity, rotational mechanism activity	N/A	proton transmembrane transporter activity;proton-transporting ATP synthase activity, rotational mechanism;proton-transporting ATPase activity, rotational mechanism	IEA
Afu2g02310	Afu2g02310-T	A. fumigatus Af293	Chr2_A_fumigatus_Af293:582,110..583,798(+)	Cortical patch protein	molecular_function	N/A	IEA
Afu2g02430	Afu2g02430-T	A. fumigatus Af293	Chr2_A_fumigatus_Af293:611,628..613,676(+)	Ortholog(s) have role in protein import into mitochondrial inner membrane, protein import into mitochondrial matrix and mitochondrial inner membrane presequence translocase complex, plasma membrane localization	molecular_function	N/A	IEA
Afu2g02570	Afu2g02570-T	A. fumigatus Af293	Chr2_A_fumigatus_Af293:663,253..664,858(-)	Ortholog(s) have mitochondrion localization	molecular_function	protein binding	IEA
Afu2g02580	Afu2g02580-T	A. fumigatus Af293	Chr2_A_fumigatus_Af293:664,891..666,469(+)	Ortholog(s) have mitochondrion localization	N/A	hydrolase activity	IEA
Afu2g02630	Afu2g02630-T	A. fumigatus Af293	Chr2_A_fumigatus_Af293:674,955..675,966(+)	protein of unknown function	molecular_function	N/A	IEA
Afu2g02660	Afu2g02660-T	A. fumigatus Af293	Chr2_A_fumigatus_Af293:682,368..684,927(-)	Ortholog(s) have role in maintenance of rDNA, mitotic DNA replication, mitotic sister chromatid segregation, postreplication repair and RecQ helicase-Topo III complex, mitochondrion, nucleus, site of double-strand break localization	N/A	DNA binding;DNA topoisomerase activity;DNA topoisomerase type I activity	IEA
Afu2g02680	Afu2g02680-T	A. fumigatus Af293	Chr2_A_fumigatus_Af293:686,807..689,680(-)	Putative matrix AAA protease	N/A	ATP binding;ATPase activity;metalloendopeptidase activity;metallopeptidase activity;zinc ion binding	IEA
Afu2g02700	Afu2g02700-T	A. fumigatus Af293	Chr2_A_fumigatus_Af293:694,130..695,564(-)	Ortholog(s) have mitochondrion localization	molecular_function	N/A	IEA
Afu2g03010	Afu2g03010-T	A. fumigatus Af293	Chr2_A_fumigatus_Af293:771,517..772,718(-)	Putative cytochrome C subunit Vb	N/A	cytochrome-c oxidase activity;zinc ion binding	IEA
Afu2g03060	Afu2g03060-T	A. fumigatus Af293	Chr2_A_fumigatus_Af293:795,687..797,514(-)	Ortholog(s) have role in mRNA cis splicing, via spliceosome and mitochondrion, nuclear telomeric heterochromatin localization	molecular_function	protein binding	IEA
Afu2g03300	Afu2g03300-T	A. fumigatus Af293	Chr2_A_fumigatus_Af293:870,531..870,698(+)	protein of unknown function	molecular_function	ATPase inhibitor activity	IEA
Afu2g03380	Afu2g03380-T	A. fumigatus Af293	Chr2_A_fumigatus_Af293:891,880..892,615(-)	Ortholog(s) have cytosolic large ribosomal subunit, hyphal cell wall, mitochondrion, nucleus localization	N/A	structural constituent of ribosome	IEA
Afu2g03400	Afu2g03400-T	A. fumigatus Af293	Chr2_A_fumigatus_Af293:896,197..897,792(+)	Ortholog(s) have ubiquitin-specific protease activity and role in mitochondrial fission, peroxisome fission, proteasome storage granule assembly, proteasome-mediated ubiquitin-dependent protein catabolic process, protein deubiquitination	N/A	protein binding;thiol-dependent ubiquitin-specific protease activity	IEA
Afu2g03420	Afu2g03420-T	A. fumigatus Af293	Chr2_A_fumigatus_Af293:899,467..901,674(+)	Ortholog(s) have mitochondrion targeting sequence binding, protein channel activity	N/A	mitochondrion targeting sequence binding;protein channel activity	IEA
Afu2g03720	Afu2g03720-T	A. fumigatus Af293	Chr2_A_fumigatus_Af293:995,026..995,900(+)	Putative cyclophilin	N/A	peptidyl-prolyl cis-trans isomerase activity	IEA
Afu2g03840	Afu2g03840-T	A. fumigatus Af293	Chr2_A_fumigatus_Af293:1,018,394..1,020,070(-)	Ortholog(s) have role in protein targeting to mitochondrion and cytosol, mitochondrial sorting and assembly machinery complex, nucleus localization	molecular_function	N/A	IEA
Afu2g04040	Afu2g04040-T	A. fumigatus Af293	Chr2_A_fumigatus_Af293:1,103,055..1,104,535(-)	Ortholog(s) have mitochondrion localization	molecular_function	N/A	IEA
Afu2g04080	Afu2g04080-T	A. fumigatus Af293	Chr2_A_fumigatus_Af293:1,117,448..1,119,468(+)	Ortholog(s) have acetate transmembrane transporter activity, ammonium transmembrane transporter activity and role in ammonium transport, nitrogen utilization, plasma membrane acetate transport	N/A	acetate transmembrane transporter activity;ammonium transmembrane transporter activity	IEA
Afu2g04270	Afu2g04270-T	A. fumigatus Af293	Chr2_A_fumigatus_Af293:1,181,277..1,181,897(+)	Ortholog(s) have protein channel activity, role in mitochondrial genome maintenance, protein import into mitochondrial matrix and mitochondrial inner membrane presequence translocase complex localization	N/A	protein channel activity	IEA
Afu2g04430	Afu2g04430-T	A. fumigatus Af293	Chr2_A_fumigatus_Af293:1,217,706..1,220,778(+)	Ortholog(s) have role in cellular manganese ion homeostasis, mitochondrion organization and fungal-type vacuole membrane localization	molecular_function	N/A	IEA
Afu2g04720	Afu2g04720-T	A. fumigatus Af293	Chr2_A_fumigatus_Af293:1,290,435..1,294,568(-)	Ortholog(s) have ubiquitin-specific protease activity	N/A	endopeptidase activity;thiol-dependent ubiquitin-specific protease activity;thiol-dependent ubiquitinyl hydrolase activity	IEA
Afu2g05020	Afu2g05020-T	A. fumigatus Af293	Chr2_A_fumigatus_Af293:1,377,556..1,383,858(+)	Ortholog(s) have role in Golgi to endosome transport, cell morphogenesis, cleistothecium development, conidium formation and endoplasmic reticulum organization, more	molecular_function	binding	IEA
Afu2g05060	Afu2g05060-T	A. fumigatus Af293	Chr2_A_fumigatus_Af293:1,391,181..1,392,358(+)	Alternative oxidase, mediates the cyanide-insensitive respiratory pathway	alternative oxidase activity	alternative oxidase activity	IEA
Afu2g05090	Afu2g05090-T	A. fumigatus Af293	Chr2_A_fumigatus_Af293:1,400,867..1,401,560(-)	Ortholog(s) have role in carbon utilization, mitochondrial respiratory chain complex II assembly, regulation of gluconeogenesis and mitochondrial intermembrane space localization	molecular_function	N/A	IEA
Afu2g05450	Afu2g05450-T	A. fumigatus Af293	Chr2_A_fumigatus_Af293:1,524,596..1,527,501(-)	Mitochondrial NADH dehydrogenase involved in oxidative phosphorylation	N/A	NADPH dehydrogenase activity;calcium ion binding;oxidoreductase activity	IEA
Afu2g05490	Afu2g05490-T	A. fumigatus Af293	Chr2_A_fumigatus_Af293:1,534,498..1,535,686(-)	Ortholog(s) have deoxyhypusine monooxygenase activity, role in microtubule cytoskeleton organization, mitochondrion distribution, peptidyl-lysine modification to peptidyl-hypusine and cytosol, nucleus localization	N/A	binding;deoxyhypusine monooxygenase activity	IEA
Afu2g05500	Afu2g05500-T	A. fumigatus Af293	Chr2_A_fumigatus_Af293:1,535,737..1,537,421(-)	Ortholog(s) have oxidoreductase activity and mitochondrion localization	N/A	oxidoreductase activity;oxidoreductase activity, acting on NAD(P)H	IEA
Afu2g05510	Afu2g05510-T	A. fumigatus Af293	Chr2_A_fumigatus_Af293:1,537,429..1,538,546(+)	Ortholog(s) have proton-transporting ATP synthase activity, rotational mechanism activity and role in ATP synthesis coupled proton transport	N/A	proton-transporting ATP synthase activity, rotational mechanism;proton-transporting ATPase activity, rotational mechanism	IEA
Afu2g05580	Afu2g05580-T	A. fumigatus Af293	Chr2_A_fumigatus_Af293:1,553,837..1,555,318(+)	Ortholog(s) have RNA 7-methylguanosine cap binding, exoribonuclease activator activity, m7G(5')pppN diphosphatase activity	N/A	exoribonuclease activator activity;hydrolase activity;m7G(5')pppN diphosphatase activity	IEA
Afu2g05760	Afu2g05760-T	A. fumigatus Af293	Chr2_A_fumigatus_Af293:1,621,987..1,623,626(+)	Putative beta-ketoacyl synthase	N/A	catalytic activity;transferase activity, transferring acyl groups other than amino-acyl groups	IEA
Afu2g05820	Afu2g05820-T	A. fumigatus Af293	Chr2_A_fumigatus_Af293:1,634,833..1,635,629(-)	Ortholog(s) have riboflavin kinase activity, zinc ion binding activity, role in FMN biosynthetic process, riboflavin metabolic process and cytosol, mitochondrial inner membrane, nucleus localization	N/A	riboflavin kinase activity	IEA
Afu2g05910	Afu2g05910-T	A. fumigatus Af293	Chr2_A_fumigatus_Af293:1,662,852..1,664,600(+)	Putative hexokinase	fructokinase activity;glucokinase activity	ATP binding;glucose binding;hexokinase activity;mannokinase activity;phosphotransferase activity, alcohol group as acceptor	IEA
Afu2g06020	Afu2g06020-T	A. fumigatus Af293	Chr2_A_fumigatus_Af293:1,702,686..1,705,138(-)	Ortholog(s) have role in mitochondrial respiratory chain complex I assembly	molecular_function	N/A	IEA
Afu2g06030	Afu2g06030-T	A. fumigatus Af293	Chr2_A_fumigatus_Af293:1,705,489..1,706,456(+)	Ortholog(s) have structural constituent of ribosome activity and mitochondrial small ribosomal subunit localization	N/A	structural constituent of ribosome	IEA
Afu2g06140	Afu2g06140-T	A. fumigatus Af293	Chr2_A_fumigatus_Af293:1,742,740..1,744,237(+)	Ortholog(s) have uracil DNA N-glycosylase activity, role in DNA repair and mitochondrion, nucleus localization	N/A	uracil DNA N-glycosylase activity	IEA
Afu2g06150	Afu2g06150-T	A. fumigatus Af293	Chr2_A_fumigatus_Af293:1,744,786..1,746,985(-)	Putative protein disulfide isomerase	protein disulfide isomerase activity	electron transfer activity;isomerase activity;protein disulfide isomerase activity;protein disulfide oxidoreductase activity	IEA
Afu2g06250	Afu2g06250-T	A. fumigatus Af293	Chr2_A_fumigatus_Af293:1,799,951..1,802,480(+)	Ortholog(s) have Atg12 activating enzyme activity, Atg8 activating enzyme activity	N/A	Atg12 activating enzyme activity;Atg8 activating enzyme activity;ubiquitin-like modifier activating enzyme activity	IEA
Afu2g07400	Afu2g07400-T	A. fumigatus Af293	Chr2_A_fumigatus_Af293:1,881,730..1,884,311(-)	Ortholog(s) have 3'-phosphoadenosine 5'-phosphosulfate transmembrane transporter activity, 5'-adenylyl sulfate transmembrane transporter activity	molecular_function	N/A	IEA
Afu2g07430	Afu2g07430-T	A. fumigatus Af293	Chr2_A_fumigatus_Af293:1,890,663..1,894,885(+)	Ortholog(s) have mitochondrion localization	N/A	metal ion binding	IEA
Afu2g07560	Afu2g07560-T	A. fumigatus Af293	Chr2_A_fumigatus_Af293:1,933,537..1,934,435(-)	Ortholog(s) have role in mitochondrial protein processing, mitochondrial proton-transporting ATP synthase complex assembly and extrinsic component of mitochondrial inner membrane, mitochondrial intermembrane space localization	N/A	metalloendopeptidase activity	IEA
Afu2g07620	Afu2g07620-T	A. fumigatus Af293	Chr2_A_fumigatus_Af293:1,941,117..1,942,912(-)	Cystathionine beta-synthase	N/A	cystathionine beta-synthase activity	IEA
Afu2g07810	Afu2g07810-T	A. fumigatus Af293	Chr2_A_fumigatus_Af293:1,998,025..1,999,850(+)	Putative cytosolic hydroxymethyltransferase	N/A	catalytic activity;glycine hydroxymethyltransferase activity;pyridoxal phosphate binding	IEA
Afu2g07960	Afu2g07960-T	A. fumigatus Af293	Chr2_A_fumigatus_Af293:2,038,888..2,047,752(+)	Ortholog(s) have role in regulation of translational elongation and cytosolic ribosome, extracellular region, mitochondrion localization	molecular_function	binding	IEA
Afu2g08480	Afu2g08480-T	A. fumigatus Af293	Chr2_A_fumigatus_Af293:2,187,046..2,189,179(+)	ATP-dependent RNA helicase	N/A	ATP binding;ATP-dependent helicase activity;helicase activity;nucleic acid binding	IEA
Afu2g08520	Afu2g08520-T	A. fumigatus Af293	Chr2_A_fumigatus_Af293:2,193,928..2,194,517(+)	Ortholog(s) have structural constituent of ribosome activity and mitochondrial large ribosomal subunit localization	N/A	structural constituent of ribosome	IEA
Afu2g08670	Afu2g08670-T	A. fumigatus Af293	Chr2_A_fumigatus_Af293:2,227,401..2,234,495(-)	Ortholog(s) have acetyl-CoA carboxylase activity, biotin carboxylase activity and role in long-chain fatty acid biosynthetic process, protein import into nucleus	N/A	ATP binding;acetyl-CoA carboxylase activity;biotin carboxylase activity;ligase activity;metal ion binding	IEA
Afu2g08690	Afu2g08690-T	A. fumigatus Af293	Chr2_A_fumigatus_Af293:2,237,222..2,239,087(-)	Ortholog(s) have role in mitochondrion organization, nuclear migration, nucleus organization, spore germination, syncytium formation by plasma membrane fusion	molecular_function	N/A	IEA
Afu2g08750	Afu2g08750-T	A. fumigatus Af293	Chr2_A_fumigatus_Af293:2,247,309..2,248,331(+)	Ortholog(s) have endoribonuclease activity, exodeoxyribonuclease activity, single-stranded DNA endodeoxyribonuclease activity	N/A	endodeoxyribonuclease activity;exodeoxyribonuclease activity;hydrolase activity;metal ion binding;nucleic acid binding;ribonuclease activity	IEA
Afu2g08890	Afu2g08890-T	A. fumigatus Af293	Chr2_A_fumigatus_Af293:2,283,166..2,283,924(+)	Ortholog(s) have dihydrofolate reductase activity, drug binding, mRNA binding activity, role in dihydrofolate metabolic process, tetrahydrofolate biosynthetic process and mitochondrion localization	N/A	NADP binding;dihydrofolate reductase activity;drug binding;mRNA binding	IEA
Afu2g09010	Afu2g09010-T	A. fumigatus Af293	Chr2_A_fumigatus_Af293:2,308,552..2,311,938(+)	Ortholog(s) have DNA ligase (ATP) activity, role in DNA ligation, DNA repair, Okazaki fragment processing involved in mitotic DNA replication and mitochondrion, nucleus localization	N/A	ATP binding;DNA binding;DNA ligase (ATP) activity	IEA
Afu2g09090	Afu2g09090-T	A. fumigatus Af293	Chr2_A_fumigatus_Af293:2,330,107..2,331,458(-)	Ortholog(s) have role in mitochondrion inheritance, negative regulation of proteolysis, protein folding, replicative cell aging and mitochondrial inner membrane, peroxisomal importomer complex, plasma membrane localization	molecular_function	N/A	IEA
Afu2g09130	Afu2g09130-T	A. fumigatus Af293	Chr2_A_fumigatus_Af293:2,343,309..2,344,888(-)	Putative NADH-ubiquinone dehydrogenase, 24 kDa subunit	N/A	NADH dehydrogenase (ubiquinone) activity;oxidoreductase activity	IEA
Afu2g09250	Afu2g09250-T	A. fumigatus Af293	Chr2_A_fumigatus_Af293:2,369,373..2,371,510(+)	Ortholog(s) have metallochaperone activity, pyridoxal phosphate binding activity, role in manganese ion transport, pyridoxal phosphate transport and mitochondrion localization	N/A	metallochaperone activity	IEA
Afu2g09290	Afu2g09290-T	A. fumigatus Af293	Chr2_A_fumigatus_Af293:2,376,729..2,378,883(-)	Putative antigenic mitochondrial protein	N/A	ATP binding;ATPase activity;DNA replication origin binding;chaperone binding;single-stranded DNA binding;unfolded protein binding	IEA
Afu2g09310	Afu2g09310-T	A. fumigatus Af293	Chr2_A_fumigatus_Af293:2,382,162..2,382,540(+)	Has domain(s) with predicted proton-transporting ATP synthase activity, rotational mechanism, proton-transporting ATPase activity, rotational mechanism activity and role in ATP synthesis coupled proton transport	N/A	proton-transporting ATP synthase activity, rotational mechanism;proton-transporting ATPase activity, rotational mechanism	IEA
Afu2g09560	Afu2g09560-T	A. fumigatus Af293	Chr2_A_fumigatus_Af293:2,448,567..2,449,566(+)	Ortholog(s) have single-stranded DNA binding activity and role in DNA strand renaturation, cellular response to drug, interstrand cross-link repair, mitochondrial genome maintenance, recombinational repair	molecular_function	single-stranded DNA binding	IEA
Afu2g09700	Afu2g09700-T	A. fumigatus Af293	Chr2_A_fumigatus_Af293:2,488,008..2,488,964(-)	Ortholog(s) have superoxide dismutase copper chaperone activity, role in cellular copper ion homeostasis, cellular response to metal ion, intracellular copper ion transport and cytosol, mitochondrial inner membrane, nucleus localization	N/A	metal ion binding;superoxide dismutase copper chaperone activity	IEA
Afu2g09740	Afu2g09740-T	A. fumigatus Af293	Chr2_A_fumigatus_Af293:2,495,537..2,497,417(+)	Ortholog(s) have mitochondrion localization	molecular_function	N/A	IEA
Afu2g09790	Afu2g09790-T	A. fumigatus Af293	Chr2_A_fumigatus_Af293:2,501,007..2,503,615(-)	Putative glucose-6-phosphate isomerase	N/A	glucose-6-phosphate isomerase activity	IEA
Afu2g09820	Afu2g09820-T	A. fumigatus Af293	Chr2_A_fumigatus_Af293:2,510,312..2,511,370(-)	Ortholog(s) have role in protein import into mitochondrial matrix and mitochondrial inner membrane presequence translocase complex, plasma membrane localization	molecular_function	N/A	IEA
Afu2g09840	Afu2g09840-T	A. fumigatus Af293	Chr2_A_fumigatus_Af293:2,514,149..2,516,275(-)	Ortholog(s) have 2-amino-4-hydroxy-6-hydroxymethyldihydropteridine diphosphokinase activity, dihydroneopterin aldolase activity, dihydropteroate synthase activity and role in tetrahydrofolate biosynthetic process	N/A	2-amino-4-hydroxy-6-hydroxymethyldihydropteridine diphosphokinase activity;dihydroneopterin aldolase activity;dihydropteroate synthase activity	IEA
Afu2g09910	Afu2g09910-T	A. fumigatus Af293	Chr2_A_fumigatus_Af293:2,538,322..2,540,651(-)	Putative long chain fatty acid CoA ligase	N/A	catalytic activity;myristoyl-CoA ligase activity;oleoyl-CoA ligase activity;palmitoyl-CoA ligase activity	IEA
Afu2g09960	Afu2g09960-T	A. fumigatus Af293	Chr2_A_fumigatus_Af293:2,551,772..2,554,397(-)	Putative mitochondrial Hsp70 chaperone	N/A	ATP binding;ATPase activity;enzyme regulator activity;unfolded protein binding	IEA
Afu2g10030	Afu2g10030-T	A. fumigatus Af293	Chr2_A_fumigatus_Af293:2,569,508..2,570,778(-)	Immunoreactive protein	N/A	nucleic acid binding;nucleotide binding	IEA
Afu2g10070	Afu2g10070-T	A. fumigatus Af293	Chr2_A_fumigatus_Af293:2,576,179..2,580,789(+)	Putative carbamoyl-phosphate synthetase, large subunit	N/A	ATP binding;catalytic activity;metal ion binding	IEA
Afu2g10290	Afu2g10290-T	A. fumigatus Af293	Chr2_A_fumigatus_Af293:2,635,028..2,636,443(+)	Ortholog(s) have mitochondrial ribosome localization	molecular_function	N/A	IEA
Afu2g10510	Afu2g10510-T	A. fumigatus Af293	Chr2_A_fumigatus_Af293:2,687,980..2,688,624(+)	Ortholog(s) have structural constituent of ribosome activity and fungal-type vacuole, mitochondrial large ribosomal subunit localization	N/A	structural constituent of ribosome	IEA
Afu2g10600	Afu2g10600-T	A. fumigatus Af293	Chr2_A_fumigatus_Af293:2,713,390..2,714,904(+)	Putative NADH dehydrogenase	N/A	oxidoreductase activity, acting on NAD(P)H	IEA
Afu2g10920	Afu2g10920-T	A. fumigatus Af293	Chr2_A_fumigatus_Af293:2,812,855..2,814,100(-)	Putative enoyl-CoA hydratase/isomerase family protein with a predicted role in beta oxidation of fatty acids	N/A	catalytic activity	IEA
Afu2g11010	Afu2g11010-T	A. fumigatus Af293	Chr2_A_fumigatus_Af293:2,828,956..2,830,972(+)	Ortholog(s) have dihydroorotate dehydrogenase activity, orotate reductase (NADH) activity, role in 'de novo' pyrimidine nucleobase biosynthetic process and mitochondrial membrane localization	N/A	dihydroorotate dehydrogenase activity;orotate reductase (NADH) activity;oxidoreductase activity, acting on the CH-CH group of donors	IEA
Afu2g11140	Afu2g11140-T	A. fumigatus Af293	Chr2_A_fumigatus_Af293:2,853,998..2,855,791(+)	Ortholog(s) have structural constituent of ribosome activity and mitochondrial large ribosomal subunit localization	N/A	structural constituent of ribosome	IEA
Afu2g11300	Afu2g11300-T	A. fumigatus Af293	Chr2_A_fumigatus_Af293:2,911,499..2,914,155(+)	Ortholog(s) have methylenetetrahydrofolate reductase (NAD(P)H) activity, role in methionine biosynthetic process, one-carbon metabolic process and mitochondrion localization	N/A	methylenetetrahydrofolate reductase (NAD(P)H) activity	IEA
Afu2g11490	Afu2g11490-T	A. fumigatus Af293	Chr2_A_fumigatus_Af293:2,960,699..2,963,309(-)	Ortholog(s) have acetyl-CoA:L-glutamate N-acetyltransferase activity, role in ornithine biosynthetic process and mitochondrial matrix, mitochondrial membrane localization	N/A	acetyl-CoA:L-glutamate N-acetyltransferase activity	IEA
Afu2g11700	Afu2g11700-T	A. fumigatus Af293	Chr2_A_fumigatus_Af293:3,004,027..3,004,672(-)	Ortholog(s) have bis(5'-nucleosyl)-tetraphosphatase (asymmetrical) activity, nucleoside-triphosphatase activity, role in adenosine catabolic process and cytosol, mitochondrion, nucleus localization	N/A	bis(5'-nucleosyl)-tetraphosphatase (asymmetrical) activity;catalytic activity;nucleoside-triphosphatase activity	IEA
Afu2g11740	Afu2g11740-T	A. fumigatus Af293	Chr2_A_fumigatus_Af293:3,013,934..3,018,119(-)	Ortholog(s) have ATP-dependent peptidase activity, role in chaperone-mediated protein complex assembly, misfolded or incompletely synthesized protein catabolic process and mitochondrial matrix localization	N/A	ATP binding;ATP-dependent peptidase activity;nucleotide binding;serine-type endopeptidase activity	IEA
Afu2g11750	Afu2g11750-T	A. fumigatus Af293	Chr2_A_fumigatus_Af293:3,018,226..3,020,461(+)	Ortholog(s) have mitochondrion localization	N/A	heat shock protein binding;unfolded protein binding	IEA
Afu2g11900	Afu2g11900-T	A. fumigatus Af293	Chr2_A_fumigatus_Af293:3,071,229..3,073,375(-)	Putative pyruvate dehydrogenase kinase	N/A	ATP binding;transferase activity, transferring phosphorus-containing groups	IEA
Afu2g11970	Afu2g11970-T	A. fumigatus Af293	Chr2_A_fumigatus_Af293:3,083,748..3,086,276(+)	Ortholog(s) have calcium-dependent phospholipase A2 activity, role in phospholipid metabolic process and mitochondrial intermembrane space localization	N/A	calcium-dependent phospholipase A2 activity;phospholipase activity	IEA
Afu2g12080	Afu2g12080-T	A. fumigatus Af293	Chr2_A_fumigatus_Af293:3,108,211..3,109,385(+)	Ortholog(s) have copper uptake transmembrane transporter activity, inorganic phosphate transmembrane transporter activity	N/A	inorganic phosphate transmembrane transporter activity	IEA
Afu2g12150	Afu2g12150-T	A. fumigatus Af293	Chr2_A_fumigatus_Af293:3,120,052..3,134,829(+)	Ortholog(s) have role in rRNA processing, ribosomal large subunit assembly and mitochondrion, mitotic spindle pole body, nucleoplasm, preribosome, large subunit precursor localization	N/A	ATP binding;ATPase activity;nucleoside-triphosphatase activity;nucleotide binding	IEA
Afu2g12190	Afu2g12190-T	A. fumigatus Af293	Chr2_A_fumigatus_Af293:3,140,278..3,140,690(+)	Ortholog(s) have protein transporter activity, role in protein import into mitochondrial inner membrane and cytosol, mitochondrial intermembrane space protein transporter complex, nucleus localization	N/A	protein transporter activity	IEA
Afu2g12230	Afu2g12230-T	A. fumigatus Af293	Chr2_A_fumigatus_Af293:3,151,850..3,152,676(+)	Ortholog(s) have structural constituent of ribosome activity, role in mitochondrial translation and mitochondrial large ribosomal subunit localization	N/A	rRNA binding;structural constituent of ribosome	IEA
Afu2g12260	Afu2g12260-T	A. fumigatus Af293	Chr2_A_fumigatus_Af293:3,155,360..3,156,761(-)	Cytochrome c oxidase assembly protein	N/A	copper ion binding	IEA
Afu2g12400	Afu2g12400-T	A. fumigatus Af293	Chr2_A_fumigatus_Af293:3,185,193..3,186,621(+)	Putative ATP synthase oligomycin sensitivity conferral protein	N/A	proton-transporting ATP synthase activity, rotational mechanism;proton-transporting ATPase activity, rotational mechanism	IEA
Afu2g12450	Afu2g12450-T	A. fumigatus Af293	Chr2_A_fumigatus_Af293:3,199,431..3,200,700(+)	Putative hydroxymethylglutaryl-CoA lyase	N/A	catalytic activity;hydroxymethylglutaryl-CoA lyase activity	IEA
Afu2g12460	Afu2g12460-T	A. fumigatus Af293	Chr2_A_fumigatus_Af293:3,201,067..3,201,519(-)	Ortholog(s) have role in mitochondrial respiratory chain complex II assembly and mitochondrial matrix localization	molecular_function	N/A	IEA
Afu2g12470	Afu2g12470-T	A. fumigatus Af293	Chr2_A_fumigatus_Af293:3,201,820..3,203,404(+)	Putative acetylornithine aminotransferase	N/A	N2-acetyl-L-ornithine:2-oxoglutarate 5-aminotransferase activity;pyridoxal phosphate binding;transaminase activity	IEA
Afu2g12530	Afu2g12530-T	A. fumigatus Af293	Chr2_A_fumigatus_Af293:3,220,083..3,223,076(+)	Putative carnitine acetyl transferase with a predicted role in acetate metabolism	N/A	carnitine O-acetyltransferase activity;transferase activity, transferring acyl groups	IEA
Afu2g12610	Afu2g12610-T	A. fumigatus Af293	Chr2_A_fumigatus_Af293:3,245,186..3,246,948(+)	Ortholog(s) have NADP binding, NADPH-adrenodoxin reductase activity, ferredoxin-NADP+ reductase activity, flavin adenine dinucleotide binding activity and mitochondrion localization	N/A	NADP binding;NADPH-adrenodoxin reductase activity;ferredoxin-NADP+ reductase activity;flavin adenine dinucleotide binding;oxidoreductase activity	IEA
Afu2g13010	Afu2g13010-T	A. fumigatus Af293	Chr2_A_fumigatus_Af293:3,337,993..3,339,050(+)	Putative cytochrome c oxidase polypeptide	N/A	cytochrome-c oxidase activity	IEA
Afu2g13020	Afu2g13020-T	A. fumigatus Af293	Chr2_A_fumigatus_Af293:3,339,272..3,341,082(-)	Ortholog(s) have dicarboxylic acid transmembrane transporter activity, role in dicarboxylic acid transport and mitochondrial envelope, plasma membrane localization	N/A	dicarboxylic acid transmembrane transporter activity	IEA
Afu2g13030	Afu2g13030-T	A. fumigatus Af293	Chr2_A_fumigatus_Af293:3,344,456..3,346,012(+)	Ortholog(s) have phenylalanine-tRNA ligase activity, role in mitochondrial phenylalanyl-tRNA aminoacylation and mitochondrion localization	N/A	ATP binding;aminoacyl-tRNA ligase activity;magnesium ion binding;nucleotide binding;phenylalanine-tRNA ligase activity;tRNA binding	IEA
Afu2g13040	Afu2g13040-T	A. fumigatus Af293	Chr2_A_fumigatus_Af293:3,346,582..3,347,575(-)	Mitochondrial co-chaperone	N/A	adenyl-nucleotide exchange factor activity;chaperone binding;protein homodimerization activity	IEA
Afu2g13140	Afu2g13140-T	A. fumigatus Af293	Chr2_A_fumigatus_Af293:3,372,224..3,376,922(-)	Protein with homology to Ime2p, a serine/threonine protein kinase involved in activation of meiosis of S. cerevisiae	N/A	ATP binding;protein kinase activity;protein tyrosine kinase activity;transferase activity, transferring phosphorus-containing groups	IEA
Afu2g13320	Afu2g13320-T	A. fumigatus Af293	Chr2_A_fumigatus_Af293:3,439,763..3,440,265(-)	Ortholog(s) have role in chronological cell aging, hyphal growth, mitochondrial fission, peroxisome fission and mitochondrial outer membrane, peroxisome localization	molecular_function	protein binding	IEA
Afu2g13450	Afu2g13450-T	A. fumigatus Af293	Chr2_A_fumigatus_Af293:3,480,522..3,484,964(-)	Ortholog(s) have microtubule plus-end binding activity	N/A	microtubule plus-end binding	IEA
Afu2g13520	Afu2g13520-T	A. fumigatus Af293	Chr2_A_fumigatus_Af293:3,506,867..3,516,986(+)	Ortholog(s) have role in fermentation, protein maturation and mitochondrion localization	molecular_function	N/A	IEA
Afu2g13600	Afu2g13600-T	A. fumigatus Af293	Chr2_A_fumigatus_Af293:3,536,022..3,537,432(+)	Ortholog(s) have pyruvate dehydrogenase (acetyl-transferring) kinase activity, role in carbon utilization, peptidyl-serine phosphorylation and mitochondrion localization	N/A	ATP binding;pyruvate dehydrogenase (acetyl-transferring) kinase activity	IEA
Afu2g13710	Afu2g13710-T	A. fumigatus Af293	Chr2_A_fumigatus_Af293:3,560,106..3,562,127(-)	NADH-ubiquinone oxidoreductase 49 kDa subunit	N/A	NAD binding;oxidoreductase activity, acting on NAD(P)H;quinone binding	IEA
Afu2g13960	Afu2g13960-T	A. fumigatus Af293	Chr2_A_fumigatus_Af293:3,648,121..3,649,682(+)	Ortholog(s) have 1-acylglycerophosphocholine O-acyltransferase activity	N/A	1-acylglycerophosphocholine O-acyltransferase activity;transferase activity, transferring acyl groups	IEA
Afu2g14030	Afu2g14030-T	A. fumigatus Af293	Chr2_A_fumigatus_Af293:3,672,023..3,674,822(-)	Ortholog(s) have arginine-tRNA ligase activity, role in arginyl-tRNA aminoacylation and cytosol, mitochondrion localization	N/A	ATP binding;aminoacyl-tRNA ligase activity;arginine-tRNA ligase activity;nucleotide binding	IEA
Afu2g14160	Afu2g14160-T	A. fumigatus Af293	Chr2_A_fumigatus_Af293:3,704,973..3,707,548(-)	Putative autophagy protein	N/A	phosphatidylinositol binding;phosphatidylinositol-3-phosphate binding	IEA
Afu2g14190	Afu2g14190-T	A. fumigatus Af293	Chr2_A_fumigatus_Af293:3,714,508..3,716,524(+)	Ortholog(s) have mitochondrion targeting sequence binding, protein channel activity, role in protein import into mitochondrial matrix and mitochondrial inner membrane presequence translocase complex, plasma membrane localization	N/A	mitochondrion targeting sequence binding;protein channel activity	IEA
Afu2g14210	Afu2g14210-T	A. fumigatus Af293	Chr2_A_fumigatus_Af293:3,720,983..3,723,226(+)	Putative mitochondrial dihydroxy acid dehydratase	dihydroxy-acid dehydratase activity	catalytic activity;dihydroxy-acid dehydratase activity	IEA
Afu2g14760	Afu2g14760-T	A. fumigatus Af293	Chr2_A_fumigatus_Af293:3,887,424..3,889,722(-)	Putative BCS1-like ATPase	N/A	ATP binding;nucleoside-triphosphatase activity;nucleotide binding	IEA
Afu2g14905	Afu2g14905-T	A. fumigatus Af293	Chr2_A_fumigatus_Af293:3,926,742..3,927,304(-)	Ortholog(s) have role in mitochondrial respiratory chain complex I assembly	molecular_function	N/A	IEA
Afu2g14970	Afu2g14970-T	A. fumigatus Af293	Chr2_A_fumigatus_Af293:3,943,306..3,944,757(-)	Gamma-butyrobetaine hydroxylase subfamily protein	N/A	gamma-butyrobetaine dioxygenase activity;oxidoreductase activity	IEA
Afu2g14980	Afu2g14980-T	A. fumigatus Af293	Chr2_A_fumigatus_Af293:3,945,225..3,946,592(+)	Ortholog(s) have thiamine transmembrane transporter activity, role in thiamine pyrophosphate transport and integral component of mitochondrial inner membrane localization	N/A	thiamine transmembrane transporter activity	IEA
Afu2g15610	Afu2g15610-T	A. fumigatus Af293	Chr2_A_fumigatus_Af293:4,117,694..4,123,583(+)	Ortholog(s) have DNA primase activity, mitochondrial RNA polymerase core promoter sequence-specific DNA binding, mitochondrial single subunit type RNA polymerase activity	N/A	DNA binding;DNA-directed 5'-3' RNA polymerase activity;mitochondrial RNA polymerase regulatory region sequence-specific DNA binding	IEA
Afu2g15780	Afu2g15780-T	A. fumigatus Af293	Chr2_A_fumigatus_Af293:4,168,293..4,170,736(-)	Ortholog(s) have mitochondrion localization	N/A	calcium ion binding	IEA
Afu2g16280	Afu2g16280-T	A. fumigatus Af293	Chr2_A_fumigatus_Af293:4,318,609..4,321,168(-)	Ortholog(s) have role in mitochondrial translation and mitochondrion localization	N/A	ATP binding;aminoacyl-tRNA ligase activity;glutamate-tRNA ligase activity;ligase activity, forming aminoacyl-tRNA and related compounds;nucleotide binding;tRNA binding	IEA
Afu2g16660	Afu2g16660-T	A. fumigatus Af293	Chr2_A_fumigatus_Af293:4,451,371..4,453,400(-)	Ortholog(s) have tRNA adenylyltransferase activity, role in tRNA 3'-terminal CCA addition and cytosol, mitochondrial matrix localization	N/A	RNA binding;nucleotidyltransferase activity;tRNA adenylyltransferase activity	IEA
Afu2g16770	Afu2g16770-T	A. fumigatus Af293	Chr2_A_fumigatus_Af293:4,471,753..4,473,775(-)	Ortholog(s) have coenzyme A transmembrane transporter activity, role in coenzyme A transport and mitochondrial inner membrane localization	N/A	coenzyme A transmembrane transporter activity	IEA
Afu2g16930	Afu2g16930-T	A. fumigatus Af293	Chr2_A_fumigatus_Af293:4,525,181..4,527,385(-)	Ortholog(s) have succinate:fumarate antiporter activity, role in acetate catabolic process, carbon utilization, fatty acid catabolic process, fumarate transport, succinate transport and mitochondrion, plasma membrane localization	N/A	succinate:fumarate antiporter activity	IEA
Afu2g16970	Afu2g16970-T	A. fumigatus Af293	Chr2_A_fumigatus_Af293:4,534,694..4,535,883(+)	Ortholog(s) have structural constituent of ribosome activity and mitochondrial large ribosomal subunit localization	N/A	hydrolase activity;structural constituent of ribosome	IEA
Afu2g17110	Afu2g17110-T	A. fumigatus Af293	Chr2_A_fumigatus_Af293:4,568,058..4,570,820(+)	Putative cell division control protein	N/A	ATP binding;ATPase activity;hydrolase activity;nucleotide binding;ubiquitin binding	IEA
Afu2g17300	Afu2g17300-T	A. fumigatus Af293	Chr2_A_fumigatus_Af293:4,628,630..4,629,784(-)	Predicted glutathione S transferase	N/A	glutathione peroxidase activity;glutathione transferase activity;protein binding;protein homodimerization activity	IEA
Afu3g01290	Afu3g01290-T	A. fumigatus Af293	Chr3_A_fumigatus_Af293:316,691..318,356(+)	Ortholog(s) have role in NADH oxidation, positive regulation of apoptotic process, regulation of reactive oxygen species metabolic process, response to singlet oxygen and mitochondrion, nucleus localization	N/A	oxidoreductase activity	IEA
Afu3g01430	Afu3g01430-T	A. fumigatus Af293	Chr3_A_fumigatus_Af293:362,767..363,687(+)	Benzodiazepine receptor family protein	molecular_function	N/A	IEA
Afu3g01560	Afu3g01560-T	A. fumigatus Af293	Chr3_A_fumigatus_Af293:393,032..394,802(-)	Putative amino acid permease	N/A	basic amino acid transmembrane transporter activity;transmembrane transporter activity	IEA
Afu3g03280	Afu3g03280-T	A. fumigatus Af293	Chr3_A_fumigatus_Af293:876,034..878,248(+)	Putative FAD binding monooxygenase	N/A	FAD binding;cytochrome-c oxidase activity;oxidoreductase activity	IEA
Afu3g03820	Afu3g03820-T	A. fumigatus Af293	Chr3_A_fumigatus_Af293:1,099,767..1,101,709(-)	Ortholog(s) have nicotinamide mononucleotide transmembrane transporter activity, role in nicotinamide mononucleotide transport, quinolinic acid transmembrane transport and mitochondrion localization	N/A	nicotinamide mononucleotide transmembrane transporter activity	IEA
Afu3g04030	Afu3g04030-T	A. fumigatus Af293	Chr3_A_fumigatus_Af293:1,143,730..1,145,838(-)	Ortholog(s) have mitochondrion localization	N/A	CoA-transferase activity	IEA
Afu3g04130	Afu3g04130-T	A. fumigatus Af293	Chr3_A_fumigatus_Af293:1,169,380..1,171,123(-)	Ortholog(s) have glutaminyl-tRNA synthase (glutamine-hydrolyzing) activity and role in endoplasmic reticulum organization, glutaminyl-tRNAGln biosynthesis via transamidation	N/A	glutaminyl-tRNA synthase (glutamine-hydrolyzing) activity	IEA
Afu3g04150	Afu3g04150-T	A. fumigatus Af293	Chr3_A_fumigatus_Af293:1,171,784..1,173,124(+)	Ortholog(s) have enoyl-[acyl-carrier-protein] reductase activity, role in aerobic respiration, fatty acid biosynthetic process and mitochondrion localization	N/A	enoyl-[acyl-carrier-protein] reductase activity;oxidoreductase activity;transferase activity, transferring acyl groups other than amino-acyl groups;zinc ion binding	IEA
Afu3g04170	Afu3g04170-T	A. fumigatus Af293	Chr3_A_fumigatus_Af293:1,175,362..1,177,045(+)	Ortholog(s) have pyruvate dehydrogenase (acetyl-transferring) activity and role in acetyl-CoA biosynthetic process from pyruvate, arginine biosynthetic process, glutamine biosynthetic process	N/A	catalytic activity;pyruvate dehydrogenase (acetyl-transferring) activity	IEA
Afu3g04190	Afu3g04190-T	A. fumigatus Af293	Chr3_A_fumigatus_Af293:1,178,759..1,179,825(+)	Ortholog(s) have role in lipid homeostasis, mitochondrion organization and integral component of mitochondrial membrane, mitochondrial outer membrane localization	molecular_function	N/A	IEA
Afu3g04200	Afu3g04200-T	A. fumigatus Af293	Chr3_A_fumigatus_Af293:1,180,181..1,182,424(+)	Ortholog(s) have tRNA (guanine-N2-)-methyltransferase activity, role in tRNA N2-guanine methylation and mitochondrion, nuclear inner membrane localization	N/A	RNA binding;tRNA (guanine-N2-)-methyltransferase activity	IEA
Afu3g04210	Afu3g04210-T	A. fumigatus Af293	Chr3_A_fumigatus_Af293:1,182,737..1,190,107(-)	Fatty acid synthase alpha subunit	N/A	3-oxoacyl-[acyl-carrier-protein] reductase (NADPH) activity;3-oxoacyl-[acyl-carrier-protein] synthase activity;catalytic activity;fatty acid synthase activity;holo-[acyl-carrier-protein] synthase activity;magnesium ion binding	IEA
Afu3g04220	Afu3g04220-T	A. fumigatus Af293	Chr3_A_fumigatus_Af293:1,190,133..1,197,288(+)	Putative fatty acid synthase beta subunit	N/A	3-hydroxyacyl-[acyl-carrier-protein] dehydratase activity;[acyl-carrier-protein] S-acetyltransferase activity;[acyl-carrier-protein] S-malonyltransferase activity;enoyl-[acyl-carrier-protein] reductase (NADH) activity;enoyl-[acyl-carrier-protein] reductase (NADPH, B-specific) activity;fatty acid syn	IEA
Afu3g05320	Afu3g05320-T	A. fumigatus Af293	Chr3_A_fumigatus_Af293:1,283,282..1,285,149(+)	Ortholog(s) have ATPase activator activity and role in endocytosis, rRNA processing, regulation of cell size, ribosomal large subunit biogenesis, ribosomal large subunit export from nucleus	N/A	ATPase activator activity;nucleic acid binding;zinc ion binding	IEA
Afu3g05370	Afu3g05370-T	A. fumigatus Af293	Chr3_A_fumigatus_Af293:1,293,344..1,295,556(+)	Putative dihydrolipoamide succinyltransferase	N/A	dihydrolipoyllysine-residue succinyltransferase activity;transferase activity, transferring acyl groups	IEA
Afu3g05410	Afu3g05410-T	A. fumigatus Af293	Chr3_A_fumigatus_Af293:1,301,929..1,302,699(+)	Ortholog(s) have mitochondrial inner membrane localization	N/A	translation release factor activity	IEA
Afu3g05420	Afu3g05420-T	A. fumigatus Af293	Chr3_A_fumigatus_Af293:1,302,885..1,304,315(-)	Ortholog(s) have mitochondrion localization	molecular_function	N/A	IEA
Afu3g05450	Afu3g05450-T	A. fumigatus Af293	Chr3_A_fumigatus_Af293:1,313,258..1,314,948(-)	Putative glutamate carboxypeptidase	N/A	dipeptidase activity;hydrolase activity;metallodipeptidase activity;omega peptidase activity	IEA
Afu3g05460	Afu3g05460-T	A. fumigatus Af293	Chr3_A_fumigatus_Af293:1,315,564..1,316,169(-)	Ortholog(s) have structural constituent of ribosome activity and mitochondrial large ribosomal subunit localization	N/A	structural constituent of ribosome	IEA
Afu3g05650	Afu3g05650-T	A. fumigatus Af293	Chr3_A_fumigatus_Af293:1,375,567..1,379,559(+)	Trehalose 6-phosphate phosphatase (T6PP)	trehalose-phosphatase activity	catalytic activity;trehalose-phosphatase activity	IEA
Afu3g06040	Afu3g06040-T	A. fumigatus Af293	Chr3_A_fumigatus_Af293:1,484,855..1,486,353(-)	Ortholog(s) have mitochondrion localization	N/A	acyl-CoA dehydrogenase activity;flavin adenine dinucleotide binding;oxidoreductase activity, acting on the CH-CH group of donors	IEA
Afu3g06120	Afu3g06120-T	A. fumigatus Af293	Chr3_A_fumigatus_Af293:1,509,986..1,512,396(+)	Ortholog(s) have di-trans,poly-cis-decaprenylcistransferase activity, trans-hexaprenyltranstransferase activity, role in ubiquinone biosynthetic process and decaprenyl diphosphate synthase complex, mitochondrion localization	N/A	antioxidant activity;di-trans,poly-cis-decaprenylcistransferase activity;protein heterodimerization activity;trans-hexaprenyltranstransferase activity	IEA
Afu3g06190	Afu3g06190-T	A. fumigatus Af293	Chr3_A_fumigatus_Af293:1,528,982..1,530,023(+)	Cytochrome c oxidase subunit Via	N/A	cytochrome-c oxidase activity;enzyme regulator activity	IEA
Afu3g06220	Afu3g06220-T	A. fumigatus Af293	Chr3_A_fumigatus_Af293:1,534,477..1,535,851(-)	Ortholog(s) have role in mitochondrial respiratory chain complex I assembly	molecular_function	N/A	IEA
Afu3g06340	Afu3g06340-T	A. fumigatus Af293	Chr3_A_fumigatus_Af293:1,568,809..1,569,830(-)	Ortholog(s) have unfolded protein binding activity, role in mitochondrial respiratory chain complex IV assembly and integral component of membrane, mitochondrial inner membrane, plasma membrane localization	N/A	unfolded protein binding	IEA
Afu3g06410	Afu3g06410-T	A. fumigatus Af293	Chr3_A_fumigatus_Af293:1,578,345..1,579,354(+)	Ortholog(s) have role in ubiquinone biosynthetic process and mitochondrial inner membrane localization	molecular_function	N/A	IEA
Afu3g06460	Afu3g06460-T	A. fumigatus Af293	Chr3_A_fumigatus_Af293:1,595,178..1,596,048(-)	protein of unknown function	molecular_function	N/A	IEA
Afu3g06492	Afu3g06492-T	A. fumigatus Af293	Chr3_A_fumigatus_Af293:1,606,458..1,607,336(-)	Ortholog(s) have cysteine desulfurase activity, role in iron-sulfur cluster assembly and L-cysteine desulfurase complex, extrinsic component of mitochondrial inner membrane, mitochondrial matrix, nucleus localization	N/A	enzyme activator activity	IEA
Afu3g06530	Afu3g06530-T	A. fumigatus Af293	Chr3_A_fumigatus_Af293:1,616,551..1,619,232(-)	Putative ATP sulfurylase	N/A	ATP binding;adenylylsulfate kinase activity;sulfate adenylyltransferase (ATP) activity	IEA
Afu3g06560	Afu3g06560-T	A. fumigatus Af293	Chr3_A_fumigatus_Af293:1,625,630..1,626,874(-)	Ortholog(s) have role in protein lipoylation and mitochondrion localization	N/A	4 iron, 4 sulfur cluster binding;catalytic activity;iron-sulfur cluster binding;lipoate synthase activity	IEA
Afu3g06680	Afu3g06680-T	A. fumigatus Af293	Chr3_A_fumigatus_Af293:1,652,566..1,653,486(+)	Ortholog(s) have ligase activity, role in protein lipoylation and mitochondrion localization	N/A	ligase activity;lipoyl(octanoyl) transferase activity;octanoyltransferase activity	IEA
Afu3g06780	Afu3g06780-T	A. fumigatus Af293	Chr3_A_fumigatus_Af293:1,680,767..1,686,329(+)	Ortholog(s) have DNA-directed DNA polymerase activity, role in error-free translesion synthesis, error-prone translesion synthesis and cytosol, mitochondrion, nuclear chromatin, nucleus, zeta DNA polymerase complex localization	N/A	DNA binding;DNA-directed DNA polymerase activity;nucleic acid binding;nucleotide binding	IEA
Afu3g07360	Afu3g07360-T	A. fumigatus Af293	Chr3_A_fumigatus_Af293:1,850,222..1,851,356(+)	Ortholog(s) have copper ion binding activity, role in copper ion transport, protein complex assembly and mitochondrial inner membrane, plasma membrane localization	N/A	copper ion binding	IEA
Afu3g07430	Afu3g07430-T	A. fumigatus Af293	Chr3_A_fumigatus_Af293:1,866,975..1,868,000(-)	Putative peptidyl-prolyl cis-trans isomerase	N/A	cyclosporin A binding;peptidyl-prolyl cis-trans isomerase activity	IEA
Afu3g07690	Afu3g07690-T	A. fumigatus Af293	Chr3_A_fumigatus_Af293:1,941,883..1,942,294(+)	Ortholog(s) have copper chaperone activity, role in intracellular copper ion transport, mitochondrial respiratory chain complex IV assembly and cytosol, mitochondrial intermembrane space, nucleus localization	N/A	copper chaperone activity;copper ion binding	IEA
Afu3g07810	Afu3g07810-T	A. fumigatus Af293	Chr3_A_fumigatus_Af293:1,967,414..1,970,477(-)	Succinate dehydrogenase flavoprotein subunit	N/A	flavin adenine dinucleotide binding;oxidoreductase activity;oxidoreductase activity, acting on the CH-CH group of donors;succinate dehydrogenase (ubiquinone) activity	IEA
Afu3g07920	Afu3g07920-T	A. fumigatus Af293	Chr3_A_fumigatus_Af293:2,010,390..2,011,444(+)	Ortholog(s) have structural constituent of ribosome activity and mitochondrial large ribosomal subunit localization	N/A	structural constituent of ribosome	IEA
Afu3g08020	Afu3g08020-T	A. fumigatus Af293	Chr3_A_fumigatus_Af293:2,049,355..2,054,027(+)	Ortholog(s) have phosphatidylinositol binding activity and cytosol, mitochondrion, nucleus localization	N/A	phosphatidylinositol binding	IEA
Afu3g08080	Afu3g08080-T	A. fumigatus Af293	Chr3_A_fumigatus_Af293:2,067,549..2,068,235(-)	Ortholog(s) have structural constituent of ribosome activity and mitochondrial large ribosomal subunit localization	N/A	structural constituent of ribosome	IEA
Afu3g08140	Afu3g08140-T	A. fumigatus Af293	Chr3_A_fumigatus_Af293:2,091,362..2,092,189(+)	Ortholog(s) have mitochondrion localization	N/A	catalytic activity	IEA
Afu3g08230	Afu3g08230-T	A. fumigatus Af293	Chr3_A_fumigatus_Af293:2,110,152..2,112,160(-)	Ortholog(s) have mitochondrion, plasma membrane localization	molecular_function	ribosome binding	IEA
Afu3g08270	Afu3g08270-T	A. fumigatus Af293	Chr3_A_fumigatus_Af293:2,129,160..2,130,221(+)	Pyruvate dehydrogenase complex component	N/A	structural molecule activity;transferase activity, transferring acyl groups	IEA
Afu3g08330	Afu3g08330-T	A. fumigatus Af293	Chr3_A_fumigatus_Af293:2,142,309..2,143,675(-)	Ortholog(s) have mitochondrion localization	N/A	serine-type endopeptidase activity	IEA
Afu3g08380	Afu3g08380-T	A. fumigatus Af293	Chr3_A_fumigatus_Af293:2,148,131..2,150,171(-)	Putative inorganic diphosphatase	N/A	inorganic diphosphatase activity;magnesium ion binding	IEA
Afu3g08430	Afu3g08430-T	A. fumigatus Af293	Chr3_A_fumigatus_Af293:2,159,029..2,160,806(+)	Ortholog(s) have mitochondrion localization	molecular_function	N/A	IEA
Afu3g08630	Afu3g08630-T	A. fumigatus Af293	Chr3_A_fumigatus_Af293:2,210,538..2,211,460(+)	Ortholog(s) have transcription coactivator activity, role in pathogenesis, positive regulation of transcription from RNA polymerase II promoter and cytosol, mitochondrion, nucleolus localization	N/A	DNA binding;sequence-specific DNA binding;transcription coactivator activity	IEA
Afu3g08650	Afu3g08650-T	A. fumigatus Af293	Chr3_A_fumigatus_Af293:2,214,642..2,217,724(+)	Putative C1-tetrahydrofolate synthase	N/A	ATP binding;formate-tetrahydrofolate ligase activity;methenyltetrahydrofolate cyclohydrolase activity;methylenetetrahydrofolate dehydrogenase (NADP+) activity;single-stranded DNA binding	IEA
Afu3g08660	Afu3g08660-T	A. fumigatus Af293	Chr3_A_fumigatus_Af293:2,219,058..2,221,293(+)	Putative isocitrate dehydrogenase	N/A	isocitrate dehydrogenase (NADP+) activity;oxidoreductase activity, acting on the CH-OH group of donors, NAD or NADP as acceptor	IEA
Afu3g08740	Afu3g08740-T	A. fumigatus Af293	Chr3_A_fumigatus_Af293:2,236,636..2,238,253(+)	Ortholog(s) have role in cellular response to oxidative stress and cytosol, mitochondrion, nucleus localization	molecular_function	N/A	IEA
Afu3g08770	Afu3g08770-T	A. fumigatus Af293	Chr3_A_fumigatus_Af293:2,242,896..2,243,705(+)	Mitochondrial NADH:ubiquinone oxidoreductase subunit involved in oxidative phosphorylation	molecular_function	N/A	IEA
Afu3g08850	Afu3g08850-T	A. fumigatus Af293	Chr3_A_fumigatus_Af293:2,266,676..2,267,683(-)	Ortholog(s) have flavin-linked sulfhydryl oxidase activity and role in cellular iron ion homeostasis, cellular response to oxidative stress, protein import into mitochondrial intermembrane space	N/A	flavin-linked sulfhydryl oxidase activity;thiol oxidase activity	IEA
Afu3g09030	Afu3g09030-T	A. fumigatus Af293	Chr3_A_fumigatus_Af293:2,302,007..2,303,622(-)	Ortholog(s) have translation activator activity, role in aerobic respiration, penicillin biosynthetic process, positive regulation of mitochondrial translation and mitochondrial matrix localization	molecular_function	N/A	IEA
Afu3g09090	Afu3g09090-T	A. fumigatus Af293	Chr3_A_fumigatus_Af293:2,316,086..2,317,228(+)	Ortholog(s) have mitochondrion localization	N/A	zinc ion binding	IEA
Afu3g09570	Afu3g09570-T	A. fumigatus Af293	Chr3_A_fumigatus_Af293:2,435,823..2,436,617(+)	Ortholog of A. nidulans FGSC A4 : AN3068, A. niger CBS 513.88 : An16g03070, Aspergillus wentii : Aspwe1_0065972, Aspergillus sydowii : Aspsy1_0029214 and Aspergillus terreus NIH2624 : ATET_01537	molecular_function	N/A	IEA
Afu3g09630	Afu3g09630-T	A. fumigatus Af293	Chr3_A_fumigatus_Af293:2,447,895..2,451,486(+)	Ortholog(s) have asparagine-tRNA ligase activity, role in mitochondrial asparaginyl-tRNA aminoacylation and mitochondrion localization	N/A	ATP binding;aminoacyl-tRNA ligase activity;asparagine-tRNA ligase activity;nucleotide binding	IEA
Afu3g09760	Afu3g09760-T	A. fumigatus Af293	Chr3_A_fumigatus_Af293:2,498,886..2,499,909(-)	Ortholog(s) have mitochondrial inner membrane, mitochondrial large ribosomal subunit localization	N/A	translation release factor activity	IEA
Afu3g09780	Afu3g09780-T	A. fumigatus Af293	Chr3_A_fumigatus_Af293:2,504,650..2,505,059(-)	Ortholog(s) have role in cellular copper ion homeostasis, mitochondrial respiratory chain complex IV assembly and mitochondrial intermembrane space, nucleus localization	N/A	cytochrome-c oxidase activity	IEA
Afu3g10110	Afu3g10110-T	A. fumigatus Af293	Chr3_A_fumigatus_Af293:2,603,190..2,605,625(-)	Electron transfer flavoprotein-ubiquinone oxidoreductase	N/A	electron-transferring-flavoprotein dehydrogenase activity	IEA
Afu3g10140	Afu3g10140-T	A. fumigatus Af293	Chr3_A_fumigatus_Af293:2,612,331..2,613,740(+)	Ortholog(s) have mitochondrion localization	molecular_function	N/A	IEA
Afu3g10310	Afu3g10310-T	A. fumigatus Af293	Chr3_A_fumigatus_Af293:2,669,895..2,674,014(+)	Ortholog(s) have acetolactate synthase activity, flavin adenine dinucleotide binding activity, role in isoleucine biosynthetic process, valine biosynthetic process and acetolactate synthase complex, mitochondrion localization	N/A	acetolactate synthase activity;catalytic activity;flavin adenine dinucleotide binding;magnesium ion binding;thiamine pyrophosphate binding	IEA
Afu3g10480	Afu3g10480-T	A. fumigatus Af293	Chr3_A_fumigatus_Af293:2,711,771..2,713,911(+)	Ortholog(s) have role in reciprocal meiotic recombination and endoplasmic reticulum, mitochondrion, nuclear envelope, plasma membrane localization	molecular_function	N/A	IEA
Afu3g10630	Afu3g10630-T	A. fumigatus Af293	Chr3_A_fumigatus_Af293:2,747,083..2,747,630(+)	Ortholog(s) have mitochondrion localization	molecular_function	N/A	IEA
Afu3g10700	Afu3g10700-T	A. fumigatus Af293	Chr3_A_fumigatus_Af293:2,774,686..2,775,739(+)	Ortholog(s) have mRNA binding, structural molecule activity and role in Arp2/3 complex-mediated actin nucleation, actin cortical patch assembly, cellular response to drug, mitochondrion inheritance	N/A	mRNA binding;structural molecule activity	IEA
Afu3g10740	Afu3g10740-T	A. fumigatus Af293	Chr3_A_fumigatus_Af293:2,781,455..2,785,767(-)	Putative RAB GTPase with a predicted role in regulation of endocytosis	N/A	GTP binding;GTPase activity	IEA
Afu3g10970	Afu3g10970-T	A. fumigatus Af293	Chr3_A_fumigatus_Af293:2,859,962..2,862,492(+)	Ortholog(s) have protein tyrosine phosphatase activity, role in invasive growth in response to glucose limitation, protein dephosphorylation, pseudohyphal growth, regulation of spore germination and mitochondrion localization	N/A	phosphatase activity;protein tyrosine phosphatase activity	IEA
Afu3g11000	Afu3g11000-T	A. fumigatus Af293	Chr3_A_fumigatus_Af293:2,864,668..2,869,166(+)	Ortholog(s) have structural molecule activity, role in cellular response to drug, conjugation with cellular fusion, histone acetylation, protein complex assembly and SAGA complex, SLIK (SAGA-like) complex, mitochondrion localization	N/A	protein binding;structural molecule activity	IEA
Afu3g11100	Afu3g11100-T	A. fumigatus Af293	Chr3_A_fumigatus_Af293:2,901,963..2,903,853(+)	Ortholog(s) have role in mitochondrial respiratory chain complex III assembly and integral component of mitochondrial inner membrane localization	molecular_function	N/A	IEA
Afu3g11210	Afu3g11210-T	A. fumigatus Af293	Chr3_A_fumigatus_Af293:2,943,017..2,944,769(+)	Ortholog(s) have role in cellular response to biotic stimulus, cellular response to starvation and filamentous growth of a population of unicellular organisms in response to biotic stimulus, more	molecular_function	N/A	IEA
Afu3g11300	Afu3g11300-T	A. fumigatus Af293	Chr3_A_fumigatus_Af293:2,958,338..2,959,657(-)	Putative proteasome component	N/A	endopeptidase activity;threonine-type endopeptidase activity	IEA
Afu3g11400	Afu3g11400-T	A. fumigatus Af293	Chr3_A_fumigatus_Af293:2,990,626..2,992,029(+)	Aspartic acid endopeptidase	N/A	aspartic-type endopeptidase activity;endopeptidase activity	IEA
Afu3g11440	Afu3g11440-T	A. fumigatus Af293	Chr3_A_fumigatus_Af293:2,999,389..3,002,166(-)	Ortholog(s) have glutaminyl-tRNA synthase (glutamine-hydrolyzing) activity, role in glutaminyl-tRNAGln biosynthesis via transamidation, mitochondrial translation and glutamyl-tRNA(Gln) amidotransferase complex, mitochondrion localization	N/A	carbon-nitrogen ligase activity, with glutamine as amido-N-donor;catalytic activity;glutaminyl-tRNA synthase (glutamine-hydrolyzing) activity;ligase activity	IEA
Afu3g11530	Afu3g11530-T	A. fumigatus Af293	Chr3_A_fumigatus_Af293:3,032,250..3,034,179(-)	Ortholog(s) have mitochondrion localization	molecular_function	N/A	IEA
Afu3g11590	Afu3g11590-T	A. fumigatus Af293	Chr3_A_fumigatus_Af293:3,043,879..3,048,253(-)	Predicted autophagy protein with a predicted role in trafficking of autophagosomes and cytoplasm to vacuole	N/A	protein-containing complex scaffold activity	IEA
Afu3g11690	Afu3g11690-T	A. fumigatus Af293	Chr3_A_fumigatus_Af293:3,069,305..3,072,133(-)	Putative class II fructose-bisphosphate aldolase	N/A	aldehyde-lyase activity;fructose-bisphosphate aldolase activity;zinc ion binding	IEA
Afu3g11700	Afu3g11700-T	A. fumigatus Af293	Chr3_A_fumigatus_Af293:3,072,612..3,074,561(-)	Ortholog(s) have ubiquitin-specific protease activity, role in protein deubiquitination and mitochondrial outer membrane localization	N/A	saccharopine dehydrogenase (NAD+, L-lysine-forming) activity;thiol-dependent ubiquitin-specific protease activity;thiol-dependent ubiquitinyl hydrolase activity	IEA
Afu3g11730	Afu3g11730-T	A. fumigatus Af293	Chr3_A_fumigatus_Af293:3,079,411..3,080,667(-)	Ortholog(s) have mitochondrion localization	molecular_function	N/A	IEA
Afu3g11820	Afu3g11820-T	A. fumigatus Af293	Chr3_A_fumigatus_Af293:3,112,291..3,113,155(+)	Ortholog(s) have 3'-5'-exoribonuclease activity	N/A	3'-5'-exoribonuclease activity;nucleic acid binding	IEA
Afu3g12270	Afu3g12270-T	A. fumigatus Af293	Chr3_A_fumigatus_Af293:3,237,221..3,238,007(+)	Putative glutathione peroxidase	N/A	glutathione peroxidase activity;phospholipid-hydroperoxide glutathione peroxidase activity	IEA
Afu3g12310	Afu3g12310-T	A. fumigatus Af293	Chr3_A_fumigatus_Af293:3,243,417..3,246,090(-)	Ortholog(s) have mitochondrion, nucleus localization	N/A	exonuclease activity;nucleic acid binding	IEA
Afu3g12330	Afu3g12330-T	A. fumigatus Af293	Chr3_A_fumigatus_Af293:3,248,671..3,250,068(-)	Putative phosphatidyl synthase	N/A	hydrolase activity	IEA
Afu3g12640	Afu3g12640-T	A. fumigatus Af293	Chr3_A_fumigatus_Af293:3,350,661..3,352,214(+)	Ortholog(s) have serine-tRNA ligase activity, role in invasive growth in response to glucose limitation, mitochondrial seryl-tRNA aminoacylation, pseudohyphal growth, spore germination and mitochondrion localization	N/A	ATP binding;aminoacyl-tRNA ligase activity;nucleotide binding;serine-tRNA ligase activity	IEA
Afu3g12750	Afu3g12750-T	A. fumigatus Af293	Chr3_A_fumigatus_Af293:3,389,006..3,390,896(-)	Ortholog(s) have crossover junction endodeoxyribonuclease activity	N/A	DNA binding;crossover junction endodeoxyribonuclease activity;nuclease activity	IEA
Afu3g13000	Afu3g13000-T	A. fumigatus Af293	Chr3_A_fumigatus_Af293:3,453,857..3,455,764(-)	Ortholog(s) have protein transmembrane transporter activity and role in chaperone-mediated protein complex assembly, mitochondrial respiratory chain complex III assembly, protein insertion into mitochondrial membrane from inner side	N/A	ATP binding;nucleoside-triphosphatase activity;nucleotide binding;protein transmembrane transporter activity	IEA
Afu3g13310	Afu3g13310-T	A. fumigatus Af293	Chr3_A_fumigatus_Af293:3,532,029..3,533,477(-)	Ortholog(s) have structural constituent of ribosome activity and mitochondrial membrane, mitochondrial small ribosomal subunit localization	N/A	structural constituent of ribosome	IEA
Afu3g13790	Afu3g13790-T	A. fumigatus Af293	Chr3_A_fumigatus_Af293:3,640,159..3,644,179(-)	Ortholog(s) have ATPase activity, coupled to transmembrane movement of ions, phosphorylative mechanism activity	N/A	ATPase activity;ATPase activity, coupled to transmembrane movement of ions, phosphorylative mechanism;cation-transporting ATPase activity;metal ion binding;nucleotide binding	IEA
Afu3g13840	Afu3g13840-T	A. fumigatus Af293	Chr3_A_fumigatus_Af293:3,655,004..3,655,986(-)	Ortholog(s) have endopeptidase activity, role in protein processing involved in protein targeting to mitochondrion and mitochondrial inner membrane peptidase complex localization	N/A	endopeptidase activity;serine-type peptidase activity	IEA
Afu3g13910	Afu3g13910-T	A. fumigatus Af293	Chr3_A_fumigatus_Af293:3,690,109..3,690,554(-)	Has domain(s) with predicted NADH dehydrogenase (ubiquinone) activity and mitochondrion localization	N/A	NADH dehydrogenase (ubiquinone) activity;NADH dehydrogenase activity	IEA
Afu3g14240	Afu3g14240-T	A. fumigatus Af293	Chr3_A_fumigatus_Af293:3,783,926..3,785,703(+)	Ortholog of S. cerevisiae NFS1	N/A	cysteine desulfurase activity;pyridoxal phosphate binding	IEA
Afu3g14350	Afu3g14350-T	A. fumigatus Af293	Chr3_A_fumigatus_Af293:3,808,972..3,811,641(+)	Ortholog(s) have GTPase activity, ribosome binding activity, role in positive regulation of translation and mitochondrial matrix, mitochondrial ribosome localization	N/A	GTP binding;GTPase activity;ribosome binding	IEA
Afu3g14440	Afu3g14440-T	A. fumigatus Af293	Chr3_A_fumigatus_Af293:3,836,937..3,838,010(-)	Ortholog(s) have cytochrome-c oxidase activity, role in mitochondrial electron transport, cytochrome c to oxygen and mitochondrial respiratory chain complex IV, plasma membrane localization	N/A	cytochrome-c oxidase activity	IEA
Afu3g14450	Afu3g14450-T	A. fumigatus Af293	Chr3_A_fumigatus_Af293:3,839,648..3,840,027(-)	Has domain(s) with predicted mitochondrial inner membrane peptidase complex localization	molecular_function	N/A	IEA
Afu3g14490	Afu3g14490-T	A. fumigatus Af293	Chr3_A_fumigatus_Af293:3,843,396..3,844,977(-)	Putative ketol acid reductoisomerase	N/A	coenzyme binding;double-stranded DNA binding;ketol-acid reductoisomerase activity;oxidoreductase activity	IEA
Afu3g14970	Afu3g14970-T	A. fumigatus Af293	Chr3_A_fumigatus_Af293:3,952,454..3,952,829(-)	Putative thioredoxin	N/A	antioxidant activity;electron transfer activity;protein disulfide isomerase activity;protein disulfide oxidoreductase activity	IEA
Afu4g01260	Afu4g01260-T	A. fumigatus Af293	Chr4_A_fumigatus_Af293:330,427..332,120(+)	Putative mitochondrial chaperone ATPase involved in the assembly of mitochondrial respiratory chain complex III	N/A	ATP binding;nucleoside-triphosphatase activity;nucleotide binding	IEA
Afu4g03120	Afu4g03120-T	A. fumigatus Af293	Chr4_A_fumigatus_Af293:877,985..879,595(+)	Ortholog(s) have L-lactate dehydrogenase (cytochrome) activity, role in lactate metabolic process and glyoxysome, mitochondrial intermembrane space localization	N/A	L-lactate dehydrogenase (cytochrome) activity;heme binding;oxidoreductase activity	IEA
Afu4g03630	Afu4g03630-T	A. fumigatus Af293	Chr4_A_fumigatus_Af293:1,024,118..1,026,182(-)	Putative sterol 24-C-methyltransferase with a predicted role in ergosterol biosynthesis	N/A	methyltransferase activity;sterol 24-C-methyltransferase activity	IEA
Afu4g03645	Afu4g03645-T	A. fumigatus Af293	Chr4_A_fumigatus_Af293:1,028,078..1,028,871(-)	Ortholog(s) have protein binding involved in protein folding activity, role in mitochondrial respiratory chain complex III assembly and mitochondrial matrix localization	N/A	protein binding involved in protein folding	IEA
Afu4g03760	Afu4g03760-T	A. fumigatus Af293	Chr4_A_fumigatus_Af293:1,054,336..1,058,133(+)	Putative glycine dehydrogenase	N/A	catalytic activity;glycine dehydrogenase (decarboxylating) activity;pyridoxal phosphate binding	IEA
Afu4g03945	Afu4g03945-T	A. fumigatus Af293	Chr4_A_fumigatus_Af293:1,108,278..1,109,758(-)	Ortholog(s) have mitochondrion localization	molecular_function	N/A	IEA
Afu4g03990	Afu4g03990-T	A. fumigatus Af293	Chr4_A_fumigatus_Af293:1,124,396..1,125,708(+)	Ortholog(s) have role in protein targeting to mitochondrion and mitochondrial outer membrane, peroxisomal membrane localization	N/A	ATP binding;nucleoside-triphosphatase activity;nucleotide binding	IEA
Afu4g04040	Afu4g04040-T	A. fumigatus Af293	Chr4_A_fumigatus_Af293:1,134,621..1,135,951(-)	Mitochondrial phosphopantetheinyl transferase	holo-[acyl-carrier-protein] synthase activity	holo-[acyl-carrier-protein] synthase activity;magnesium ion binding	IDA
Afu4g04130	Afu4g04130-T	A. fumigatus Af293	Chr4_A_fumigatus_Af293:1,163,672..1,166,069(+)	Ortholog(s) have role in cellular response to oxidative stress, misfolded or incompletely synthesized protein catabolic process, protein import into peroxisome matrix and mitochondrial inner membrane localization	N/A	ATP binding	IEA
Afu4g04410	Afu4g04410-T	A. fumigatus Af293	Chr4_A_fumigatus_Af293:1,247,344..1,248,684(+)	Immunoreactive protein	N/A	3-hydroxyacyl-CoA dehydrogenase activity;NAD+ binding;coenzyme binding;oxidoreductase activity;oxidoreductase activity, acting on the CH-OH group of donors, NAD or NADP as acceptor	IEA
Afu4g04520	Afu4g04520-T	A. fumigatus Af293	Chr4_A_fumigatus_Af293:1,275,057..1,276,859(-)	Ortholog(s) have mitochondrion localization	N/A	ATP binding;catalytic activity	IEA
Afu4g04530	Afu4g04530-T	A. fumigatus Af293	Chr4_A_fumigatus_Af293:1,277,168..1,279,122(-)	Ortholog(s) have acylglycerone-phosphate reductase activity, triglyceride lipase activity and role in phosphatidic acid biosynthetic process, triglyceride catabolic process	N/A	acylglycerone-phosphate reductase activity	IEA
Afu4g04590	Afu4g04590-T	A. fumigatus Af293	Chr4_A_fumigatus_Af293:1,289,621..1,291,835(+)	Ortholog(s) have mitochondrion localization	N/A	transferase activity, transferring phosphorus-containing groups	IEA
Afu4g04600	Afu4g04600-T	A. fumigatus Af293	Chr4_A_fumigatus_Af293:1,292,255..1,293,923(-)	Ortholog(s) have holocytochrome-c synthase activity and role in aerobic respiration, cytochrome c-heme linkage, filamentous growth of a population of unicellular organisms, sporocarp development involved in sexual reproduction	N/A	holocytochrome-c synthase activity	IEA
Afu4g04620	Afu4g04620-T	A. fumigatus Af293	Chr4_A_fumigatus_Af293:1,299,401..1,301,264(+)	Ortholog(s) have role in protein import into mitochondrial outer membrane and mitochondrial outer membrane localization	molecular_function	N/A	IEA
Afu4g04710	Afu4g04710-T	A. fumigatus Af293	Chr4_A_fumigatus_Af293:1,324,151..1,327,562(-)	Putative protein tyrosine phosphatase	N/A	phosphatase activity;protein tyrosine phosphatase activity	IEA
Afu4g04715	Afu4g04715-T	A. fumigatus Af293	Chr4_A_fumigatus_Af293:1,327,776..1,328,935(-)	Ortholog(s) have role in mitochondrial respiratory chain complex IV assembly and mitochondrial inner membrane localization	N/A	N/A	IEA
Afu4g04750	Afu4g04750-T	A. fumigatus Af293	Chr4_A_fumigatus_Af293:1,339,740..1,341,065(+)	NADH-ubiquinone oxidoreductase 21 kda subunit	molecular_function	N/A	IEA
Afu4g05850	Afu4g05850-T	A. fumigatus Af293	Chr4_A_fumigatus_Af293:1,495,125..1,496,509(+)	Ortholog(s) have mitochondrion localization	N/A	transferase activity	IEA
Afu4g05860	Afu4g05860-T	A. fumigatus Af293	Chr4_A_fumigatus_Af293:1,498,645..1,499,759(+)	Ortholog(s) have role in iron-sulfur cluster assembly, mitochondrial respiratory chain complex I assembly and mitochondrial respiratory chain complex I, peripheral segment, plasma membrane localization	N/A	4 iron, 4 sulfur cluster binding;NADH dehydrogenase (ubiquinone) activity;iron-sulfur cluster binding;oxidoreductase activity, acting on NAD(P)H;quinone binding	IEA
Afu4g05910	Afu4g05910-T	A. fumigatus Af293	Chr4_A_fumigatus_Af293:1,507,586..1,508,786(-)	Ortholog(s) have role in mitochondrial respiratory chain complex I assembly, pathogenesis and membrane, mitochondrion localization	molecular_function	N/A	IEA
Afu4g05920	Afu4g05920-T	A. fumigatus Af293	Chr4_A_fumigatus_Af293:1,510,685..1,511,646(+)	Ortholog(s) have role in cardiolipin metabolic process, cell-abiotic substrate adhesion, cristae formation, negative regulation of phosphatidylcholine biosynthetic process, phosphatidylethanolamine metabolic process	molecular_function	N/A	IEA
Afu4g05950	Afu4g05950-T	A. fumigatus Af293	Chr4_A_fumigatus_Af293:1,515,723..1,516,672(-)	Ortholog(s) have glutathione disulfide oxidoreductase activity, role in cellular response to oxidative stress, response to osmotic stress and mitochondrial matrix localization	N/A	disulfide oxidoreductase activity;electron transfer activity;protein disulfide oxidoreductase activity	IEA
Afu4g05970	Afu4g05970-T	A. fumigatus Af293	Chr4_A_fumigatus_Af293:1,517,832..1,519,396(-)	Ortholog(s) have 4-hydroxybenzoate octaprenyltransferase activity and role in austinol biosynthetic process, dehydroaustinol biosynthetic process, ubiquinone biosynthetic process	N/A	4-hydroxybenzoate octaprenyltransferase activity;antioxidant activity;prenyltransferase activity;transferase activity, transferring alkyl or aryl (other than methyl) groups	IEA
Afu4g05990	Afu4g05990-T	A. fumigatus Af293	Chr4_A_fumigatus_Af293:1,523,775..1,524,398(+)	Ortholog(s) have role in mitochondrial respiratory chain complex IV assembly and integral component of mitochondrial inner membrane localization	molecular_function	N/A	IEA
Afu4g06000	Afu4g06000-T	A. fumigatus Af293	Chr4_A_fumigatus_Af293:1,524,652..1,525,853(-)	Ortholog(s) have structural constituent of ribosome activity and mitochondrial large ribosomal subunit, mitochondrial membrane localization	N/A	structural constituent of ribosome	IEA
Afu4g06010	Afu4g06010-T	A. fumigatus Af293	Chr4_A_fumigatus_Af293:1,526,143..1,526,984(+)	Ortholog(s) have role in N-terminal peptidyl-methionine acetylation, cellular response to drug and mitochondrion localization	molecular_function	N/A	IEA
Afu4g06160	Afu4g06160-T	A. fumigatus Af293	Chr4_A_fumigatus_Af293:1,580,191..1,583,864(+)	Branched-chain-amino-acid transaminase	N/A	branched-chain-amino-acid transaminase activity;catalytic activity	IEA
Afu4g06390	Afu4g06390-T	A. fumigatus Af293	Chr4_A_fumigatus_Af293:1,638,303..1,639,644(+)	Ortholog(s) have mitochondrion localization	molecular_function	N/A	IEA
Afu4g06740	Afu4g06740-T	A. fumigatus Af293	Chr4_A_fumigatus_Af293:1,739,546..1,741,125(+)	Ortholog(s) have cytosol, mitochondrion localization	N/A	ATP binding;ligase activity;tetrahydrofolylpolyglutamate synthase activity	IEA
Afu4g06760	Afu4g06760-T	A. fumigatus Af293	Chr4_A_fumigatus_Af293:1,746,944..1,749,433(+)	Ortholog(s) have role in lipid homeostasis, mitochondrion organization and integral component of mitochondrial membrane, mitochondrial inner membrane localization	N/A	transferase activity, transferring phosphorus-containing groups	IEA
Afu4g06770	Afu4g06770-T	A. fumigatus Af293	Chr4_A_fumigatus_Af293:1,749,552..1,751,095(-)	Ortholog(s) have 2 iron, 2 sulfur cluster binding, ferrous iron binding, iron-sulfur transferase activity	N/A	2 iron, 2 sulfur cluster binding;ferrous iron binding;iron ion binding;iron-sulfur cluster binding;transferase activity	IEA
Afu4g06780	Afu4g06780-T	A. fumigatus Af293	Chr4_A_fumigatus_Af293:1,752,595..1,754,935(-)	Ortholog(s) have NAD transporter activity, pyruvate secondary active transmembrane transporter activity, role in NAD transmembrane transport, mitochondrial pyruvate transport and endoplasmic reticulum, mitochondrion localization	N/A	NAD transmembrane transporter activity;pyruvate secondary active transmembrane transporter activity	IEA
Afu4g06790	Afu4g06790-T	A. fumigatus Af293	Chr4_A_fumigatus_Af293:1,755,390..1,756,027(+)	Ubiquinol-cytochrome c reductase complex 14 kDa protein with a predicted role in oxidative phosphorylation	N/A	ubiquinol-cytochrome-c reductase activity	IEA
Afu4g06820	Afu4g06820-T	A. fumigatus Af293	Chr4_A_fumigatus_Af293:1,762,193..1,763,534(+)	Putative glycophosphatidylinositol (GPI)-anchored cell wall protein with similarity to S. cerevisiae Ecm33p	molecular_function	N/A	IEA
Afu4g06910	Afu4g06910-T	A. fumigatus Af293	Chr4_A_fumigatus_Af293:1,789,863..1,791,391(+)	Putative outer mitochondrial membrane protein porin	N/A	voltage-gated anion channel activity	IEA
Afu4g07120	Afu4g07120-T	A. fumigatus Af293	Chr4_A_fumigatus_Af293:1,850,501..1,851,364(-)	Ortholog(s) have holocytochrome-c synthase activity, role in cytochrome c-heme linkage and cytosol, mitochondrial intermembrane space, nucleus localization	N/A	holocytochrome-c synthase activity	IEA
Afu4g07190	Afu4g07190-T	A. fumigatus Af293	Chr4_A_fumigatus_Af293:1,866,827..1,868,341(-)	Ornathine carbamoyltransferase, enzyme of the arginine biosynthesis pathway	N/A	amino acid binding;carboxyl- or carbamoyltransferase activity;ornithine carbamoyltransferase activity	IEA
Afu4g07210	Afu4g07210-T	A. fumigatus Af293	Chr4_A_fumigatus_Af293:1,871,931..1,873,065(-)	Mitochondrial acetolactate synthase small subunit	N/A	acetolactate synthase activity;amino acid binding;enzyme regulator activity	IEA
Afu4g07250	Afu4g07250-T	A. fumigatus Af293	Chr4_A_fumigatus_Af293:1,881,262..1,882,555(+)	Ortholog(s) have structural constituent of ribosome activity and mitochondrial small ribosomal subunit localization	N/A	structural constituent of ribosome	IEA
Afu4g07290	Afu4g07290-T	A. fumigatus Af293	Chr4_A_fumigatus_Af293:1,895,297..1,896,766(+)	Ortholog(s) have Y-form DNA binding, crossed form four-way junction DNA binding, crossover junction endodeoxyribonuclease activity, flap-structured DNA binding activity and role in mitochondrial DNA metabolic process	N/A	DNA binding;endodeoxyribonuclease activity	IEA
Afu4g07590	Afu4g07590-T	A. fumigatus Af293	Chr4_A_fumigatus_Af293:1,972,340..1,974,111(+)	Ortholog(s) have metalloendopeptidase activity and role in CAAX-box protein processing, peptide mating pheromone maturation involved in conjugation with cellular fusion	N/A	metalloendopeptidase activity	IEA
Afu4g07640	Afu4g07640-T	A. fumigatus Af293	Chr4_A_fumigatus_Af293:1,986,589..1,987,642(-)	Ortholog(s) have cytosol, mitochondrial ribosome, nucleus localization	N/A	RNA binding;nucleic acid binding;structural constituent of ribosome	IEA
Afu4g07750	Afu4g07750-T	A. fumigatus Af293	Chr4_A_fumigatus_Af293:2,025,540..2,026,791(+)	Ortholog(s) have pyruvate transmembrane transporter activity, role in mitochondrial pyruvate transport and integral component of mitochondrial inner membrane localization	N/A	pyruvate transmembrane transporter activity	IEA
Afu4g07820	Afu4g07820-T	A. fumigatus Af293	Chr4_A_fumigatus_Af293:2,044,233..2,046,392(-)	Ortholog(s) have mitochondrion localization	N/A	ATP binding;aminoacyl-tRNA ligase activity;methionine-tRNA ligase activity;nucleotide binding	IEA
Afu4g07910	Afu4g07910-T	A. fumigatus Af293	Chr4_A_fumigatus_Af293:2,063,233..2,067,278(-)	Putative zinc-dependent peptidase	N/A	catalytic activity;metal ion binding;metalloendopeptidase activity	IEA
Afu4g08030	Afu4g08030-T	A. fumigatus Af293	Chr4_A_fumigatus_Af293:2,086,684..2,088,988(-)	Protein of unknown function identified by mass spectrometry	molecular_function	N/A	IEA
Afu4g08050	Afu4g08050-T	A. fumigatus Af293	Chr4_A_fumigatus_Af293:2,091,064..2,094,002(+)	Ortholog(s) have phosphatidylinositol-3,5-bisphosphate 5-phosphatase activity, phosphatidylinositol-3-phosphatase activity, phosphatidylinositol-4-phosphate phosphatase activity	N/A	phosphatidylinositol-3,5-bisphosphate 5-phosphatase activity;phosphatidylinositol-3-phosphatase activity;phosphatidylinositol-4-phosphate phosphatase activity;phosphoric ester hydrolase activity	IEA
Afu4g08060	Afu4g08060-T	A. fumigatus Af293	Chr4_A_fumigatus_Af293:2,094,132..2,096,312(+)	Ortholog(s) have tetrahydrofolylpolyglutamate synthase activity, role in one-carbon metabolic process, regulation of DNA methylation and cytosol, mitochondrion, nucleus localization	N/A	ATP binding;ligase activity;tetrahydrofolylpolyglutamate synthase activity	IEA
Afu4g08110	Afu4g08110-T	A. fumigatus Af293	Chr4_A_fumigatus_Af293:2,106,251..2,109,389(-)	Ortholog(s) have role in mitochondrial translation and mitochondrion localization	N/A	GTP binding;GTPase activity;translation elongation factor activity	IEA
Afu4g08130	Afu4g08130-T	A. fumigatus Af293	Chr4_A_fumigatus_Af293:2,111,445..2,112,130(-)	Ortholog(s) have role in mitochondrial respiratory chain complex IV assembly, mitochondrial respiratory chain supercomplex assembly	molecular_function	N/A	IEA
Afu4g08140	Afu4g08140-T	A. fumigatus Af293	Chr4_A_fumigatus_Af293:2,112,399..2,115,093(+)	Threonine dehydratase	N/A	L-threonine ammonia-lyase activity	IEA
Afu4g08170	Afu4g08170-T	A. fumigatus Af293	Chr4_A_fumigatus_Af293:2,121,055..2,122,819(-)	Putative succinate-semialdehyde dehydrogenase	N/A	oxidoreductase activity;succinate-semialdehyde dehydrogenase [NAD(P)+] activity	IEA
Afu4g08320	Afu4g08320-T	A. fumigatus Af293	Chr4_A_fumigatus_Af293:2,155,429..2,157,737(-)	Ortholog(s) have misfolded RNA binding, tyrosine-tRNA ligase activity, role in Group I intron splicing, RNA folding, mitochondrial tyrosyl-tRNA aminoacylation and mitochondrion localization	N/A	ATP binding;RNA binding;aminoacyl-tRNA ligase activity;misfolded RNA binding;nucleotide binding;tyrosine-tRNA ligase activity	IEA
Afu4g08330	Afu4g08330-T	A. fumigatus Af293	Chr4_A_fumigatus_Af293:2,158,615..2,161,056(+)	Ortholog(s) have aspartate-tRNA ligase activity, role in mitochondrial aspartyl-tRNA aminoacylation and mitochondrion localization	N/A	ATP binding;aminoacyl-tRNA ligase activity;aspartate-tRNA ligase activity;ligase activity;nucleotide binding	IEA
Afu4g08340	Afu4g08340-T	A. fumigatus Af293	Chr4_A_fumigatus_Af293:2,161,111..2,162,979(-)	Ortholog(s) have role in heme a biosynthetic process and mitochondrion localization	N/A	prenyltransferase activity;protoheme IX farnesyltransferase activity;transferase activity, transferring alkyl or aryl (other than methyl) groups	IEA
Afu4g08710	Afu4g08710-T	A. fumigatus Af293	Chr4_A_fumigatus_Af293:2,254,920..2,256,767(-)	Putative short chain dehydrogenase	N/A	oxidoreductase activity	IEA
Afu4g08940	Afu4g08940-T	A. fumigatus Af293	Chr4_A_fumigatus_Af293:2,321,077..2,323,459(+)	Ortholog(s) have mitochondrial ribosome localization	molecular_function	N/A	IEA
Afu4g09000	Afu4g09000-T	A. fumigatus Af293	Chr4_A_fumigatus_Af293:2,335,325..2,336,390(-)	Ortholog(s) have structural constituent of ribosome activity and mitochondrial large ribosomal subunit localization	N/A	structural constituent of ribosome	IEA
Afu4g09030	Afu4g09030-T	A. fumigatus Af293	Chr4_A_fumigatus_Af293:2,342,358..2,345,336(-)	Putative aminopeptidase	N/A	metalloaminopeptidase activity;metallopeptidase activity;serine-type peptidase activity;zinc ion binding	IEA
Afu4g09050	Afu4g09050-T	A. fumigatus Af293	Chr4_A_fumigatus_Af293:2,349,555..2,352,626(-)	Putative serine/threonine-protein kinase	N/A	ATP binding;protein kinase activity;protein serine/threonine kinase activity;protein tyrosine kinase activity	IEA
Afu4g09110	Afu4g09110-T	A. fumigatus Af293	Chr4_A_fumigatus_Af293:2,378,139..2,381,255(-)	Putative cytochrome c peroxidase	N/A	cytochrome-c peroxidase activity;heme binding;peroxidase activity	IEA
Afu4g09250	Afu4g09250-T	A. fumigatus Af293	Chr4_A_fumigatus_Af293:2,421,690..2,423,109(-)	Ortholog(s) have mitochondrion localization	molecular_function	N/A	IEA
Afu4g09520	Afu4g09520-T	A. fumigatus Af293	Chr4_A_fumigatus_Af293:2,488,986..2,490,371(-)	Ortholog(s) have SNAP receptor activity, palmitoyltransferase activity	N/A	SNAP receptor activity;palmitoyltransferase activity	IEA
Afu4g09730	Afu4g09730-T	A. fumigatus Af293	Chr4_A_fumigatus_Af293:2,532,294..2,536,466(+)	Ortholog(s) have metalloendopeptidase activity, role in misfolded or incompletely synthesized protein catabolic process and mitochondrial inner membrane localization	N/A	metalloendopeptidase activity	IEA
Afu4g09750	Afu4g09750-T	A. fumigatus Af293	Chr4_A_fumigatus_Af293:2,538,833..2,540,018(+)	Ortholog(s) have structural constituent of ribosome activity and mitochondrial large ribosomal subunit, mitochondrial nucleoid localization	N/A	structural constituent of ribosome	IEA
Afu4g09810	Afu4g09810-T	A. fumigatus Af293	Chr4_A_fumigatus_Af293:2,551,974..2,553,149(-)	Protein of unknown function identified by mass spectrometry	molecular_function	catalytic activity;coenzyme binding	IEA
Afu4g10000	Afu4g10000-T	A. fumigatus Af293	Chr4_A_fumigatus_Af293:2,590,323..2,593,397(-)	ABC multidrug transporter biofilm growth regulated	N/A	ATP binding;ATPase activity;ATPase activity, coupled to transmembrane movement of substances;nucleotide binding;oligopeptide-transporting ATPase activity	IEA
Afu4g10230	Afu4g10230-T	A. fumigatus Af293	Chr4_A_fumigatus_Af293:2,678,203..2,678,946(-)	Ortholog(s) have phosphatidylglycerophosphatase activity, role in cardiolipin biosynthetic process, phosphorylated carbohydrate dephosphorylation and mitochondrial matrix localization	N/A	phosphatidylglycerophosphatase activity	IEA
Afu4g10370	Afu4g10370-T	A. fumigatus Af293	Chr4_A_fumigatus_Af293:2,709,274..2,711,420(-)	Ortholog(s) have 3-demethylubiquinone-6 3-O-methyltransferase activity, hexaprenyldihydroxybenzoate methyltransferase activity and role in ubiquinone biosynthetic process	N/A	2-polyprenyl-6-methoxy-1,4-benzoquinone methyltransferase activity;3-demethylubiquinone-6 3-O-methyltransferase activity;hexaprenyldihydroxybenzoate methyltransferase activity	IEA
Afu4g10430	Afu4g10430-T	A. fumigatus Af293	Chr4_A_fumigatus_Af293:2,735,739..2,737,082(-)	Ortholog(s) have aminoacyl-tRNA hydrolase activity, role in negative regulation of proteasomal ubiquitin-dependent protein catabolic process and mitochondrial outer membrane localization	N/A	aminoacyl-tRNA hydrolase activity	IEA
Afu4g10480	Afu4g10480-T	A. fumigatus Af293	Chr4_A_fumigatus_Af293:2,746,753..2,747,037(-)	Ortholog(s) have structural constituent of ribosome activity and mitochondrial large ribosomal subunit localization	N/A	structural constituent of ribosome	IEA
Afu4g10510	Afu4g10510-T	A. fumigatus Af293	Chr4_A_fumigatus_Af293:2,752,426..2,753,218(+)	Ortholog(s) have ferrous iron binding, ferroxidase activity, iron chaperone activity	N/A	ferric iron binding;ferrous iron binding;ferroxidase activity;iron chaperone activity	IEA
Afu4g10600	Afu4g10600-T	A. fumigatus Af293	Chr4_A_fumigatus_Af293:2,771,573..2,774,369(+)	Ortholog(s) have role in ER to Golgi vesicle-mediated transport, regulation of exocytosis and Golgi-associated vesicle, cellular bud neck, cellular bud tip, incipient cellular bud site, mitochondrion, plasma membrane localization	molecular_function	N/A	IEA
Afu4g10740	Afu4g10740-T	A. fumigatus Af293	Chr4_A_fumigatus_Af293:2,795,820..2,796,829(+)	Ortholog(s) have mitochondrial ribosome localization	N/A	structural constituent of ribosome	IEA
Afu4g10920	Afu4g10920-T	A. fumigatus Af293	Chr4_A_fumigatus_Af293:2,853,549..2,854,304(+)	Ortholog(s) have NADH dehydrogenase (ubiquinone) activity and role in mitochondrial respiratory chain complex I assembly, programmed cell death	N/A	NADH dehydrogenase (ubiquinone) activity	IEA
Afu4g10950	Afu4g10950-T	A. fumigatus Af293	Chr4_A_fumigatus_Af293:2,857,632..2,859,028(-)	Putative 3-ketoacyl-coA thiolase peroxisomal A precursor with a predicted role in beta oxidation of fatty acids	N/A	acetyl-CoA C-acyltransferase activity;catalytic activity;mRNA binding;transferase activity, transferring acyl groups other than amino-acyl groups	IEA
Afu4g11050	Afu4g11050-T	A. fumigatus Af293	Chr4_A_fumigatus_Af293:2,877,966..2,880,095(+)	Putative NADH-ubiquinone oxidoreductase, subunit F involved in oxidative phosphorylation	N/A	4 iron, 4 sulfur cluster binding;FMN binding;NAD binding;NADH dehydrogenase (ubiquinone) activity;oxidoreductase activity, acting on NAD(P)H	IEA
Afu4g11280	Afu4g11280-T	A. fumigatus Af293	Chr4_A_fumigatus_Af293:2,952,442..2,954,594(+)	Ortholog(s) have dolichyl-phosphate-mannose-glycolipid alpha-mannosyltransferase activity and role in GPI anchor biosynthetic process	N/A	dolichyl-phosphate-mannose-glycolipid alpha-mannosyltransferase activity	IEA
Afu4g11390	Afu4g11390-T	A. fumigatus Af293	Chr4_A_fumigatus_Af293:2,987,782..2,989,075(+)	Ubiquinol-cytochrome c reductase complex 17 kd protein with a predicted role in oxidative phosphorylation	N/A	ubiquinol-cytochrome-c reductase activity	IEA
Afu4g11500	Afu4g11500-T	A. fumigatus Af293	Chr4_A_fumigatus_Af293:3,029,323..3,030,791(+)	Ortholog(s) have 3-keto sterol reductase activity, role in ergosterol biosynthetic process and endoplasmic reticulum membrane, lipid particle, mitochondrial outer membrane localization	N/A	3-keto sterol reductase activity	IEA
Afu4g11530	Afu4g11530-T	A. fumigatus Af293	Chr4_A_fumigatus_Af293:3,035,984..3,039,161(+)	Putative intermembrane space AAA protease	N/A	ATP binding;ATP-dependent peptidase activity;metalloendopeptidase activity;nucleotide binding	IEA
Afu4g11540	Afu4g11540-T	A. fumigatus Af293	Chr4_A_fumigatus_Af293:3,039,213..3,042,540(-)	Putative glycerol kinase	N/A	glycerol kinase activity;phosphotransferase activity, alcohol group as acceptor	IEA
Afu4g11560	Afu4g11560-T	A. fumigatus Af293	Chr4_A_fumigatus_Af293:3,046,693..3,057,272(+)	Ortholog(s) have role in ascospore-type prospore membrane assembly, late endosome to vacuole transport, protein retention in Golgi apparatus, protein targeting to vacuole	molecular_function	N/A	IEA
Afu4g11580	Afu4g11580-T	A. fumigatus Af293	Chr4_A_fumigatus_Af293:3,060,042..3,061,381(+)	Putative manganese-superoxide dismutase	superoxide dismutase activity	metal ion binding;superoxide dismutase activity	IEA
Afu4g11650	Afu4g11650-T	A. fumigatus Af293	Chr4_A_fumigatus_Af293:3,079,845..3,083,210(+)	Putative alpha-ketoglutarate dehydrogenase complex subunit	N/A	oxidoreductase activity, acting on the aldehyde or oxo group of donors, disulfide as acceptor;oxoglutarate dehydrogenase (succinyl-transferring) activity;thiamine pyrophosphate binding	IEA
Afu4g11720	Afu4g11720-T	A. fumigatus Af293	Chr4_A_fumigatus_Af293:3,098,931..3,100,984(-)	Putative phosphatidyl synthase	N/A	hydrolase activity	IEA
Afu4g11900	Afu4g11900-T	A. fumigatus Af293	Chr4_A_fumigatus_Af293:3,139,819..3,142,127(+)	Ortholog(s) have protein channel activity, role in protein import into mitochondrial inner membrane and mitochondrial inner membrane protein insertion complex localization	N/A	protein channel activity	IEA
Afu4g11920	Afu4g11920-T	A. fumigatus Af293	Chr4_A_fumigatus_Af293:3,145,563..3,146,793(-)	Ortholog(s) have mitochondrial intermembrane space localization	molecular_function	N/A	IEA
Afu4g12170	Afu4g12170-T	A. fumigatus Af293	Chr4_A_fumigatus_Af293:3,193,792..3,195,715(+)	Ortholog(s) have structural constituent of ribosome activity, role in mitochondrial translation and mitochondrial large ribosomal subunit localization	N/A	RNA binding;structural constituent of ribosome;transferase activity	IEA
Afu4g12250	Afu4g12250-T	A. fumigatus Af293	Chr4_A_fumigatus_Af293:3,211,655..3,215,048(+)	Ortholog(s) have 3'-5'-exoribonuclease activity, Ran GTPase binding, endoribonuclease activity, tRNA binding activity	N/A	3'-5'-exoribonuclease activity;endoribonuclease activity;tRNA binding	IEA
Afu4g12340	Afu4g12340-T	A. fumigatus Af293	Chr4_A_fumigatus_Af293:3,231,239..3,232,201(+)	Putative mitochondrial carrier protein	molecular_function	N/A	IEA
Afu4g12680	Afu4g12680-T	A. fumigatus Af293	Chr4_A_fumigatus_Af293:3,323,678..3,328,344(-)	Ortholog(s) have ATPase activity, G-quadruplex DNA binding, adenylate kinase activity, double-stranded telomeric DNA binding, single-stranded telomeric DNA binding activity	N/A	ATP binding;ATPase activity;G-quadruplex DNA binding;adenylate kinase activity;double-stranded telomeric DNA binding;nucleotide binding;single-stranded telomeric DNA binding	IEA
Afu4g12810	Afu4g12810-T	A. fumigatus Af293	Chr4_A_fumigatus_Af293:3,360,220..3,360,729(+)	Ortholog(s) have structural constituent of ribosome activity, role in mitochondrial translation and mitochondrial large ribosomal subunit localization	N/A	structural constituent of ribosome	IEA
Afu4g12870	Afu4g12870-T	A. fumigatus Af293	Chr4_A_fumigatus_Af293:3,368,445..3,370,387(+)	Putative methylmalonate-semialdehyde dehydrogenase	N/A	methylmalonate-semialdehyde dehydrogenase (acylating) activity;oxidoreductase activity;oxidoreductase activity, acting on the aldehyde or oxo group of donors, NAD or NADP as acceptor	IEA
Afu4g12930	Afu4g12930-T	A. fumigatus Af293	Chr4_A_fumigatus_Af293:3,386,790..3,388,460(-)	Ortholog(s) have oxidoreductase activity, acting on paired donors, with incorporation or reduction of molecular oxygen, reduced flavin or flavoprotein as one donor, and incorporation of one atom of oxygen activity	N/A	FAD binding;flavin adenine dinucleotide binding;oxidoreductase activity;oxidoreductase activity, acting on paired donors, with incorporation or reduction of molecular oxygen, NAD(P)H as one donor, and incorporation of one atom of oxygen	IEA
Afu4g12950	Afu4g12950-T	A. fumigatus Af293	Chr4_A_fumigatus_Af293:3,389,985..3,391,576(-)	Putative vacuolar targeting protein	N/A	phosphatidylinositol binding;phosphatidylinositol-3-phosphate binding	IEA
Afu4g12990	Afu4g12990-T	A. fumigatus Af293	Chr4_A_fumigatus_Af293:3,402,102..3,403,373(+)	Putative thioredoxin reductase	N/A	ferrous iron binding;oxidoreductase activity;thioredoxin-disulfide reductase activity	IEA
Afu4g13030	Afu4g13030-T	A. fumigatus Af293	Chr4_A_fumigatus_Af293:3,413,982..3,415,231(-)	Ortholog(s) have mitochondrion localization	N/A	carbon-carbon lyase activity;catalytic activity	IEA
Afu4g13180	Afu4g13180-T	A. fumigatus Af293	Chr4_A_fumigatus_Af293:3,450,194..3,451,500(-)	Tetratricopeptide (TPR) repeat protein, transcript induced by exposure to human airway epithelial cells	molecular_function	N/A	IEA
Afu4g13410	Afu4g13410-T	A. fumigatus Af293	Chr4_A_fumigatus_Af293:3,510,960..3,512,559(+)	protein of unknown function	molecular_function	N/A	IEA
Afu4g13450	Afu4g13450-T	A. fumigatus Af293	Chr4_A_fumigatus_Af293:3,521,127..3,522,703(+)	Ortholog(s) have rRNA (guanine-N1-)-methyltransferase activity, role in rRNA modification and endoplasmic reticulum, mitochondrion localization	N/A	RNA binding;RNA methyltransferase activity;methyltransferase activity;rRNA (guanine-N1-)-methyltransferase activity	IEA
Afu4g13500	Afu4g13500-T	A. fumigatus Af293	Chr4_A_fumigatus_Af293:3,531,610..3,533,900(-)	Putative aldehyde dehydrogenase	N/A	aldehyde dehydrogenase [NAD(P)+] activity;carboxylate reductase activity;oxidoreductase activity;oxidoreductase activity, acting on the aldehyde or oxo group of donors, NAD or NADP as acceptor	IEA
Afu4g13680	Afu4g13680-T	A. fumigatus Af293	Chr4_A_fumigatus_Af293:3,583,366..3,584,393(-)	Putative phosphatidylserine synthase	N/A	CDP-diacylglycerol-serine O-phosphatidyltransferase activity;phosphotransferase activity, for other substituted phosphate groups	IEA
Afu5g01170	Afu5g01170-T	A. fumigatus Af293	Chr5_A_fumigatus_Af293:293,165..293,906(-)	Ortholog(s) have role in ethanol metabolic process and mitochondrial inner membrane localization	molecular_function	N/A	IEA
Afu5g01860	Afu5g01860-T	A. fumigatus Af293	Chr5_A_fumigatus_Af293:473,076..474,216(-)	Ortholog(s) have role in Arp2/3 complex-mediated actin nucleation, actin cortical patch localization, cellular response to drug, endocytosis and establishment of mitochondrion localization, more	molecular_function	N/A	IEA
Afu5g01950	Afu5g01950-T	A. fumigatus Af293	Chr5_A_fumigatus_Af293:498,909..500,329(-)	Ortholog(s) have chromatin binding activity	N/A	DNA binding;chromatin binding;protein heterodimerization activity	IEA
Afu5g01960	Afu5g01960-T	A. fumigatus Af293	Chr5_A_fumigatus_Af293:501,133..503,280(+)	Ortholog(s) have role in phosphate ion transport, protein maturation and endoplasmic reticulum, mitochondrion, plasma membrane localization	molecular_function	N/A	IEA
Afu5g01970	Afu5g01970-T	A. fumigatus Af293	Chr5_A_fumigatus_Af293:503,797..505,194(+)	glyceraldehyde-3-phosphate dehydrogenase	N/A	NAD binding;NADP binding;fibronectin binding;glyceraldehyde-3-phosphate dehydrogenase (NAD+) (phosphorylating) activity;laminin binding;oxidoreductase activity, acting on the aldehyde or oxo group of donors, NAD or NADP as acceptor	IEA
Afu5g02060	Afu5g02060-T	A. fumigatus Af293	Chr5_A_fumigatus_Af293:526,816..527,634(+)	Ortholog(s) have role in coenzyme A biosynthetic process and CoA-synthesizing protein complex, endoplasmic reticulum, lipid particle, mitochondrion, nuclear envelope localization	N/A	ATP binding;dephospho-CoA kinase activity	IEA
Afu5g02150	Afu5g02150-T	A. fumigatus Af293	Chr5_A_fumigatus_Af293:547,635..548,545(-)	Putative proteasome component	N/A	threonine-type endopeptidase activity	IEA
Afu5g02180	Afu5g02180-T	A. fumigatus Af293	Chr5_A_fumigatus_Af293:559,007..560,286(+)	Cysteine synthase (o-acetylserine (thiol)-lyase)	N/A	cysteine synthase activity	IEA
Afu5g02200	Afu5g02200-T	A. fumigatus Af293	Chr5_A_fumigatus_Af293:561,979..563,147(-)	Ortholog(s) have mitochondrion targeting sequence binding, protein channel activity, role in protein import into mitochondrial inner membrane and mitochondrial inner membrane protein insertion complex, plasma membrane localization	N/A	mitochondrion targeting sequence binding;protein channel activity	IEA
Afu5g02230	Afu5g02230-T	A. fumigatus Af293	Chr5_A_fumigatus_Af293:569,279..571,748(-)	Putative actin interacting protein	N/A	D-lactate dehydrogenase (cytochrome) activity;FAD binding;UDP-N-acetylmuramate dehydrogenase activity;actin binding;catalytic activity;flavin adenine dinucleotide binding;oxidoreductase activity	IEA
Afu5g02370	Afu5g02370-T	A. fumigatus Af293	Chr5_A_fumigatus_Af293:609,205..611,860(-)	Vacuolar ATP synthase catalytic subunit A	N/A	ATP binding;hydrolase activity, acting on acid anhydrides, catalyzing transmembrane movement of substances;nucleoside-triphosphatase activity;nucleotide binding;proton-transporting ATPase activity, rotational mechanism	IEA
Afu5g02480	Afu5g02480-T	A. fumigatus Af293	Chr5_A_fumigatus_Af293:639,550..641,874(-)	Putative glycogen sythase	N/A	glycogen (starch) synthase activity	IEA
Afu5g02510	Afu5g02510-T	A. fumigatus Af293	Chr5_A_fumigatus_Af293:646,444..650,093(-)	Ortholog(s) have role in Golgi to vacuole transport, ascospore wall assembly, retrograde transport, endosome to Golgi and GARP complex, mitochondrion localization	molecular_function	N/A	IEA
Afu5g02750	Afu5g02750-T	A. fumigatus Af293	Chr5_A_fumigatus_Af293:719,993..720,857(-)	Cytochrome c oxidase subunit Va with a predicted role in oxidative phosphorylation	N/A	cytochrome-c oxidase activity	IEA
Afu5g03240	Afu5g03240-T	A. fumigatus Af293	Chr5_A_fumigatus_Af293:872,398..873,921(-)	Ortholog(s) have pyruvate dehydrogenase (acetyl-transferring) kinase activity, role in carbon utilization, negative regulation of catalytic activity, peptidyl-serine phosphorylation and mitochondrion localization	N/A	ATP binding;pyruvate dehydrogenase (acetyl-transferring) kinase activity	IEA
Afu5g03380	Afu5g03380-T	A. fumigatus Af293	Chr5_A_fumigatus_Af293:912,514..914,260(+)	Ortholog(s) have mitochondrion localization	N/A	N,N-dimethylaniline monooxygenase activity;NADP binding;flavin adenine dinucleotide binding	IEA
Afu5g03490	Afu5g03490-T	A. fumigatus Af293	Chr5_A_fumigatus_Af293:943,224..944,415(-)	Putative nucleoside diphosphate kinase	N/A	ATP binding;NAD binding;nucleoside diphosphate kinase activity	IEA
Afu5g03570	Afu5g03570-T	A. fumigatus Af293	Chr5_A_fumigatus_Af293:963,516..964,585(+)	Ortholog(s) have structural constituent of ribosome activity and mitochondrial large ribosomal subunit, nucleolus localization	N/A	RNA binding;structural constituent of ribosome	IEA
Afu5g03630	Afu5g03630-T	A. fumigatus Af293	Chr5_A_fumigatus_Af293:973,456..974,461(+)	Ortholog(s) have mitochondrial outer membrane localization	molecular_function	N/A	IEA
Afu5g03640	Afu5g03640-T	A. fumigatus Af293	Chr5_A_fumigatus_Af293:974,566..976,598(+)	Ortholog(s) have ion channel activity, membrane insertase activity, mitochondrial ribosome binding activity	N/A	membrane insertase activity;mitochondrial ribosome binding	IEA
Afu5g03780	Afu5g03780-T	A. fumigatus Af293	Chr5_A_fumigatus_Af293:1,017,353..1,017,915(+)	Putative L-PSP endoribonuclease family protein	N/A	deaminase activity	IEA
Afu5g03900	Afu5g03900-T	A. fumigatus Af293	Chr5_A_fumigatus_Af293:1,039,341..1,040,085(-)	Ortholog(s) have oxidoreductase activity, acting on NAD(P)H, heme protein as acceptor activity, role in heme a biosynthetic process, iron-sulfur cluster assembly, ubiquinone biosynthetic process and mitochondrial matrix localization	N/A	2 iron, 2 sulfur cluster binding;electron transfer activity;iron-sulfur cluster binding;oxidoreductase activity, acting on NAD(P)H, heme protein as acceptor	IEA
Afu5g03910	Afu5g03910-T	A. fumigatus Af293	Chr5_A_fumigatus_Af293:1,040,306..1,041,966(+)	Ortholog(s) have role in mitochondrial fusion and integral component of mitochondrial outer membrane localization	molecular_function	N/A	IEA
Afu5g04030	Afu5g04030-T	A. fumigatus Af293	Chr5_A_fumigatus_Af293:1,076,636..1,077,523(-)	Ortholog(s) have structural constituent of ribosome activity and mitochondrial large ribosomal subunit localization	N/A	structural constituent of ribosome	IEA
Afu5g04050	Afu5g04050-T	A. fumigatus Af293	Chr5_A_fumigatus_Af293:1,078,344..1,080,643(+)	Ortholog(s) have mitochondrion localization	molecular_function	N/A	IEA
Afu5g04170	Afu5g04170-T	A. fumigatus Af293	Chr5_A_fumigatus_Af293:1,108,176..1,110,583(+)	Heat shock protein	N/A	ATP binding;ATPase activity, coupled;chaperone binding;unfolded protein binding	IEA
Afu5g04210	Afu5g04210-T	A. fumigatus Af293	Chr5_A_fumigatus_Af293:1,121,882..1,123,798(+)	Putative ubiquinol-cytochrome C reductase complex core protein 2	N/A	catalytic activity;metal ion binding	IEA
Afu5g04220	Afu5g04220-T	A. fumigatus Af293	Chr5_A_fumigatus_Af293:1,124,552..1,126,667(-)	Ortholog(s) have DNA binding, tricarboxylate secondary active transmembrane transporter activity and role in alpha-ketoglutarate transport, mitochondrial citrate transport, mitochondrial genome maintenance	N/A	DNA binding;tricarboxylate secondary active transmembrane transporter activity	IEA
Afu5g04230	Afu5g04230-T	A. fumigatus Af293	Chr5_A_fumigatus_Af293:1,126,857..1,129,638(-)	Putative citrate synthase	N/A	citrate (Si)-synthase activity;transferase activity, transferring acyl groups, acyl groups converted into alkyl on transfer	IEA
Afu5g04270	Afu5g04270-T	A. fumigatus Af293	Chr5_A_fumigatus_Af293:1,144,351..1,146,721(+)	Ortholog(s) have long-chain fatty acid-CoA ligase activity, medium-chain fatty acid-CoA ligase activity, very long-chain fatty acid-CoA ligase activity and role in long-chain fatty acid metabolic process	N/A	catalytic activity;long-chain fatty acid-CoA ligase activity;medium-chain fatty acid-CoA ligase activity;very long-chain fatty acid-CoA ligase activity	IEA
Afu5g04320	Afu5g04320-T	A. fumigatus Af293	Chr5_A_fumigatus_Af293:1,157,918..1,159,806(-)	Ortholog(s) have GTPase activity and role in ER to Golgi vesicle-mediated transport, Golgi organization, cellular response to drug, negative regulation of G0 to G1 transition, protein secretion	N/A	GTP binding;GTPase activity	IEA
Afu5g04370	Afu5g04370-T	A. fumigatus Af293	Chr5_A_fumigatus_Af293:1,178,962..1,181,944(+)	Putative NADH-quinone oxidoreductase, subunit G	N/A	electron transfer activity;iron-sulfur cluster binding;oxidoreductase activity;oxidoreductase activity, acting on NAD(P)H	IEA
Afu5g04430	Afu5g04430-T	A. fumigatus Af293	Chr5_A_fumigatus_Af293:1,201,090..1,201,514(-)	Ortholog(s) have structural constituent of ribosome activity and mitochondrial small ribosomal subunit localization	N/A	structural constituent of ribosome	IEA
Afu5g05550	Afu5g05550-T	A. fumigatus Af293	Chr5_A_fumigatus_Af293:1,291,988..1,297,577(+)	Class V myosin	N/A	ATP binding;actin filament binding;calmodulin binding;microfilament motor activity;motor activity;protein binding	IEA
Afu5g05700	Afu5g05700-T	A. fumigatus Af293	Chr5_A_fumigatus_Af293:1,326,200..1,327,346(+)	Ortholog(s) have 3-hydroxyacyl-[acyl-carrier-protein] dehydratase activity, role in fatty acid biosynthetic process and mitochondrion localization	N/A	3-hydroxyacyl-[acyl-carrier-protein] dehydratase activity	IEA
Afu5g05890	Afu5g05890-T	A. fumigatus Af293	Chr5_A_fumigatus_Af293:1,380,154..1,382,614(+)	Ortholog(s) have NADH kinase activity, role in NADP biosynthetic process, cellular response to oxidative stress and mitochondrial matrix localization	N/A	NAD+ kinase activity;NADH kinase activity	IEA
Afu5g05900	Afu5g05900-T	A. fumigatus Af293	Chr5_A_fumigatus_Af293:1,382,861..1,386,797(+)	Ortholog(s) have protein serine/threonine kinase activity	N/A	ATP binding;phospholipid binding;protein kinase activity;protein serine/threonine kinase activity;protein tyrosine kinase activity	IEA
Afu5g05920	Afu5g05920-T	A. fumigatus Af293	Chr5_A_fumigatus_Af293:1,389,862..1,392,015(-)	Putative glycyl-tRNA synthetase	N/A	ATP binding;aminoacyl-tRNA ligase activity;glycine-tRNA ligase activity;nucleotide binding	IEA
Afu5g06130	Afu5g06130-T	A. fumigatus Af293	Chr5_A_fumigatus_Af293:1,464,302..1,466,175(-)	Succinyl-CoA synthetase alpha subunit	N/A	catalytic activity;cofactor binding	IEA
Afu5g06270	Afu5g06270-T	A. fumigatus Af293	Chr5_A_fumigatus_Af293:1,504,545..1,507,198(+)	5-aminolevulinic acid synthase	N/A	5-aminolevulinate synthase activity;pyridoxal phosphate binding	IEA
Afu5g06430	Afu5g06430-T	A. fumigatus Af293	Chr5_A_fumigatus_Af293:1,553,332..1,554,913(-)	Mitochondrial large ribosomal subunit L7	N/A	structural constituent of ribosome	IEA
Afu5g06530	Afu5g06530-T	A. fumigatus Af293	Chr5_A_fumigatus_Af293:1,593,388..1,595,213(-)	Ortholog(s) have CDP-diacylglycerol-glycerol-3-phosphate 3-phosphatidyltransferase activity, role in cardiolipin biosynthetic process and cytosol, mitochondrial membrane, nucleus localization	N/A	CDP-diacylglycerol-glycerol-3-phosphate 3-phosphatidyltransferase activity;catalytic activity	IEA
Afu5g06680	Afu5g06680-T	A. fumigatus Af293	Chr5_A_fumigatus_Af293:1,641,326..1,643,263(+)	4-aminobutyrate aminotransferase	N/A	4-aminobutyrate transaminase activity;pyridoxal phosphate binding;transaminase activity	IEA
Afu5g07030	Afu5g07030-T	A. fumigatus Af293	Chr5_A_fumigatus_Af293:1,741,458..1,743,069(-)	Ortholog(s) have cyclin-dependent protein serine/threonine kinase regulator activity and role in phosphorylation of RNA polymerase II C-terminal domain, regulation of mitotic cell cycle, transcription from RNA polymerase II promoter	N/A	cyclin-dependent protein serine/threonine kinase inhibitor activity;protein kinase binding	IEA
Afu5g07100	Afu5g07100-T	A. fumigatus Af293	Chr5_A_fumigatus_Af293:1,759,314..1,763,683(+)	Ortholog(s) have sterol binding activity, role in intracellular sterol transport and cortical endoplasmic reticulum, mitochondrion localization	molecular_function	N/A	IEA
Afu5g07140	Afu5g07140-T	A. fumigatus Af293	Chr5_A_fumigatus_Af293:1,773,867..1,776,629(-)	Ortholog(s) have role in mitochondrial genome maintenance, regulation of mitochondrial membrane potential and mitochondrion localization	N/A	GTP binding;GTPase activity	IEA
Afu5g07300	Afu5g07300-T	A. fumigatus Af293	Chr5_A_fumigatus_Af293:1,814,759..1,815,768(+)	Electron transfer flavoprotein, beta subunit	N/A	electron transfer activity	IEA
Afu5g07380	Afu5g07380-T	A. fumigatus Af293	Chr5_A_fumigatus_Af293:1,844,142..1,844,746(+)	NADH-ubiquinone oxidoreductase b12 subunit involved in oxidative phosphorylation	N/A	NADH dehydrogenase (ubiquinone) activity	IEA
Afu5g07750	Afu5g07750-T	A. fumigatus Af293	Chr5_A_fumigatus_Af293:1,934,757..1,936,169(+)	Putative ferrochelatase precursor	N/A	ferrochelatase activity	IEA
Afu5g07890	Afu5g07890-T	A. fumigatus Af293	Chr5_A_fumigatus_Af293:1,978,370..1,979,978(-)	Putative single-stranded DNA binding protein family member	N/A	single-stranded DNA binding	IEA
Afu5g08010	Afu5g08010-T	A. fumigatus Af293	Chr5_A_fumigatus_Af293:2,026,609..2,029,524(+)	Ortholog(s) have protein-N-terminal asparagine amidohydrolase activity, protein-N-terminal glutamine amidohydrolase activity and role in cellular protein modification process, protein catabolic process	N/A	protein-N-terminal asparagine amidohydrolase activity;protein-N-terminal glutamine amidohydrolase activity	IEA
Afu5g08120	Afu5g08120-T	A. fumigatus Af293	Chr5_A_fumigatus_Af293:2,055,133..2,056,632(+)	Arginine biosynthesis bifunctional protein	N/A	acetyl-CoA:L-glutamate N-acetyltransferase activity;glutamate N-acetyltransferase activity	IEA
Afu5g08170	Afu5g08170-T	A. fumigatus Af293	Chr5_A_fumigatus_Af293:2,069,544..2,070,920(+)	Ortholog(s) have Atg8 ligase activity, role in C-terminal protein lipidation, CVT pathway, autophagosome assembly, late nucleophagy, mitophagy, piecemeal microautophagy of nucleus and cytosol, nucleus localization	N/A	Atg8 ligase activity	IEA
Afu5g08240	Afu5g08240-T	A. fumigatus Af293	Chr5_A_fumigatus_Af293:2,090,863..2,091,905(-)	Ortholog(s) have ADP-ribose diphosphatase activity, role in ribose phosphate metabolic process and cytosol, mitochondrion, nucleus localization	N/A	ADP-ribose diphosphatase activity;hydrolase activity	IEA
Afu5g08350	Afu5g08350-T	A. fumigatus Af293	Chr5_A_fumigatus_Af293:2,122,485..2,123,604(-)	Ortholog(s) have structural constituent of ribosome activity and mitochondrial small ribosomal subunit localization	N/A	structural constituent of ribosome	IEA
Afu5g08380	Afu5g08380-T	A. fumigatus Af293	Chr5_A_fumigatus_Af293:2,127,988..2,130,165(+)	Ortholog(s) have mitochondrial ribosome localization	molecular_function	N/A	IEA
Afu5g08430	Afu5g08430-T	A. fumigatus Af293	Chr5_A_fumigatus_Af293:2,142,981..2,143,741(-)	Ortholog(s) have role in establishment or maintenance of cell polarity, mitochondrion organization, nuclear migration, nucleus organization, spore germination	molecular_function	N/A	IEA
Afu5g08600	Afu5g08600-T	A. fumigatus Af293	Chr5_A_fumigatus_Af293:2,186,828..2,188,426(+)	Ortholog(s) have serine O-acetyltransferase activity, role in cysteine biosynthetic process and mitochondrion localization	N/A	homoserine O-acetyltransferase activity;serine O-acetyltransferase activity;transferase activity, transferring acyl groups other than amino-acyl groups	IEA
Afu5g08610	Afu5g08610-T	A. fumigatus Af293	Chr5_A_fumigatus_Af293:2,189,988..2,191,931(+)	Ortholog(s) have tRNA threonylcarbamoyladenosine dehydratase activity, role in cyclic threonylcarbamoyladenosine biosynthetic process and mitochondrial outer membrane localization	N/A	tRNA threonylcarbamoyladenosine dehydratase;ubiquitin-like modifier activating enzyme activity	IEA
Afu5g08680	Afu5g08680-T	A. fumigatus Af293	Chr5_A_fumigatus_Af293:2,205,229..2,206,484(+)	Ortholog(s) have mitochondrion localization	N/A	GTP binding	IEA
Afu5g08700	Afu5g08700-T	A. fumigatus Af293	Chr5_A_fumigatus_Af293:2,207,706..2,215,813(-)	Ortholog(s) have role in asexual sporulation resulting in formation of a cellular spore, mitotic cytokinesis, nuclear migration during mitotic telophase, septin ring assembly	N/A	ATP binding;motor activity;protein binding	IEA
Afu5g08890	Afu5g08890-T	A. fumigatus Af293	Chr5_A_fumigatus_Af293:2,281,402..2,284,083(+)	Putative homoaconitase	N/A	4 iron, 4 sulfur cluster binding;homoaconitate hydratase activity	IEA
Afu5g08940	Afu5g08940-T	A. fumigatus Af293	Chr5_A_fumigatus_Af293:2,293,987..2,296,089(+)	Ortholog(s) have methylcrotonoyl-CoA carboxylase activity, role in leucine catabolic process and mitochondrion localization	N/A	ligase activity;methylcrotonoyl-CoA carboxylase activity	IEA
Afu5g08965	Afu5g08965-T	A. fumigatus Af293	Chr5_A_fumigatus_Af293:2,302,424..2,303,043(+)	Ortholog(s) have role in mitochondrial respiratory chain complex IV assembly and cytosol, integral component of mitochondrial inner membrane, mitochondrial intermembrane space, nucleus localization	molecular_function	N/A	IEA
Afu5g09240	Afu5g09240-T	A. fumigatus Af293	Chr5_A_fumigatus_Af293:2,379,289..2,380,850(+)	Cu/Zn superoxide dismutase	superoxide dismutase activity	metal ion binding	IEA
Afu5g09310	Afu5g09310-T	A. fumigatus Af293	Chr5_A_fumigatus_Af293:2,396,247..2,397,286(-)	Bax Inhibitor family protein	molecular_function	N/A	IEA
Afu5g09320	Afu5g09320-T	A. fumigatus Af293	Chr5_A_fumigatus_Af293:2,397,407..2,401,332(-)	Ortholog(s) have role in signal transduction and Golgi apparatus, endoplasmic reticulum, mitochondrion, plasma membrane localization	molecular_function	N/A	IEA
Afu5g09400	Afu5g09400-T	A. fumigatus Af293	Chr5_A_fumigatus_Af293:2,417,720..2,419,500(+)	Putative carbonyl reductase	N/A	oxidoreductase activity	IEA
Afu5g09490	Afu5g09490-T	A. fumigatus Af293	Chr5_A_fumigatus_Af293:2,451,411..2,452,886(-)	Ortholog(s) have structural constituent of ribosome activity and mitochondrial large ribosomal subunit localization	N/A	structural constituent of ribosome	IEA
Afu5g09500	Afu5g09500-T	A. fumigatus Af293	Chr5_A_fumigatus_Af293:2,452,902..2,454,216(+)	Ortholog(s) have mitochondrial ribosome localization	molecular_function	N/A	IEA
Afu5g09670	Afu5g09670-T	A. fumigatus Af293	Chr5_A_fumigatus_Af293:2,497,070..2,498,546(-)	Ortholog(s) have structural molecule activity and mitochondrial large ribosomal subunit localization	N/A	RNA binding;ribonuclease III activity;structural molecule activity	IEA
Afu5g09680	Afu5g09680-T	A. fumigatus Af293	Chr5_A_fumigatus_Af293:2,501,811..2,502,869(-)	Succinate dehydrogenase cytochrome b560 subunit	N/A	oxidoreductase activity, acting on the CH-CH group of donors;succinate dehydrogenase (ubiquinone) activity;succinate dehydrogenase activity	IEA
Afu5g09830	Afu5g09830-T	A. fumigatus Af293	Chr5_A_fumigatus_Af293:2,541,625..2,543,861(+)	Ortholog(s) have role in cellular iron ion homeostasis and mitochondrion localization	N/A	cation transmembrane transporter activity	IEA
Afu5g10370	Afu5g10370-T	A. fumigatus Af293	Chr5_A_fumigatus_Af293:2,654,608..2,656,059(-)	Iron-sulfur protein subunit of succinate dehydrogenase with a predicted role in the citric acid cycle	N/A	electron transfer activity;iron-sulfur cluster binding;oxidoreductase activity;succinate dehydrogenase (ubiquinone) activity	IEA
Afu5g10550	Afu5g10550-T	A. fumigatus Af293	Chr5_A_fumigatus_Af293:2,699,827..2,702,848(-)	ATP synthase F1, beta subunit	N/A	ADP binding;ATP binding;proton-transporting ATP synthase activity, rotational mechanism;proton-transporting ATPase activity, rotational mechanism	IEA
Afu5g10560	Afu5g10560-T	A. fumigatus Af293	Chr5_A_fumigatus_Af293:2,703,180..2,704,368(-)	Cytochrome c oxidase subunit V	N/A	cytochrome-c oxidase activity	IEA
Afu5g10610	Afu5g10610-T	A. fumigatus Af293	Chr5_A_fumigatus_Af293:2,714,030..2,715,644(-)	Ubiquinol-cytochrome c reductase iron-sulphur subunit precursor with a predicted role in oxidative phosphorylation	N/A	2 iron, 2 sulfur cluster binding;oxidoreductase activity;ubiquinol-cytochrome-c reductase activity	IEA
Afu5g10680	Afu5g10680-T	A. fumigatus Af293	Chr5_A_fumigatus_Af293:2,734,831..2,737,287(+)	Putative phosphomevalonate kinase	N/A	ATP binding;phosphomevalonate kinase activity	IEA
Afu5g10750	Afu5g10750-T	A. fumigatus Af293	Chr5_A_fumigatus_Af293:2,748,154..2,748,873(+)	Ortholog(s) have mitochondrion, ribosome localization	N/A	structural constituent of ribosome	IEA
Afu5g10820	Afu5g10820-T	A. fumigatus Af293	Chr5_A_fumigatus_Af293:2,763,348..2,766,489(+)	Ortholog(s) have role in aerobic respiration, cell growth mode switching, budding to filamentous, cellular response to biotic stimulus, cellular response to drug and cellular response to pH, more	N/A	ATP binding;helicase activity;hydrolase activity, acting on acid anhydrides;nucleic acid binding	IEA
Afu5g11230	Afu5g11230-T	A. fumigatus Af293	Chr5_A_fumigatus_Af293:2,869,941..2,872,508(-)	Ras family GTPase protein	N/A	CTP binding;GDP binding;GTP binding;GTPase activity;UTP binding	IEA
Afu5g11320	Afu5g11320-T	A. fumigatus Af293	Chr5_A_fumigatus_Af293:2,901,506..2,904,122(-)	Allergen Asp f 29	IgE binding	disulfide oxidoreductase activity;electron transfer activity;protein disulfide oxidoreductase activity	IEA
Afu5g11540	Afu5g11540-T	A. fumigatus Af293	Chr5_A_fumigatus_Af293:2,960,775..2,962,071(-)	Ortholog(s) have mitochondrial ribosome localization	N/A	RNA binding;structural constituent of ribosome	IEA
Afu5g11550	Afu5g11550-T	A. fumigatus Af293	Chr5_A_fumigatus_Af293:2,962,227..2,964,135(+)	Ortholog(s) have double-stranded DNA 5'-3' exodeoxyribonuclease activity, single-stranded DNA endodeoxyribonuclease activity, tRNA (m5U54) methyltransferase activity and role in double-strand break repair, tRNA modification	N/A	RNA methyltransferase activity;S-adenosylmethionine-dependent tRNA (m5U54) methyltransferase activity;double-stranded DNA 5'-3' exodeoxyribonuclease activity;single-stranded DNA endodeoxyribonuclease activity;tRNA (m5U54) methyltransferase activity	IEA
Afu5g11620	Afu5g11620-T	A. fumigatus Af293	Chr5_A_fumigatus_Af293:2,986,536..2,989,242(+)	Ortholog(s) have ATP-dependent RNA helicase activity, mRNA binding activity	N/A	ATP binding;ATP-dependent RNA helicase activity;helicase activity;nucleic acid binding;nucleotide binding	IEA
Afu5g11670	Afu5g11670-T	A. fumigatus Af293	Chr5_A_fumigatus_Af293:2,996,863..3,000,700(+)	Ortholog(s) have tRNA methyltransferase activity, role in tRNA methylation, wybutosine biosynthetic process and cytosol, mitochondrion, nucleus localization	N/A	methyltransferase activity;tRNA methyltransferase activity	IEA
Afu5g11700	Afu5g11700-T	A. fumigatus Af293	Chr5_A_fumigatus_Af293:3,010,102..3,012,790(-)	Ortholog(s) have ATP binding, ATPase activity, dinucleotide insertion or deletion binding, heteroduplex DNA loop binding, single-stranded DNA binding activity	N/A	ATP binding;ATPase activity;dinucleotide insertion or deletion binding;heteroduplex DNA loop binding;mismatched DNA binding;single-stranded DNA binding	IEA
Afu5g11740	Afu5g11740-T	A. fumigatus Af293	Chr5_A_fumigatus_Af293:3,020,762..3,021,918(+)	Ortholog(s) have structural constituent of ribosome activity and mitochondrial large ribosomal subunit localization	N/A	structural constituent of ribosome	IEA
Afu5g11830	Afu5g11830-T	A. fumigatus Af293	Chr5_A_fumigatus_Af293:3,051,591..3,052,910(+)	Ortholog(s) have structural constituent of ribosome activity and mitochondrial large ribosomal subunit localization	N/A	structural constituent of ribosome	IEA
Afu5g12130	Afu5g12130-T	A. fumigatus Af293	Chr5_A_fumigatus_Af293:3,142,260..3,143,388(+)	Rab small monomeric GTPase	N/A	GTP binding;GTPase activity	IEA
Afu5g12310	Afu5g12310-T	A. fumigatus Af293	Chr5_A_fumigatus_Af293:3,189,665..3,191,386(+)	Ortholog(s) have pseudouridine synthase activity, role in mRNA pseudouridine synthesis, tRNA modification and mitochondrion, nucleus localization	N/A	RNA binding;pseudouridine synthase activity	IEA
Afu5g12360	Afu5g12360-T	A. fumigatus Af293	Chr5_A_fumigatus_Af293:3,209,093..3,211,133(-)	Ortholog(s) have isopropylmalate transmembrane transporter activity, malonate(1-) transmembrane transporter activity, oxaloacetate transmembrane transporter activity, sulfate transmembrane transporter activity	N/A	isopropylmalate transmembrane transporter activity;oxaloacetate secondary active transmembrane transporter activity;secondary active sulfate transmembrane transporter activity	IEA
Afu5g12430	Afu5g12430-T	A. fumigatus Af293	Chr5_A_fumigatus_Af293:3,223,196..3,224,539(+)	Ortholog(s) have mitochondrion localization	N/A	aminomethyltransferase activity	IEA
Afu5g12640	Afu5g12640-T	A. fumigatus Af293	Chr5_A_fumigatus_Af293:3,273,205..3,276,691(+)	Ortholog(s) have 3'-5' exonuclease activity, DNA-directed DNA polymerase activity, role in mitochondrial DNA replication and mitochondrion localization	N/A	3'-5' exonuclease activity;DNA binding;DNA-directed DNA polymerase activity;nucleic acid binding	IEA
Afu5g12790	Afu5g12790-T	A. fumigatus Af293	Chr5_A_fumigatus_Af293:3,353,314..3,355,167(-)	mitochondrial 3-hydroxyisobutyryl-CoA hydrolase, putative	N/A	3-hydroxyisobutyryl-CoA hydrolase activity	IEA
Afu5g12800	Afu5g12800-T	A. fumigatus Af293	Chr5_A_fumigatus_Af293:3,355,297..3,356,439(-)	Ortholog(s) have structural constituent of ribosome activity and mitochondrial large ribosomal subunit localization	N/A	structural constituent of ribosome	IEA
Afu5g12810	Afu5g12810-T	A. fumigatus Af293	Chr5_A_fumigatus_Af293:3,356,560..3,357,895(+)	Ortholog(s) have structural constituent of ribosome activity and mitochondrial large ribosomal subunit localization	N/A	structural constituent of ribosome	IEA
Afu5g12820	Afu5g12820-T	A. fumigatus Af293	Chr5_A_fumigatus_Af293:3,358,074..3,358,750(-)	Ortholog(s) have endopeptidase activity, role in protein processing involved in protein targeting to mitochondrion and mitochondrial inner membrane peptidase complex localization	N/A	endopeptidase activity;serine-type peptidase activity	IEA
Afu5g12840	Afu5g12840-T	A. fumigatus Af293	Chr5_A_fumigatus_Af293:3,361,748..3,362,965(-)	Putative hydroxyacylglutathione hydrolase	N/A	hydrolase activity;hydroxyacylglutathione hydrolase activity;zinc ion binding	IEA
Afu5g13140	Afu5g13140-T	A. fumigatus Af293	Chr5_A_fumigatus_Af293:3,444,254..3,447,140(+)	Ortholog(s) have ubiquitin binding activity, role in mitochondrial fission, mitochondrial genome maintenance, peroxisome fission and mitochondrial outer membrane localization	N/A	protein binding;ubiquitin binding	IEA
Afu5g13340	Afu5g13340-T	A. fumigatus Af293	Chr5_A_fumigatus_Af293:3,509,452..3,511,837(-)	Ortholog(s) have magnesium-dependent protein serine/threonine phosphatase activity	N/A	catalytic activity;protein serine/threonine phosphatase activity	IEA
Afu5g13370	Afu5g13370-T	A. fumigatus Af293	Chr5_A_fumigatus_Af293:3,517,576..3,520,528(-)	Ortholog(s) have ATP-dependent 5'-3' DNA helicase activity, single-stranded DNA-dependent ATP-dependent DNA helicase activity	N/A	ATP-dependent DNA helicase activity;DNA helicase activity;nucleotide binding	IEA
Afu5g13392	Afu5g13392-T	A. fumigatus Af293	Chr5_A_fumigatus_Af293:3,524,528..3,527,656(-)	Ortholog(s) have GTPase activity, protein homodimerization activity, role in mitochondrial fusion, mitochondrion localization and integral component of mitochondrial outer membrane, mitochondrial inner membrane localization	N/A	GTP binding;GTPase activity;protein homodimerization activity	IEA
Afu5g13450	Afu5g13450-T	A. fumigatus Af293	Chr5_A_fumigatus_Af293:3,535,529..3,536,876(+)	Putative triosephosphate isomerase	N/A	triose-phosphate isomerase activity	IEA
Afu5g13460	Afu5g13460-T	A. fumigatus Af293	Chr5_A_fumigatus_Af293:3,537,223..3,538,820(-)	Ortholog(s) have role in establishment of mitochondrion localization, mitochondrial outer membrane translocase complex assembly, mitochondrion distribution and mitochondrion morphogenesis, more	molecular_function	N/A	IEA
Afu5g13490	Afu5g13490-T	A. fumigatus Af293	Chr5_A_fumigatus_Af293:3,542,237..3,542,887(+)	Ortholog(s) have structural constituent of ribosome activity and mitochondrial large ribosomal subunit localization	N/A	structural constituent of ribosome	IEA
Afu5g14880	Afu5g14880-T	A. fumigatus Af293	Chr5_A_fumigatus_Af293:3,847,948..3,849,477(-)	Ortholog(s) have mitochondrion localization	N/A	transferase activity, transferring phosphorus-containing groups	IEA
Afu6g02070	Afu6g02070-T	A. fumigatus Af293	Chr6_A_fumigatus_Af293:340,403..348,528(-)	Ortholog(s) have ATPase activity, coupled to transmembrane movement of ions, phosphorylative mechanism, phospholipid-translocating ATPase activity	N/A	ATP binding;cation-transporting ATPase activity;magnesium ion binding;metal ion binding;nucleotide binding;phospholipid-translocating ATPase activity	IEA
Afu6g02260	Afu6g02260-T	A. fumigatus Af293	Chr6_A_fumigatus_Af293:402,539..404,132(+)	Ortholog(s) have glyoxysome, mitochondrial membrane localization	molecular_function	N/A	IEA
Afu6g02470	Afu6g02470-T	A. fumigatus Af293	Chr6_A_fumigatus_Af293:464,770..466,824(-)	Putative fumarate hydratase	N/A	catalytic activity;fumarate hydratase activity;lyase activity	IEA
Afu6g02550	Afu6g02550-T	A. fumigatus Af293	Chr6_A_fumigatus_Af293:483,780..485,690(+)	Ortholog(s) have mitochondrion localization	N/A	magnesium ion transmembrane transporter activity;metal ion transmembrane transporter activity	IEA
Afu6g02830	Afu6g02830-T	A. fumigatus Af293	Chr6_A_fumigatus_Af293:575,599..576,182(+)	Has domain(s) with predicted oxidoreductase activity, role in oxidation-reduction process and mitochondrion localization	N/A	oxidoreductase activity	IEA
Afu6g02860	Afu6g02860-T	A. fumigatus Af293	Chr6_A_fumigatus_Af293:588,001..590,407(+)	Putative isocitrate lyase with a predicted role in the glyoxylate cycle	N/A	catalytic activity;isocitrate lyase activity;methylisocitrate lyase activity	IEA
Afu6g02910	Afu6g02910-T	A. fumigatus Af293	Chr6_A_fumigatus_Af293:600,472..603,327(-)	Mitochondrial bifunctional enzyme with N-acetyl-gamma-glutamyl-phosphate reductase and acetylglutamate kinase activity, catalyzes the second and third step in arginine biosynthesis	N/A	N-acetyl-gamma-glutamyl-phosphate reductase activity;NAD binding;acetylglutamate kinase activity;oxidoreductase activity, acting on the aldehyde or oxo group of donors, NAD or NADP as acceptor	IEA
Afu6g02960	Afu6g02960-T	A. fumigatus Af293	Chr6_A_fumigatus_Af293:614,806..615,290(-)	Ortholog(s) have mitochondrion localization	molecular_function	N/A	IEA
Afu6g02970	Afu6g02970-T	A. fumigatus Af293	Chr6_A_fumigatus_Af293:615,531..616,770(+)	Putative UPF0041 domain protein	N/A	pyruvate transmembrane transporter activity	IEA
Afu6g03580	Afu6g03580-T	A. fumigatus Af293	Chr6_A_fumigatus_Af293:778,534..782,464(-)	Ortholog(s) have ATP binding, ATPase activity, mRNA binding activity and role in poly(A)+ mRNA export from nucleus, ribosomal small subunit biogenesis	N/A	ATP binding;ATPase activity;binding	IEA
Afu6g03670	Afu6g03670-T	A. fumigatus Af293	Chr6_A_fumigatus_Af293:803,567..804,814(+)	Ortholog(s) have biotin synthase activity, role in biotin biosynthetic process and mitochondrion localization	N/A	biotin synthase activity;catalytic activity;iron-sulfur cluster binding	IEA
Afu6g03730	Afu6g03730-T	A. fumigatus Af293	Chr6_A_fumigatus_Af293:821,812..823,976(-)	2-methylcitrate dehydratase	N/A	2 iron, 2 sulfur cluster binding;2-methylcitrate dehydratase activity;lyase activity	IEA
Afu6g03810	Afu6g03810-T	A. fumigatus Af293	Chr6_A_fumigatus_Af293:839,212..840,093(-)	Putative mitochondrial ATP synthase D chain	N/A	proton transmembrane transporter activity;proton-transporting ATP synthase activity, rotational mechanism;proton-transporting ATPase activity, rotational mechanism	IEA
Afu6g04030	Afu6g04030-T	A. fumigatus Af293	Chr6_A_fumigatus_Af293:908,793..909,044(-)	Ortholog(s) have role in hyphal growth	molecular_function	N/A	IEA
Afu6g04090	Afu6g04090-T	A. fumigatus Af293	Chr6_A_fumigatus_Af293:923,887..924,811(+)	Ortholog(s) have mitochondrion localization	molecular_function	N/A	IEA
Afu6g04330	Afu6g04330-T	A. fumigatus Af293	Chr6_A_fumigatus_Af293:982,264..986,076(-)	Ortholog(s) have RNA helicase activity, role in maturation of SSU-rRNA from tricistronic rRNA transcript (SSU-rRNA, 5.8S rRNA, LSU-rRNA) and 90S preribosome, mitochondrion, nucleolus, small-subunit processome localization	N/A	ATP binding;ATP-dependent helicase activity;RNA helicase activity;helicase activity;nucleic acid binding;nucleotide binding	IEA
Afu6g04380	Afu6g04380-T	A. fumigatus Af293	Chr6_A_fumigatus_Af293:1,000,246..1,002,733(-)	Ortholog(s) have protein kinase activity and role in ubiquinone biosynthetic process via 3,4-dihydroxy-5-polyprenylbenzoate, ubiquinone-6 biosynthetic process	N/A	antioxidant activity;protein kinase activity	IEA
Afu6g04420	Afu6g04420-T	A. fumigatus Af293	Chr6_A_fumigatus_Af293:1,010,711..1,012,427(+)	Ortholog(s) have role in hyphal growth, mitochondrial genome maintenance, mitochondrial outer membrane translocase complex assembly, mitochondrion-ER tethering and phospholipid transport, more	molecular_function	lipid binding	IEA
Afu6g04440	Afu6g04440-T	A. fumigatus Af293	Chr6_A_fumigatus_Af293:1,013,646..1,016,149(+)	Ortholog(s) have role in mitochondrial tRNA wobble uridine modification and mitochondrion localization	N/A	flavin adenine dinucleotide binding	IEA
Afu6g04460	Afu6g04460-T	A. fumigatus Af293	Chr6_A_fumigatus_Af293:1,018,821..1,023,816(-)	Ortholog(s) have cardiolipin synthase activity, role in cellular ion homeostasis, lipid biosynthetic process, mitochondrial genome maintenance, mitochondrial membrane organization and mitochondrion localization	N/A	cardiolipin synthase activity;phosphotransferase activity, for other substituted phosphate groups	IEA
Afu6g04560	Afu6g04560-T	A. fumigatus Af293	Chr6_A_fumigatus_Af293:1,058,196..1,060,588(-)	Ortholog(s) have structural constituent of ribosome activity, role in aerobic respiration and mitochondrial small ribosomal subunit localization	N/A	structural constituent of ribosome	IEA
Afu6g04620	Afu6g04620-T	A. fumigatus Af293	Chr6_A_fumigatus_Af293:1,075,520..1,076,526(-)	Putative NADH-ubiquinone oxidoreductase B14 subunit	molecular_function	N/A	IEA
Afu6g04720	Afu6g04720-T	A. fumigatus Af293	Chr6_A_fumigatus_Af293:1,105,714..1,108,786(-)	Ortholog of A. nidulans FGSC A4 : AN6540, A. niger CBS 513.88 : An15g00580, A. oryzae RIB40 : AO090701000067, Aspergillus wentii : Aspwe1_0036130 and Aspergillus sydowii : Aspsy1_0051749	molecular_function	N/A	IEA
Afu6g04760	Afu6g04760-T	A. fumigatus Af293	Chr6_A_fumigatus_Af293:1,118,511..1,119,556(-)	Ortholog(s) have role in late endosome to vacuole transport via multivesicular body sorting pathway, protein targeting to vacuole and Golgi apparatus, Vps55/Vps68 complex, fungal-type vacuole membrane, mitochondrion localization	molecular_function	N/A	IEA
Afu6g04910	Afu6g04910-T	A. fumigatus Af293	Chr6_A_fumigatus_Af293:1,156,485..1,160,994(+)	Ortholog(s) have leucine-tRNA ligase activity, mRNA binding activity, role in Group I intron splicing, leucyl-tRNA aminoacylation, mitochondrial translation and mitochondrion localization	N/A	ATP binding;aminoacyl-tRNA editing activity;aminoacyl-tRNA ligase activity;leucine-tRNA ligase activity;mRNA binding;nucleotide binding	IEA
Afu6g04950	Afu6g04950-T	A. fumigatus Af293	Chr6_A_fumigatus_Af293:1,172,085..1,174,746(+)	Ortholog(s) have role in mitochondrial tRNA wobble uridine modification and mitochondrial inner membrane localization	N/A	GTP binding	IEA
Afu6g05070	Afu6g05070-T	A. fumigatus Af293	Chr6_A_fumigatus_Af293:1,203,843..1,205,812(-)	Ortholog(s) have tRNA binding, tRNA dimethylallyltransferase activity, role in tRNA modification, transfer RNA gene-mediated silencing and cytosol, mitochondrion, nucleolus localization	N/A	ATP binding;nucleic acid binding;tRNA dimethylallyltransferase activity;zinc ion binding	IEA
Afu6g05110	Afu6g05110-T	A. fumigatus Af293	Chr6_A_fumigatus_Af293:1,213,821..1,217,616(+)	Ortholog(s) have mitochondrion targeting sequence binding, protein channel activity and role in conidium formation, hyphal growth, protein import into mitochondrial matrix, protein import into mitochondrial outer membrane	N/A	mitochondrion targeting sequence binding;protein channel activity	IEA
Afu6g05170	Afu6g05170-T	A. fumigatus Af293	Chr6_A_fumigatus_Af293:1,243,225..1,244,319(-)	Ortholog(s) have FAD transmembrane transporter activity, role in FAD transport and mitochondrion localization	N/A	FAD transmembrane transporter activity	IEA
Afu6g05174	Afu6g05174-T	A. fumigatus Af293	Chr6_A_fumigatus_Af293:1,244,589..1,245,486(-)	Ortholog(s) have protein channel activity, role in protein import into mitochondrial matrix, protein import into mitochondrial outer membrane and mitochondrial outer membrane translocase complex localization	N/A	protein channel activity	IEA
Afu6g05330	Afu6g05330-T	A. fumigatus Af293	Chr6_A_fumigatus_Af293:1,275,617..1,276,959(+)	Ortholog(s) have structural constituent of ribosome activity and mitochondrial small ribosomal subunit localization	N/A	structural constituent of ribosome	IEA
Afu6g05340	Afu6g05340-T	A. fumigatus Af293	Chr6_A_fumigatus_Af293:1,277,161..1,278,758(+)	Ortholog(s) have tryptophan-tRNA ligase activity, role in mitochondrial tryptophanyl-tRNA aminoacylation and mitochondrion localization	N/A	ATP binding;aminoacyl-tRNA ligase activity;nucleotide binding;tryptophan-tRNA ligase activity	IEA
Afu6g06345	Afu6g06345-T	A. fumigatus Af293	Chr6_A_fumigatus_Af293:1,347,420..1,348,344(+)	Ortholog(s) have 6,7-dimethyl-8-ribityllumazine synthase activity, riboflavin binding activity, role in riboflavin biosynthetic process and mitochondrial intermembrane space, nucleus localization	N/A	6,7-dimethyl-8-ribityllumazine synthase activity	IEA
Afu6g06370	Afu6g06370-T	A. fumigatus Af293	Chr6_A_fumigatus_Af293:1,367,296..1,369,195(+)	NAD(+)-isocitrate dehydrogenase subunit I	N/A	NAD binding;isocitrate dehydrogenase (NAD+) activity;magnesium ion binding;oxidoreductase activity, acting on the CH-OH group of donors, NAD or NADP as acceptor	IEA
Afu6g06420	Afu6g06420-T	A. fumigatus Af293	Chr6_A_fumigatus_Af293:1,382,557..1,385,188(-)	Ortholog(s) have role in cellular ion homeostasis, establishment or maintenance of cell polarity, mitochondrion inheritance, regulation of cardiolipin metabolic process and mitochondrial inner membrane, nucleus localization	molecular_function	N/A	IEA
Afu6g06570	Afu6g06570-T	A. fumigatus Af293	Chr6_A_fumigatus_Af293:1,430,570..1,432,165(-)	Protein similar to S. cerevisiae FMP32	molecular_function	N/A	IEA
Afu6g06770	Afu6g06770-T	A. fumigatus Af293	Chr6_A_fumigatus_Af293:1,478,617..1,481,375(-)	Putative enolase	IgE binding	high molecular weight kininogen binding;magnesium ion binding;phosphopyruvate hydratase activity	IEA
Afu6g06890	Afu6g06890-T	A. fumigatus Af293	Chr6_A_fumigatus_Af293:1,519,201..1,520,519(-)	Ortholog(s) have structural constituent of ribosome activity and mitochondrial large ribosomal subunit, mitochondrial membrane localization	N/A	structural constituent of ribosome	IEA
Afu6g06900	Afu6g06900-T	A. fumigatus Af293	Chr6_A_fumigatus_Af293:1,523,355..1,525,957(+)	Putative Rho-type GTPase	N/A	GTP binding;GTPase activity;obsolete signal transducer activity	IEA
Afu6g06920	Afu6g06920-T	A. fumigatus Af293	Chr6_A_fumigatus_Af293:1,529,096..1,530,528(+)	Ortholog(s) have methionyl-tRNA formyltransferase activity, role in conversion of methionyl-tRNA to N-formyl-methionyl-tRNA and mitochondrion localization	N/A	hydroxymethyl-, formyl- and related transferase activity;methionyl-tRNA formyltransferase activity	IEA
Afu6g07060	Afu6g07060-T	A. fumigatus Af293	Chr6_A_fumigatus_Af293:1,583,392..1,584,681(-)	Ortholog(s) have mitochondrial outer membrane localization	molecular_function	N/A	IEA
Afu6g07210	Afu6g07210-T	A. fumigatus Af293	Chr6_A_fumigatus_Af293:1,618,200..1,619,391(+)	Putative copper-zinc superoxide dismutase	superoxide dismutase activity	metal ion binding;structural constituent of ribosome;superoxide dismutase activity	IEA
Afu6g07220	Afu6g07220-T	A. fumigatus Af293	Chr6_A_fumigatus_Af293:1,619,643..1,620,383(-)	Ortholog(s) have ubiquinone binding activity, role in cellular respiration, ubiquinone biosynthetic process and mitochondrial inner membrane localization	N/A	ubiquinone binding	IEA
Afu6g07340	Afu6g07340-T	A. fumigatus Af293	Chr6_A_fumigatus_Af293:1,653,041..1,655,216(+)	Ortholog(s) have kynurenine 3-monooxygenase activity	N/A	FAD binding;kynurenine 3-monooxygenase activity	IEA
Afu6g07360	Afu6g07360-T	A. fumigatus Af293	Chr6_A_fumigatus_Af293:1,659,983..1,661,111(-)	Ortholog(s) have structural constituent of ribosome activity and mitochondrial small ribosomal subunit localization	N/A	structural constituent of ribosome	IEA
Afu6g07390	Afu6g07390-T	A. fumigatus Af293	Chr6_A_fumigatus_Af293:1,667,074..1,668,427(+)	Putative homoisocitrate dehydrogenase with a role in lysine metabolism	N/A	NAD binding;homoisocitrate dehydrogenase activity;magnesium ion binding;oxidoreductase activity, acting on the CH-OH group of donors, NAD or NADP as acceptor	IEA
Afu6g07440	Afu6g07440-T	A. fumigatus Af293	Chr6_A_fumigatus_Af293:1,680,558..1,688,881(-)	Ortholog(s) have 1-phosphatidylinositol-3-phosphate 5-kinase activity, phosphatidylinositol-3-phosphate binding activity	N/A	1-phosphatidylinositol-3-phosphate 5-kinase activity;ATP binding;metal ion binding;phosphatidylinositol phosphate kinase activity;phosphatidylinositol-3-phosphate binding;zinc ion binding	IEA
Afu6g07520	Afu6g07520-T	A. fumigatus Af293	Chr6_A_fumigatus_Af293:1,706,426..1,708,639(+)	Putative cell wall integrity signaling protein	N/A	lipid binding	IEA
Afu6g07670	Afu6g07670-T	A. fumigatus Af293	Chr6_A_fumigatus_Af293:1,741,179..1,742,990(-)	Cytochrome c oxidase assembly protein with a predicted role in oxidative phosphorylation	N/A	electron transfer activity;oxidoreductase activity, acting on NAD(P)H, heme protein as acceptor;oxidoreductase activity, acting on the CH-CH group of donors	IEA
Afu6g07740	Afu6g07740-T	A. fumigatus Af293	Chr6_A_fumigatus_Af293:1,764,717..1,766,273(-)	Putative peroxisome biogenesis factor	molecular_function	N/A	IEA
Afu6g07770	Afu6g07770-T	A. fumigatus Af293	Chr6_A_fumigatus_Af293:1,773,673..1,775,224(+)	Putative alanine aminotransferase	N/A	L-alanine:2-oxoglutarate aminotransferase activity;pyridoxal phosphate binding	IEA
Afu6g07840	Afu6g07840-T	A. fumigatus Af293	Chr6_A_fumigatus_Af293:1,801,843..1,802,812(-)	Ortholog(s) have peptide-methionine (R)-S-oxide reductase activity, role in cellular response to oxidative stress and cytosol, mitochondrion, nucleus localization	N/A	peptide-methionine (R)-S-oxide reductase activity	IEA
Afu6g07870	Afu6g07870-T	A. fumigatus Af293	Chr6_A_fumigatus_Af293:1,812,118..1,814,489(-)	Ortholog(s) have GTPase activity, calcium ion binding activity and role in mitochondrion inheritance, mitochondrion-ER tethering, phospholipid homeostasis, regulation of mitochondrion organization	N/A	GTP binding;GTPase activity;calcium ion binding	IEA
Afu6g07880	Afu6g07880-T	A. fumigatus Af293	Chr6_A_fumigatus_Af293:1,814,638..1,817,649(+)	Ortholog(s) have role in actin cortical patch localization and cellular bud neck, mitochondrion localization	molecular_function	protein binding	IEA
Afu6g08360	Afu6g08360-T	A. fumigatus Af293	Chr6_A_fumigatus_Af293:1,957,688..1,959,214(+)	Thiazole biosynthesis enzyme	N/A	ferrous iron binding	IEA
Afu6g08520	Afu6g08520-T	A. fumigatus Af293	Chr6_A_fumigatus_Af293:2,003,548..2,011,514(+)	Adenylate cyclase of the cAMP-dependent signaling pathway, involved in regulation of proliferation and conidiophore development	N/A	adenylate cyclase activity;catalytic activity;magnesium ion binding;phosphorus-oxygen lyase activity;protein binding	IEA
Afu6g08630	Afu6g08630-T	A. fumigatus Af293	Chr6_A_fumigatus_Af293:2,043,110..2,043,968(-)	Ortholog(s) have mitochondrial membrane localization	molecular_function	N/A	IEA
Afu6g08640	Afu6g08640-T	A. fumigatus Af293	Chr6_A_fumigatus_Af293:2,044,092..2,046,718(+)	Ortholog(s) have metalloendopeptidase activity, role in cellular iron ion homeostasis, protein processing involved in protein targeting to mitochondrion, protein stabilization and mitochondrial matrix localization	N/A	metalloendopeptidase activity	IEA
Afu6g08750	Afu6g08750-T	A. fumigatus Af293	Chr6_A_fumigatus_Af293:2,071,674..2,073,728(-)	Ortholog(s) have role in hyphal growth and cytosol, mitochondrion localization	N/A	1-pyrroline-5-carboxylate dehydrogenase activity;oxidoreductase activity;oxidoreductase activity, acting on the aldehyde or oxo group of donors, NAD or NADP as acceptor	IEA
Afu6g08760	Afu6g08760-T	A. fumigatus Af293	Chr6_A_fumigatus_Af293:2,076,082..2,077,586(+)	Ortholog(s) have mitochondrion localization	N/A	proline dehydrogenase activity	IEA
Afu6g08810	Afu6g08810-T	A. fumigatus Af293	Chr6_A_fumigatus_Af293:2,087,637..2,088,945(-)	Ortholog(s) have role in ascospore formation, mitochondrial respiratory chain complex I assembly, programmed cell death and mitochondrion, plasma membrane localization	N/A	NADH dehydrogenase (ubiquinone) activity;oxidoreductase activity, acting on NAD(P)H	IEA
Afu6g08850	Afu6g08850-T	A. fumigatus Af293	Chr6_A_fumigatus_Af293:2,101,762..2,102,788(+)	Ubiquinone biosynthesis methlytransferase	N/A	2-hexaprenyl-6-methoxy-1,4-benzoquinone methyltransferase activity;methyltransferase activity	IEA
Afu6g08890	Afu6g08890-T	A. fumigatus Af293	Chr6_A_fumigatus_Af293:2,116,373..2,117,577(-)	Ortholog(s) have mitochondrial inner membrane localization	molecular_function	N/A	IEA
Afu6g08930	Afu6g08930-T	A. fumigatus Af293	Chr6_A_fumigatus_Af293:2,126,127..2,127,067(+)	Ortholog(s) have endoplasmic reticulum, mitochondrial outer membrane localization	molecular_function	N/A	IEA
Afu6g09060	Afu6g09060-T	A. fumigatus Af293	Chr6_A_fumigatus_Af293:2,153,865..2,154,754(+)	Ortholog(s) have structural constituent of ribosome activity and mitochondrial large ribosomal subunit, nucleus localization	N/A	rRNA binding;structural constituent of ribosome	IEA
Afu6g09170	Afu6g09170-T	A. fumigatus Af293	Chr6_A_fumigatus_Af293:2,176,012..2,177,144(-)	Ortholog(s) have 3-methyl-2-oxobutanoate hydroxymethyltransferase activity, role in pantothenate biosynthetic process, respiratory chain complex IV assembly and mitochondrion localization	N/A	3-methyl-2-oxobutanoate hydroxymethyltransferase activity;catalytic activity	IEA
Afu6g09190	Afu6g09190-T	A. fumigatus Af293	Chr6_A_fumigatus_Af293:2,181,394..2,183,735(-)	M24 family metallopeptidase	N/A	aminopeptidase activity;manganese ion binding	IEA
Afu6g09520	Afu6g09520-T	A. fumigatus Af293	Chr6_A_fumigatus_Af293:2,319,232..2,322,943(+)	Ortholog(s) have mitochondrion localization	N/A	hydrolase activity	IEA
Afu6g10120	Afu6g10120-T	A. fumigatus Af293	Chr6_A_fumigatus_Af293:2,499,431..2,500,849(-)	Ortholog(s) have aldehyde dehydrogenase (NAD) activity, role in response to furfural and mitochondrion, nucleus localization	N/A	oxidoreductase activity;transferase activity, transferring acyl groups other than amino-acyl groups;zinc ion binding	IEA
Afu6g10540	Afu6g10540-T	A. fumigatus Af293	Chr6_A_fumigatus_Af293:2,609,862..2,611,360(-)	Ortholog(s) have mitochondrial membrane localization	molecular_function	N/A	IEA
Afu6g10700	Afu6g10700-T	A. fumigatus Af293	Chr6_A_fumigatus_Af293:2,643,846..2,644,318(+)	Ortholog(s) have chaperone binding, unfolded protein binding activity, role in chaperone-mediated protein complex assembly, protein import into mitochondrial intermembrane space, protein refolding and mitochondrial matrix localization	N/A	chaperone binding;unfolded protein binding	IEA
Afu6g11010	Afu6g11010-T	A. fumigatus Af293	Chr6_A_fumigatus_Af293:2,710,858..2,718,778(+)	Ortholog(s) have role in actin filament reorganization involved in cell cycle, budding cell apical bud growth, cell morphogenesis, cell separation after cytokinesis and cellular response to biotic stimulus, more	molecular_function	binding	IEA
Afu6g11190	Afu6g11190-T	A. fumigatus Af293	Chr6_A_fumigatus_Af293:2,763,113..2,768,503(+)	Ortholog(s) have protein serine/threonine kinase activity, ubiquitin binding activity	N/A	ATP binding;binding;protein binding;protein kinase activity;protein serine/threonine kinase activity;protein tyrosine kinase activity;ubiquitin binding	IEA
Afu6g11360	Afu6g11360-T	A. fumigatus Af293	Chr6_A_fumigatus_Af293:2,816,357..2,818,988(+)	Ortholog(s) have mitochondrion localization	N/A	ATP binding;ATPase activity;nucleoside-triphosphatase activity;nucleotide binding	IEA
Afu6g11380	Afu6g11380-T	A. fumigatus Af293	Chr6_A_fumigatus_Af293:2,821,854..2,823,196(+)	Ortholog(s) have mitochondrion targeting sequence binding, protein channel activity	N/A	mitochondrion targeting sequence binding;protein channel activity	IEA
Afu6g12170	Afu6g12170-T	A. fumigatus Af293	Chr6_A_fumigatus_Af293:3,059,930..3,061,269(+)	Putative FK506-binding protein (FKBP)-type peptidyl-prolyl cis-trans isomerase	N/A	macrolide binding;peptidyl-prolyl cis-trans isomerase activity	IEA
Afu6g12250	Afu6g12250-T	A. fumigatus Af293	Chr6_A_fumigatus_Af293:3,077,412..3,079,875(-)	Ortholog(s) have mitochondrion localization	N/A	CoA-transferase activity	IEA
Afu6g12280	Afu6g12280-T	A. fumigatus Af293	Chr6_A_fumigatus_Af293:3,085,109..3,086,436(+)	Ortholog(s) have role in mitochondrial respiratory chain complex I assembly and mitochondrial membrane localization	molecular_function	N/A	IEA
Afu6g12310	Afu6g12310-T	A. fumigatus Af293	Chr6_A_fumigatus_Af293:3,097,561..3,098,892(+)	Ortholog(s) have mitochondrion localization	molecular_function	N/A	IEA
Afu6g12350	Afu6g12350-T	A. fumigatus Af293	Chr6_A_fumigatus_Af293:3,109,614..3,113,531(+)	Ortholog(s) have role in CVT pathway, autophagosome assembly, late nucleophagy, mitophagy, piecemeal microautophagy of nucleus, protein homooligomerization, protein localization to pre-autophagosomal structure, reticulophagy	molecular_function	N/A	IEA
Afu6g12400	Afu6g12400-T	A. fumigatus Af293	Chr6_A_fumigatus_Af293:3,126,263..3,133,108(-)	Putative 1,3-beta-glucan synthase catalytic subunit, major subunit of glucan synthase	N/A	1,3-beta-D-glucan synthase activity	IEA
Afu6g12480	Afu6g12480-T	A. fumigatus Af293	Chr6_A_fumigatus_Af293:3,153,067..3,154,613(-)	NGG1 interacting factor	molecular_function	N/A	IEA
Afu6g12500	Afu6g12500-T	A. fumigatus Af293	Chr6_A_fumigatus_Af293:3,155,495..3,156,604(-)	Ortholog(s) have cytosol, mitochondrion, nucleus localization	N/A	oxidoreductase activity	IEA
Afu6g12550	Afu6g12550-T	A. fumigatus Af293	Chr6_A_fumigatus_Af293:3,168,900..3,171,709(+)	Ortholog(s) have iron ion transmembrane transporter activity, role in RNA splicing, iron ion homeostasis, mitochondrial iron ion transport and mitochondrion, plasma membrane localization	N/A	iron ion transmembrane transporter activity	IEA
Afu6g12620	Afu6g12620-T	A. fumigatus Af293	Chr6_A_fumigatus_Af293:3,189,649..3,190,472(-)	Ortholog(s) have structural constituent of ribosome activity and mitochondrial large ribosomal subunit localization	N/A	structural constituent of ribosome	IEA
Afu6g12790	Afu6g12790-T	A. fumigatus Af293	Chr6_A_fumigatus_Af293:3,228,844..3,230,648(+)	Putative NADH-ubiquinone oxidoreductase 39 kDa subunit	molecular_function	N/A	IEA
Afu6g12860	Afu6g12860-T	A. fumigatus Af293	Chr6_A_fumigatus_Af293:3,244,430..3,246,490(-)	Ortholog(s) have mitochondrial membrane localization	molecular_function	N/A	IEA
Afu6g12870	Afu6g12870-T	A. fumigatus Af293	Chr6_A_fumigatus_Af293:3,246,759..3,250,083(+)	ABC iron exporter	N/A	ATP binding;ATPase activity;ATPase activity, coupled to transmembrane movement of substances;nucleotide binding	IEA
Afu6g12930	Afu6g12930-T	A. fumigatus Af293	Chr6_A_fumigatus_Af293:3,262,522..3,265,936(+)	Mitochondrial aconitate hydratase	aconitate hydratase activity	4 iron, 4 sulfur cluster binding;aconitate hydratase activity;double-stranded DNA binding;single-stranded DNA binding	IEA
Afu6g13140	Afu6g13140-T	A. fumigatus Af293	Chr6_A_fumigatus_Af293:3,321,489..3,322,359(-)	Ortholog(s) have 3,4-dihydroxy-2-butanone-4-phosphate synthase activity, role in aerobic respiration, riboflavin biosynthetic process and cytosol, mitochondrial intermembrane space, nucleus localization	N/A	3,4-dihydroxy-2-butanone-4-phosphate synthase activity	IEA
Afu6g13200	Afu6g13200-T	A. fumigatus Af293	Chr6_A_fumigatus_Af293:3,336,948..3,345,633(+)	Autophagy regulatory protein	molecular_function	N/A	IEA
Afu6g13230	Afu6g13230-T	A. fumigatus Af293	Chr6_A_fumigatus_Af293:3,353,321..3,354,487(+)	Ortholog(s) have mitochondrion localization	N/A	hydrolase activity, acting on carbon-nitrogen (but not peptide) bonds	IEA
Afu6g13370	Afu6g13370-T	A. fumigatus Af293	Chr6_A_fumigatus_Af293:3,394,599..3,400,387(+)	Ortholog(s) have snoRNA binding activity	N/A	binding;snoRNA binding	IEA
Afu6g13550	Afu6g13550-T	A. fumigatus Af293	Chr6_A_fumigatus_Af293:3,449,023..3,450,087(-)	Ribosomal protein S13p/S18e	N/A	RNA binding;nucleic acid binding;structural constituent of ribosome	IEA
Afu6g13670	Afu6g13670-T	A. fumigatus Af293	Chr6_A_fumigatus_Af293:3,483,086..3,486,054(+)	Ortholog(s) have role in cellular protein localization, endoplasmic reticulum tubular network maintenance, nuclear pore complex assembly	molecular_function	N/A	IEA
Afu6g14100	Afu6g14100-T	A. fumigatus Af293	Chr6_A_fumigatus_Af293:3,595,365..3,596,570(+)	Putative mitochondrial carnitine:acyl carnitine carrier with a predicted role in acetate metabolism	N/A	carnitine transmembrane transporter activity;carnitine:acyl carnitine antiporter activity	IEA
Afu6g14200	Afu6g14200-T	A. fumigatus Af293	Chr6_A_fumigatus_Af293:3,613,853..3,615,615(-)	Putative acetyl-CoA acetyltransferase	N/A	catalytic activity;transferase activity, transferring acyl groups other than amino-acyl groups	IEA
Afu7g00350	Afu7g00350-T	A. fumigatus Af293	Chr7_A_fumigatus_Af293:99,526..100,896(+)	Putative NAD-dependent dehydrogenase	N/A	FAD binding;sulfide:quinone oxidoreductase activity	IEA
Afu7g01000	Afu7g01000-T	A. fumigatus Af293	Chr7_A_fumigatus_Af293:267,408..269,512(-)	Putative alcohol dehydrogenase involved in ethanol metabolism	N/A	aldehyde dehydrogenase (NAD) activity;aldehyde dehydrogenase [NAD(P)+] activity;oxidoreductase activity	IEA
Afu7g01010	Afu7g01010-T	A. fumigatus Af293	Chr7_A_fumigatus_Af293:270,346..271,675(-)	Putative alcohol dehydrogenase	N/A	alcohol dehydrogenase (NAD) activity;oxidoreductase activity;transferase activity, transferring acyl groups other than amino-acyl groups;zinc ion binding	IEA
Afu7g01220	Afu7g01220-T	A. fumigatus Af293	Chr7_A_fumigatus_Af293:319,427..321,756(-)	Putative squalene synthetase	N/A	farnesyl-diphosphate farnesyltransferase activity;squalene synthase activity;transferase activity	IEA
Afu7g01370	Afu7g01370-T	A. fumigatus Af293	Chr7_A_fumigatus_Af293:357,630..359,168(-)	Ortholog(s) have thiosulfate sulfurtransferase activity, role in tRNA wobble position uridine thiolation and mitochondrion localization	N/A	thiosulfate sulfurtransferase activity	IEA
Afu7g01420	Afu7g01420-T	A. fumigatus Af293	Chr7_A_fumigatus_Af293:368,085..371,114(+)	Ortholog(s) have role in mitochondrial translation and cytosol, mitochondrion localization	N/A	ATP binding;aminoacyl-tRNA editing activity;aminoacyl-tRNA ligase activity;isoleucine-tRNA ligase activity;nucleotide binding	IEA
Afu7g01550	Afu7g01550-T	A. fumigatus Af293	Chr7_A_fumigatus_Af293:403,540..406,856(-)	Ortholog(s) have role in Group I intron splicing and mitochondrion localization	N/A	RNA binding;ribonuclease activity	IEA
Afu7g01640	Afu7g01640-T	A. fumigatus Af293	Chr7_A_fumigatus_Af293:431,796..435,147(+)	Ortholog(s) have sequence-specific DNA binding activity	N/A	DNA binding;DNA-binding transcription factor activity;DNA-binding transcription factor activity, RNA polymerase II-specific;zinc ion binding	IEA
Afu7g01670	Afu7g01670-T	A. fumigatus Af293	Chr7_A_fumigatus_Af293:443,039..445,651(+)	Ortholog(s) have fungal-type vacuole, mitochondrion localization	molecular_function	N/A	IEA
Afu7g01690	Afu7g01690-T	A. fumigatus Af293	Chr7_A_fumigatus_Af293:449,642..452,045(-)	Putative acetamidase	N/A	carbon-nitrogen ligase activity, with glutamine as amido-N-donor;hydrolase activity, acting on carbon-nitrogen (but not peptide) bonds, in linear amides	IEA
Afu7g01850	Afu7g01850-T	A. fumigatus Af293	Chr7_A_fumigatus_Af293:498,448..501,323(-)	Ortholog(s) have RNA polymerase III activity, role in tRNA transcription from RNA polymerase III promoter and DNA-directed RNA polymerase III complex, cytosol, mitochondrion localization	N/A	DNA binding;RNA polymerase III activity	IEA
Afu7g01880	Afu7g01880-T	A. fumigatus Af293	Chr7_A_fumigatus_Af293:505,791..507,681(+)	Ortholog(s) have nicotinate phosphoribosyltransferase activity and role in cell-abiotic substrate adhesion, chromatin silencing at rDNA, chromatin silencing at telomere, nicotinate nucleotide salvage, replicative cell aging	N/A	nicotinate phosphoribosyltransferase activity;nicotinate-nucleotide diphosphorylase (carboxylating) activity	IEA
Afu7g01900	Afu7g01900-T	A. fumigatus Af293	Chr7_A_fumigatus_Af293:510,944..511,879(-)	Ortholog(s) have mitochondrial outer membrane translocase complex localization	molecular_function	N/A	IEA
Afu7g02000	Afu7g02000-T	A. fumigatus Af293	Chr7_A_fumigatus_Af293:537,423..539,635(+)	Ortholog(s) have protein binding, bridging activity	molecular_function	protein binding	IEA
Afu7g02040	Afu7g02040-T	A. fumigatus Af293	Chr7_A_fumigatus_Af293:545,138..546,663(+)	Ortholog(s) have triglyceride lipase activity, role in triglyceride catabolic process and mitochondrion localization	N/A	triglyceride lipase activity	IEA
Afu7g02070	Afu7g02070-T	A. fumigatus Af293	Chr7_A_fumigatus_Af293:555,550..557,341(+)	AIF-like mitochondrial oxidoreductase	N/A	2 iron, 2 sulfur cluster binding;flavin adenine dinucleotide binding;oxidoreductase activity	IEA
Afu7g02140	Afu7g02140-T	A. fumigatus Af293	Chr7_A_fumigatus_Af293:573,447..574,975(+)	40S ribosomal protein S24	N/A	nucleotide binding;structural constituent of ribosome	IEA
Afu7g02340	Afu7g02340-T	A. fumigatus Af293	Chr7_A_fumigatus_Af293:635,304..636,088(+)	Ortholog(s) have role in isoleucine biosynthetic process, mitochondrial translation and mitochondrial matrix localization	N/A	deaminase activity	IEA
Afu7g02360	Afu7g02360-T	A. fumigatus Af293	Chr7_A_fumigatus_Af293:640,993..642,433(-)	Has domain(s) with predicted NADH dehydrogenase (ubiquinone) activity and mitochondrion localization	N/A	NADH dehydrogenase (ubiquinone) activity;NADH dehydrogenase activity	IEA
Afu7g02420	Afu7g02420-T	A. fumigatus Af293	Chr7_A_fumigatus_Af293:664,652..666,862(+)	Malate dehydrogenase	N/A	NAD binding;malate dehydrogenase (decarboxylating) (NAD+) activity;malic enzyme activity	IEA
Afu7g02470	Afu7g02470-T	A. fumigatus Af293	Chr7_A_fumigatus_Af293:671,693..673,432(-)	Ortholog(s) have translation regulator activity and role in mitochondrial respiratory chain complex IV biogenesis, positive regulation of mitochondrial translation	N/A	translation regulator activity	IEA
Afu7g02490	Afu7g02490-T	A. fumigatus Af293	Chr7_A_fumigatus_Af293:678,436..679,563(-)	Ortholog(s) have protein domain specific binding activity, role in mitochondrial proton-transporting ATP synthase complex assembly and mitochondrion localization	N/A	protein domain specific binding	IEA
Afu7g02560	Afu7g02560-T	A. fumigatus Af293	Chr7_A_fumigatus_Af293:702,018..704,019(+)	Ortholog(s) have D-lactate dehydrogenase (cytochrome) activity, role in aerobic respiration, cellular carbohydrate metabolic process and mitochondrial inner membrane localization	N/A	D-lactate dehydrogenase (cytochrome) activity;FAD binding;UDP-N-acetylmuramate dehydrogenase activity;catalytic activity;flavin adenine dinucleotide binding;oxidoreductase activity	IEA
Afu7g03730	Afu7g03730-T	A. fumigatus Af293	Chr7_A_fumigatus_Af293:803,134..803,877(+)	Ortholog(s) have mitochondrial ribosome localization	molecular_function	N/A	IEA
Afu7g03760	Afu7g03760-T	A. fumigatus Af293	Chr7_A_fumigatus_Af293:810,078..817,372(+)	Putative 1-phosphatidylinositol 4-kinase	N/A	1-phosphatidylinositol 4-kinase activity;binding	IEA
Afu7g03990	Afu7g03990-T	A. fumigatus Af293	Chr7_A_fumigatus_Af293:895,562..896,996(-)	Uridylate kinase	N/A	ATP binding;adenylate kinase activity;cytidylate kinase activity;uridylate kinase activity	IEA
Afu7g04040	Afu7g04040-T	A. fumigatus Af293	Chr7_A_fumigatus_Af293:909,678..911,327(+)	Ortholog(s) have role in cellular response to starvation, regulation of proteolysis and mitochondrion localization	N/A	ATP binding;glucose binding;hexokinase activity;phosphotransferase activity, alcohol group as acceptor	IEA
Afu7g04080	Afu7g04080-T	A. fumigatus Af293	Chr7_A_fumigatus_Af293:919,962..921,398(+)	3-ketoacyl-CoA thiolase	N/A	catalytic activity;transferase activity, transferring acyl groups other than amino-acyl groups	IEA
Afu7g04090	Afu7g04090-T	A. fumigatus Af293	Chr7_A_fumigatus_Af293:921,435..922,800(+)	Has domain(s) with predicted mitochondrion localization	molecular_function	N/A	IEA
Afu7g04150	Afu7g04150-T	A. fumigatus Af293	Chr7_A_fumigatus_Af293:937,236..938,035(-)	Ortholog(s) have protein domain specific binding activity, role in protein import into mitochondrial matrix and presequence translocase-associated import motor localization	N/A	protein domain specific binding	IEA
Afu7g04420	Afu7g04420-T	A. fumigatus Af293	Chr7_A_fumigatus_Af293:1,006,631..1,008,223(-)	Ortholog(s) have mitochondrial ribosome localization	molecular_function	N/A	IEA
Afu7g04510	Afu7g04510-T	A. fumigatus Af293	Chr7_A_fumigatus_Af293:1,027,685..1,030,378(-)	Ortholog(s) have mitochondrion localization	molecular_function	N/A	IEA
Afu7g04670	Afu7g04670-T	A. fumigatus Af293	Chr7_A_fumigatus_Af293:1,074,301..1,075,412(-)	Ortholog(s) have unfolded protein binding activity, role in mitochondrial proton-transporting ATP synthase complex assembly and mitochondrion localization	N/A	unfolded protein binding	IEA
Afu7g05070	Afu7g05070-T	A. fumigatus Af293	Chr7_A_fumigatus_Af293:1,194,661..1,197,686(-)	Putative FAD-dependent oxidoreductase	N/A	fumarate reductase (NADH) activity;succinate dehydrogenase activity	IEA
Afu7g05220	Afu7g05220-T	A. fumigatus Af293	Chr7_A_fumigatus_Af293:1,232,048..1,234,390(-)	Putative mitochondrial carrier protein	N/A	L-aspartate transmembrane transporter activity;L-glutamate transmembrane transporter activity;antiporter activity;calcium ion binding;uniporter activity	IEA
Afu7g05240	Afu7g05240-T	A. fumigatus Af293	Chr7_A_fumigatus_Af293:1,241,670..1,243,296(+)	Ortholog(s) have serine-type endopeptidase activity, role in mitochondrial tRNA threonylcarbamoyladenosine modification, proteolysis, tRNA threonylcarbamoyladenosine modification and mitochondrion localization	N/A	serine-type endopeptidase activity	IEA
Afu7g05320	Afu7g05320-T	A. fumigatus Af293	Chr7_A_fumigatus_Af293:1,270,025..1,272,162(+)	Ortholog(s) have oxidized purine nucleobase lesion DNA N-glycosylase activity and role in base-excision repair, AP site formation, error-free translesion synthesis, telomere maintenance via telomerase	N/A	catalytic activity;damaged DNA binding;oxidized purine nucleobase lesion DNA N-glycosylase activity	IEA
Afu7g05340	Afu7g05340-T	A. fumigatus Af293	Chr7_A_fumigatus_Af293:1,277,130..1,281,922(-)	Conserved protein, predicted adhesin	molecular_function	N/A	IEA
Afu7g05440	Afu7g05440-T	A. fumigatus Af293	Chr7_A_fumigatus_Af293:1,308,207..1,312,144(-)	Ortholog(s) have chromatin binding activity, role in cellular response to DNA damage stimulus and Rpd3L-Expanded complex, mitochondrion localization	N/A	chromatin binding;protein binding	IEA
Afu7g05470	Afu7g05470-T	A. fumigatus Af293	Chr7_A_fumigatus_Af293:1,320,848..1,322,441(+)	Putative electron transfer flavoprotein alpha subunit	molecular_function	electron transfer activity;flavin adenine dinucleotide binding	IEA
Afu7g05530	Afu7g05530-T	A. fumigatus Af293	Chr7_A_fumigatus_Af293:1,336,277..1,338,432(+)	Ortholog(s) have double-stranded DNA-dependent ATPase activity, role in mitochondrial DNA metabolic process and mitochondrial matrix localization	N/A	ATP binding;DNA binding;helicase activity;hydrolase activity;nucleic acid binding;nucleoside-triphosphatase activity;nucleotide binding	IEA
Afu7g05720	Afu7g05720-T	A. fumigatus Af293	Chr7_A_fumigatus_Af293:1,398,605..1,400,277(+)	Pyruvate dehydrogenase complex, dihydrolipoamide acetyltransferase component	N/A	dihydrolipoyllysine-residue acetyltransferase activity;pyruvate dehydrogenase (acetyl-transferring) activity;transferase activity, transferring acyl groups	IEA
Afu7g05740	Afu7g05740-T	A. fumigatus Af293	Chr7_A_fumigatus_Af293:1,404,392..1,406,384(+)	Putative NAD-dependent malate dehydrogenase	N/A	L-malate dehydrogenase activity;catalytic activity;mRNA binding;oxidoreductase activity;oxidoreductase activity, acting on the CH-OH group of donors, NAD or NADP as acceptor	IEA
Afu7g05930	Afu7g05930-T	A. fumigatus Af293	Chr7_A_fumigatus_Af293:1,451,452..1,454,955(+)	Putative metallopeptidase with similarity to mammalian thimet oligopeptidases	metallopeptidase activity	metalloendopeptidase activity	IEA
Afu7g05990	Afu7g05990-T	A. fumigatus Af293	Chr7_A_fumigatus_Af293:1,469,437..1,470,284(-)	Ortholog(s) have mitochondrion localization	N/A	5-formyltetrahydrofolate cyclo-ligase activity;ATP binding	IEA
Afu7g06010	Afu7g06010-T	A. fumigatus Af293	Chr7_A_fumigatus_Af293:1,471,568..1,472,598(-)	Ortholog(s) have mitochondrion localization	N/A	carbon-nitrogen ligase activity, with glutamine as amido-N-donor	IEA
Afu7g06510	Afu7g06510-T	A. fumigatus Af293	Chr7_A_fumigatus_Af293:1,587,959..1,589,512(-)	Putative acyl coenzyme A dehydrogenase	N/A	acyl-CoA dehydrogenase activity;flavin adenine dinucleotide binding;oxidoreductase activity, acting on the CH-CH group of donors	IEA
Afu8g00770	Afu8g00770-T	A. fumigatus Af293	Chr8_A_fumigatus_Af293:180,566..182,347(-)	Ortholog(s) have secondary active monocarboxylate transmembrane transporter activity, selenite:proton symporter activity and role in plasma membrane lactate transport, plasma membrane pyruvate transport, plasma membrane selenite transport	N/A	secondary active monocarboxylate transmembrane transporter activity;selenite:proton symporter activity;transmembrane transporter activity	IEA
Afu8g01530	Afu8g01530-T	A. fumigatus Af293	Chr8_A_fumigatus_Af293:395,002..395,937(-)	Ortholog(s) have mitochondrion localization	molecular_function	N/A	IEA
Afu8g02130	Afu8g02130-T	A. fumigatus Af293	Chr8_A_fumigatus_Af293:548,484..551,225(+)	Putative beta(1-3)glucanosyltransferase, belongs to the 7-member GEL family	1,3-beta-glucanosyltransferase activity	1,3-beta-glucanosyltransferase activity	IEA
Afu8g02730	Afu8g02730-T	A. fumigatus Af293	Chr8_A_fumigatus_Af293:730,899..733,747(+)	Ortholog(s) have mitochondrion, ribosome localization	N/A	translation initiation factor activity	IEA
Afu8g02760	Afu8g02760-T	A. fumigatus Af293	Chr8_A_fumigatus_Af293:736,632..738,337(+)	Putative mitochondrial ornithine carrier protein	N/A	L-ornithine transmembrane transporter activity	IEA
Afu8g02840	Afu8g02840-T	A. fumigatus Af293	Chr8_A_fumigatus_Af293:768,593..771,614(-)	Putative mitochondrial dynamin GTPase with a predicted role in mitochondrial fission	N/A	GTP binding;GTPase activity;protein homodimerization activity	IEA
Afu8g03880	Afu8g03880-T	A. fumigatus Af293	Chr8_A_fumigatus_Af293:825,050..828,378(+)	Putative alanyl-tRNA synthetase	N/A	ATP binding;alanine-tRNA ligase activity;aminoacyl-tRNA ligase activity;nucleic acid binding;nucleotide binding	IEA
Afu8g03940	Afu8g03940-T	A. fumigatus Af293	Chr8_A_fumigatus_Af293:842,291..843,203(+)	Ortholog(s) have role in mitochondrial translation and mitochondrion localization	molecular_function	N/A	IEA
Afu8g04220	Afu8g04220-T	A. fumigatus Af293	Chr8_A_fumigatus_Af293:934,244..937,083(-)	Ortholog(s) have snoRNA binding activity	N/A	snoRNA binding	IEA
Afu8g04320	Afu8g04320-T	A. fumigatus Af293	Chr8_A_fumigatus_Af293:971,190..971,939(+)	Ortholog(s) have mitochondrion localization	molecular_function	N/A	IEA
Afu8g04580	Afu8g04580-T	A. fumigatus Af293	Chr8_A_fumigatus_Af293:1,045,228..1,047,638(-)	Ortholog(s) have protein serine/threonine phosphatase activity, role in protein dephosphorylation and mitochondrion, nuclear envelope localization	N/A	catalytic activity;protein serine/threonine phosphatase activity	IEA
Afu8g04610	Afu8g04610-T	A. fumigatus Af293	Chr8_A_fumigatus_Af293:1,050,158..1,050,970(+)	Ortholog(s) have chaperone binding activity, role in aerobic respiration, iron-sulfur cluster assembly and mitochondrion localization	N/A	ATPase activator activity;chaperone binding	IEA
Afu8g04750	Afu8g04750-T	A. fumigatus Af293	Chr8_A_fumigatus_Af293:1,085,572..1,088,902(+)	Ortholog(s) have mitochondrion localization	N/A	ATP binding;mismatched DNA binding	IEA
Afu8g04800	Afu8g04800-T	A. fumigatus Af293	Chr8_A_fumigatus_Af293:1,098,425..1,101,881(-)	Putative valyl-tRNA synthetase	N/A	ATP binding;aminoacyl-tRNA editing activity;aminoacyl-tRNA ligase activity;nucleotide binding;valine-tRNA ligase activity	IEA
Afu8g04940	Afu8g04940-T	A. fumigatus Af293	Chr8_A_fumigatus_Af293:1,138,705..1,141,105(-)	Ortholog(s) have diacylglycerol cholinephosphotransferase activity, role in CDP-choline pathway and Golgi apparatus, mitochondrial outer membrane localization	N/A	diacylglycerol cholinephosphotransferase activity;phosphotransferase activity, for other substituted phosphate groups	IEA
Afu8g05200	Afu8g05200-T	A. fumigatus Af293	Chr8_A_fumigatus_Af293:1,212,186..1,213,665(-)	Ortholog(s) have mitochondrial outer membrane localization	molecular_function	N/A	IEA
Afu8g05210	Afu8g05210-T	A. fumigatus Af293	Chr8_A_fumigatus_Af293:1,214,105..1,215,565(+)	Ortholog(s) have mitochondrion localization	molecular_function	N/A	IEA
Afu8g05320	Afu8g05320-T	A. fumigatus Af293	Chr8_A_fumigatus_Af293:1,239,433..1,242,145(+)	Putative mitochondrial F1 ATPase subunit alpha	N/A	ATP binding;proton-transporting ATP synthase activity, rotational mechanism;proton-transporting ATPase activity, rotational mechanism	IEA
Afu8g05440	Afu8g05440-T	A. fumigatus Af293	Chr8_A_fumigatus_Af293:1,265,266..1,266,762(+)	Mitochondrial ATPase subunit	N/A	proton transmembrane transporter activity;proton-transporting ATPase activity, rotational mechanism	IEA
Afu8g05530	Afu8g05530-T	A. fumigatus Af293	Chr8_A_fumigatus_Af293:1,293,305..1,295,561(+)	Putative fumarate reductase	N/A	heme binding;succinate dehydrogenase activity	IEA
Afu8g05580	Afu8g05580-T	A. fumigatus Af293	Chr8_A_fumigatus_Af293:1,308,874..1,310,609(+)	Putative coenzyme A transferase	N/A	acetate CoA-transferase activity;acetyl-CoA hydrolase activity;catalytic activity;succinyl-CoA hydrolase activity	IEA
Afu8g06080	Afu8g06080-T	A. fumigatus Af293	Chr8_A_fumigatus_Af293:1,447,753..1,449,394(-)	Putative flavohemoprotein	N/A	heme binding;iron ion binding;nitric oxide dioxygenase activity;nitric oxide reductase activity;oxidoreductase activity;oxygen binding;riboflavin reductase (NADPH) activity	IEA
Afu8g07130	Afu8g07130-T	A. fumigatus Af293	Chr8_A_fumigatus_Af293:1,746,831..1,748,013(+)	AhpC/TSA family thioredoxin peroxidase	N/A	antioxidant activity;oxidoreductase activity;peroxiredoxin activity;thioredoxin peroxidase activity	IEA
Afu8g07300	Afu8g07300-T	A. fumigatus Af293	Chr8_A_fumigatus_Af293:1,791,341..1,792,765(-)	Ortholog(s) have mitochondrion localization	N/A	catalytic activity	IEA
AfuMt00001	AfuMt00001-T	A. fumigatus Af293	mito_A_fumigatus_Af293:1..1,158(+)	Ortholog(s) have electron transporter, transferring electrons within CoQH2-cytochrome c reductase complex activity, ubiquinol-cytochrome-c reductase activity	N/A	electron transfer activity;electron transporter, transferring electrons within CoQH2-cytochrome c reductase complex activity;oxidoreductase activity;ubiquinol-cytochrome-c reductase activity	IEA
AfuMt00030	AfuMt00030-T	A. fumigatus Af293	mito_A_fumigatus_Af293:4,824..4,970(+)	Ortholog(s) have proton-transporting ATP synthase activity, rotational mechanism activity, role in ATP synthesis coupled proton transport and mitochondrial proton-transporting ATP synthase complex, coupling factor F(o) localization	N/A	proton transmembrane transporter activity;proton-transporting ATP synthase activity, rotational mechanism	IEA
AfuMt00040	AfuMt00040-T	A. fumigatus Af293	mito_A_fumigatus_Af293:5,237..6,010(+)	Ortholog(s) have proton-transporting ATP synthase activity, rotational mechanism activity, role in ATP synthesis coupled proton transport and mitochondrial proton-transporting ATP synthase complex, coupling factor F(o) localization	N/A	proton transmembrane transporter activity;proton-transporting ATP synthase activity, rotational mechanism;proton-transporting ATPase activity, rotational mechanism	IEA
AfuMt00060	AfuMt00060-T	A. fumigatus Af293	mito_A_fumigatus_Af293:8,797..9,606(+)	Ortholog(s) have cytochrome-c oxidase activity, role in aerobic respiration, mitochondrial electron transport, cytochrome c to oxygen and mitochondrial respiratory chain complex IV localization	N/A	cytochrome-c oxidase activity;heme-copper terminal oxidase activity	IEA
AfuMt00080	AfuMt00080-T	A. fumigatus Af293	mito_A_fumigatus_Af293:19,462..23,125(+)	Ortholog(s) have cytochrome-c oxidase activity, role in aerobic respiration, mitochondrial electron transport, cytochrome c to oxygen and mitochondrial respiratory chain complex IV localization	N/A	cytochrome-c oxidase activity;heme binding;iron ion binding	IEA
AfuMt00100	AfuMt00100-T	A. fumigatus Af293	mito_A_fumigatus_Af293:23,639..25,096(+)	Ortholog(s) have proton-transporting ATP synthase activity, rotational mechanism activity, role in ATP synthesis coupled proton transport and mitochondrial proton-transporting ATP synthase complex, coupling factor F(o) localization	N/A	proton transmembrane transporter activity;proton-transporting ATP synthase activity, rotational mechanism;proton-transporting ATPase activity, rotational mechanism	IEA
AfuMt00120	AfuMt00120-T	A. fumigatus Af293	mito_A_fumigatus_Af293:25,862..26,623(+)	Ortholog(s) have cytochrome-c oxidase activity, role in aerobic respiration, mitochondrial electron transport, cytochrome c to oxygen and mitochondrial respiratory chain complex IV localization	N/A	copper ion binding;cytochrome-c oxidase activity	IEA

## Sheet: up
[Gene ID]	[source_id]	[Genomic Location (Gene)]	[Product Description]	[# Transcripts]
Afu1g01600	Afu1g01600-T	Chr1_A_fumigatus_Af293:500,803..502,930(-)	Putative deoxyribodipyrimidine photolyase	1
Afu1g04540	Afu1g04540-T	Chr1_A_fumigatus_Af293:1,284,032..1,285,205(+)	NADH-cytochrome b5 reductase involved in oxidative phosphorylation	1
Afu1g06110	Afu1g06110-T	Chr1_A_fumigatus_Af293:1,766,138..1,767,427(-)	Ortholog(s) have cytosol, mitochondrion, nucleus localization	1
Afu1g10750	Afu1g10750-T	Chr1_A_fumigatus_Af293:2,803,649..2,806,170(-)	Ortholog(s) have mitochondrion localization	1
Afu2g00990	Afu2g00990-T	Chr2_A_fumigatus_Af293:227,006..228,365(+)	Ortholog(s) have phosphatidylglycerol phospholipase C activity, role in phosphatidylglycerol catabolic process and lipid particle, mitochondrion localization	1
Afu2g01040	Afu2g01040-T	Chr2_A_fumigatus_Af293:238,336..239,825(-)	Putative formaldehyde dehydrogenase	1
Afu2g01590	Afu2g01590-T	Chr2_A_fumigatus_Af293:380,639..382,289(+)	Putative non-classical export protein	1
Afu2g05060	Afu2g05060-T	Chr2_A_fumigatus_Af293:1,391,181..1,392,358(+)	Alternative oxidase, mediates the cyanide-insensitive respiratory pathway	1
Afu2g08890	Afu2g08890-T	Chr2_A_fumigatus_Af293:2,283,166..2,283,924(+)	Ortholog(s) have dihydrofolate reductase activity, drug binding, mRNA binding activity, role in dihydrofolate metabolic process, tetrahydrofolate biosynthetic process and mitochondrion localization	1
Afu2g09700	Afu2g09700-T	Chr2_A_fumigatus_Af293:2,488,008..2,488,964(-)	Ortholog(s) have superoxide dismutase copper chaperone activity, role in cellular copper ion homeostasis, cellular response to metal ion, intracellular copper ion transport and cytosol, mitochondrial inner membrane, nucleus localization	1
Afu2g11300	Afu2g11300-T	Chr2_A_fumigatus_Af293:2,911,499..2,914,155(+)	Ortholog(s) have methylenetetrahydrofolate reductase (NAD(P)H) activity, role in methionine biosynthetic process, one-carbon metabolic process and mitochondrion localization	1
Afu2g11700	Afu2g11700-T	Chr2_A_fumigatus_Af293:3,004,027..3,004,672(-)	Ortholog(s) have bis(5'-nucleosyl)-tetraphosphatase (asymmetrical) activity, nucleoside-triphosphatase activity, role in adenosine catabolic process and cytosol, mitochondrion, nucleus localization	1
Afu2g12080	Afu2g12080-T	Chr2_A_fumigatus_Af293:3,108,211..3,109,385(+)	Ortholog(s) have copper uptake transmembrane transporter activity, inorganic phosphate transmembrane transporter activity	1
Afu2g14760	Afu2g14760-T	Chr2_A_fumigatus_Af293:3,887,424..3,889,722(-)	Putative BCS1-like ATPase	1
Afu2g17300	Afu2g17300-T	Chr2_A_fumigatus_Af293:4,628,630..4,629,784(-)	Predicted glutathione S transferase	1
Afu3g03280	Afu3g03280-T	Chr3_A_fumigatus_Af293:876,034..878,248(+)	Putative FAD binding monooxygenase	1
Afu3g07360	Afu3g07360-T	Chr3_A_fumigatus_Af293:1,850,222..1,851,356(+)	Ortholog(s) have copper ion binding activity, role in copper ion transport, protein complex assembly and mitochondrial inner membrane, plasma membrane localization	1
Afu3g07690	Afu3g07690-T	Chr3_A_fumigatus_Af293:1,941,883..1,942,294(+)	Ortholog(s) have copper chaperone activity, role in intracellular copper ion transport, mitochondrial respiratory chain complex IV assembly and cytosol, mitochondrial intermembrane space, nucleus localization	1
Afu3g08650	Afu3g08650-T	Chr3_A_fumigatus_Af293:2,214,642..2,217,724(+)	Putative C1-tetrahydrofolate synthase	1
Afu3g12270	Afu3g12270-T	Chr3_A_fumigatus_Af293:3,237,221..3,238,007(+)	Putative glutathione peroxidase	1
Afu3g13000	Afu3g13000-T	Chr3_A_fumigatus_Af293:3,453,857..3,455,764(-)	Ortholog(s) have protein transmembrane transporter activity and role in chaperone-mediated protein complex assembly, mitochondrial respiratory chain complex III assembly, protein insertion into mitochondrial membrane from inner side	1
Afu4g03945	Afu4g03945-T	Chr4_A_fumigatus_Af293:1,108,278..1,109,758(-)	Ortholog(s) have mitochondrion localization	1
Afu4g08170	Afu4g08170-T	Chr4_A_fumigatus_Af293:2,121,055..2,122,819(-)	Putative succinate-semialdehyde dehydrogenase	1
Afu4g09250	Afu4g09250-T	Chr4_A_fumigatus_Af293:2,421,690..2,423,109(-)	Ortholog(s) have mitochondrion localization	1
Afu4g11280	Afu4g11280-T	Chr4_A_fumigatus_Af293:2,952,442..2,954,594(+)	Ortholog(s) have dolichyl-phosphate-mannose-glycolipid alpha-mannosyltransferase activity and role in GPI anchor biosynthetic process	1
Afu5g08170	Afu5g08170-T	Chr5_A_fumigatus_Af293:2,069,544..2,070,920(+)	Ortholog(s) have Atg8 ligase activity, role in C-terminal protein lipidation, CVT pathway, autophagosome assembly, late nucleophagy, mitophagy, piecemeal microautophagy of nucleus and cytosol, nucleus localization	1
Afu6g02830	Afu6g02830-T	Chr6_A_fumigatus_Af293:575,599..576,182(+)	Has domain(s) with predicted oxidoreductase activity, role in oxidation-reduction process and mitochondrion localization	1
Afu6g07670	Afu6g07670-T	Chr6_A_fumigatus_Af293:1,741,179..1,742,990(-)	Cytochrome c oxidase assembly protein with a predicted role in oxidative phosphorylation	1
Afu6g13140	Afu6g13140-T	Chr6_A_fumigatus_Af293:3,321,489..3,322,359(-)	Ortholog(s) have 3,4-dihydroxy-2-butanone-4-phosphate synthase activity, role in aerobic respiration, riboflavin biosynthetic process and cytosol, mitochondrial intermembrane space, nucleus localization	1
Afu7g01010	Afu7g01010-T	Chr7_A_fumigatus_Af293:270,346..271,675(-)	Putative alcohol dehydrogenase	1
Afu7g06010	Afu7g06010-T	Chr7_A_fumigatus_Af293:1,471,568..1,472,598(-)	Ortholog(s) have mitochondrion localization	1
Afu7g06510	Afu7g06510-T	Chr7_A_fumigatus_Af293:1,587,959..1,589,512(-)	Putative acyl coenzyme A dehydrogenase	1

## Sheet: down
[Gene ID]	[source_id]	[Genomic Location (Gene)]	[Product Description]	[# Transcripts]
Afu1g04040	Afu1g04040-T	Chr1_A_fumigatus_Af293:1,156,801..1,157,943(-)	Ubiquitin	1
Afu1g06880	Afu1g06880-T	Chr1_A_fumigatus_Af293:1,958,128..1,959,156(-)	Ortholog(s) have membrane insertase activity, role in mitochondrial respiratory chain complex IV assembly, protein insertion into mitochondrial membrane, protein transport and integral component of mitochondrial inner membrane localization	1
Afu1g07440	Afu1g07440-T	Chr1_A_fumigatus_Af293:2,102,406..2,104,621(+)	Molecular chaperone	1
Afu1g09840	Afu1g09840-T	Chr1_A_fumigatus_Af293:2,552,195..2,554,479(-)	Mitochondrial inner membrane translocase subunit	1
Afu1g11960	Afu1g11960-T	Chr1_A_fumigatus_Af293:3,157,241..3,161,262(+)	Ortholog(s) have role in regulation of reactive oxygen species metabolic process and mitochondrial membrane, plasma membrane localization	1
Afu1g12930	Afu1g12930-T	Chr1_A_fumigatus_Af293:3,422,056..3,425,907(-)	G protein alpha subunit	1
Afu1g15620	Afu1g15620-T	Chr1_A_fumigatus_Af293:4,219,206..4,221,360(+)	Putative DEAD box RNA helicase	1
Afu1g16330	Afu1g16330-T	Chr1_A_fumigatus_Af293:4,435,277..4,437,643(+)	Ortholog(s) have mRNA binding activity	1
Afu2g03060	Afu2g03060-T	Chr2_A_fumigatus_Af293:795,687..797,514(-)	Ortholog(s) have role in mRNA cis splicing, via spliceosome and mitochondrion, nuclear telomeric heterochromatin localization	1
Afu2g03380	Afu2g03380-T	Chr2_A_fumigatus_Af293:891,880..892,615(-)	Ortholog(s) have cytosolic large ribosomal subunit, hyphal cell wall, mitochondrion, nucleus localization	1
Afu2g04270	Afu2g04270-T	Chr2_A_fumigatus_Af293:1,181,277..1,181,897(+)	Ortholog(s) have protein channel activity, role in mitochondrial genome maintenance, protein import into mitochondrial matrix and mitochondrial inner membrane presequence translocase complex localization	1
Afu2g07960	Afu2g07960-T	Chr2_A_fumigatus_Af293:2,038,888..2,047,752(+)	Ortholog(s) have role in regulation of translational elongation and cytosolic ribosome, extracellular region, mitochondrion localization	1
Afu2g09290	Afu2g09290-T	Chr2_A_fumigatus_Af293:2,376,729..2,378,883(-)	Putative antigenic mitochondrial protein	1
Afu2g10070	Afu2g10070-T	Chr2_A_fumigatus_Af293:2,576,179..2,580,789(+)	Putative carbamoyl-phosphate synthetase, large subunit	1
Afu2g12150	Afu2g12150-T	Chr2_A_fumigatus_Af293:3,120,052..3,134,829(+)	Ortholog(s) have role in rRNA processing, ribosomal large subunit assembly and mitochondrion, mitotic spindle pole body, nucleoplasm, preribosome, large subunit precursor localization	1
Afu2g13020	Afu2g13020-T	Chr2_A_fumigatus_Af293:3,339,272..3,341,082(-)	Ortholog(s) have dicarboxylic acid transmembrane transporter activity, role in dicarboxylic acid transport and mitochondrial envelope, plasma membrane localization	1
Afu2g15610	Afu2g15610-T	Chr2_A_fumigatus_Af293:4,117,694..4,123,583(+)	Ortholog(s) have DNA primase activity, mitochondrial RNA polymerase core promoter sequence-specific DNA binding, mitochondrial single subunit type RNA polymerase activity	1
Afu2g15780	Afu2g15780-T	Chr2_A_fumigatus_Af293:4,168,293..4,170,736(-)	Ortholog(s) have mitochondrion localization	1
Afu3g04200	Afu3g04200-T	Chr3_A_fumigatus_Af293:1,180,181..1,182,424(+)	Ortholog(s) have tRNA (guanine-N2-)-methyltransferase activity, role in tRNA N2-guanine methylation and mitochondrion, nuclear inner membrane localization	1
Afu3g12310	Afu3g12310-T	Chr3_A_fumigatus_Af293:3,243,417..3,246,090(-)	Ortholog(s) have mitochondrion, nucleus localization	1
Afu4g03120	Afu4g03120-T	Chr4_A_fumigatus_Af293:877,985..879,595(+)	Ortholog(s) have L-lactate dehydrogenase (cytochrome) activity, role in lactate metabolic process and glyoxysome, mitochondrial intermembrane space localization	1
Afu4g05920	Afu4g05920-T	Chr4_A_fumigatus_Af293:1,510,685..1,511,646(+)	Ortholog(s) have role in cardiolipin metabolic process, cell-abiotic substrate adhesion, cristae formation, negative regulation of phosphatidylcholine biosynthetic process, phosphatidylethanolamine metabolic process	1
Afu5g03780	Afu5g03780-T	Chr5_A_fumigatus_Af293:1,017,353..1,017,915(+)	Putative L-PSP endoribonuclease family protein	1
Afu5g04170	Afu5g04170-T	Chr5_A_fumigatus_Af293:1,108,176..1,110,583(+)	Heat shock protein	1
Afu5g08890	Afu5g08890-T	Chr5_A_fumigatus_Af293:2,281,402..2,284,083(+)	Putative homoaconitase	1
Afu5g11550	Afu5g11550-T	Chr5_A_fumigatus_Af293:2,962,227..2,964,135(+)	Ortholog(s) have double-stranded DNA 5'-3' exodeoxyribonuclease activity, single-stranded DNA endodeoxyribonuclease activity, tRNA (m5U54) methyltransferase activity and role in double-strand break repair, tRNA modification	1
Afu5g11620	Afu5g11620-T	Chr5_A_fumigatus_Af293:2,986,536..2,989,242(+)	Ortholog(s) have ATP-dependent RNA helicase activity, mRNA binding activity	1
Afu5g11670	Afu5g11670-T	Chr5_A_fumigatus_Af293:2,996,863..3,000,700(+)	Ortholog(s) have tRNA methyltransferase activity, role in tRNA methylation, wybutosine biosynthetic process and cytosol, mitochondrion, nucleus localization	1
Afu5g13490	Afu5g13490-T	Chr5_A_fumigatus_Af293:3,542,237..3,542,887(+)	Ortholog(s) have structural constituent of ribosome activity and mitochondrial large ribosomal subunit localization	1
Afu6g03580	Afu6g03580-T	Chr6_A_fumigatus_Af293:778,534..782,464(-)	Ortholog(s) have ATP binding, ATPase activity, mRNA binding activity and role in poly(A)+ mRNA export from nucleus, ribosomal small subunit biogenesis	1
Afu6g04330	Afu6g04330-T	Chr6_A_fumigatus_Af293:982,264..986,076(-)	Ortholog(s) have RNA helicase activity, role in maturation of SSU-rRNA from tricistronic rRNA transcript (SSU-rRNA, 5.8S rRNA, LSU-rRNA) and 90S preribosome, mitochondrion, nucleolus, small-subunit processome localization	1
Afu6g12550	Afu6g12550-T	Chr6_A_fumigatus_Af293:3,168,900..3,171,709(+)	Ortholog(s) have iron ion transmembrane transporter activity, role in RNA splicing, iron ion homeostasis, mitochondrial iron ion transport and mitochondrion, plasma membrane localization	1
Afu6g12930	Afu6g12930-T	Chr6_A_fumigatus_Af293:3,262,522..3,265,936(+)	Mitochondrial aconitate hydratase	1
Afu6g13370	Afu6g13370-T	Chr6_A_fumigatus_Af293:3,394,599..3,400,387(+)	Ortholog(s) have snoRNA binding activity	1
Afu6g13550	Afu6g13550-T	Chr6_A_fumigatus_Af293:3,449,023..3,450,087(-)	Ribosomal protein S13p/S18e	1
Afu7g01220	Afu7g01220-T	Chr7_A_fumigatus_Af293:319,427..321,756(-)	Putative squalene synthetase	1
Afu7g01550	Afu7g01550-T	Chr7_A_fumigatus_Af293:403,540..406,856(-)	Ortholog(s) have role in Group I intron splicing and mitochondrion localization	1
Afu7g02140	Afu7g02140-T	Chr7_A_fumigatus_Af293:573,447..574,975(+)	40S ribosomal protein S24	1
Afu7g04040	Afu7g04040-T	Chr7_A_fumigatus_Af293:909,678..911,327(+)	Ortholog(s) have role in cellular response to starvation, regulation of proteolysis and mitochondrion localization	1
Afu7g05220	Afu7g05220-T	Chr7_A_fumigatus_Af293:1,232,048..1,234,390(-)	Putative mitochondrial carrier protein	1
Afu8g02840	Afu8g02840-T	Chr8_A_fumigatus_Af293:768,593..771,614(-)	Putative mitochondrial dynamin GTPase with a predicted role in mitochondrial fission	1
Afu8g04220	Afu8g04220-T	Chr8_A_fumigatus_Af293:934,244..937,083(-)	Ortholog(s) have snoRNA binding activity	1
