# Supplementary material for: Differentially Regulated Transcription Factors and ABC Transporters in a Mitochondrial Dynamics Mutant Can Alter Azole Susceptibility of Aspergillus fumigatus
Source: Front Microbiol. 2020 May 26;11:1017. doi: 10.3389/fmicb.2020.01017 (PMC7264269; doi:10.3389/fmicb.2020.01017)
Supplement: Supplementary file 1 [file Data_Sheet_1.ZIP › Supplementary table 9. GO transmembrane transport. all, up, down.xlsx]

## Sheet: Title
Differentially regulated transcription factors and ABC transporters in a mitochondrial dynamics mutant can alter azole susceptibility of Aspergillus fumigatus.
Laura Sturm 1, Bernadette Geißel 1, Johannes Wagener 1,2,3*
1 Max von Pettenkofer-Institut für Hygiene und Medizinische Mikrobiologie, Medizinische Fakultät, LMU München, 80336 Munich, Germany
2 Institut für Hygiene und Mikrobiologie, Julius-Maximilians-Universität Würzburg, 97080 Würzburg, Germany
3 National Reference Center for Invasive Fungal Infections (NRZMyk).
* Correspondence: Johannes Wagener, j.wagener@hygiene.uni-wuerzburg.de
Supplementary table 9. GO transmembrane transport. all, up, down.

## Sheet: all
[Gene ID]	[source_id]	[Organism]	[Genomic Location (Gene)]	[Product Description]	[Curated GO Functions]	[Computed GO Functions]	[Evidence Code]
Afu1g00440	Afu1g00440-T	A. fumigatus Af293	Chr1_A_fumigatus_Af293:138,359..140,093(-)	DUF895 domain membrane protein	molecular_function	N/A	IEA
Afu1g00970	Afu1g00970-T	A. fumigatus Af293	Chr1_A_fumigatus_Af293:342,453..344,153(-)	MFS monocarboxylate transporter, putative	molecular_function	N/A	IEA
Afu1g01260	Afu1g01260-T	A. fumigatus Af293	Chr1_A_fumigatus_Af293:431,056..433,093(+)	Has domain(s) with predicted role in transmembrane transport and integral component of membrane localization	molecular_function	N/A	IEA
Afu1g01480	Afu1g01480-T	A. fumigatus Af293	Chr1_A_fumigatus_Af293:471,047..474,848(-)	Has domain(s) with predicted transporter activity, role in transport and membrane localization	N/A	transmembrane transporter activity;transporter activity	IEA
Afu1g01550	Afu1g01550-T	A. fumigatus Af293	Chr1_A_fumigatus_Af293:489,006..491,838(-)	Putative plasma membrane zinc transporter	N/A	high-affinity zinc transmembrane transporter activity;metal ion transmembrane transporter activity;zinc ion transmembrane transporter activity	IEA, IGI
Afu1g01812	Afu1g01812-T	A. fumigatus Af293	Chr1_A_fumigatus_Af293:547,679..549,975(-)	Has domain(s) with predicted role in transmembrane transport and integral component of membrane localization	molecular_function	N/A	IEA
Afu1g01870	Afu1g01870-T	A. fumigatus Af293	Chr1_A_fumigatus_Af293:559,515..560,599(+)	Ortholog(s) have role in protein import into mitochondrial matrix and plasma membrane, presequence translocase-associated import motor localization	molecular_function	N/A	IEA
Afu1g01930	Afu1g01930-T	A. fumigatus Af293	Chr1_A_fumigatus_Af293:570,738..572,914(+)	Has domain(s) with predicted role in transmembrane transport and integral component of membrane localization	molecular_function	N/A	IEA
Afu1g02350	Afu1g02350-T	A. fumigatus Af293	Chr1_A_fumigatus_Af293:689,570..692,145(+)	Has domain(s) with predicted role in transmembrane transport and integral component of membrane localization	molecular_function	N/A	IEA
Afu1g02480	Afu1g02480-T	A. fumigatus Af293	Chr1_A_fumigatus_Af293:716,051..720,223(-)	Ortholog(s) have hydrogen-exporting ATPase activity, phosphorylative mechanism, proton binding activity	N/A	metal ion binding;nucleotide binding;proton binding;proton-exporting ATPase activity, phosphorylative mechanism	IEA
Afu1g02530	Afu1g02530-T	A. fumigatus Af293	Chr1_A_fumigatus_Af293:736,825..739,008(+)	Has domain(s) with predicted substrate-specific transmembrane transporter activity, transmembrane transporter activity, role in transmembrane transport and integral component of membrane, membrane localization	N/A	substrate-specific transmembrane transporter activity;transmembrane transporter activity	IEA
Afu1g02730	Afu1g02730-T	A. fumigatus Af293	Chr1_A_fumigatus_Af293:787,162..789,684(-)	Putative mitochondrial phosphate carrier protein	molecular_function	N/A	IEA
Afu1g03100	Afu1g03100-T	A. fumigatus Af293	Chr1_A_fumigatus_Af293:894,078..896,013(-)	Putative ATP synthase delta chain	N/A	proton-transporting ATP synthase activity, rotational mechanism;proton-transporting ATPase activity, rotational mechanism	IEA
Afu1g03200	Afu1g03200-T	A. fumigatus Af293	Chr1_A_fumigatus_Af293:919,916..921,675(-)	Putative major facilitator superfamily (MFS) transporter	molecular_function	N/A	IEA
Afu1g03280	Afu1g03280-T	A. fumigatus Af293	Chr1_A_fumigatus_Af293:953,615..954,865(-)	Has domain(s) with predicted transmembrane transporter activity, role in transmembrane transport and integral component of membrane localization	N/A	transmembrane transporter activity	IEA
Afu1g03290	Afu1g03290-T	A. fumigatus Af293	Chr1_A_fumigatus_Af293:954,898..955,270(-)	Has domain(s) with predicted transmembrane transporter activity, role in transmembrane transport and integral component of membrane localization	N/A	transmembrane transporter activity	IEA
Afu1g03440	Afu1g03440-T	A. fumigatus Af293	Chr1_A_fumigatus_Af293:997,179..998,907(-)	Ortholog(s) have adenine nucleotide transmembrane transporter activity, role in ATP transport, fatty acid beta-oxidation, peroxisome organization and glyoxysome, integral component of peroxisomal membrane localization	N/A	adenine nucleotide transmembrane transporter activity	IEA
Afu1g03510	Afu1g03510-T	A. fumigatus Af293	Chr1_A_fumigatus_Af293:1,014,247..1,016,117(+)	ATP Synthase gamma chain, mitochondrial precursor	N/A	ATPase activity;proton-transporting ATP synthase activity, rotational mechanism;proton-transporting ATPase activity, rotational mechanism	IEA
Afu1g03530	Afu1g03530-T	A. fumigatus Af293	Chr1_A_fumigatus_Af293:1,018,411..1,021,747(-)	Ortholog(s) have D-xylose transmembrane transporter activity, role in D-xylose transport, glucose import and integral component of membrane localization	N/A	substrate-specific transmembrane transporter activity;transmembrane transporter activity	IEA
Afu1g03560	Afu1g03560-T	A. fumigatus Af293	Chr1_A_fumigatus_Af293:1,027,923..1,029,996(-)	Ortholog(s) have role in fatty acid metabolic process	ubiquitin-protein transferase activity	zinc ion binding	ISO
Afu1g03730	Afu1g03730-T	A. fumigatus Af293	Chr1_A_fumigatus_Af293:1,079,939..1,081,418(-)	Has domain(s) with predicted role in transmembrane transport and integral component of membrane localization	molecular_function	N/A	IEA
Afu1g04270	Afu1g04270-T	A. fumigatus Af293	Chr1_A_fumigatus_Af293:1,214,091..1,216,027(+)	Putative vacuolar Ca2+/H+ exchanger	N/A	calcium:proton antiporter activity;cation transmembrane transporter activity;potassium:proton antiporter activity	IEA
Afu1g04290	Afu1g04290-T	A. fumigatus Af293	Chr1_A_fumigatus_Af293:1,217,871..1,221,237(+)	Ortholog(s) have role in cellular response to arsenic-containing substance and endoplasmic reticulum, plasma membrane localization	N/A	transporter activity	IEA
Afu1g04470	Afu1g04470-T	A. fumigatus Af293	Chr1_A_fumigatus_Af293:1,270,603..1,271,176(+)	Ortholog(s) have protein transporter activity, unfolded protein binding activity and role in protein import into mitochondrial inner membrane, protein import into mitochondrial outer membrane	N/A	protein transporter activity;unfolded protein binding	IEA
Afu1g04780	Afu1g04780-T	A. fumigatus Af293	Chr1_A_fumigatus_Af293:1,354,004..1,356,622(-)	Putative peroxisomal ABC transporter	N/A	ATP binding;ATPase activity;ATPase activity, coupled to transmembrane movement of substances;nucleotide binding	IEA
Afu1g04870	Afu1g04870-T	A. fumigatus Af293	Chr1_A_fumigatus_Af293:1,377,039..1,380,588(-)	Ortholog(s) have putrescine transmembrane transporter activity, spermidine transmembrane transporter activity, urea transmembrane transporter activity and role in putrescine transport, spermidine transport, urea transport	N/A	putrescine transmembrane transporter activity;spermidine transmembrane transporter activity;transmembrane transporter activity;urea transmembrane transporter activity	IEA
Afu1g05010	Afu1g05010-T	A. fumigatus Af293	Chr1_A_fumigatus_Af293:1,434,424..1,436,874(-)	Putative MFS transporter	molecular_function	N/A	IEA
Afu1g05020	Afu1g05020-T	A. fumigatus Af293	Chr1_A_fumigatus_Af293:1,437,263..1,441,829(-)	Putative sulfate transporter	N/A	secondary active sulfate transmembrane transporter activity;sulfate transmembrane transporter activity	IEA
Afu1g05170	Afu1g05170-T	A. fumigatus Af293	Chr1_A_fumigatus_Af293:1,480,273..1,481,656(+)	Has domain(s) with predicted role in transmembrane transport and integral component of membrane localization	molecular_function	N/A	IEA
Afu1g05390	Afu1g05390-T	A. fumigatus Af293	Chr1_A_fumigatus_Af293:1,548,016..1,549,201(-)	Ortholog(s) have ATP:ADP antiporter activity and role in ADP transport, aerobic respiration, anaerobic respiration, apoptotic process, heme transport, mitochondrial ATP transmembrane transport, response to oxidative stress	N/A	ATP:ADP antiporter activity	IEA
Afu1g05440	Afu1g05440-T	A. fumigatus Af293	Chr1_A_fumigatus_Af293:1,559,820..1,561,184(+)	Ortholog(s) have UDP-galactose transmembrane transporter activity, role in UDP-galactose transmembrane transport, UDP-glucose transport and endoplasmic reticulum localization	N/A	UDP-galactose transmembrane transporter activity	IEA
Afu1g05760	Afu1g05760-T	A. fumigatus Af293	Chr1_A_fumigatus_Af293:1,658,382..1,659,697(-)	Putative arsenite efflux transporter	N/A	antiporter activity;bile acid:sodium symporter activity;inorganic anion transmembrane transporter activity	IEA
Afu1g06050	Afu1g06050-T	A. fumigatus Af293	Chr1_A_fumigatus_Af293:1,747,458..1,749,340(-)	Has domain(s) with predicted sugar:proton symporter activity, role in carbohydrate transport and Golgi membrane, integral component of membrane localization	N/A	carbohydrate:proton symporter activity;pyrimidine nucleotide-sugar transmembrane transporter activity	IEA
Afu1g06440	Afu1g06440-T	A. fumigatus Af293	Chr1_A_fumigatus_Af293:1,847,873..1,850,861(-)	Has domain(s) with predicted role in transmembrane transport and integral component of membrane localization	molecular_function	N/A	IEA
Afu1g06530	Afu1g06530-T	A. fumigatus Af293	Chr1_A_fumigatus_Af293:1,872,577..1,873,763(+)	Ortholog(s) have organic acid transmembrane transporter activity, role in mitochondrial transport and fungal-type vacuole, mitochondrion localization	N/A	organic acid transmembrane transporter activity	IEA
Afu1g06550	Afu1g06550-T	A. fumigatus Af293	Chr1_A_fumigatus_Af293:1,876,960..1,879,807(-)	Has domain(s) with predicted role in transmembrane transport and integral component of membrane localization	molecular_function	N/A	IEA
Afu1g06840	Afu1g06840-T	A. fumigatus Af293	Chr1_A_fumigatus_Af293:1,949,236..1,951,052(-)	Putative G-protein coupled receptor	molecular_function	N/A	IEA
Afu1g07170	Afu1g07170-T	A. fumigatus Af293	Chr1_A_fumigatus_Af293:2,033,189..2,035,083(-)	Has domain(s) with predicted solute:proton antiporter activity, role in cation transport, transmembrane transport and integral component of membrane localization	N/A	potassium ion transmembrane transporter activity;sodium:proton antiporter activity;solute:proton antiporter activity	IEA
Afu1g07300	Afu1g07300-T	A. fumigatus Af293	Chr1_A_fumigatus_Af293:2,067,286..2,068,888(+)	Has domain(s) with predicted role in transmembrane transport and integral component of membrane localization	molecular_function	N/A	IEA
Afu1g07440	Afu1g07440-T	A. fumigatus Af293	Chr1_A_fumigatus_Af293:2,102,406..2,104,621(+)	Molecular chaperone	N/A	ATP binding;heat shock protein binding;peptide binding;unfolded protein binding	IEA
Afu1g07450	Afu1g07450-T	A. fumigatus Af293	Chr1_A_fumigatus_Af293:2,105,349..2,107,672(-)	Ortholog(s) have guanine nucleotide transmembrane transporter activity and role in cellular iron ion homeostasis, guanine nucleotide transport, mitochondrial genome maintenance, transmembrane transport	N/A	guanine nucleotide transmembrane transporter activity	IEA
Afu1g07610	Afu1g07610-T	A. fumigatus Af293	Chr1_A_fumigatus_Af293:2,144,956..2,146,299(-)	Ortholog(s) have role in protein import into peroxisome matrix	molecular_function	N/A	IEA
Afu1g07700	Afu1g07700-T	A. fumigatus Af293	Chr1_A_fumigatus_Af293:2,171,631..2,175,897(-)	Has domain(s) with predicted substrate-specific transmembrane transporter activity, transmembrane transporter activity, role in transmembrane transport and integral component of membrane, membrane localization	N/A	substrate-specific transmembrane transporter activity;transmembrane transporter activity	IEA
Afu1g09120	Afu1g09120-T	A. fumigatus Af293	Chr1_A_fumigatus_Af293:2,367,389..2,369,546(-)	Putative amino acid transporter	N/A	amino acid transmembrane transporter activity;transmembrane transporter activity	IEA
Afu1g09660	Afu1g09660-T	A. fumigatus Af293	Chr1_A_fumigatus_Af293:2,500,382..2,501,842(+)	Ortholog(s) have dicarboxylic acid transmembrane transporter activity, role in mitochondrial transport and mitochondrial inner membrane localization	N/A	dicarboxylic acid transmembrane transporter activity	IEA
Afu1g09840	Afu1g09840-T	A. fumigatus Af293	Chr1_A_fumigatus_Af293:2,552,195..2,554,479(-)	Mitochondrial inner membrane translocase subunit	N/A	chaperone binding;protein binding, bridging	IEA
Afu1g09910	Afu1g09910-T	A. fumigatus Af293	Chr1_A_fumigatus_Af293:2,566,089..2,568,421(+)	Has domain(s) with predicted substrate-specific transmembrane transporter activity, transmembrane transporter activity, role in transmembrane transport and integral component of membrane, membrane localization	N/A	substrate-specific transmembrane transporter activity;transmembrane transporter activity	IEA
Afu1g10370	Afu1g10370-T	A. fumigatus Af293	Chr1_A_fumigatus_Af293:2,673,293..2,675,212(+)	Putative MFS multidrug transporter	molecular_function	N/A	IEA
Afu1g10390	Afu1g10390-T	A. fumigatus Af293	Chr1_A_fumigatus_Af293:2,697,914..2,705,802(+)	Putative ABC multidrug transporter	N/A	ATP binding;ATPase activity;ATPase activity, coupled to transmembrane movement of substances;nucleoside-triphosphatase activity;nucleotide binding	IEA
Afu1g10670	Afu1g10670-T	A. fumigatus Af293	Chr1_A_fumigatus_Af293:2,787,686..2,789,250(-)	Has domain(s) with predicted hydrolase activity, acting on acid anhydrides, catalyzing transmembrane movement of substances, proton-transporting ATPase activity, rotational mechanism activity	N/A	binding;hydrolase activity, acting on acid anhydrides, catalyzing transmembrane movement of substances;proton-transporting ATPase activity, rotational mechanism	IEA
Afu1g10810	Afu1g10810-T	A. fumigatus Af293	Chr1_A_fumigatus_Af293:2,821,017..2,822,416(+)	Ortholog(s) have role in calcium ion transport into cytosol and cytosol, plasma membrane localization	N/A	proton transmembrane transporter activity	IEA
Afu1g10880	Afu1g10880-T	A. fumigatus Af293	Chr1_A_fumigatus_Af293:2,836,044..2,842,355(+)	Putative P-type calcium ATPase	N/A	ATP binding;calcium-transporting ATPase activity;cation-transporting ATPase activity;metal ion binding;nucleotide binding	IEA
Afu1g10890	Afu1g10890-T	A. fumigatus Af293	Chr1_A_fumigatus_Af293:2,843,618..2,845,396(+)	Has domain(s) with predicted nucleobase transmembrane transporter activity, role in nucleobase transport, transmembrane transport and membrane localization	N/A	nucleobase transmembrane transporter activity;transmembrane transporter activity;transporter activity	IEA
Afu1g10930	Afu1g10930-T	A. fumigatus Af293	Chr1_A_fumigatus_Af293:2,852,743..2,855,499(-)	Putative ammonium transporter	N/A	ammonium transmembrane transporter activity;high-affinity secondary active ammonium transmembrane transporter activity;methylammonium transmembrane transporter activity	IEA
Afu1g11050	Afu1g11050-T	A. fumigatus Af293	Chr1_A_fumigatus_Af293:2,889,965..2,894,388(+)	Has domain(s) with predicted substrate-specific transmembrane transporter activity, transmembrane transporter activity, role in transmembrane transport and integral component of membrane, membrane localization	N/A	substrate-specific transmembrane transporter activity;transmembrane transporter activity	IEA
Afu1g11110	Afu1g11110-T	A. fumigatus Af293	Chr1_A_fumigatus_Af293:2,923,095..2,930,423(-)	Putative voltage-gated calcium channel	N/A	calcium channel activity;calcium ion binding;ion channel activity;voltage-gated calcium channel activity	IEA
Afu1g11350	Afu1g11350-T	A. fumigatus Af293	Chr1_A_fumigatus_Af293:2,990,222..2,992,208(+)	Has domain(s) with predicted role in transmembrane transport and integral component of membrane localization	molecular_function	N/A	IEA
Afu1g11580	Afu1g11580-T	A. fumigatus Af293	Chr1_A_fumigatus_Af293:3,054,086..3,056,033(-)	Major facilitator superfamily (MFS) quinate transporter	N/A	substrate-specific transmembrane transporter activity;transmembrane transporter activity	IEA
Afu1g11820	Afu1g11820-T	A. fumigatus Af293	Chr1_A_fumigatus_Af293:3,110,596..3,112,648(-)	Has domain(s) with predicted role in transmembrane transport and integral component of membrane localization	molecular_function	N/A	IEA
Afu1g11830	Afu1g11830-T	A. fumigatus Af293	Chr1_A_fumigatus_Af293:3,113,365..3,116,028(-)	MFS quinate transporter	N/A	substrate-specific transmembrane transporter activity;transmembrane transporter activity	IEA
Afu1g11860	Afu1g11860-T	A. fumigatus Af293	Chr1_A_fumigatus_Af293:3,121,477..3,122,364(-)	Ortholog(s) have mitochondrion targeting sequence binding, protein channel activity	N/A	mitochondrion targeting sequence binding;protein channel activity	IEA
Afu1g12090	Afu1g12090-T	A. fumigatus Af293	Chr1_A_fumigatus_Af293:3,201,400..3,203,016(+)	Ortholog(s) have zinc ion transmembrane transporter activity, role in cellular zinc ion homeostasis, zinc II ion transmembrane transport and Golgi membrane, cytosol, nucleus localization	N/A	cation transmembrane transporter activity;zinc ion transmembrane transporter activity	IEA
Afu1g12180	Afu1g12180-T	A. fumigatus Af293	Chr1_A_fumigatus_Af293:3,216,900..3,220,323(+)	Ortholog(s) have GTPase activity, role in cellular response to drug, endoplasmic reticulum inheritance, endoplasmic reticulum membrane fusion, hexose transport, pathogenesis and cortical endoplasmic reticulum, cytosol localization	N/A	GTP binding;GTPase activity	IEA
Afu1g12240	Afu1g12240-T	A. fumigatus Af293	Chr1_A_fumigatus_Af293:3,231,621..3,234,289(+)	Putative MFS peptide transporter	N/A	transmembrane transporter activity;transporter activity	IEA
Afu1g12310	Afu1g12310-T	A. fumigatus Af293	Chr1_A_fumigatus_Af293:3,244,434..3,246,826(-)	Putative GABA permease	N/A	amino acid transmembrane transporter activity;polyamine transmembrane transporter activity;transmembrane transporter activity	IEA
Afu1g12620	Afu1g12620-T	A. fumigatus Af293	Chr1_A_fumigatus_Af293:3,335,457..3,337,298(+)	Putative toxin efflux pump	molecular_function	N/A	IEA
Afu1g12690	Afu1g12690-T	A. fumigatus Af293	Chr1_A_fumigatus_Af293:3,353,253..3,358,100(-)	ABC multidrug transporter	N/A	ATP binding;ATPase activity;ATPase activity, coupled to transmembrane movement of substances;nucleoside-triphosphatase activity;nucleotide binding	IEA
Afu1g12850	Afu1g12850-T	A. fumigatus Af293	Chr1_A_fumigatus_Af293:3,397,443..3,400,813(+)	Putative nitrate transporter	nitrate transmembrane transporter activity	high-affinity secondary active nitrite transmembrane transporter activity;nitrate transmembrane transporter activity;nitrite transmembrane transporter activity;voltage-gated channel activity	IEA, ISS
Afu1g12910	Afu1g12910-T	A. fumigatus Af293	Chr1_A_fumigatus_Af293:3,414,975..3,417,280(+)	Putative ABC fatty acid transporter	N/A	ATP binding;ATPase activity;ATPase activity, coupled to transmembrane movement of substances;nucleotide binding	IEA
Afu1g13210	Afu1g13210-T	A. fumigatus Af293	Chr1_A_fumigatus_Af293:3,507,945..3,509,919(+)	Ortholog(s) have role in allantoin assimilation pathway, allantoin transport, uracil import across plasma membrane and Golgi apparatus localization	N/A	nucleobase transmembrane transporter activity;transmembrane transporter activity;transporter activity	IEA
Afu1g13350	Afu1g13350-T	A. fumigatus Af293	Chr1_A_fumigatus_Af293:3,550,799..3,553,109(-)	Putative transporter protein	molecular_function	N/A	IEA
Afu1g13360	Afu1g13360-T	A. fumigatus Af293	Chr1_A_fumigatus_Af293:3,554,565..3,556,040(-)	Protein with similarity to sulphite efflux pumps	molecular_function	N/A	IEA
Afu1g13620	Afu1g13620-T	A. fumigatus Af293	Chr1_A_fumigatus_Af293:3,623,315..3,626,068(-)	Putative oligopeptide transporter	molecular_function	N/A	IEA
Afu1g13800	Afu1g13800-T	A. fumigatus Af293	Chr1_A_fumigatus_Af293:3,683,819..3,686,501(-)	MFS multidrug transporter	molecular_function	N/A	IEA
Afu1g13970	Afu1g13970-T	A. fumigatus Af293	Chr1_A_fumigatus_Af293:3,734,491..3,736,716(-)	Putative major facilitator superfamily (MFS) transporter	molecular_function	N/A	IEA
Afu1g14250	Afu1g14250-T	A. fumigatus Af293	Chr1_A_fumigatus_Af293:3,805,586..3,808,256(-)	Ortholog(s) have voltage-gated potassium channel activity, role in cellular potassium ion homeostasis, potassium ion transport and plasma membrane localization	N/A	potassium channel activity	IEA
Afu1g14330	Afu1g14330-T	A. fumigatus Af293	Chr1_A_fumigatus_Af293:3,832,067..3,836,990(+)	Putative ABC transporter	N/A	ATP binding;ATPase activity;ATPase activity, coupled to transmembrane movement of substances;nucleoside-triphosphatase activity;nucleotide binding	IEA
Afu1g14440	Afu1g14440-T	A. fumigatus Af293	Chr1_A_fumigatus_Af293:3,857,866..3,859,484(+)	Has domain(s) with predicted cation transmembrane transporter activity, role in cation transport, transmembrane transport and integral component of membrane localization	N/A	cation transmembrane transporter activity	IEA
Afu1g14510	Afu1g14510-T	A. fumigatus Af293	Chr1_A_fumigatus_Af293:3,877,649..3,880,912(+)	Has domain(s) with predicted metal ion transmembrane transporter activity, role in metal ion transport, transmembrane transport and membrane localization	N/A	metal ion transmembrane transporter activity;protein binding	IEA
Afu1g14700	Afu1g14700-T	A. fumigatus Af293	Chr1_A_fumigatus_Af293:3,933,868..3,935,656(+)	Has domain(s) with predicted role in transmembrane transport and integral component of membrane localization	molecular_function	N/A	IEA
Afu1g15140	Afu1g15140-T	A. fumigatus Af293	Chr1_A_fumigatus_Af293:4,069,695..4,073,246(-)	Putative mitochondrial phosphate carrier protein	N/A	inorganic phosphate transmembrane transporter activity	IEA
Afu1g15300	Afu1g15300-T	A. fumigatus Af293	Chr1_A_fumigatus_Af293:4,124,095..4,127,115(+)	Ortholog of A. nidulans FGSC A4 : AN0856, A. niger CBS 513.88 : An01g13290, A. oryzae RIB40 : AO090005001212, Aspergillus wentii : Aspwe1_0171741 and Aspergillus sydowii : Aspsy1_0083924	N/A	amino acid transmembrane transporter activity;transmembrane transporter activity	IEA
Afu1g15400	Afu1g15400-T	A. fumigatus Af293	Chr1_A_fumigatus_Af293:4,150,810..4,152,381(-)	Ortholog(s) have peroxisome matrix targeting signal-2 binding activity, role in fatty acid metabolic process, protein import into peroxisome matrix, docking and cytosol, nucleus, peroxisome localization	peroxisome matrix targeting signal-2 binding	peroxisome matrix targeting signal-2 binding;protein binding	IEA, ISO
Afu1g15490	Afu1g15490-T	A. fumigatus Af293	Chr1_A_fumigatus_Af293:4,182,074..4,187,434(-)	Putative major facilitator superfamily (MFS) transporter	molecular_function	N/A	IEA
Afu1g15880	Afu1g15880-T	A. fumigatus Af293	Chr1_A_fumigatus_Af293:4,295,119..4,297,518(+)	Has domain(s) with predicted magnesium ion transmembrane transporter activity, role in magnesium ion transport and integral component of membrane localization	N/A	magnesium ion transmembrane transporter activity	IEA
Afu1g15940	Afu1g15940-T	A. fumigatus Af293	Chr1_A_fumigatus_Af293:4,323,079..4,326,029(-)	Ortholog(s) have endoplasmic reticulum localization	molecular_function	N/A	IEA
Afu1g16100	Afu1g16100-T	A. fumigatus Af293	Chr1_A_fumigatus_Af293:4,378,898..4,380,216(+)	Arsenite permease	N/A	antiporter activity;bile acid:sodium symporter activity;inorganic anion transmembrane transporter activity	IEA
Afu1g16130	Afu1g16130-T	A. fumigatus Af293	Chr1_A_fumigatus_Af293:4,388,607..4,392,015(-)	Ortholog(s) have cadmium-exporting ATPase activity, copper ion binding activity, role in cadmium ion transport, cellular metal ion homeostasis, transmembrane transport and plasma membrane localization	N/A	cadmium-exporting ATPase activity;cation-transporting ATPase activity;copper ion binding;metal ion binding;nucleotide binding	IEA
Afu1g16230	Afu1g16230-T	A. fumigatus Af293	Chr1_A_fumigatus_Af293:4,413,480..4,415,244(-)	Has domain(s) with predicted substrate-specific transmembrane transporter activity, transmembrane transporter activity, role in transmembrane transport and integral component of membrane, membrane localization	N/A	substrate-specific transmembrane transporter activity;transmembrane transporter activity	IEA
Afu1g16280	Afu1g16280-T	A. fumigatus Af293	Chr1_A_fumigatus_Af293:4,425,597..4,428,961(+)	Ortholog(s) have proton-transporting ATP synthase activity, rotational mechanism activity and role in ATP synthesis coupled proton transport, cristae formation, protein complex oligomerization	N/A	proton transmembrane transporter activity;proton-transporting ATPase activity, rotational mechanism;structural molecule activity	IEA
Afu1g16340	Afu1g16340-T	A. fumigatus Af293	Chr1_A_fumigatus_Af293:4,437,988..4,441,035(-)	Has domain(s) with predicted cation transmembrane transporter activity and role in cation transport, transmembrane transport	N/A	cation transmembrane transporter activity;potassium ion transmembrane transporter activity	IEA
Afu1g16390	Afu1g16390-T	A. fumigatus Af293	Chr1_A_fumigatus_Af293:4,446,142..4,447,742(-)	Has domain(s) with predicted transmembrane transporter activity, role in transmembrane transport and integral component of membrane localization	N/A	transmembrane transporter activity	IEA
Afu1g16690	Afu1g16690-T	A. fumigatus Af293	Chr1_A_fumigatus_Af293:4,542,843..4,545,226(+)	Ortholog(s) have role in cellular response to drug	molecular_function	N/A	IEA
Afu1g16750	Afu1g16750-T	A. fumigatus Af293	Chr1_A_fumigatus_Af293:4,570,439..4,571,980(+)	Ortholog(s) have mitochondrion, plasma membrane localization	N/A	cation transmembrane transporter activity;ion transmembrane transporter activity	IEA
Afu1g16880	Afu1g16880-T	A. fumigatus Af293	Chr1_A_fumigatus_Af293:4,603,153..4,608,184(+)	Ortholog(s) have glutathione S-conjugate-transporting ATPase activity and role in cellular response to cadmium ion, glutathione transmembrane import into vacuole, secondary metabolite biosynthetic process	N/A	ATP binding;ATPase activity;ATPase activity, coupled to transmembrane movement of substances;glutathione S-conjugate-transporting ATPase activity;nucleotide binding	IEA
Afu1g16910	Afu1g16910-T	A. fumigatus Af293	Chr1_A_fumigatus_Af293:4,617,552..4,619,374(+)	Has domain(s) with predicted role in transmembrane transport and integral component of membrane localization	molecular_function	N/A	IEA
Afu1g17160	Afu1g17160-T	A. fumigatus Af293	Chr1_A_fumigatus_Af293:4,678,108..4,680,048(-)	Has domain(s) with predicted role in transmembrane transport and integral component of membrane localization	molecular_function	N/A	IEA
Afu1g17310	Afu1g17310-T	A. fumigatus Af293	Chr1_A_fumigatus_Af293:4,730,692..4,733,738(-)	Ortholog(s) have role in cellobiose transport, ethanol biosynthetic process	N/A	transmembrane transporter activity	IEA
Afu1g17440	Afu1g17440-T	A. fumigatus Af293	Chr1_A_fumigatus_Af293:4,771,164..4,775,731(-)	ABC drug exporter	N/A	ATP binding;ATPase activity;ATPase activity, coupled to transmembrane movement of substances;nucleoside-triphosphatase activity;nucleotide binding	IEA
Afu1g17470	Afu1g17470-T	A. fumigatus Af293	Chr1_A_fumigatus_Af293:4,782,071..4,783,995(+)	Putative high-affinity nitrate transporter	N/A	high-affinity secondary active nitrite transmembrane transporter activity;nitrate transmembrane transporter activity;nitrite transmembrane transporter activity	IEA
Afu1g17480	Afu1g17480-T	A. fumigatus Af293	Chr1_A_fumigatus_Af293:4,784,026..4,785,512(-)	Has domain(s) with predicted role in transmembrane transport and integral component of membrane localization	molecular_function	N/A	IEA
Afu1g17530	Afu1g17530-T	A. fumigatus Af293	Chr1_A_fumigatus_Af293:4,793,106..4,795,131(+)	Has domain(s) with predicted role in transmembrane transport and integral component of membrane localization	molecular_function	N/A	IEA
Afu1g17570	Afu1g17570-T	A. fumigatus Af293	Chr1_A_fumigatus_Af293:4,817,089..4,819,625(-)	Has domain(s) with predicted transporter activity, role in transmembrane transport and membrane localization	N/A	transmembrane transporter activity;transporter activity	IEA
Afu1g17680	Afu1g17680-T	A. fumigatus Af293	Chr1_A_fumigatus_Af293:4,847,540..4,849,884(+)	Putative major facilitator superfamily (MFS) transporter	molecular_function	N/A	IEA
Afu2g00110	Afu2g00110-T	A. fumigatus Af293	Chr2_A_fumigatus_Af293:14,882..17,000(-)	Has domain(s) with predicted role in transmembrane transport and integral component of membrane localization	molecular_function	N/A	IEA
Afu2g00780	Afu2g00780-T	A. fumigatus Af293	Chr2_A_fumigatus_Af293:173,347..175,959(-)	Has domain(s) with predicted role in transmembrane transport and integral component of membrane localization	molecular_function	N/A	IEA
Afu2g00810	Afu2g00810-T	A. fumigatus Af293	Chr2_A_fumigatus_Af293:181,023..183,187(+)	Ortholog(s) have nucleoside:proton symporter activity, role in nucleoside transport and endoplasmic reticulum localization	N/A	nucleoside:proton symporter activity	IEA
Afu2g00840	Afu2g00840-T	A. fumigatus Af293	Chr2_A_fumigatus_Af293:190,682..192,306(+)	Ortholog(s) have endoplasmic reticulum localization	molecular_function	N/A	IEA
Afu2g01050	Afu2g01050-T	A. fumigatus Af293	Chr2_A_fumigatus_Af293:240,688..241,931(-)	Ortholog(s) have protein transporter activity, unfolded protein binding activity and role in protein import into mitochondrial inner membrane, protein import into mitochondrial outer membrane, regulation of growth rate	N/A	protein transporter activity;unfolded protein binding	IEA
Afu2g01130	Afu2g01130-T	A. fumigatus Af293	Chr2_A_fumigatus_Af293:262,788..263,724(+)	Ortholog(s) have cytosol, nucleus localization	ubiquitin-protein transferase activity	acid-amino acid ligase activity	ISO
Afu2g01320	Afu2g01320-T	A. fumigatus Af293	Chr2_A_fumigatus_Af293:317,537..320,995(-)	Has domain(s) with predicted cation-transporting ATPase activity, metal ion binding, nucleotide binding activity, role in cation transport and integral component of membrane localization	N/A	cation-transporting ATPase activity;metal ion binding;nucleotide binding	IEA
Afu2g01370	Afu2g01370-T	A. fumigatus Af293	Chr2_A_fumigatus_Af293:328,948..331,521(-)	Ortholog of A. niger CBS 513.88 : An03g05060, A. oryzae RIB40 : AO090701000423, Aspergillus wentii : Aspwe1_0543025 and Aspergillus sydowii : Aspsy1_0077314	N/A	amino acid transmembrane transporter activity;transmembrane transporter activity	IEA
Afu2g01440	Afu2g01440-T	A. fumigatus Af293	Chr2_A_fumigatus_Af293:345,673..347,376(+)	Putative mitochondrial carrier protein	molecular_function	N/A	IEA
Afu2g01460	Afu2g01460-T	A. fumigatus Af293	Chr2_A_fumigatus_Af293:349,673..350,635(-)	Ortholog(s) have zinc ion transmembrane transporter activity, role in zinc II ion transport and endoplasmic reticulum localization	N/A	metal ion transmembrane transporter activity;zinc ion transmembrane transporter activity	IEA
Afu2g01500	Afu2g01500-T	A. fumigatus Af293	Chr2_A_fumigatus_Af293:354,348..359,293(-)	Has domain(s) with predicted ATP binding, ATPase activity, ATPase activity, coupled to transmembrane movement of substances, nucleoside-triphosphatase activity, nucleotide binding activity and role in transmembrane transport	N/A	ATP binding;ATPase activity;ATPase activity, coupled to transmembrane movement of substances;nucleoside-triphosphatase activity;nucleotide binding	IEA
Afu2g01660	Afu2g01660-T	A. fumigatus Af293	Chr2_A_fumigatus_Af293:399,283..402,357(+)	Ortholog(s) have preprotein binding activity, role in conidium formation, hyphal growth, protein targeting to mitochondrion and mitochondrial outer membrane translocase complex localization	N/A	P-P-bond-hydrolysis-driven protein transmembrane transporter activity;preprotein binding;protein binding	IEA
Afu2g01740	Afu2g01740-T	A. fumigatus Af293	Chr2_A_fumigatus_Af293:425,912..427,225(-)	Ortholog of A. niger CBS 513.88 : An14g03580, A. oryzae RIB40 : AO090011000423, Aspergillus wentii : Aspwe1_0112466, Aspergillus sydowii : Aspsy1_0091287 and Aspergillus terreus NIH2624 : ATET_05746	molecular_function	molybdate ion transmembrane transporter activity	IEA
Afu2g02040	Afu2g02040-T	A. fumigatus Af293	Chr2_A_fumigatus_Af293:506,034..508,119(+)	Has domain(s) with predicted role in transmembrane transport and integral component of membrane localization	molecular_function	N/A	IEA
Afu2g02110	Afu2g02110-T	A. fumigatus Af293	Chr2_A_fumigatus_Af293:524,611..527,767(+)	Sugar transporter	N/A	substrate-specific transmembrane transporter activity;transmembrane transporter activity	IEA
Afu2g02275	Afu2g02275-T	A. fumigatus Af293	Chr2_A_fumigatus_Af293:575,131..576,214(-)	Ortholog(s) have proton-transporting ATP synthase activity, rotational mechanism activity	N/A	proton transmembrane transporter activity;proton-transporting ATP synthase activity, rotational mechanism;proton-transporting ATPase activity, rotational mechanism	IEA
Afu2g02430	Afu2g02430-T	A. fumigatus Af293	Chr2_A_fumigatus_Af293:611,628..613,676(+)	Ortholog(s) have role in protein import into mitochondrial inner membrane, protein import into mitochondrial matrix and mitochondrial inner membrane presequence translocase complex, plasma membrane localization	molecular_function	N/A	IEA
Afu2g02700	Afu2g02700-T	A. fumigatus Af293	Chr2_A_fumigatus_Af293:694,130..695,564(-)	Ortholog(s) have mitochondrion localization	molecular_function	N/A	IEA
Afu2g03000	Afu2g03000-T	A. fumigatus Af293	Chr2_A_fumigatus_Af293:768,005..771,004(+)	Ortholog(s) have vitamin transporter activity, role in vitamin transport and plasma membrane localization	N/A	nucleobase transmembrane transporter activity;transmembrane transporter activity;transporter activity;vitamin transporter activity	IEA
Afu2g03010	Afu2g03010-T	A. fumigatus Af293	Chr2_A_fumigatus_Af293:771,517..772,718(-)	Putative cytochrome C subunit Vb	N/A	cytochrome-c oxidase activity;zinc ion binding	IEA
Afu2g03090	Afu2g03090-T	A. fumigatus Af293	Chr2_A_fumigatus_Af293:806,944..810,915(+)	Putative vacuolar ABC heavy metal transporter	N/A	ATP binding;ATPase activity;ATPase activity, coupled to transmembrane movement of substances;glutathione transmembrane transporter activity;nucleotide binding;phytochelatin transmembrane transporter ATPase activity	IEA
Afu2g03420	Afu2g03420-T	A. fumigatus Af293	Chr2_A_fumigatus_Af293:899,467..901,674(+)	Ortholog(s) have mitochondrion targeting sequence binding, protein channel activity	N/A	mitochondrion targeting sequence binding;protein channel activity	IEA
Afu2g03500	Afu2g03500-T	A. fumigatus Af293	Chr2_A_fumigatus_Af293:924,345..927,908(-)	Has domain(s) with predicted transmembrane transporter activity, role in transmembrane transport and integral component of membrane localization	N/A	transmembrane transporter activity	IEA
Afu2g03520	Afu2g03520-T	A. fumigatus Af293	Chr2_A_fumigatus_Af293:938,464..940,100(+)	Ortholog(s) have role in cellular response to drug and fungal-type vacuole membrane localization	molecular_function	N/A	IEA
Afu2g03730	Afu2g03730-T	A. fumigatus Af293	Chr2_A_fumigatus_Af293:996,602..997,517(-)	Putative high affinity copper transporter	N/A	copper ion transmembrane transporter activity;copper uptake transmembrane transporter activity;protein heterodimerization activity	IEA
Afu2g03860	Afu2g03860-T	A. fumigatus Af293	Chr2_A_fumigatus_Af293:1,029,726..1,031,760(+)	Low affinity plasma membrane zinc transporter	zinc ion transmembrane transporter activity	low-affinity zinc ion transmembrane transporter activity;metal ion transmembrane transporter activity;zinc ion transmembrane transporter activity	IEA, IGI, IMP
Afu2g04070	Afu2g04070-T	A. fumigatus Af293	Chr2_A_fumigatus_Af293:1,109,318..1,114,151(-)	Has domain(s) with predicted role in transmembrane transport and integral component of membrane localization	molecular_function	N/A	IEA
Afu2g04080	Afu2g04080-T	A. fumigatus Af293	Chr2_A_fumigatus_Af293:1,117,448..1,119,468(+)	Ortholog(s) have acetate transmembrane transporter activity, ammonium transmembrane transporter activity and role in ammonium transport, nitrogen utilization, plasma membrane acetate transport	N/A	acetate transmembrane transporter activity;ammonium transmembrane transporter activity	IEA
Afu2g04270	Afu2g04270-T	A. fumigatus Af293	Chr2_A_fumigatus_Af293:1,181,277..1,181,897(+)	Ortholog(s) have protein channel activity, role in mitochondrial genome maintenance, protein import into mitochondrial matrix and mitochondrial inner membrane presequence translocase complex localization	N/A	protein channel activity	IEA
Afu2g04400	Afu2g04400-T	A. fumigatus Af293	Chr2_A_fumigatus_Af293:1,209,047..1,212,529(-)	Ortholog of A. nidulans FGSC A4 : AN10235, A. niger CBS 513.88 : An11g03330, A. oryzae RIB40 : AO090003001565, Aspergillus wentii : Aspwe1_0120274 and Aspergillus terreus NIH2624 : ATET_06071	molecular_function	potassium ion transmembrane transporter activity	IEA
Afu2g04550	Afu2g04550-T	A. fumigatus Af293	Chr2_A_fumigatus_Af293:1,246,492..1,249,584(-)	Has domain(s) with predicted substrate-specific transmembrane transporter activity, transmembrane transporter activity, role in transmembrane transport and integral component of membrane, membrane localization	N/A	substrate-specific transmembrane transporter activity;transmembrane transporter activity	IEA
Afu2g04620	Afu2g04620-T	A. fumigatus Af293	Chr2_A_fumigatus_Af293:1,258,486..1,261,118(-)	Hsp70 chaperone	N/A	ATPase activity;unfolded protein binding	IEA
Afu2g04690	Afu2g04690-T	A. fumigatus Af293	Chr2_A_fumigatus_Af293:1,279,387..1,281,635(-)	Has domain(s) with predicted nucleobase transmembrane transporter activity, role in nucleobase transport, transmembrane transport and membrane localization	N/A	nucleobase transmembrane transporter activity;transmembrane transporter activity;transporter activity	IEA
Afu2g05190	Afu2g05190-T	A. fumigatus Af293	Chr2_A_fumigatus_Af293:1,443,041..1,445,723(-)	Has domain(s) with predicted substrate-specific transmembrane transporter activity, transmembrane transporter activity, role in transmembrane transport and integral component of membrane, membrane localization	N/A	substrate-specific transmembrane transporter activity;transmembrane transporter activity	IEA
Afu2g05325	Afu2g05325-T	A. fumigatus Af293	Chr2_A_fumigatus_Af293:1,480,858..1,484,987(-)	Has domain(s) with predicted role in transmembrane transport and integral component of membrane localization	molecular_function	N/A	IEA
Afu2g05350	Afu2g05350-T	A. fumigatus Af293	Chr2_A_fumigatus_Af293:1,489,567..1,491,076(+)	Putative MFS transporter	molecular_function	N/A	IEA
Afu2g05510	Afu2g05510-T	A. fumigatus Af293	Chr2_A_fumigatus_Af293:1,537,429..1,538,546(+)	Ortholog(s) have proton-transporting ATP synthase activity, rotational mechanism activity and role in ATP synthesis coupled proton transport	N/A	proton-transporting ATP synthase activity, rotational mechanism;proton-transporting ATPase activity, rotational mechanism	IEA
Afu2g05730	Afu2g05730-T	A. fumigatus Af293	Chr2_A_fumigatus_Af293:1,611,708..1,615,086(+)	Putative siderophore transporter	N/A	siderophore transmembrane transporter activity	IEA
Afu2g05840	Afu2g05840-T	A. fumigatus Af293	Chr2_A_fumigatus_Af293:1,641,567..1,643,827(-)	Putative MFS multidrug transporter	molecular_function	N/A	IEA
Afu2g05860	Afu2g05860-T	A. fumigatus Af293	Chr2_A_fumigatus_Af293:1,647,574..1,651,778(+)	Putative golgi apparatus Ca2+/Mn2+ P-type ATPase	calcium-transporting ATPase activity;manganese-transporting ATPase activity	calcium ion binding;calcium-transporting ATPase activity;manganese-transporting ATPase activity;nucleotide binding	IEA, ISO
Afu2g05880	Afu2g05880-T	A. fumigatus Af293	Chr2_A_fumigatus_Af293:1,654,974..1,656,856(+)	Putative ammonium transporter	N/A	ammonium transmembrane transporter activity;methylammonium transmembrane transporter activity	IEA
Afu2g05910	Afu2g05910-T	A. fumigatus Af293	Chr2_A_fumigatus_Af293:1,662,852..1,664,600(+)	Putative hexokinase	fructokinase activity;glucokinase activity	ATP binding;glucose binding;hexokinase activity;mannokinase activity;phosphotransferase activity, alcohol group as acceptor	IEA
Afu2g07400	Afu2g07400-T	A. fumigatus Af293	Chr2_A_fumigatus_Af293:1,881,730..1,884,311(-)	Ortholog(s) have 3'-phosphoadenosine 5'-phosphosulfate transmembrane transporter activity, 5'-adenylyl sulfate transmembrane transporter activity	molecular_function	N/A	IEA
Afu2g07630	Afu2g07630-T	A. fumigatus Af293	Chr2_A_fumigatus_Af293:1,944,171..1,946,766(+)	Putative vacuolar H+/Ca2+ exchanger	N/A	calcium:proton antiporter activity	IEA
Afu2g07880	Afu2g07880-T	A. fumigatus Af293	Chr2_A_fumigatus_Af293:2,006,828..2,009,787(+)	Has domain(s) with predicted magnesium ion transmembrane transporter activity, role in magnesium ion transport and integral component of membrane localization	N/A	magnesium ion transmembrane transporter activity	IEA
Afu2g07910	Afu2g07910-T	A. fumigatus Af293	Chr2_A_fumigatus_Af293:2,026,544..2,028,227(-)	Ortholog(s) have role in carbohydrate import into cell and Golgi apparatus, fungal-type vacuole membrane localization	N/A	substrate-specific transmembrane transporter activity;transmembrane transporter activity	IEA
Afu2g08070	Afu2g08070-T	A. fumigatus Af293	Chr2_A_fumigatus_Af293:2,089,714..2,093,519(+)	Protein described as similar to the S. cervisiae magnesium transporter, Alr1p	N/A	magnesium ion transmembrane transporter activity;metal ion transmembrane transporter activity	IEA
Afu2g08120	Afu2g08120-T	A. fumigatus Af293	Chr2_A_fumigatus_Af293:2,106,650..2,108,806(-)	Major facilitator superfamily (MFS) monosaccharide transporter	N/A	substrate-specific transmembrane transporter activity;transmembrane transporter activity	IEA
Afu2g08230	Afu2g08230-T	A. fumigatus Af293	Chr2_A_fumigatus_Af293:2,123,914..2,125,698(+)	Has domain(s) with predicted role in transmembrane transport and integral component of membrane localization	molecular_function	N/A	IEA
Afu2g08350	Afu2g08350-T	A. fumigatus Af293	Chr2_A_fumigatus_Af293:2,150,027..2,151,895(-)	Ortholog(s) have Golgi apparatus, cell division site, cell tip, endoplasmic reticulum localization	molecular_function	N/A	IEA
Afu2g08740	Afu2g08740-T	A. fumigatus Af293	Chr2_A_fumigatus_Af293:2,244,650..2,246,448(-)	Ortholog(s) have endoplasmic reticulum membrane localization	N/A	metal ion transmembrane transporter activity	IEA
Afu2g08800	Afu2g08800-T	A. fumigatus Af293	Chr2_A_fumigatus_Af293:2,262,124..2,264,051(-)	Ortholog(s) have L-aspartate transmembrane transporter activity, L-glutamate transmembrane transporter activity and role in L-aspartate transport, L-glutamate transport, cellular response to drug	N/A	L-aspartate transmembrane transporter activity;L-glutamate transmembrane transporter activity;transmembrane transporter activity	IEA
Afu2g08830	Afu2g08830-T	A. fumigatus Af293	Chr2_A_fumigatus_Af293:2,269,537..2,271,268(+)	Ortholog(s) have high-affinity nickel cation transmembrane transporter activity, role in nickel cation import across plasma membrane, regulation of urea catabolic process and endoplasmic reticulum, plasma membrane localization	N/A	cobalt ion transmembrane transporter activity;high-affinity nickel cation transmembrane transporter activity;metal ion binding;nickel cation transmembrane transporter activity	IEA
Afu2g08850	Afu2g08850-T	A. fumigatus Af293	Chr2_A_fumigatus_Af293:2,274,220..2,279,157(-)	Ortholog(s) have phospholipid-translocating ATPase activity	N/A	ATP binding;cation-transporting ATPase activity;magnesium ion binding;metal ion binding;nucleotide binding;phospholipid-translocating ATPase activity	IEA
Afu2g08900	Afu2g08900-T	A. fumigatus Af293	Chr2_A_fumigatus_Af293:2,284,280..2,288,448(-)	putative voltage-gated chloride channel	N/A	ion channel activity;voltage-gated chloride channel activity	IEA
Afu2g08910	Afu2g08910-T	A. fumigatus Af293	Chr2_A_fumigatus_Af293:2,289,367..2,291,621(+)	Has domain(s) with predicted role in transmembrane transport and integral component of membrane localization	molecular_function	N/A	IEA
Afu2g09282	Afu2g09282-T	A. fumigatus Af293	Chr2_A_fumigatus_Af293:2,372,126..2,376,226(+)	Has domain(s) with predicted metal ion transmembrane transporter activity, role in metal ion transport, transmembrane transport and membrane localization	N/A	metal ion transmembrane transporter activity	IEA
Afu2g09290	Afu2g09290-T	A. fumigatus Af293	Chr2_A_fumigatus_Af293:2,376,729..2,378,883(-)	Putative antigenic mitochondrial protein	N/A	ATP binding;ATPase activity;DNA replication origin binding;chaperone binding;single-stranded DNA binding;unfolded protein binding	IEA
Afu2g09310	Afu2g09310-T	A. fumigatus Af293	Chr2_A_fumigatus_Af293:2,382,162..2,382,540(+)	Has domain(s) with predicted proton-transporting ATP synthase activity, rotational mechanism, proton-transporting ATPase activity, rotational mechanism activity and role in ATP synthesis coupled proton transport	N/A	proton-transporting ATP synthase activity, rotational mechanism;proton-transporting ATPase activity, rotational mechanism	IEA
Afu2g09450	Afu2g09450-T	A. fumigatus Af293	Chr2_A_fumigatus_Af293:2,412,040..2,415,649(-)	Putative carboxylic acid transport protein	molecular_function	transmembrane transporter activity	IEA
Afu2g09460	Afu2g09460-T	A. fumigatus Af293	Chr2_A_fumigatus_Af293:2,417,228..2,417,706(+)	Ortholog of Aspergillus fumigatus A1163 : AFUB_025330	molecular_function	cation transmembrane transporter activity	IEA
Afu2g09570	Afu2g09570-T	A. fumigatus Af293	Chr2_A_fumigatus_Af293:2,449,599..2,453,387(-)	Ortholog(s) have role in cell volume homeostasis, cellular calcium ion homeostasis, regulation of resting membrane potential and cortical endoplasmic reticulum localization	N/A	calcium ion binding	IEA
Afu2g09820	Afu2g09820-T	A. fumigatus Af293	Chr2_A_fumigatus_Af293:2,510,312..2,511,370(-)	Ortholog(s) have role in protein import into mitochondrial matrix and mitochondrial inner membrane presequence translocase complex, plasma membrane localization	molecular_function	N/A	IEA
Afu2g09860	Afu2g09860-T	A. fumigatus Af293	Chr2_A_fumigatus_Af293:2,520,579..2,523,170(+)	Putative purine-cytosine permease	N/A	cytidine transmembrane transporter activity;drug transmembrane transporter activity;nucleobase transmembrane transporter activity;transmembrane transporter activity;transporter activity	IEA
Afu2g09960	Afu2g09960-T	A. fumigatus Af293	Chr2_A_fumigatus_Af293:2,551,772..2,554,397(-)	Putative mitochondrial Hsp70 chaperone	N/A	ATP binding;ATPase activity;enzyme regulator activity;unfolded protein binding	IEA
Afu2g10150	Afu2g10150-T	A. fumigatus Af293	Chr2_A_fumigatus_Af293:2,594,123..2,598,472(+)	Putative peroxisome biosynthesis protein	ATPase activity;protein heterodimerization activity	ATP binding;ATPase activity;ATPase activity, coupled;nucleotide binding;protein heterodimerization activity	IEA, ISO
Afu2g10530	Afu2g10530-T	A. fumigatus Af293	Chr2_A_fumigatus_Af293:2,690,498..2,692,888(+)	Has domain(s) with predicted transporter activity, role in transmembrane transport and integral component of membrane, plasma membrane localization	N/A	transporter activity	IEA
Afu2g10560	Afu2g10560-T	A. fumigatus Af293	Chr2_A_fumigatus_Af293:2,705,818..2,708,591(-)	Ortholog(s) have fungal-type vacuole localization	N/A	amino acid transmembrane transporter activity;transmembrane transporter activity	IEA
Afu2g10690	Afu2g10690-T	A. fumigatus Af293	Chr2_A_fumigatus_Af293:2,734,763..2,737,849(+)	Putative MFS phosphate transporter	N/A	transmembrane transporter activity	IEA
Afu2g10910	Afu2g10910-T	A. fumigatus Af293	Chr2_A_fumigatus_Af293:2,810,883..2,812,618(+)	Putative maltose permease	N/A	substrate-specific transmembrane transporter activity;transmembrane transporter activity	IEA
Afu2g11220	Afu2g11220-T	A. fumigatus Af293	Chr2_A_fumigatus_Af293:2,885,758..2,887,449(-)	Has domain(s) with predicted role in transmembrane transport and membrane localization	N/A	amino acid transmembrane transporter activity;transmembrane transporter activity	IEA
Afu2g11330	Afu2g11330-T	A. fumigatus Af293	Chr2_A_fumigatus_Af293:2,920,032..2,920,953(+)	Ortholog(s) have role in cellular metal ion homeostasis, cellular response to biotic stimulus and cellular response to starvation, more	N/A	proton-transporting ATPase activity, rotational mechanism	IEA
Afu2g11420	Afu2g11420-T	A. fumigatus Af293	Chr2_A_fumigatus_Af293:2,939,564..2,941,652(+)	Has domain(s) with predicted role in transmembrane transport and integral component of membrane localization	molecular_function	N/A	IEA
Afu2g11520	Afu2g11520-T	A. fumigatus Af293	Chr2_A_fumigatus_Af293:2,968,867..2,970,661(-)	Monosugar-transporter similar to mstC	N/A	fructose transmembrane transporter activity;glucose transmembrane transporter activity;mannose transmembrane transporter activity;transmembrane transporter activity	IEA
Afu2g11580	Afu2g11580-T	A. fumigatus Af293	Chr2_A_fumigatus_Af293:2,979,471..2,983,275(+)	Has domain(s) with predicted role in transmembrane transport and integral component of membrane localization	molecular_function	N/A	IEA
Afu2g12050	Afu2g12050-T	A. fumigatus Af293	Chr2_A_fumigatus_Af293:3,099,162..3,101,315(+)	Ortholog(s) have manganese ion transmembrane transporter activity, role in cellular manganese ion homeostasis and Golgi membrane, late endosome, trans-Golgi network localization	N/A	manganese ion transmembrane transporter activity;metal ion transmembrane transporter activity	IEA
Afu2g12080	Afu2g12080-T	A. fumigatus Af293	Chr2_A_fumigatus_Af293:3,108,211..3,109,385(+)	Ortholog(s) have copper uptake transmembrane transporter activity, inorganic phosphate transmembrane transporter activity	N/A	inorganic phosphate transmembrane transporter activity	IEA
Afu2g12140	Afu2g12140-T	A. fumigatus Af293	Chr2_A_fumigatus_Af293:3,116,379..3,119,696(-)	Has domain(s) with predicted ion channel activity, voltage-gated chloride channel activity, role in chloride transport, transmembrane transport and membrane localization	N/A	ion channel activity;voltage-gated chloride channel activity	IEA
Afu2g12190	Afu2g12190-T	A. fumigatus Af293	Chr2_A_fumigatus_Af293:3,140,278..3,140,690(+)	Ortholog(s) have protein transporter activity, role in protein import into mitochondrial inner membrane and cytosol, mitochondrial intermembrane space protein transporter complex, nucleus localization	N/A	protein transporter activity	IEA
Afu2g12400	Afu2g12400-T	A. fumigatus Af293	Chr2_A_fumigatus_Af293:3,185,193..3,186,621(+)	Putative ATP synthase oligomycin sensitivity conferral protein	N/A	proton-transporting ATP synthase activity, rotational mechanism;proton-transporting ATPase activity, rotational mechanism	IEA
Afu2g12500	Afu2g12500-T	A. fumigatus Af293	Chr2_A_fumigatus_Af293:3,209,205..3,211,808(+)	Has domain(s) with predicted role in transmembrane transport and integral component of membrane localization	molecular_function	N/A	IEA
Afu2g12550	Afu2g12550-T	A. fumigatus Af293	Chr2_A_fumigatus_Af293:3,229,425..3,232,368(+)	Has domain(s) with predicted role in transmembrane transport and integral component of membrane localization	molecular_function	N/A	IEA
Afu2g12710	Afu2g12710-T	A. fumigatus Af293	Chr2_A_fumigatus_Af293:3,263,094..3,264,413(-)	Has domain(s) with predicted role in transmembrane transport and integral component of membrane localization	molecular_function	N/A	IEA
Afu2g12790	Afu2g12790-T	A. fumigatus Af293	Chr2_A_fumigatus_Af293:3,279,231..3,281,288(-)	Has domain(s) with predicted role in transmembrane transport and integral component of membrane localization	molecular_function	N/A	IEA
Afu2g12970	Afu2g12970-T	A. fumigatus Af293	Chr2_A_fumigatus_Af293:3,330,075..3,331,337(+)	Ortholog(s) have role in regulation of cytolysis	N/A	transcription corepressor activity	IEA
Afu2g13010	Afu2g13010-T	A. fumigatus Af293	Chr2_A_fumigatus_Af293:3,337,993..3,339,050(+)	Putative cytochrome c oxidase polypeptide	N/A	cytochrome-c oxidase activity	IEA
Afu2g13020	Afu2g13020-T	A. fumigatus Af293	Chr2_A_fumigatus_Af293:3,339,272..3,341,082(-)	Ortholog(s) have dicarboxylic acid transmembrane transporter activity, role in dicarboxylic acid transport and mitochondrial envelope, plasma membrane localization	N/A	dicarboxylic acid transmembrane transporter activity	IEA
Afu2g13040	Afu2g13040-T	A. fumigatus Af293	Chr2_A_fumigatus_Af293:3,346,582..3,347,575(-)	Mitochondrial co-chaperone	N/A	adenyl-nucleotide exchange factor activity;chaperone binding;protein homodimerization activity	IEA
Afu2g13240	Afu2g13240-T	A. fumigatus Af293	Chr2_A_fumigatus_Af293:3,402,661..3,404,769(+)	Putative V-type ATPase, B subunit	N/A	ATP binding;proton-transporting ATPase activity, rotational mechanism	IEA
Afu2g13390	Afu2g13390-T	A. fumigatus Af293	Chr2_A_fumigatus_Af293:3,456,026..3,458,578(-)	Ortholog of S. cerevisiae : YMR155W, A. nidulans FGSC A4 : AN6220, A. niger CBS 513.88 : An02g02260, A. oryzae RIB40 : AO090026000316 and Aspergillus wentii : Aspwe1_0118199	molecular_function	N/A	IEA
Afu2g14190	Afu2g14190-T	A. fumigatus Af293	Chr2_A_fumigatus_Af293:3,714,508..3,716,524(+)	Ortholog(s) have mitochondrion targeting sequence binding, protein channel activity, role in protein import into mitochondrial matrix and mitochondrial inner membrane presequence translocase complex, plasma membrane localization	N/A	mitochondrion targeting sequence binding;protein channel activity	IEA
Afu2g14230	Afu2g14230-T	A. fumigatus Af293	Chr2_A_fumigatus_Af293:3,725,627..3,727,814(-)	Has domain(s) with predicted role in transmembrane transport and integral component of membrane localization	molecular_function	N/A	IEA
Afu2g14570	Afu2g14570-T	A. fumigatus Af293	Chr2_A_fumigatus_Af293:3,814,467..3,817,029(+)	Ortholog(s) have zinc ion transmembrane transporter activity, role in cellular zinc ion homeostasis, filamentous growth and fungal-type vacuole localization	N/A	cation transmembrane transporter activity;zinc ion transmembrane transporter activity	IEA
Afu2g14590	Afu2g14590-T	A. fumigatus Af293	Chr2_A_fumigatus_Af293:3,821,881..3,823,640(+)	MFS monosaccharide transporter	N/A	fructose transmembrane transporter activity;glucose transmembrane transporter activity;mannose transmembrane transporter activity;transmembrane transporter activity	IEA
Afu2g14980	Afu2g14980-T	A. fumigatus Af293	Chr2_A_fumigatus_Af293:3,945,225..3,946,592(+)	Ortholog(s) have thiamine transmembrane transporter activity, role in thiamine pyrophosphate transport and integral component of mitochondrial inner membrane localization	N/A	thiamine transmembrane transporter activity	IEA
Afu2g15000	Afu2g15000-T	A. fumigatus Af293	Chr2_A_fumigatus_Af293:3,951,072..3,954,195(+)	Ortholog(s) have stretch-activated, cation-selective, calcium channel activity, role in calcium ion transmembrane transport, cell volume homeostasis, cellular calcium ion homeostasis and perinuclear endoplasmic reticulum localization	N/A	calcium ion binding;stretch-activated, cation-selective, calcium channel activity	IEA
Afu2g15090	Afu2g15090-T	A. fumigatus Af293	Chr2_A_fumigatus_Af293:3,985,226..3,989,278(-)	Has domain(s) with predicted arsenite transmembrane transporter activity, role in arsenite transport and integral component of membrane localization	N/A	arsenite transmembrane transporter activity	IEA
Afu2g15130	Afu2g15130-T	A. fumigatus Af293	Chr2_A_fumigatus_Af293:3,996,596..4,002,662(-)	Ortholog(s) have ATP binding, drug binding, drug transmembrane transporter activity, fluconazole transporter activity, phospholipid-translocating ATPase activity	N/A	ATP binding;ATPase activity;ATPase activity, coupled to transmembrane movement of substances;nucleoside-triphosphatase activity;nucleotide binding	IEA
Afu2g15140	Afu2g15140-T	A. fumigatus Af293	Chr2_A_fumigatus_Af293:4,003,477..4,006,322(+)	Putative MSF drug transporter	N/A	L-arginine transmembrane transporter activity;L-asparagine transmembrane transporter activity;L-histidine transmembrane transporter activity;L-lysine transmembrane transporter activity;L-valine transmembrane transporter activity	IEA
Afu2g15150	Afu2g15150-T	A. fumigatus Af293	Chr2_A_fumigatus_Af293:4,006,520..4,008,901(+)	Ortholog of A. nidulans FGSC A4 : AN5275, AN10972, A. fumigatus Af293 : Afu5g02940 and A. niger CBS 513.88 : An09g05010, An15g01900, An09g03350	N/A	amino acid transmembrane transporter activity;transmembrane transporter activity	IEA
Afu2g15240	Afu2g15240-T	A. fumigatus Af293	Chr2_A_fumigatus_Af293:4,037,463..4,041,767(-)	Small oligopeptide transporter	oligopeptide transmembrane transporter activity	tetrapeptide transmembrane transporter activity	IEA, IMP
Afu2g15320	Afu2g15320-T	A. fumigatus Af293	Chr2_A_fumigatus_Af293:4,056,457..4,058,124(+)	Has domain(s) with predicted role in transmembrane transport and integral component of membrane localization	molecular_function	N/A	IEA
Afu2g15370	Afu2g15370-T	A. fumigatus Af293	Chr2_A_fumigatus_Af293:4,064,398..4,066,994(+)	Ortholog(s) have role in amino acid transmembrane export from vacuole and integral component of fungal-type vacuolar membrane localization	molecular_function	N/A	IEA
Afu2g15410	Afu2g15410-T	A. fumigatus Af293	Chr2_A_fumigatus_Af293:4,073,846..4,075,440(+)	Has domain(s) with predicted substrate-specific transmembrane transporter activity, transmembrane transporter activity, role in transmembrane transport and integral component of membrane, membrane localization	N/A	substrate-specific transmembrane transporter activity;transmembrane transporter activity	IEA
Afu2g15560	Afu2g15560-T	A. fumigatus Af293	Chr2_A_fumigatus_Af293:4,104,753..4,105,672(-)	Ortholog(s) have endoplasmic reticulum, integral component of membrane localization	N/A	proton transmembrane transporter activity	IEA
Afu2g15730	Afu2g15730-T	A. fumigatus Af293	Chr2_A_fumigatus_Af293:4,153,698..4,155,792(+)	Has domain(s) with predicted role in transmembrane transport and integral component of membrane localization	molecular_function	N/A	IEA
Afu2g15780	Afu2g15780-T	A. fumigatus Af293	Chr2_A_fumigatus_Af293:4,168,293..4,170,736(-)	Ortholog(s) have mitochondrion localization	N/A	calcium ion binding	IEA
Afu2g16320	Afu2g16320-T	A. fumigatus Af293	Chr2_A_fumigatus_Af293:4,329,676..4,331,879(+)	Putative MFS multidrug transporter	molecular_function	N/A	IEA
Afu2g16730	Afu2g16730-T	A. fumigatus Af293	Chr2_A_fumigatus_Af293:4,464,183..4,465,927(-)	Ortholog(s) have ubiquitin-protein transferase activity, role in protein import into peroxisome matrix, protein monoubiquitination and integral component of peroxisomal membrane, peroxisomal importomer complex localization	ubiquitin-protein transferase activity	protein C-terminus binding;ubiquitin-protein transferase activity;zinc ion binding	IEA, ISO
Afu2g16770	Afu2g16770-T	A. fumigatus Af293	Chr2_A_fumigatus_Af293:4,471,753..4,473,775(-)	Ortholog(s) have coenzyme A transmembrane transporter activity, role in coenzyme A transport and mitochondrial inner membrane localization	N/A	coenzyme A transmembrane transporter activity	IEA
Afu2g16860	Afu2g16860-T	A. fumigatus Af293	Chr2_A_fumigatus_Af293:4,509,762..4,511,405(-)	Putative major facilitator superfamily (MFS) multidrug transporter	molecular_function	N/A	IEA
Afu2g16930	Afu2g16930-T	A. fumigatus Af293	Chr2_A_fumigatus_Af293:4,525,181..4,527,385(-)	Ortholog(s) have succinate:fumarate antiporter activity, role in acetate catabolic process, carbon utilization, fatty acid catabolic process, fumarate transport, succinate transport and mitochondrion, plasma membrane localization	N/A	succinate:fumarate antiporter activity	IEA
Afu2g16950	Afu2g16950-T	A. fumigatus Af293	Chr2_A_fumigatus_Af293:4,530,218..4,531,605(-)	Transcript up-regulated in conidia exposed to neutrophils	molecular_function	N/A	IEA
Afu2g17170	Afu2g17170-T	A. fumigatus Af293	Chr2_A_fumigatus_Af293:4,586,023..4,590,186(-)	Ortholog(s) have potassium:proton antiporter activity, sodium:proton antiporter activity	N/A	potassium:proton antiporter activity;sodium:proton antiporter activity;solute:proton antiporter activity	IEA
Afu2g17270	Afu2g17270-T	A. fumigatus Af293	Chr2_A_fumigatus_Af293:4,623,704..4,624,927(+)	Has domain(s) with predicted role in transmembrane transport and integral component of membrane localization	molecular_function	N/A	IEA
Afu2g17360	Afu2g17360-T	A. fumigatus Af293	Chr2_A_fumigatus_Af293:4,639,841..4,641,492(+)	Ortholog(s) have role in cellular response to drug	molecular_function	N/A	IEA
Afu2g17660	Afu2g17660-T	A. fumigatus Af293	Chr2_A_fumigatus_Af293:4,709,921..4,711,081(-)	Has domain(s) with predicted role in transmembrane transport and integral component of membrane localization	molecular_function	N/A	IEA
Afu2g17730	Afu2g17730-T	A. fumigatus Af293	Chr2_A_fumigatus_Af293:4,722,267..4,724,091(-)	Has domain(s) with predicted role in transmembrane transport and integral component of membrane localization	molecular_function	N/A	IEA
Afu2g17840	Afu2g17840-T	A. fumigatus Af293	Chr2_A_fumigatus_Af293:4,743,718..4,745,587(+)	Has domain(s) with predicted role in transmembrane transport and integral component of membrane localization	molecular_function	N/A	IEA
Afu3g00200	Afu3g00200-T	A. fumigatus Af293	Chr3_A_fumigatus_Af293:37,109..39,901(+)	Has domain(s) with predicted substrate-specific transmembrane transporter activity, transmembrane transporter activity, role in transmembrane transport and integral component of membrane, membrane localization	N/A	substrate-specific transmembrane transporter activity;transmembrane transporter activity	IEA
Afu3g00220	Afu3g00220-T	A. fumigatus Af293	Chr3_A_fumigatus_Af293:44,925..46,811(-)	Has domain(s) with predicted substrate-specific transmembrane transporter activity, transmembrane transporter activity, role in transmembrane transport and integral component of membrane, membrane localization	N/A	substrate-specific transmembrane transporter activity;transmembrane transporter activity	IEA
Afu3g00430	Afu3g00430-T	A. fumigatus Af293	Chr3_A_fumigatus_Af293:89,709..91,399(+)	Has domain(s) with predicted substrate-specific transmembrane transporter activity, transmembrane transporter activity, role in transmembrane transport and integral component of membrane, membrane localization	N/A	substrate-specific transmembrane transporter activity;transmembrane transporter activity	IEA
Afu3g00540	Afu3g00540-T	A. fumigatus Af293	Chr3_A_fumigatus_Af293:115,710..117,960(+)	Has domain(s) with predicted transporter activity, role in transport and membrane localization	N/A	transmembrane transporter activity;transporter activity	IEA
Afu3g00980	Afu3g00980-T	A. fumigatus Af293	Chr3_A_fumigatus_Af293:229,235..231,178(-)	Has domain(s) with predicted role in transmembrane transport and integral component of membrane localization	molecular_function	N/A	IEA
Afu3g01120	Afu3g01120-T	A. fumigatus Af293	Chr3_A_fumigatus_Af293:261,348..264,106(+)	Has domain(s) with predicted role in transmembrane transport and integral component of membrane localization	molecular_function	N/A	IEA
Afu3g01230	Afu3g01230-T	A. fumigatus Af293	Chr3_A_fumigatus_Af293:301,080..303,234(-)	Has domain(s) with predicted substrate-specific transmembrane transporter activity, transmembrane transporter activity, role in transmembrane transport and integral component of membrane, membrane localization	N/A	substrate-specific transmembrane transporter activity;transmembrane transporter activity	IEA
Afu3g01360	Afu3g01360-T	A. fumigatus Af293	Chr3_A_fumigatus_Af293:333,052..335,443(+)	Has domain(s) with predicted role in transmembrane transport and integral component of membrane localization	molecular_function	N/A	IEA
Afu3g01370	Afu3g01370-T	A. fumigatus Af293	Chr3_A_fumigatus_Af293:337,466..341,876(-)	Has domain(s) with predicted role in transmembrane transport and integral component of membrane localization	molecular_function	N/A	IEA
Afu3g01400	Afu3g01400-T	A. fumigatus Af293	Chr3_A_fumigatus_Af293:348,053..352,621(+)	Putative ABC multidrug transporter	N/A	ATP binding;ATPase activity;ATPase activity, coupled to transmembrane movement of substances;nucleoside-triphosphatase activity;nucleotide binding	IEA
Afu3g01520	Afu3g01520-T	A. fumigatus Af293	Chr3_A_fumigatus_Af293:385,999..387,805(+)	Has domain(s) with predicted transporter activity, role in transmembrane transport and integral component of membrane, plasma membrane localization	N/A	transporter activity	IEA
Afu3g01540	Afu3g01540-T	A. fumigatus Af293	Chr3_A_fumigatus_Af293:391,333..392,842(+)	Has domain(s) with predicted role in transmembrane transport and integral component of membrane localization	molecular_function	N/A	IEA
Afu3g01560	Afu3g01560-T	A. fumigatus Af293	Chr3_A_fumigatus_Af293:393,032..394,802(-)	Putative amino acid permease	N/A	basic amino acid transmembrane transporter activity;transmembrane transporter activity	IEA
Afu3g01670	Afu3g01670-T	A. fumigatus Af293	Chr3_A_fumigatus_Af293:420,900..423,288(-)	Putative major facilitator superfamily (MFS) hexose transporter	N/A	transmembrane transporter activity	IEA
Afu3g01700	Afu3g01700-T	A. fumigatus Af293	Chr3_A_fumigatus_Af293:426,829..430,464(-)	Has domain(s) with predicted substrate-specific transmembrane transporter activity, transmembrane transporter activity, role in transmembrane transport and integral component of membrane, membrane localization	N/A	substrate-specific transmembrane transporter activity;transmembrane transporter activity	IEA
Afu3g01820	Afu3g01820-T	A. fumigatus Af293	Chr3_A_fumigatus_Af293:449,749..450,915(-)	Ortholog of Aspergillus fumigatus A1163 : AFUB_046590	N/A	amino acid transmembrane transporter activity	IEA
Afu3g01840	Afu3g01840-T	A. fumigatus Af293	Chr3_A_fumigatus_Af293:451,843..453,443(+)	Has domain(s) with predicted role in transmembrane transport and integral component of membrane localization	molecular_function	N/A	IEA
Afu3g01890	Afu3g01890-T	A. fumigatus Af293	Chr3_A_fumigatus_Af293:464,266..466,033(+)	Has domain(s) with predicted role in transmembrane transport and integral component of membrane localization	molecular_function	N/A	IEA
Afu3g01940	Afu3g01940-T	A. fumigatus Af293	Chr3_A_fumigatus_Af293:478,700..480,272(+)	Has domain(s) with predicted role in transmembrane transport and integral component of membrane localization	molecular_function	N/A	IEA
Afu3g02060	Afu3g02060-T	A. fumigatus Af293	Chr3_A_fumigatus_Af293:503,947..506,179(-)	Has domain(s) with predicted role in transmembrane transport and integral component of membrane localization	molecular_function	N/A	IEA
Afu3g02080	Afu3g02080-T	A. fumigatus Af293	Chr3_A_fumigatus_Af293:509,571..511,112(+)	Has domain(s) with predicted role in transmembrane transport and integral component of membrane localization	molecular_function	N/A	IEA
Afu3g02110	Afu3g02110-T	A. fumigatus Af293	Chr3_A_fumigatus_Af293:523,324..524,089(-)	Has domain(s) with predicted role in transmembrane transport and integral component of membrane localization	molecular_function	N/A	IEA
Afu3g02140	Afu3g02140-T	A. fumigatus Af293	Chr3_A_fumigatus_Af293:530,012..530,919(+)	Has domain(s) with predicted ion channel activity, role in transport and integral component of membrane localization	N/A	ion channel activity	IEA
Afu3g02150	Afu3g02150-T	A. fumigatus Af293	Chr3_A_fumigatus_Af293:531,411..532,926(-)	Ortholog(s) have role in cellular response to drug	molecular_function	N/A	IEA
Afu3g02520	Afu3g02520-T	A. fumigatus Af293	Chr3_A_fumigatus_Af293:628,877..632,001(-)	Has domain(s) with predicted role in transmembrane transport and integral component of membrane localization	molecular_function	N/A	IEA
Afu3g02610	Afu3g02610-T	A. fumigatus Af293	Chr3_A_fumigatus_Af293:662,970..664,268(+)	Has domain(s) with predicted role in transmembrane transport and integral component of membrane localization	molecular_function	N/A	IEA
Afu3g02720	Afu3g02720-T	A. fumigatus Af293	Chr3_A_fumigatus_Af293:706,435..708,220(-)	Ortholog(s) have role in asperfuranone biosynthetic process	molecular_function	N/A	IEA
Afu3g02760	Afu3g02760-T	A. fumigatus Af293	Chr3_A_fumigatus_Af293:715,591..720,196(+)	Putative MDR1 family ABC transporter	N/A	ATP binding;ATPase activity;ATPase activity, coupled to transmembrane movement of substances;nucleoside-triphosphatase activity;nucleotide binding	IEA
Afu3g02780	Afu3g02780-T	A. fumigatus Af293	Chr3_A_fumigatus_Af293:728,450..731,583(+)	Has domain(s) with predicted role in transmembrane transport and integral component of membrane localization	molecular_function	N/A	IEA
Afu3g02890	Afu3g02890-T	A. fumigatus Af293	Chr3_A_fumigatus_Af293:772,319..774,931(-)	Putative MFS sugar transporter	N/A	substrate-specific transmembrane transporter activity;transmembrane transporter activity	IEA
Afu3g03010	Afu3g03010-T	A. fumigatus Af293	Chr3_A_fumigatus_Af293:802,205..804,320(-)	Putative phosphate-repressible phosphate permease, phoB-regulated	N/A	inorganic phosphate transmembrane transporter activity;sodium:inorganic phosphate symporter activity	IEA
Afu3g03190	Afu3g03190-T	A. fumigatus Af293	Chr3_A_fumigatus_Af293:857,081..858,800(-)	Ortholog(s) have cation transmembrane transporter activity, drug transmembrane transporter activity	N/A	cation transmembrane transporter activity;drug transmembrane transporter activity	IEA
Afu3g03240	Afu3g03240-T	A. fumigatus Af293	Chr3_A_fumigatus_Af293:866,768..868,128(-)	Ortholog(s) have role in cellular response to drug	molecular_function	N/A	IEA
Afu3g03280	Afu3g03280-T	A. fumigatus Af293	Chr3_A_fumigatus_Af293:876,034..878,248(+)	Putative FAD binding monooxygenase	N/A	FAD binding;cytochrome-c oxidase activity;oxidoreductase activity	IEA
Afu3g03320	Afu3g03320-T	A. fumigatus Af293	Chr3_A_fumigatus_Af293:887,388..889,361(-)	Has domain(s) with predicted role in transmembrane transport and integral component of membrane localization	molecular_function	N/A	IEA
Afu3g03430	Afu3g03430-T	A. fumigatus Af293	Chr3_A_fumigatus_Af293:914,602..918,596(-)	ABC multidrug transporter SitT, putative	N/A	ATP binding;ATPase activity;ATPase activity, coupled to transmembrane movement of substances;nucleoside-triphosphatase activity;nucleotide binding	IEA
Afu3g03440	Afu3g03440-T	A. fumigatus Af293	Chr3_A_fumigatus_Af293:918,970..922,055(+)	Putative siderophore transporter	molecular_function	N/A	IEA
Afu3g03500	Afu3g03500-T	A. fumigatus Af293	Chr3_A_fumigatus_Af293:935,975..937,897(+)	Putative multidrug resistance protein	molecular_function	N/A	IEA
Afu3g03640	Afu3g03640-T	A. fumigatus Af293	Chr3_A_fumigatus_Af293:981,572..983,958(-)	Putative siderophore iron transporter	molecular_function	N/A	IEA
Afu3g03670	Afu3g03670-T	A. fumigatus Af293	Chr3_A_fumigatus_Af293:988,190..992,438(+)	ABC multidrug transporter with a predicted role in iron metabolism	N/A	ATP binding;ATPase activity;ATPase activity, coupled to transmembrane movement of substances;nucleoside-triphosphatase activity;nucleotide binding	IEA
Afu3g03700	Afu3g03700-T	A. fumigatus Af293	Chr3_A_fumigatus_Af293:1,001,297..1,006,771(+)	Putative MFS sugar transporter	N/A	substrate-specific transmembrane transporter activity;transmembrane transporter activity	IEA
Afu3g03820	Afu3g03820-T	A. fumigatus Af293	Chr3_A_fumigatus_Af293:1,099,767..1,101,709(-)	Ortholog(s) have nicotinamide mononucleotide transmembrane transporter activity, role in nicotinamide mononucleotide transport, quinolinic acid transmembrane transport and mitochondrion localization	N/A	nicotinamide mononucleotide transmembrane transporter activity	IEA
Afu3g04000	Afu3g04000-T	A. fumigatus Af293	Chr3_A_fumigatus_Af293:1,137,717..1,139,398(+)	Ortholog(s) have fungal-type vacuole membrane localization	molecular_function	N/A	IEA
Afu3g04010	Afu3g04010-T	A. fumigatus Af293	Chr3_A_fumigatus_Af293:1,139,485..1,142,070(-)	Has domain(s) with predicted role in transmembrane transport and integral component of membrane localization	molecular_function	N/A	IEA
Afu3g05420	Afu3g05420-T	A. fumigatus Af293	Chr3_A_fumigatus_Af293:1,302,885..1,304,315(-)	Ortholog(s) have mitochondrion localization	molecular_function	N/A	IEA
Afu3g05660	Afu3g05660-T	A. fumigatus Af293	Chr3_A_fumigatus_Af293:1,380,363..1,381,817(+)	Has domain(s) with predicted role in transmembrane transport and integral component of membrane localization	molecular_function	N/A	IEA
Afu3g06190	Afu3g06190-T	A. fumigatus Af293	Chr3_A_fumigatus_Af293:1,528,982..1,530,023(+)	Cytochrome c oxidase subunit Via	N/A	cytochrome-c oxidase activity;enzyme regulator activity	IEA
Afu3g06730	Afu3g06730-T	A. fumigatus Af293	Chr3_A_fumigatus_Af293:1,669,791..1,672,116(+)	Sugar transporter	N/A	substrate-specific transmembrane transporter activity;transmembrane transporter activity	IEA
Afu3g06901	Afu3g06901-T	A. fumigatus Af293	Chr3_A_fumigatus_Af293:1,720,568..1,721,035(+)	Ortholog(s) have P-P-bond-hydrolysis-driven protein transmembrane transporter activity, protein transporter activity, structural molecule activity	N/A	P-P-bond-hydrolysis-driven protein transmembrane transporter activity;structural molecule activity	IEA
Afu3g06950	Afu3g06950-T	A. fumigatus Af293	Chr3_A_fumigatus_Af293:1,739,692..1,741,530(-)	Ortholog(s) have cytosol, nucleus, plasma membrane localization	molecular_function	N/A	IEA
Afu3g07120	Afu3g07120-T	A. fumigatus Af293	Chr3_A_fumigatus_Af293:1,782,300..1,785,101(+)	Has domain(s) with predicted role in transmembrane transport and integral component of membrane localization	molecular_function	N/A	IEA
Afu3g07290	Afu3g07290-T	A. fumigatus Af293	Chr3_A_fumigatus_Af293:1,826,383..1,828,616(+)	protein of unknown function	N/A	acetyl-CoA transmembrane transporter activity	IEA
Afu3g07300	Afu3g07300-T	A. fumigatus Af293	Chr3_A_fumigatus_Af293:1,829,701..1,834,824(-)	Has domain(s) with predicted ATP binding, ATPase activity, ATPase activity, coupled to transmembrane movement of substances, nucleoside-triphosphatase activity, nucleotide binding activity and role in transport	N/A	ATP binding;ATPase activity;ATPase activity, coupled to transmembrane movement of substances;nucleoside-triphosphatase activity;nucleotide binding	IEA
Afu3g07540	Afu3g07540-T	A. fumigatus Af293	Chr3_A_fumigatus_Af293:1,892,931..1,894,919(+)	Ortholog(s) have potassium channel activity	N/A	potassium channel activity	IEA
Afu3g07640	Afu3g07640-T	A. fumigatus Af293	Chr3_A_fumigatus_Af293:1,929,979..1,934,508(+)	Putative plasma membrane H+ ATPase	N/A	ATPase activity;cation-transporting ATPase activity;metal ion binding;nucleotide binding;proton-exporting ATPase activity, phosphorylative mechanism	IEA
Afu3g07950	Afu3g07950-T	A. fumigatus Af293	Chr3_A_fumigatus_Af293:2,020,825..2,022,801(-)	Has domain(s) with predicted role in transmembrane transport and integral component of membrane localization	molecular_function	N/A	IEA
Afu3g07990	Afu3g07990-T	A. fumigatus Af293	Chr3_A_fumigatus_Af293:2,032,553..2,035,635(-)	Ortholog(s) have role in cellular response to pH, gamma-aminobutyric acid transport	N/A	amino acid transmembrane transporter activity;transmembrane transporter activity	IEA
Afu3g08000	Afu3g08000-T	A. fumigatus Af293	Chr3_A_fumigatus_Af293:2,035,849..2,041,718(-)	Ortholog(s) have ATPase activity, protein heterodimerization activity, role in fatty acid metabolic process, protein import into peroxisome matrix, receptor recycling, replicative cell aging and cytosol, peroxisome localization	ATPase activity;protein heterodimerization activity	ATP binding;ATPase activity;nucleotide binding;protein heterodimerization activity	IEA, ISO
Afu3g08180	Afu3g08180-T	A. fumigatus Af293	Chr3_A_fumigatus_Af293:2,098,163..2,099,138(-)	Ortholog(s) have copper uptake transmembrane transporter activity and role in cellular copper ion homeostasis, copper ion import, copper ion transmembrane transport, intracellular copper ion transport	N/A	copper ion transmembrane transporter activity;copper uptake transmembrane transporter activity	IEA
Afu3g08530	Afu3g08530-T	A. fumigatus Af293	Chr3_A_fumigatus_Af293:2,188,280..2,190,717(-)	Has domain(s) with predicted role in transmembrane transport and integral component of membrane localization	molecular_function	N/A	IEA
Afu3g08850	Afu3g08850-T	A. fumigatus Af293	Chr3_A_fumigatus_Af293:2,266,676..2,267,683(-)	Ortholog(s) have flavin-linked sulfhydryl oxidase activity and role in cellular iron ion homeostasis, cellular response to oxidative stress, protein import into mitochondrial intermembrane space	N/A	flavin-linked sulfhydryl oxidase activity;thiol oxidase activity	IEA
Afu3g09170	Afu3g09170-T	A. fumigatus Af293	Chr3_A_fumigatus_Af293:2,330,878..2,332,647(-)	Has domain(s) with predicted role in transmembrane transport and integral component of membrane localization	molecular_function	N/A	IEA
Afu3g09400	Afu3g09400-T	A. fumigatus Af293	Chr3_A_fumigatus_Af293:2,380,210..2,381,644(-)	Has domain(s) with predicted role in transmembrane transport and integral component of membrane localization	molecular_function	N/A	IEA
Afu3g09710	Afu3g09710-T	A. fumigatus Af293	Chr3_A_fumigatus_Af293:2,482,325..2,484,367(+)	Ortholog(s) have Golgi apparatus, cell division site, cell tip localization	N/A	amino acid transmembrane transporter activity;transmembrane transporter activity	IEA
Afu3g09780	Afu3g09780-T	A. fumigatus Af293	Chr3_A_fumigatus_Af293:2,504,650..2,505,059(-)	Ortholog(s) have role in cellular copper ion homeostasis, mitochondrial respiratory chain complex IV assembly and mitochondrial intermembrane space, nucleus localization	N/A	cytochrome-c oxidase activity	IEA
Afu3g09970	Afu3g09970-T	A. fumigatus Af293	Chr3_A_fumigatus_Af293:2,559,939..2,561,392(-)	Ortholog(s) have ferrous iron transmembrane transporter activity, manganese ion transmembrane transporter activity	N/A	ferrous iron transmembrane transporter activity;manganese ion transmembrane transporter activity	IEA
Afu3g10190	Afu3g10190-T	A. fumigatus Af293	Chr3_A_fumigatus_Af293:2,631,582..2,633,558(+)	Ortholog(s) have peroxisome matrix targeting signal-1 binding, peroxisome matrix targeting signal-2 binding, protein binding, bridging activity	N/A	peroxisome matrix targeting signal-1 binding;peroxisome matrix targeting signal-2 binding;protein binding, bridging;transcription corepressor activity	IEA, ISO
Afu3g10630	Afu3g10630-T	A. fumigatus Af293	Chr3_A_fumigatus_Af293:2,747,083..2,747,630(+)	Ortholog(s) have mitochondrion localization	molecular_function	N/A	IEA
Afu3g10690	Afu3g10690-T	A. fumigatus Af293	Chr3_A_fumigatus_Af293:2,768,986..2,774,283(+)	Putative calcium-translocating P-type ATPase involved in depleting the cytosol of calcium ions	N/A	ATP binding;calcium-transporting ATPase activity;cation-transporting ATPase activity;metal ion binding;nucleotide binding	IEA
Afu3g10880	Afu3g10880-T	A. fumigatus Af293	Chr3_A_fumigatus_Af293:2,831,538..2,834,082(+)	Ortholog(s) have fungal-type vacuole localization	N/A	inorganic anion exchanger activity	IEA
Afu3g11490	Afu3g11490-T	A. fumigatus Af293	Chr3_A_fumigatus_Af293:3,013,648..3,015,469(-)	Ortholog of A. nidulans FGSC A4 : AN8198, A. niger CBS 513.88 : An01g03200, An02g00240, A. oryzae RIB40 : AO090011000240 and Aspergillus wentii : Aspwe1_0060276, Aspwe1_0062284, Aspwe1_0152042	N/A	amino acid transmembrane transporter activity;transmembrane transporter activity	IEA
Afu3g11690	Afu3g11690-T	A. fumigatus Af293	Chr3_A_fumigatus_Af293:3,069,305..3,072,133(-)	Putative class II fructose-bisphosphate aldolase	N/A	aldehyde-lyase activity;fructose-bisphosphate aldolase activity;zinc ion binding	IEA
Afu3g11760	Afu3g11760-T	A. fumigatus Af293	Chr3_A_fumigatus_Af293:3,087,320..3,090,997(+)	Has domain(s) with predicted role in transmembrane transport and integral component of membrane localization	molecular_function	N/A	IEA
Afu3g11790	Afu3g11790-T	A. fumigatus Af293	Chr3_A_fumigatus_Af293:3,097,362..3,100,416(-)	Has domain(s) with predicted substrate-specific transmembrane transporter activity, transmembrane transporter activity, role in transmembrane transport and integral component of membrane, membrane localization	N/A	substrate-specific transmembrane transporter activity;transmembrane transporter activity	IEA
Afu3g12010	Afu3g12010-T	A. fumigatus Af293	Chr3_A_fumigatus_Af293:3,159,817..3,161,720(+)	Has domain(s) with predicted substrate-specific transmembrane transporter activity, transmembrane transporter activity, role in transmembrane transport and integral component of membrane, membrane localization	N/A	substrate-specific transmembrane transporter activity;transmembrane transporter activity	IEA
Afu3g12170	Afu3g12170-T	A. fumigatus Af293	Chr3_A_fumigatus_Af293:3,201,488..3,204,429(+)	Has domain(s) with predicted substrate-specific transmembrane transporter activity, transmembrane transporter activity, role in transmembrane transport and integral component of membrane, membrane localization	N/A	substrate-specific transmembrane transporter activity;transmembrane transporter activity	IEA
Afu3g12200	Afu3g12200-T	A. fumigatus Af293	Chr3_A_fumigatus_Af293:3,210,290..3,213,796(-)	OPT family small oligopeptide transporter	oligopeptide transmembrane transporter activity	N/A	IEA, IMP
Afu3g12220	Afu3g12220-T	A. fumigatus Af293	Chr3_A_fumigatus_Af293:3,217,006..3,221,537(+)	Has domain(s) with predicted ATP binding, ATPase activity, ATPase activity, coupled to transmembrane movement of substances, nucleoside-triphosphatase activity, nucleotide binding activity and role in transmembrane transport	N/A	ATP binding;ATPase activity;ATPase activity, coupled to transmembrane movement of substances;nucleoside-triphosphatase activity;nucleotide binding	IEA
Afu3g12370	Afu3g12370-T	A. fumigatus Af293	Chr3_A_fumigatus_Af293:3,260,060..3,261,136(+)	Ortholog(s) have proton-transporting ATPase activity, rotational mechanism activity	N/A	proton transmembrane transporter activity;proton-transporting ATPase activity, rotational mechanism	IEA
Afu3g12580	Afu3g12580-T	A. fumigatus Af293	Chr3_A_fumigatus_Af293:3,336,805..3,339,844(-)	Has domain(s) with predicted transmembrane transporter activity, role in transmembrane transport and integral component of membrane localization	N/A	transmembrane transporter activity	IEA
Afu3g12720	Afu3g12720-T	A. fumigatus Af293	Chr3_A_fumigatus_Af293:3,377,226..3,379,244(-)	Putative sugar transporter-like protein	N/A	substrate-specific transmembrane transporter activity;transmembrane transporter activity	IEA
Afu3g12740	Afu3g12740-T	A. fumigatus Af293	Chr3_A_fumigatus_Af293:3,384,895..3,388,659(+)	Putative copper resistance-associated P-type ATPase	N/A	cation-transporting ATPase activity;copper ion binding;copper-exporting ATPase activity;metal ion binding;nucleotide binding	IEA
Afu3g12900	Afu3g12900-T	A. fumigatus Af293	Chr3_A_fumigatus_Af293:3,426,138..3,428,128(+)	Putative transporter	molecular_function	N/A	IEA
Afu3g13000	Afu3g13000-T	A. fumigatus Af293	Chr3_A_fumigatus_Af293:3,453,857..3,455,764(-)	Ortholog(s) have protein transmembrane transporter activity and role in chaperone-mediated protein complex assembly, mitochondrial respiratory chain complex III assembly, protein insertion into mitochondrial membrane from inner side	N/A	ATP binding;nucleoside-triphosphatase activity;nucleotide binding;protein transmembrane transporter activity	IEA
Afu3g13390	Afu3g13390-T	A. fumigatus Af293	Chr3_A_fumigatus_Af293:3,543,487..3,545,544(-)	Ortholog(s) have proton-transporting ATPase activity, rotational mechanism activity, role in asexual sporulation, cellular response to drug, vacuolar transport and fungal-type vacuole membrane, nucleus localization	N/A	proton transmembrane transporter activity;proton-transporting ATPase activity, rotational mechanism	IEA
Afu3g13470	Afu3g13470-T	A. fumigatus Af293	Chr3_A_fumigatus_Af293:3,562,282..3,565,137(-)	Putative sulfate transporter, phoB-regulated	N/A	sulfate transmembrane transporter activity	IEA
Afu3g13490	Afu3g13490-T	A. fumigatus Af293	Chr3_A_fumigatus_Af293:3,567,262..3,569,736(+)	Calcium activated cation channel with a predicted role in cellular cation homeostasis	N/A	calcium activated cation channel activity;calcium channel activity;potassium channel activity;sodium channel activity;voltage-gated ion channel activity	IEA
Afu3g13520	Afu3g13520-T	A. fumigatus Af293	Chr3_A_fumigatus_Af293:3,577,492..3,579,433(+)	Has domain(s) with predicted role in transmembrane transport and integral component of membrane localization	molecular_function	N/A	IEA
Afu3g13660	Afu3g13660-T	A. fumigatus Af293	Chr3_A_fumigatus_Af293:3,604,238..3,604,947(-)	Ctr copper transporter family protein	N/A	copper ion transmembrane transporter activity	IEA
Afu3g13670	Afu3g13670-T	A. fumigatus Af293	Chr3_A_fumigatus_Af293:3,605,730..3,607,727(+)	Putative siderochrome-iron transporter	molecular_function	N/A	IEA
Afu3g13790	Afu3g13790-T	A. fumigatus Af293	Chr3_A_fumigatus_Af293:3,640,159..3,644,179(-)	Ortholog(s) have ATPase activity, coupled to transmembrane movement of ions, phosphorylative mechanism activity	N/A	ATPase activity;ATPase activity, coupled to transmembrane movement of ions, phosphorylative mechanism;cation-transporting ATPase activity;metal ion binding;nucleotide binding	IEA
Afu3g13980	Afu3g13980-T	A. fumigatus Af293	Chr3_A_fumigatus_Af293:3,714,319..3,716,756(-)	Ortholog(s) have fungal-type vacuole membrane localization	N/A	substrate-specific transmembrane transporter activity;transmembrane transporter activity	IEA
Afu3g14170	Afu3g14170-T	A. fumigatus Af293	Chr3_A_fumigatus_Af293:3,768,847..3,771,378(-)	Putative high-affinity hexose transporter	N/A	substrate-specific transmembrane transporter activity;transmembrane transporter activity	IEA
Afu3g14440	Afu3g14440-T	A. fumigatus Af293	Chr3_A_fumigatus_Af293:3,836,937..3,838,010(-)	Ortholog(s) have cytochrome-c oxidase activity, role in mitochondrial electron transport, cytochrome c to oxygen and mitochondrial respiratory chain complex IV, plasma membrane localization	N/A	cytochrome-c oxidase activity	IEA
Afu3g14560	Afu3g14560-T	A. fumigatus Af293	Chr3_A_fumigatus_Af293:3,855,719..3,857,658(-)	Putative major facilitator superfamily (MFS) transporter	molecular_function	N/A	IEA
Afu3g14640	Afu3g14640-T	A. fumigatus Af293	Chr3_A_fumigatus_Af293:3,881,376..3,882,604(+)	Protein with similarity to sulphite efflux pumps	molecular_function	N/A	IEA
Afu3g14670	Afu3g14670-T	A. fumigatus Af293	Chr3_A_fumigatus_Af293:3,891,234..3,892,834(+)	Has domain(s) with predicted role in transmembrane transport and integral component of membrane localization	molecular_function	N/A	IEA
Afu3g14720	Afu3g14720-T	A. fumigatus Af293	Chr3_A_fumigatus_Af293:3,906,728..3,908,901(-)	MFS transporter, putative	molecular_function	N/A	IEA
Afu3g15020	Afu3g15020-T	A. fumigatus Af293	Chr3_A_fumigatus_Af293:3,959,769..3,961,567(-)	Ortholog of A. nidulans FGSC A4 : AN2560, A. niger CBS 513.88 : An09g01090, A. oryzae RIB40 : AO090701000425, Aspergillus wentii : Aspwe1_0071504 and Aspergillus sydowii : Aspsy1_0028937	N/A	amino acid transmembrane transporter activity;transmembrane transporter activity	IEA
Afu3g15250	Afu3g15250-T	A. fumigatus Af293	Chr3_A_fumigatus_Af293:4,007,787..4,009,658(+)	MFS drug efflux transporter, putative	molecular_function	N/A	IEA
Afu3g15300	Afu3g15300-T	A. fumigatus Af293	Chr3_A_fumigatus_Af293:4,027,499..4,028,326(-)	Amine transporter, putative	molecular_function	N/A	IEA
Afu3g15380	Afu3g15380-T	A. fumigatus Af293	Chr3_A_fumigatus_Af293:4,059,478..4,061,040(+)	Has domain(s) with predicted role in transmembrane transport and integral component of membrane localization	molecular_function	N/A	IEA
Afu3g15390	Afu3g15390-T	A. fumigatus Af293	Chr3_A_fumigatus_Af293:4,066,272..4,067,826(+)	Has domain(s) with predicted role in transmembrane transport and integral component of membrane localization	molecular_function	N/A	IEA
Afu4g00120	Afu4g00120-T	A. fumigatus Af293	Chr4_A_fumigatus_Af293:27,966..29,627(-)	Has domain(s) with predicted role in transmembrane transport and integral component of membrane localization	molecular_function	N/A	IEA
Afu4g00150	Afu4g00150-T	A. fumigatus Af293	Chr4_A_fumigatus_Af293:35,676..37,726(-)	Putative MFS maltose transporter	N/A	substrate-specific transmembrane transporter activity;transmembrane transporter activity	IEA
Afu4g00240	Afu4g00240-T	A. fumigatus Af293	Chr4_A_fumigatus_Af293:66,688..68,953(-)	Amino acid transmembrane transporter adjacent to the enc (endocrocin) biosynthetic gene cluster	N/A	amino acid transmembrane transporter activity;transmembrane transporter activity	IEA
Afu4g00260	Afu4g00260-T	A. fumigatus Af293	Chr4_A_fumigatus_Af293:73,782..75,799(-)	Has domain(s) with predicted role in transmembrane transport and integral component of membrane localization	molecular_function	N/A	IEA
Afu4g00550	Afu4g00550-T	A. fumigatus Af293	Chr4_A_fumigatus_Af293:153,868..155,878(-)	Has domain(s) with predicted role in transmembrane transport and integral component of membrane localization	molecular_function	N/A	IEA
Afu4g00570	Afu4g00570-T	A. fumigatus Af293	Chr4_A_fumigatus_Af293:158,058..159,822(+)	Has domain(s) with predicted role in transmembrane transport and integral component of membrane localization	molecular_function	N/A	IEA
Afu4g00680	Afu4g00680-T	A. fumigatus Af293	Chr4_A_fumigatus_Af293:186,546..188,042(-)	Putative aquaporin	N/A	channel activity;transporter activity	IEA
Afu4g00800	Afu4g00800-T	A. fumigatus Af293	Chr4_A_fumigatus_Af293:213,386..214,894(+)	putative monosaccharide transporter	N/A	substrate-specific transmembrane transporter activity;transmembrane transporter activity	IEA
Afu4g00830	Afu4g00830-T	A. fumigatus Af293	Chr4_A_fumigatus_Af293:223,151..225,155(-)	Major facilitator superfamily (MFS) transporter	N/A	dipeptide transporter activity;transmembrane transporter activity;tripeptide transmembrane transporter activity	IEA
Afu4g00920	Afu4g00920-T	A. fumigatus Af293	Chr4_A_fumigatus_Af293:251,346..252,821(-)	Ortholog(s) have pantothenate transmembrane transporter activity, role in endocytosis, pantothenate import into cell, pantothenate transmembrane transport and Golgi apparatus, fungal-type vacuole membrane, plasma membrane localization	N/A	pantothenate transmembrane transporter activity	IEA
Afu4g00930	Afu4g00930-T	A. fumigatus Af293	Chr4_A_fumigatus_Af293:253,340..254,590(+)	Protein described as similar to the S. cervisiae magnesium transporter, Alr1	N/A	metal ion transmembrane transporter activity	IEA
Afu4g00990	Afu4g00990-T	A. fumigatus Af293	Chr4_A_fumigatus_Af293:265,097..266,923(-)	Has domain(s) with predicted substrate-specific transmembrane transporter activity, transmembrane transporter activity, role in transmembrane transport and integral component of membrane, membrane localization	N/A	substrate-specific transmembrane transporter activity;transmembrane transporter activity	IEA
Afu4g01000	Afu4g01000-T	A. fumigatus Af293	Chr4_A_fumigatus_Af293:268,053..271,235(-)	Has domain(s) with predicted role in transmembrane transport and integral component of membrane localization	molecular_function	N/A	IEA
Afu4g01050	Afu4g01050-T	A. fumigatus Af293	Chr4_A_fumigatus_Af293:282,938..287,401(+)	Has domain(s) with predicted ATP binding, ATPase activity, ATPase activity, coupled to transmembrane movement of substances, nucleoside-triphosphatase activity, nucleotide binding activity and role in transport	N/A	ATP binding;ATPase activity;ATPase activity, coupled to transmembrane movement of substances;nucleoside-triphosphatase activity;nucleotide binding	IEA
Afu4g01080	Afu4g01080-T	A. fumigatus Af293	Chr4_A_fumigatus_Af293:293,131..295,041(-)	Has domain(s) with predicted role in transmembrane transport and integral component of membrane localization	molecular_function	N/A	IEA
Afu4g01140	Afu4g01140-T	A. fumigatus Af293	Chr4_A_fumigatus_Af293:307,853..310,030(+)	Putative multidrug resistance protein	N/A	spermine transmembrane transporter activity	IEA
Afu4g01230	Afu4g01230-T	A. fumigatus Af293	Chr4_A_fumigatus_Af293:326,133..327,892(-)	Ortholog of A. nidulans FGSC A4 : AN3304, AN2043, A. fumigatus Af293 : Afu4g10090 and A. niger CBS 513.88 : An03g00230, An04g06970, An16g01920, An13g01860, An05g01440	N/A	amino acid transmembrane transporter activity;transmembrane transporter activity	IEA
Afu4g01340	Afu4g01340-T	A. fumigatus Af293	Chr4_A_fumigatus_Af293:351,462..353,230(+)	Has domain(s) with predicted substrate-specific transmembrane transporter activity, transmembrane transporter activity, role in transmembrane transport and integral component of membrane, membrane localization	N/A	substrate-specific transmembrane transporter activity;transmembrane transporter activity	IEA
Afu4g01360	Afu4g01360-T	A. fumigatus Af293	Chr4_A_fumigatus_Af293:358,246..360,264(+)	Has domain(s) with predicted role in transmembrane transport and integral component of membrane localization	molecular_function	N/A	IEA
Afu4g01480	Afu4g01480-T	A. fumigatus Af293	Chr4_A_fumigatus_Af293:390,086..391,753(-)	Has domain(s) with predicted role in transmembrane transport and integral component of membrane localization	molecular_function	N/A	IEA
Afu4g01560	Afu4g01560-T	A. fumigatus Af293	Chr4_A_fumigatus_Af293:415,070..417,338(+)	Putative major facilitator superfamily (MFS) myo-inositol transporter	N/A	substrate-specific transmembrane transporter activity;transmembrane transporter activity	IEA
Afu4g02650	Afu4g02650-T	A. fumigatus Af293	Chr4_A_fumigatus_Af293:731,386..733,072(+)	Has domain(s) with predicted substrate-specific transmembrane transporter activity, transmembrane transporter activity, role in transmembrane transport and integral component of membrane, membrane localization	N/A	substrate-specific transmembrane transporter activity;transmembrane transporter activity	IEA
Afu4g02660	Afu4g02660-T	A. fumigatus Af293	Chr4_A_fumigatus_Af293:733,129..735,186(+)	Has domain(s) with predicted cation-transporting ATPase activity, nucleotide binding activity, role in cation transport and integral component of membrane localization	N/A	cation-transporting ATPase activity;nucleotide binding	IEA
Afu4g02750	Afu4g02750-T	A. fumigatus Af293	Chr4_A_fumigatus_Af293:766,260..767,612(-)	Has domain(s) with predicted role in transmembrane transport and integral component of membrane localization	molecular_function	N/A	IEA
Afu4g02870	Afu4g02870-T	A. fumigatus Af293	Chr4_A_fumigatus_Af293:802,745..805,715(+)	Has domain(s) with predicted role in transmembrane transport and integral component of membrane localization	molecular_function	N/A	IEA
Afu4g02970	Afu4g02970-T	A. fumigatus Af293	Chr4_A_fumigatus_Af293:829,308..832,156(-)	Dual-function membrane protein that acts as a calcium-gated ion channel and calcium-dependent phospholipid scramblase	phospholipid scramblase activity;voltage-gated calcium channel activity	N/A	IDA
Afu4g03110	Afu4g03110-T	A. fumigatus Af293	Chr4_A_fumigatus_Af293:871,427..875,777(-)	putative monosaccharide transporter	N/A	substrate-specific transmembrane transporter activity;transmembrane transporter activity	IEA
Afu4g03220	Afu4g03220-T	A. fumigatus Af293	Chr4_A_fumigatus_Af293:906,092..907,866(+)	Ortholog(s) have role in leucine import and Golgi apparatus, endoplasmic reticulum localization	N/A	amino acid transmembrane transporter activity;transmembrane transporter activity	IEA
Afu4g03320	Afu4g03320-T	A. fumigatus Af293	Chr4_A_fumigatus_Af293:945,891..949,484(-)	Putative cation exchanger	molecular_function	N/A	IEA
Afu4g03370	Afu4g03370-T	A. fumigatus Af293	Chr4_A_fumigatus_Af293:964,446..967,636(-)	Ortholog(s) have gamma-aminobutyric acid:proton symporter activity, putrescine transmembrane transporter activity and role in gamma-aminobutyric acid transport, putrescine transport, transmembrane transport	N/A	gamma-aminobutyric acid:proton symporter activity;putrescine transmembrane transporter activity;transmembrane transporter activity	IEA
Afu4g03390	Afu4g03390-T	A. fumigatus Af293	Chr4_A_fumigatus_Af293:967,762..969,836(-)	Putative aquaporin	N/A	channel activity;water channel activity	IEA
Afu4g03435	Afu4g03435-T	A. fumigatus Af293	Chr4_A_fumigatus_Af293:977,122..977,782(-)	Has domain(s) with predicted transporter activity, role in transport and membrane localization	N/A	transmembrane transporter activity;transporter activity	IEA
Afu4g03510	Afu4g03510-T	A. fumigatus Af293	Chr4_A_fumigatus_Af293:996,836..998,503(+)	Ortholog of A. nidulans FGSC A4 : AN7150, A. niger CBS 513.88 : An14g02590, A. oryzae RIB40 : AO090011000238, Aspergillus wentii : Aspwe1_0115640 and Aspergillus sydowii : Aspsy1_0034579	N/A	amino acid transmembrane transporter activity;transmembrane transporter activity	IEA
Afu4g03590	Afu4g03590-T	A. fumigatus Af293	Chr4_A_fumigatus_Af293:1,011,809..1,013,575(+)	Has domain(s) with predicted role in transmembrane transport and integral component of membrane localization	molecular_function	N/A	IEA
Afu4g03610	Afu4g03610-T	A. fumigatus Af293	Chr4_A_fumigatus_Af293:1,017,012..1,019,054(-)	Putative phosphate:H+ symporter	N/A	inorganic phosphate transmembrane transporter activity;manganese ion transmembrane transporter activity;phosphate:proton symporter activity;selenite:proton symporter activity;transmembrane transporter activity	IEA
Afu4g03740	Afu4g03740-T	A. fumigatus Af293	Chr4_A_fumigatus_Af293:1,046,859..1,050,254(+)	Has domain(s) with predicted role in transmembrane transport and integral component of membrane localization	molecular_function	N/A	IEA
Afu4g03750	Afu4g03750-T	A. fumigatus Af293	Chr4_A_fumigatus_Af293:1,050,673..1,052,857(+)	Has domain(s) with predicted role in transmembrane transport and integral component of membrane localization	molecular_function	N/A	IEA
Afu4g03920	Afu4g03920-T	A. fumigatus Af293	Chr4_A_fumigatus_Af293:1,100,893..1,103,024(-)	Has domain(s) with predicted role in transmembrane transport and integral component of membrane localization	molecular_function	N/A	IEA
Afu4g04130	Afu4g04130-T	A. fumigatus Af293	Chr4_A_fumigatus_Af293:1,163,672..1,166,069(+)	Ortholog(s) have role in cellular response to oxidative stress, misfolded or incompletely synthesized protein catabolic process, protein import into peroxisome matrix and mitochondrial inner membrane localization	N/A	ATP binding	IEA
Afu4g04150	Afu4g04150-T	A. fumigatus Af293	Chr4_A_fumigatus_Af293:1,169,690..1,171,096(+)	Has domain(s) with predicted cation transmembrane transporter activity, role in cation transport, transmembrane transport and integral component of membrane localization	N/A	cation transmembrane transporter activity	IEA
Afu4g04250	Afu4g04250-T	A. fumigatus Af293	Chr4_A_fumigatus_Af293:1,196,316..1,200,435(-)	Has domain(s) with predicted role in transmembrane transport and integral component of membrane localization	molecular_function	N/A	IEA
Afu4g04540	Afu4g04540-T	A. fumigatus Af293	Chr4_A_fumigatus_Af293:1,279,214..1,281,957(+)	Has domain(s) with predicted role in transmembrane transport and integral component of membrane localization	molecular_function	N/A	IEA
Afu4g04670	Afu4g04670-T	A. fumigatus Af293	Chr4_A_fumigatus_Af293:1,313,423..1,317,017(+)	Ortholog(s) have calcium:proton antiporter activity, potassium:proton antiporter activity, sodium:proton antiporter activity and role in hydrogen transport, potassium ion transport, sodium ion transport	N/A	calcium:proton antiporter activity;potassium:proton antiporter activity;sodium:proton antiporter activity	IEA
Afu4g06050	Afu4g06050-T	A. fumigatus Af293	Chr4_A_fumigatus_Af293:1,543,074..1,545,676(+)	Ortholog(s) have Golgi apparatus, endoplasmic reticulum localization	molecular_function	N/A	IEA
Afu4g06080	Afu4g06080-T	A. fumigatus Af293	Chr4_A_fumigatus_Af293:1,557,803..1,559,863(+)	Ortholog(s) have myo-inositol transmembrane transporter activity and role in myo-inositol transport	N/A	myo-inositol transmembrane transporter activity;transmembrane transporter activity	IEA
Afu4g06230	Afu4g06230-T	A. fumigatus Af293	Chr4_A_fumigatus_Af293:1,604,141..1,607,360(-)	Ortholog(s) have role in positive regulation of (R)-carnitine transmembrane transport, positive regulation of polyamine transmembrane transport	N/A	amino acid transmembrane transporter activity;transmembrane transporter activity	IEA
Afu4g06630	Afu4g06630-T	A. fumigatus Af293	Chr4_A_fumigatus_Af293:1,714,079..1,717,387(-)	Has domain(s) with predicted role in transmembrane transport and integral component of membrane localization	molecular_function	N/A	IEA
Afu4g06780	Afu4g06780-T	A. fumigatus Af293	Chr4_A_fumigatus_Af293:1,752,595..1,754,935(-)	Ortholog(s) have NAD transporter activity, pyruvate secondary active transmembrane transporter activity, role in NAD transmembrane transport, mitochondrial pyruvate transport and endoplasmic reticulum, mitochondrion localization	N/A	NAD transmembrane transporter activity;pyruvate secondary active transmembrane transporter activity	IEA
Afu4g06910	Afu4g06910-T	A. fumigatus Af293	Chr4_A_fumigatus_Af293:1,789,863..1,791,391(+)	Putative outer mitochondrial membrane protein porin	N/A	voltage-gated anion channel activity	IEA
Afu4g07150	Afu4g07150-T	A. fumigatus Af293	Chr4_A_fumigatus_Af293:1,858,042..1,858,554(-)	Has domain(s) with predicted cytochrome-c oxidase activity	N/A	cytochrome-c oxidase activity	IEA
Afu4g07750	Afu4g07750-T	A. fumigatus Af293	Chr4_A_fumigatus_Af293:2,025,540..2,026,791(+)	Ortholog(s) have pyruvate transmembrane transporter activity, role in mitochondrial pyruvate transport and integral component of mitochondrial inner membrane localization	N/A	pyruvate transmembrane transporter activity	IEA
Afu4g07770	Afu4g07770-T	A. fumigatus Af293	Chr4_A_fumigatus_Af293:2,030,073..2,033,856(+)	Ortholog(s) have potassium:chloride symporter activity and role in L-arginine import across plasma membrane, L-lysine transmembrane transport, potassium ion homeostasis, vacuolar transmembrane transport	N/A	arginine transmembrane transporter activity;potassium:chloride symporter activity;transporter activity	IEA
Afu4g08030	Afu4g08030-T	A. fumigatus Af293	Chr4_A_fumigatus_Af293:2,086,684..2,088,988(-)	Protein of unknown function identified by mass spectrometry	molecular_function	N/A	IEA
Afu4g08740	Afu4g08740-T	A. fumigatus Af293	Chr4_A_fumigatus_Af293:2,269,300..2,271,481(+)	Has domain(s) with predicted role in transmembrane transport and integral component of membrane localization	molecular_function	N/A	IEA
Afu4g08800	Afu4g08800-T	A. fumigatus Af293	Chr4_A_fumigatus_Af293:2,285,095..2,288,897(-)	Ortholog(s) have oligopeptide-transporting ATPase activity	N/A	ATP binding;ATPase activity;ATPase activity, coupled to transmembrane movement of substances;nucleotide binding;oligopeptide-transporting ATPase activity	IEA
Afu4g08870	Afu4g08870-T	A. fumigatus Af293	Chr4_A_fumigatus_Af293:2,306,172..2,308,229(+)	Ortholog of A. nidulans FGSC A4 : AN9441, A. oryzae RIB40 : AO090023000672, AO090026000071, Neosartorya fischeri NRRL 181 : NFIA_107300 and Aspergillus wentii : Aspwe1_0064277	N/A	amino acid transmembrane transporter activity;transmembrane transporter activity	IEA
Afu4g09040	Afu4g09040-T	A. fumigatus Af293	Chr4_A_fumigatus_Af293:2,345,772..2,348,549(-)	Putative high affinity methionine permease	N/A	L-methionine secondary active transmembrane transporter activity;transmembrane transporter activity	IEA
Afu4g09150	Afu4g09150-T	A. fumigatus Af293	Chr4_A_fumigatus_Af293:2,390,549..2,395,826(+)	Ortholog(s) have xenobiotic-transporting ATPase activity, role in secondary metabolite biosynthetic process, xenobiotic transport and plasma membrane localization	N/A	ATP binding;ATPase activity;ATPase activity, coupled to transmembrane movement of substances;nucleoside-triphosphatase activity;nucleotide binding	IEA
Afu4g09170	Afu4g09170-T	A. fumigatus Af293	Chr4_A_fumigatus_Af293:2,396,657..2,400,113(-)	Has domain(s) with predicted role in anion transport and integral component of membrane localization	N/A	inorganic anion exchanger activity	IEA
Afu4g09210	Afu4g09210-T	A. fumigatus Af293	Chr4_A_fumigatus_Af293:2,409,818..2,412,132(+)	Has domain(s) with predicted role in transmembrane transport and integral component of membrane localization	molecular_function	N/A	IEA
Afu4g09360	Afu4g09360-T	A. fumigatus Af293	Chr4_A_fumigatus_Af293:2,449,887..2,452,155(-)	ATP synthase proteolipid P2 with a predicted role in oxidative phosphorylation	N/A	ATPase activity;proton transmembrane transporter activity	IEA
Afu4g09410	Afu4g09410-T	A. fumigatus Af293	Chr4_A_fumigatus_Af293:2,464,124..2,465,434(+)	Has domain(s) with predicted role in transmembrane transport and integral component of membrane localization	molecular_function	N/A	IEA
Afu4g09440	Afu4g09440-T	A. fumigatus Af293	Chr4_A_fumigatus_Af293:2,466,429..2,469,667(-)	Putative P-type ATPase sodium transporter	N/A	ATPase activity;cation-transporting ATPase activity;metal ion binding;nucleotide binding	IEA
Afu4g09560	Afu4g09560-T	A. fumigatus Af293	Chr4_A_fumigatus_Af293:2,494,977..2,496,693(-)	Zinc transporter that functions in neutral or alkaline environments	N/A	metal ion transmembrane transporter activity	IEA, IGI
Afu4g09990	Afu4g09990-T	A. fumigatus Af293	Chr4_A_fumigatus_Af293:2,588,626..2,590,058(-)	Ortholog(s) have nicotinamide riboside transmembrane transporter activity, nucleobase transmembrane transporter activity and role in nicotinamide riboside transport, nucleobase transport, transmembrane transport	N/A	nicotinamide riboside transmembrane transporter activity;nucleoside transmembrane transporter activity	IEA
Afu4g10000	Afu4g10000-T	A. fumigatus Af293	Chr4_A_fumigatus_Af293:2,590,323..2,593,397(-)	ABC multidrug transporter biofilm growth regulated	N/A	ATP binding;ATPase activity;ATPase activity, coupled to transmembrane movement of substances;nucleotide binding;oligopeptide-transporting ATPase activity	IEA
Afu4g10090	Afu4g10090-T	A. fumigatus Af293	Chr4_A_fumigatus_Af293:2,611,253..2,613,339(+)	Ortholog of A. nidulans FGSC A4 : AN3304, AN2043, A. fumigatus Af293 : Afu4g01230 and A. niger CBS 513.88 : An03g00230, An04g06970, An16g01920, An13g01860, An05g01440	N/A	amino acid transmembrane transporter activity;transmembrane transporter activity	IEA
Afu4g10210	Afu4g10210-T	A. fumigatus Af293	Chr4_A_fumigatus_Af293:2,665,019..2,670,979(+)	Ortholog(s) have phospholipid-translocating ATPase activity and role in intracellular protein transport, phospholipid translocation, response to pheromone involved in conjugation with cellular fusion	N/A	ATP binding;cation-transporting ATPase activity;magnesium ion binding;metal ion binding;nucleotide binding;phospholipid-translocating ATPase activity	IEA
Afu4g10990	Afu4g10990-T	A. fumigatus Af293	Chr4_A_fumigatus_Af293:2,865,140..2,867,667(+)	Ortholog(s) have inorganic cation transmembrane transporter activity, solute:proton symporter activity	N/A	inorganic cation transmembrane transporter activity;metal ion transmembrane transporter activity;solute:proton symporter activity	IEA
Afu4g11060	Afu4g11060-T	A. fumigatus Af293	Chr4_A_fumigatus_Af293:2,880,245..2,882,249(-)	Has domain(s) with predicted role in transmembrane transport and integral component of membrane localization	molecular_function	N/A	IEA
Afu4g11300	Afu4g11300-T	A. fumigatus Af293	Chr4_A_fumigatus_Af293:2,961,754..2,964,825(+)	Putative vacuolar ATPase 98 kDa subunit	N/A	proton transmembrane transporter activity;proton-transporting ATPase activity, rotational mechanism	IEA
Afu4g11400	Afu4g11400-T	A. fumigatus Af293	Chr4_A_fumigatus_Af293:2,989,365..2,991,377(-)	Putative heme transporter	molecular_function	N/A	IEA
Afu4g11530	Afu4g11530-T	A. fumigatus Af293	Chr4_A_fumigatus_Af293:3,035,984..3,039,161(+)	Putative intermembrane space AAA protease	N/A	ATP binding;ATP-dependent peptidase activity;metalloendopeptidase activity;nucleotide binding	IEA
Afu4g11780	Afu4g11780-T	A. fumigatus Af293	Chr4_A_fumigatus_Af293:3,113,750..3,116,239(-)	Has domain(s) with predicted role in transmembrane transport and integral component of membrane localization	molecular_function	N/A	IEA
Afu4g11900	Afu4g11900-T	A. fumigatus Af293	Chr4_A_fumigatus_Af293:3,139,819..3,142,127(+)	Ortholog(s) have protein channel activity, role in protein import into mitochondrial inner membrane and mitochondrial inner membrane protein insertion complex localization	N/A	protein channel activity	IEA
Afu4g12260	Afu4g12260-T	A. fumigatus Af293	Chr4_A_fumigatus_Af293:3,215,070..3,217,384(-)	Has domain(s) with predicted role in transmembrane transport and integral component of membrane localization	molecular_function	N/A	IEA
Afu4g12440	Afu4g12440-T	A. fumigatus Af293	Chr4_A_fumigatus_Af293:3,264,000..3,267,273(+)	Ortholog(s) have Golgi apparatus, endoplasmic reticulum, fungal-type vacuole membrane localization	N/A	sulfate transmembrane transporter activity	IEA
Afu4g12620	Afu4g12620-T	A. fumigatus Af293	Chr4_A_fumigatus_Af293:3,310,690..3,314,253(-)	Putative transmembrane copper transporter, involved in conidial pigmentation	N/A	cation-transporting ATPase activity;copper ion binding;metal ion binding;nucleotide binding	IEA
Afu4g13080	Afu4g13080-T	A. fumigatus Af293	Chr4_A_fumigatus_Af293:3,426,780..3,429,714(+)	MFS monosaccharide transporter	N/A	substrate-specific transmembrane transporter activity;transmembrane transporter activity	IEA
Afu4g13090	Afu4g13090-T	A. fumigatus Af293	Chr4_A_fumigatus_Af293:3,430,713..3,432,523(+)	Ortholog(s) have biotin transmembrane transporter activity, dethiobiotin transmembrane transporter activity, solute:proton symporter activity	N/A	biotin transmembrane transporter activity	IEA
Afu4g13340	Afu4g13340-T	A. fumigatus Af293	Chr4_A_fumigatus_Af293:3,495,355..3,499,837(+)	Ortholog(s) have FAD transmembrane transporter activity, calcium channel activity	N/A	FAD transmembrane transporter activity;calcium channel activity	IEA
Afu4g13540	Afu4g13540-T	A. fumigatus Af293	Chr4_A_fumigatus_Af293:3,543,514..3,545,611(-)	Putative potassium uptake transporter	N/A	cation transmembrane transporter activity;potassium ion transmembrane transporter activity	IEA
Afu4g13660	Afu4g13660-T	A. fumigatus Af293	Chr4_A_fumigatus_Af293:3,573,093..3,575,686(-)	Ortholog(s) have drug transmembrane transporter activity, polyamine transmembrane transporter activity	N/A	drug transmembrane transporter activity;polyamine transmembrane transporter activity	IEA
Afu4g13820	Afu4g13820-T	A. fumigatus Af293	Chr4_A_fumigatus_Af293:3,611,595..3,613,356(+)	Has domain(s) with predicted role in transmembrane transport and integral component of membrane localization	molecular_function	N/A	IEA
Afu4g13830	Afu4g13830-T	A. fumigatus Af293	Chr4_A_fumigatus_Af293:3,613,401..3,615,409(-)	Has domain(s) with predicted role in transmembrane transport and integral component of membrane localization	molecular_function	N/A	IEA
Afu4g13900	Afu4g13900-T	A. fumigatus Af293	Chr4_A_fumigatus_Af293:3,625,170..3,627,067(+)	Has domain(s) with predicted role in transmembrane transport and integral component of membrane localization	molecular_function	N/A	IEA
Afu4g14130	Afu4g14130-T	A. fumigatus Af293	Chr4_A_fumigatus_Af293:3,691,627..3,695,766(-)	Putative MDR1 family ABC transporter	N/A	ATP binding;ATPase activity;ATPase activity, coupled to transmembrane movement of substances;nucleoside-triphosphatase activity;nucleotide binding	IEA
Afu4g14230	Afu4g14230-T	A. fumigatus Af293	Chr4_A_fumigatus_Af293:3,718,238..3,720,060(-)	Has domain(s) with predicted role in transmembrane transport and integral component of membrane localization	molecular_function	N/A	IEA
Afu4g14260	Afu4g14260-T	A. fumigatus Af293	Chr4_A_fumigatus_Af293:3,725,869..3,728,655(+)	Ortholog of A. nidulans FGSC A4 : AN2591, A. fumigatus Af293 : Afu3g01540, Afu6g10100, A. niger CBS 513.88 : An02g03190, An02g04590 and A. oryzae RIB40 : AO090103000081, AO090026000530, AO090124000012	molecular_function	N/A	IEA
Afu4g14610	Afu4g14610-T	A. fumigatus Af293	Chr4_A_fumigatus_Af293:3,854,534..3,856,744(+)	Has domain(s) with predicted substrate-specific transmembrane transporter activity, transmembrane transporter activity, role in transmembrane transport and integral component of membrane, membrane localization	N/A	substrate-specific transmembrane transporter activity;transmembrane transporter activity	IEA
Afu4g14640	Afu4g14640-T	A. fumigatus Af293	Chr4_A_fumigatus_Af293:3,860,424..3,862,493(-)	Putative zinc transporter	molecular_function	N/A	IEA
Afu4g14670	Afu4g14670-T	A. fumigatus Af293	Chr4_A_fumigatus_Af293:3,868,131..3,870,438(-)	Has domain(s) with predicted substrate-specific transmembrane transporter activity, transmembrane transporter activity, role in transmembrane transport and integral component of membrane, membrane localization	N/A	substrate-specific transmembrane transporter activity;transmembrane transporter activity	IEA
Afu5g00160	Afu5g00160-T	A. fumigatus Af293	Chr5_A_fumigatus_Af293:24,489..25,947(+)	Has domain(s) with predicted role in transmembrane transport and integral component of membrane localization	molecular_function	N/A	IEA
Afu5g00280	Afu5g00280-T	A. fumigatus Af293	Chr5_A_fumigatus_Af293:78,168..80,411(+)	Has domain(s) with predicted substrate-specific transmembrane transporter activity, transmembrane transporter activity, role in transmembrane transport and integral component of membrane, membrane localization	N/A	substrate-specific transmembrane transporter activity;transmembrane transporter activity	IEA
Afu5g00340	Afu5g00340-T	A. fumigatus Af293	Chr5_A_fumigatus_Af293:93,541..98,243(-)	Has domain(s) with predicted ATP binding, ATPase activity, ATPase activity, coupled to transmembrane movement of substances, nucleoside-triphosphatase activity, nucleotide binding activity and role in transmembrane transport	N/A	ATP binding;ATPase activity;ATPase activity, coupled to transmembrane movement of substances;nucleoside-triphosphatase activity;nucleotide binding	IEA
Afu5g00370	Afu5g00370-T	A. fumigatus Af293	Chr5_A_fumigatus_Af293:102,374..103,829(+)	Has domain(s) with predicted role in transmembrane transport and membrane localization	N/A	amino acid transmembrane transporter activity;transmembrane transporter activity	IEA
Afu5g00420	Afu5g00420-T	A. fumigatus Af293	Chr5_A_fumigatus_Af293:118,071..119,830(+)	Has domain(s) with predicted role in transmembrane transport and integral component of membrane localization	molecular_function	N/A	IEA
Afu5g00430	Afu5g00430-T	A. fumigatus Af293	Chr5_A_fumigatus_Af293:121,699..123,740(-)	Has domain(s) with predicted role in transmembrane transport and integral component of membrane localization	molecular_function	N/A	IEA
Afu5g00500	Afu5g00500-T	A. fumigatus Af293	Chr5_A_fumigatus_Af293:144,344..146,547(-)	Has domain(s) with predicted transmembrane transporter activity, role in transmembrane transport and integral component of membrane localization	N/A	transmembrane transporter activity	IEA
Afu5g00710	Afu5g00710-T	A. fumigatus Af293	Chr5_A_fumigatus_Af293:201,642..203,579(+)	Putative gamma-aminobutyric acid (GABA) permease	N/A	amino acid transmembrane transporter activity;transmembrane transporter activity	IEA
Afu5g00730	Afu5g00730-T	A. fumigatus Af293	Chr5_A_fumigatus_Af293:204,710..208,755(-)	Has domain(s) with predicted cation-transporting ATPase activity, metal ion binding, nucleotide binding activity, role in cation transport and integral component of membrane localization	N/A	cation-transporting ATPase activity;metal ion binding;nucleotide binding	IEA
Afu5g00790	Afu5g00790-T	A. fumigatus Af293	Chr5_A_fumigatus_Af293:214,505..219,590(-)	Has domain(s) with predicted ATP binding, ATPase activity, ATPase activity, coupled to transmembrane movement of substances, nucleoside-triphosphatase activity, nucleotide binding activity and role in transport	N/A	ATP binding;ATPase activity;ATPase activity, coupled to transmembrane movement of substances;nucleoside-triphosphatase activity;nucleotide binding	IEA
Afu5g00930	Afu5g00930-T	A. fumigatus Af293	Chr5_A_fumigatus_Af293:242,866..244,662(+)	Ortholog(s) have L-proline transmembrane transporter activity, role in proline transport and fungal-type vacuole, plasma membrane localization	N/A	L-proline transmembrane transporter activity;transmembrane transporter activity	IEA
Afu5g00980	Afu5g00980-T	A. fumigatus Af293	Chr5_A_fumigatus_Af293:254,324..255,862(+)	Has domain(s) with predicted role in transmembrane transport and integral component of membrane localization	molecular_function	N/A	IEA
Afu5g01080	Afu5g01080-T	A. fumigatus Af293	Chr5_A_fumigatus_Af293:276,701..278,495(-)	Has domain(s) with predicted substrate-specific transmembrane transporter activity, transmembrane transporter activity, role in transmembrane transport and integral component of membrane, membrane localization	N/A	substrate-specific transmembrane transporter activity;transmembrane transporter activity	IEA
Afu5g01160	Afu5g01160-T	A. fumigatus Af293	Chr5_A_fumigatus_Af293:289,997..293,024(-)	Ortholog(s) have role in cellular response to drug and plasma membrane localization	N/A	substrate-specific transmembrane transporter activity;transmembrane transporter activity	IEA
Afu5g01320	Afu5g01320-T	A. fumigatus Af293	Chr5_A_fumigatus_Af293:331,691..333,834(-)	Has domain(s) with predicted transmembrane transporter activity, role in transmembrane transport and integral component of membrane localization	N/A	transmembrane transporter activity	IEA
Afu5g01350	Afu5g01350-T	A. fumigatus Af293	Chr5_A_fumigatus_Af293:342,938..345,341(-)	Has domain(s) with predicted role in transmembrane transport and integral component of membrane localization	molecular_function	N/A	IEA
Afu5g01510	Afu5g01510-T	A. fumigatus Af293	Chr5_A_fumigatus_Af293:389,543..391,289(-)	Ortholog(s) have L-proline transmembrane transporter activity, role in proline transport and fungal-type vacuole, plasma membrane localization	N/A	L-proline transmembrane transporter activity;transmembrane transporter activity	IEA
Afu5g01520	Afu5g01520-T	A. fumigatus Af293	Chr5_A_fumigatus_Af293:392,241..394,144(-)	Major facilitator superfamily protein	N/A	cation transmembrane transporter activity;drug transmembrane transporter activity	IEA
Afu5g01540	Afu5g01540-T	A. fumigatus Af293	Chr5_A_fumigatus_Af293:396,854..399,036(+)	Has domain(s) with predicted role in transmembrane transport and integral component of membrane localization	molecular_function	N/A	IEA
Afu5g01630	Afu5g01630-T	A. fumigatus Af293	Chr5_A_fumigatus_Af293:414,816..416,800(+)	Ortholog(s) have drug transmembrane transporter activity and role in cellular response to biotic stimulus, drug transmembrane transport, fluconazole transport, peptide transport, spermidine transport	N/A	drug transmembrane transporter activity	IEA
Afu5g01680	Afu5g01680-T	A. fumigatus Af293	Chr5_A_fumigatus_Af293:423,967..425,737(-)	Ortholog(s) have endoplasmic reticulum localization	molecular_function	N/A	IEA
Afu5g02200	Afu5g02200-T	A. fumigatus Af293	Chr5_A_fumigatus_Af293:561,979..563,147(-)	Ortholog(s) have mitochondrion targeting sequence binding, protein channel activity, role in protein import into mitochondrial inner membrane and mitochondrial inner membrane protein insertion complex, plasma membrane localization	N/A	mitochondrion targeting sequence binding;protein channel activity	IEA
Afu5g02260	Afu5g02260-T	A. fumigatus Af293	Chr5_A_fumigatus_Af293:577,630..582,809(-)	Putative ABC multidrug transporter	N/A	ATP binding;ATPase activity;ATPase activity, coupled to transmembrane movement of substances;nucleoside-triphosphatase activity;nucleotide binding	IEA
Afu5g02290	Afu5g02290-T	A. fumigatus Af293	Chr5_A_fumigatus_Af293:589,449..592,756(-)	Ortholog(s) have chloride transmembrane transporter activity, potassium uptake transmembrane transporter activity	N/A	cation transmembrane transporter activity;chloride transmembrane transporter activity;potassium ion transmembrane transporter activity	IEA
Afu5g02370	Afu5g02370-T	A. fumigatus Af293	Chr5_A_fumigatus_Af293:609,205..611,860(-)	Vacuolar ATP synthase catalytic subunit A	N/A	ATP binding;hydrolase activity, acting on acid anhydrides, catalyzing transmembrane movement of substances;nucleoside-triphosphatase activity;nucleotide binding;proton-transporting ATPase activity, rotational mechanism	IEA
Afu5g02390	Afu5g02390-T	A. fumigatus Af293	Chr5_A_fumigatus_Af293:614,621..617,783(+)	Has domain(s) with predicted role in transmembrane transport and integral component of membrane localization	molecular_function	N/A	IEA
Afu5g02700	Afu5g02700-T	A. fumigatus Af293	Chr5_A_fumigatus_Af293:706,165..707,944(-)	Putative multidrug resistant protein	molecular_function	N/A	IEA
Afu5g02750	Afu5g02750-T	A. fumigatus Af293	Chr5_A_fumigatus_Af293:719,993..720,857(-)	Cytochrome c oxidase subunit Va with a predicted role in oxidative phosphorylation	N/A	cytochrome-c oxidase activity	IEA
Afu5g02780	Afu5g02780-T	A. fumigatus Af293	Chr5_A_fumigatus_Af293:732,988..737,296(+)	Putative mitochondrial nicotinamide nucleotide transhydrogenase subunit	N/A	NAD(P)+ transhydrogenase (AB-specific) activity;NAD(P)+ transhydrogenase activity;NADP binding	IEA
Afu5g02790	Afu5g02790-T	A. fumigatus Af293	Chr5_A_fumigatus_Af293:739,720..742,121(+)	Ortholog(s) have thiamine transmembrane transporter activity, role in thiamine transmembrane transport and endoplasmic reticulum, medial membrane band, plasma membrane of cell tip localization	N/A	amino acid transmembrane transporter activity;thiamine transmembrane transporter activity;transmembrane transporter activity	IEA
Afu5g02840	Afu5g02840-T	A. fumigatus Af293	Chr5_A_fumigatus_Af293:750,813..753,776(-)	Has domain(s) with predicted substrate-specific transmembrane transporter activity, transmembrane transporter activity, role in transmembrane transport and integral component of membrane, membrane localization	N/A	substrate-specific transmembrane transporter activity;transmembrane transporter activity	IEA
Afu5g02940	Afu5g02940-T	A. fumigatus Af293	Chr5_A_fumigatus_Af293:781,599..783,300(-)	Ortholog(s) have (R)-carnitine transmembrane transporter activity, choline transmembrane transporter activity, ethanolamine transmembrane transporter activity	N/A	(R)-carnitine transmembrane transporter activity;amino acid transmembrane transporter activity;choline transmembrane transporter activity;ethanolamine transmembrane transporter activity;transmembrane transporter activity	IEA
Afu5g03550	Afu5g03550-T	A. fumigatus Af293	Chr5_A_fumigatus_Af293:955,728..960,662(-)	Has domain(s) with predicted ATPase activity, cation-transporting ATPase activity, metal ion binding, nucleotide binding activity, role in ATP biosynthetic process, cation transport and integral component of membrane localization	N/A	ATPase activity;cation-transporting ATPase activity;metal ion binding;nucleotide binding;proton-exporting ATPase activity, phosphorylative mechanism	IEA
Afu5g03640	Afu5g03640-T	A. fumigatus Af293	Chr5_A_fumigatus_Af293:974,566..976,598(+)	Ortholog(s) have ion channel activity, membrane insertase activity, mitochondrial ribosome binding activity	N/A	membrane insertase activity;mitochondrial ribosome binding	IEA
Afu5g03790	Afu5g03790-T	A. fumigatus Af293	Chr5_A_fumigatus_Af293:1,018,189..1,020,263(-)	Putative ferroxidase	N/A	copper ion binding;ferroxidase activity;hydroquinone:oxygen oxidoreductase activity;iron ion transmembrane transporter activity;oxidoreductase activity	IEA
Afu5g03800	Afu5g03800-T	A. fumigatus Af293	Chr5_A_fumigatus_Af293:1,020,565..1,023,970(+)	Putative high-affinity iron permease	N/A	ferrous iron transmembrane transporter activity;iron ion transmembrane transporter activity	IEA
Afu5g04100	Afu5g04100-T	A. fumigatus Af293	Chr5_A_fumigatus_Af293:1,088,912..1,090,205(-)	Putative G-protein coupled receptor	molecular_function	N/A	IEA
Afu5g04220	Afu5g04220-T	A. fumigatus Af293	Chr5_A_fumigatus_Af293:1,124,552..1,126,667(-)	Ortholog(s) have DNA binding, tricarboxylate secondary active transmembrane transporter activity and role in alpha-ketoglutarate transport, mitochondrial citrate transport, mitochondrial genome maintenance	N/A	DNA binding;tricarboxylate secondary active transmembrane transporter activity	IEA
Afu5g04260	Afu5g04260-T	A. fumigatus Af293	Chr5_A_fumigatus_Af293:1,140,494..1,143,028(+)	Putative amino acid permease	N/A	amino acid transmembrane transporter activity;transmembrane transporter activity	IEA
Afu5g05520	Afu5g05520-T	A. fumigatus Af293	Chr5_A_fumigatus_Af293:1,282,969..1,288,063(-)	Ortholog(s) have endoplasmic reticulum localization	N/A	ATPase activity;cation-transporting ATPase activity;metal ion binding;nucleotide binding	IEA
Afu5g05740	Afu5g05740-T	A. fumigatus Af293	Chr5_A_fumigatus_Af293:1,336,279..1,338,629(-)	GDP-mannose transporter in the Golgi, involved in biosynthesis of the cell wall polysaccharide galactomannan	GDP-mannose transmembrane transporter activity	N/A	IEA, IMP
Afu5g05830	Afu5g05830-T	A. fumigatus Af293	Chr5_A_fumigatus_Af293:1,356,178..1,359,313(+)	CorA family metal ion transporter	N/A	metal ion transmembrane transporter activity	IEA
Afu5g05840	Afu5g05840-T	A. fumigatus Af293	Chr5_A_fumigatus_Af293:1,359,355..1,361,661(+)	Stretch -activated, cation-selective, Ca2+ channel (Mid1) family protein	molecular_function	calcium channel activity	IEA
Afu5g06070	Afu5g06070-T	A. fumigatus Af293	Chr5_A_fumigatus_Af293:1,444,838..1,451,585(+)	ABC multidrug transporter	N/A	ATP binding;ATPase activity;ATPase activity, coupled to transmembrane movement of substances;nucleotide binding	IEA
Afu5g06210	Afu5g06210-T	A. fumigatus Af293	Chr5_A_fumigatus_Af293:1,485,844..1,488,489(+)	Ortholog(s) have alpha-glucoside transmembrane transporter activity, maltose:proton symporter activity, sucrose:proton symporter activity	N/A	alpha-glucoside transmembrane transporter activity;maltose:proton symporter activity;sucrose:proton symporter activity	IEA
Afu5g06220	Afu5g06220-T	A. fumigatus Af293	Chr5_A_fumigatus_Af293:1,488,530..1,491,507(+)	Ortholog(s) have potassium:proton antiporter activity, sodium:proton antiporter activity and role in potassium ion transmembrane transport, sodium ion transmembrane transport, vacuolar acidification	N/A	potassium:proton antiporter activity;sodium:proton antiporter activity;solute:proton antiporter activity	IEA
Afu5g06230	Afu5g06230-T	A. fumigatus Af293	Chr5_A_fumigatus_Af293:1,491,735..1,494,180(+)	Putative GABA permease	N/A	amino acid transmembrane transporter activity;transmembrane transporter activity	IEA
Afu5g06290	Afu5g06290-T	A. fumigatus Af293	Chr5_A_fumigatus_Af293:1,510,478..1,512,972(-)	Ortholog(s) have plasma membrane localization	molecular_function	N/A	IEA
Afu5g06580	Afu5g06580-T	A. fumigatus Af293	Chr5_A_fumigatus_Af293:1,606,743..1,609,044(+)	Has domain(s) with predicted role in transmembrane transport and integral component of membrane localization	molecular_function	N/A	IEA
Afu5g06660	Afu5g06660-T	A. fumigatus Af293	Chr5_A_fumigatus_Af293:1,631,096..1,633,247(-)	UPF0187 domain membrane protein	N/A	anion channel activity	IEA
Afu5g06720	Afu5g06720-T	A. fumigatus Af293	Chr5_A_fumigatus_Af293:1,649,088..1,650,863(-)	Putative major facilitator superfamily (MFS) sugar transporter	N/A	substrate-specific transmembrane transporter activity;transmembrane transporter activity	IEA
Afu5g07070	Afu5g07070-T	A. fumigatus Af293	Chr5_A_fumigatus_Af293:1,749,266..1,753,156(+)	Has domain(s) with predicted magnesium ion transmembrane transporter activity, role in magnesium ion transport and integral component of membrane localization	N/A	magnesium ion transmembrane transporter activity	IEA
Afu5g07760	Afu5g07760-T	A. fumigatus Af293	Chr5_A_fumigatus_Af293:1,936,636..1,939,139(+)	Has domain(s) with predicted role in transmembrane transport and integral component of membrane localization	molecular_function	N/A	IEA
Afu5g07810	Afu5g07810-T	A. fumigatus Af293	Chr5_A_fumigatus_Af293:1,957,623..1,960,444(-)	Ortholog(s) have Golgi apparatus localization	molecular_function	transmembrane transporter activity	IEA
Afu5g07970	Afu5g07970-T	A. fumigatus Af293	Chr5_A_fumigatus_Af293:2,000,633..2,006,679(+)	Ortholog(s) have bilirubin transmembrane transporter activity, glutathione S-conjugate-exporting ATPase activity, phytochelatin transmembrane transporter activity	N/A	ATP binding;ATPase activity;ATPase activity, coupled to transmembrane movement of substances;bilirubin transmembrane transporter activity;glutathione S-conjugate-exporting ATPase activity;nucleotide binding;phytochelatin transmembrane transporter activity	IEA
Afu5g08130	Afu5g08130-T	A. fumigatus Af293	Chr5_A_fumigatus_Af293:2,057,023..2,059,024(-)	Ortholog(s) have P-P-bond-hydrolysis-driven protein transmembrane transporter activity, peptide transporter activity, signal sequence binding activity	N/A	P-P-bond-hydrolysis-driven protein transmembrane transporter activity;peptide transporter activity;signal sequence binding	IEA
Afu5g08150	Afu5g08150-T	A. fumigatus Af293	Chr5_A_fumigatus_Af293:2,061,750..2,068,081(+)	Ortholog(s) have role in secondary metabolite biosynthetic process	N/A	ATP binding;ATPase activity;ATPase activity, coupled to transmembrane movement of substances;nucleoside-triphosphatase activity;nucleotide binding	IEA
Afu5g08560	Afu5g08560-T	A. fumigatus Af293	Chr5_A_fumigatus_Af293:2,175,246..2,176,814(+)	Ortholog(s) have endoplasmic reticulum, fungal-type vacuole, integral component of membrane localization	N/A	proton transmembrane transporter activity	IEA
Afu5g09190	Afu5g09190-T	A. fumigatus Af293	Chr5_A_fumigatus_Af293:2,355,830..2,360,928(-)	Ortholog(s) have bile acid-exporting ATPase activity, role in bile acid and bile salt transport and fungal-type vacuole localization	N/A	ATP binding;ATPase activity;ATPase activity, coupled to transmembrane movement of substances;bile acid-exporting ATPase activity;nucleotide binding	IEA
Afu5g09300	Afu5g09300-T	A. fumigatus Af293	Chr5_A_fumigatus_Af293:2,393,366..2,395,920(+)	Putative amino acid transporter	N/A	L-arginine transmembrane transporter activity;L-aspartate transmembrane transporter activity;L-glutamate transmembrane transporter activity;L-histidine transmembrane transporter activity;L-lysine transmembrane transporter activity;L-serine transmembrane transporter activity;L-tyrosine transmembrane	IEA
Afu5g09440	Afu5g09440-T	A. fumigatus Af293	Chr5_A_fumigatus_Af293:2,429,994..2,432,200(-)	Has domain(s) with predicted role in transmembrane transport and membrane localization	N/A	amino acid transmembrane transporter activity	IEA
Afu5g09460	Afu5g09460-T	A. fumigatus Af293	Chr5_A_fumigatus_Af293:2,436,153..2,442,765(+)	Has domain(s) with predicted ATP binding, ATPase activity, ATPase activity, coupled to transmembrane movement of substances, nucleoside-triphosphatase activity, nucleotide binding activity and role in transport	N/A	ATP binding;ATPase activity;ATPase activity, coupled to transmembrane movement of substances;nucleoside-triphosphatase activity;nucleotide binding	IEA
Afu5g09470	Afu5g09470-T	A. fumigatus Af293	Chr5_A_fumigatus_Af293:2,443,004..2,445,149(-)	Has domain(s) with predicted role in transmembrane transport and integral component of membrane localization	molecular_function	N/A	IEA
Afu5g09750	Afu5g09750-T	A. fumigatus Af293	Chr5_A_fumigatus_Af293:2,523,280..2,525,983(-)	Purine transporter	purine nucleobase transmembrane transporter activity	transmembrane transporter activity	IEA, IGI, IMP
Afu5g09780	Afu5g09780-T	A. fumigatus Af293	Chr5_A_fumigatus_Af293:2,527,167..2,529,387(-)	Has domain(s) with predicted role in transmembrane transport and integral component of membrane localization	molecular_function	N/A	IEA
Afu5g09830	Afu5g09830-T	A. fumigatus Af293	Chr5_A_fumigatus_Af293:2,541,625..2,543,861(+)	Ortholog(s) have role in cellular iron ion homeostasis and mitochondrion localization	N/A	cation transmembrane transporter activity	IEA
Afu5g09940	Afu5g09940-T	A. fumigatus Af293	Chr5_A_fumigatus_Af293:2,568,136..2,569,680(+)	Ortholog(s) have endoplasmic reticulum localization	molecular_function	N/A	IEA
Afu5g10140	Afu5g10140-T	A. fumigatus Af293	Chr5_A_fumigatus_Af293:2,610,353..2,611,112(-)	Putative MFS multidrug transporter	molecular_function	N/A	IEA
Afu5g10340	Afu5g10340-T	A. fumigatus Af293	Chr5_A_fumigatus_Af293:2,644,760..2,646,486(+)	Ortholog(s) have extracellular region localization	molecular_function	N/A	IEA
Afu5g10430	Afu5g10430-T	A. fumigatus Af293	Chr5_A_fumigatus_Af293:2,668,233..2,670,035(-)	Has domain(s) with predicted role in transmembrane transport and integral component of membrane localization	molecular_function	N/A	IEA
Afu5g10510	Afu5g10510-T	A. fumigatus Af293	Chr5_A_fumigatus_Af293:2,681,984..2,687,450(+)	Ortholog(s) have role in secondary metabolite biosynthetic process	N/A	ATP binding;ATPase activity;ATPase activity, coupled to transmembrane movement of substances;nucleoside-triphosphatase activity;nucleotide binding	IEA
Afu5g10550	Afu5g10550-T	A. fumigatus Af293	Chr5_A_fumigatus_Af293:2,699,827..2,702,848(-)	ATP synthase F1, beta subunit	N/A	ADP binding;ATP binding;proton-transporting ATP synthase activity, rotational mechanism;proton-transporting ATPase activity, rotational mechanism	IEA
Afu5g10560	Afu5g10560-T	A. fumigatus Af293	Chr5_A_fumigatus_Af293:2,703,180..2,704,368(-)	Cytochrome c oxidase subunit V	N/A	cytochrome-c oxidase activity	IEA
Afu5g10630	Afu5g10630-T	A. fumigatus Af293	Chr5_A_fumigatus_Af293:2,717,011..2,720,609(+)	Has domain(s) with predicted ion channel activity, voltage-gated chloride channel activity, role in chloride transport, transmembrane transport and membrane localization	N/A	ion channel activity;voltage-gated chloride channel activity	IEA
Afu5g10690	Afu5g10690-T	A. fumigatus Af293	Chr5_A_fumigatus_Af293:2,737,343..2,739,388(-)	putative monosaccharide transporter	N/A	substrate-specific transmembrane transporter activity;transmembrane transporter activity	IEA
Afu5g11020	Afu5g11020-T	A. fumigatus Af293	Chr5_A_fumigatus_Af293:2,822,229..2,824,202(-)	Has domain(s) with predicted ammonium transmembrane transporter activity, role in ammonium transport and membrane localization	N/A	ammonium transmembrane transporter activity	IEA
Afu5g11080	Afu5g11080-T	A. fumigatus Af293	Chr5_A_fumigatus_Af293:2,837,448..2,840,114(-)	Has domain(s) with predicted role in transmembrane transport and integral component of membrane localization	molecular_function	N/A	IEA
Afu5g11920	Afu5g11920-T	A. fumigatus Af293	Chr5_A_fumigatus_Af293:3,083,544..3,084,652(+)	Has domain(s) with predicted ATPase activity, coupled to transmembrane movement of substances activity	N/A	ATPase activity, coupled to transmembrane movement of substances	IEA
Afu5g11980	Afu5g11980-T	A. fumigatus Af293	Chr5_A_fumigatus_Af293:3,099,508..3,102,284(-)	Has domain(s) with predicted role in transmembrane transport and integral component of membrane localization	molecular_function	N/A	IEA
Afu5g12360	Afu5g12360-T	A. fumigatus Af293	Chr5_A_fumigatus_Af293:3,209,093..3,211,133(-)	Ortholog(s) have isopropylmalate transmembrane transporter activity, malonate(1-) transmembrane transporter activity, oxaloacetate transmembrane transporter activity, sulfate transmembrane transporter activity	N/A	isopropylmalate transmembrane transporter activity;oxaloacetate secondary active transmembrane transporter activity;secondary active sulfate transmembrane transporter activity	IEA
Afu5g12620	Afu5g12620-T	A. fumigatus Af293	Chr5_A_fumigatus_Af293:3,268,980..3,271,614(-)	Has domain(s) with predicted metal ion transmembrane transporter activity, role in metal ion transport, transmembrane transport and membrane localization	N/A	metal ion transmembrane transporter activity	IEA
Afu5g12720	Afu5g12720-T	A. fumigatus Af293	Chr5_A_fumigatus_Af293:3,307,809..3,313,231(-)	Putative ABC multidrug transporter	N/A	ATP binding;ATPase activity;ATPase activity, coupled to transmembrane movement of substances;nucleoside-triphosphatase activity;nucleotide binding	IEA
Afu5g12740	Afu5g12740-T	A. fumigatus Af293	Chr5_A_fumigatus_Af293:3,340,680..3,343,467(+)	Putative MFS multidrug transporter	molecular_function	N/A	IEA
Afu5g12920	Afu5g12920-T	A. fumigatus Af293	Chr5_A_fumigatus_Af293:3,389,488..3,391,310(+)	Putative iron-regulated transporter	N/A	iron ion transmembrane transporter activity	IEA
Afu5g12950	Afu5g12950-T	A. fumigatus Af293	Chr5_A_fumigatus_Af293:3,396,529..3,398,512(+)	Has domain(s) with predicted substrate-specific transmembrane transporter activity, transmembrane transporter activity, role in transmembrane transport and integral component of membrane, membrane localization	N/A	substrate-specific transmembrane transporter activity;transmembrane transporter activity	IEA
Afu5g13160	Afu5g13160-T	A. fumigatus Af293	Chr5_A_fumigatus_Af293:3,452,444..3,455,043(-)	Has domain(s) with predicted role in transmembrane transport and integral component of membrane localization	molecular_function	N/A	IEA
Afu5g13170	Afu5g13170-T	A. fumigatus Af293	Chr5_A_fumigatus_Af293:3,455,726..3,457,692(+)	Putative MATE efflux family protein	N/A	antiporter activity;drug transmembrane transporter activity	IEA
Afu5g13230	Afu5g13230-T	A. fumigatus Af293	Chr5_A_fumigatus_Af293:3,474,874..3,477,195(-)	Ortholog(s) have fungal-type vacuole membrane localization	molecular_function	N/A	IEA
Afu5g13290	Afu5g13290-T	A. fumigatus Af293	Chr5_A_fumigatus_Af293:3,494,584..3,496,310(-)	Has domain(s) with predicted role in transmembrane transport and integral component of membrane localization	molecular_function	N/A	IEA
Afu5g13850	Afu5g13850-T	A. fumigatus Af293	Chr5_A_fumigatus_Af293:3,634,853..3,637,276(+)	Putative oligopeptide transporter	N/A	glutathione transmembrane transporter activity	IEA
Afu5g14490	Afu5g14490-T	A. fumigatus Af293	Chr5_A_fumigatus_Af293:3,760,906..3,762,694(+)	Has domain(s) with predicted role in transmembrane transport and integral component of membrane localization	molecular_function	N/A	IEA
Afu5g14500	Afu5g14500-T	A. fumigatus Af293	Chr5_A_fumigatus_Af293:3,762,799..3,765,108(-)	Has domain(s) with predicted role in transmembrane transport and integral component of membrane localization	molecular_function	N/A	IEA
Afu5g14540	Afu5g14540-T	A. fumigatus Af293	Chr5_A_fumigatus_Af293:3,770,727..3,772,681(-)	Has domain(s) with predicted substrate-specific transmembrane transporter activity, transmembrane transporter activity, role in transmembrane transport and integral component of membrane, membrane localization	N/A	substrate-specific transmembrane transporter activity;transmembrane transporter activity	IEA
Afu5g14660	Afu5g14660-T	A. fumigatus Af293	Chr5_A_fumigatus_Af293:3,794,749..3,797,326(-)	Ortholog of A. nidulans FGSC A4 : AN3345, AN3347, A. fumigatus Af293 : Afu5g00710, A. niger CBS 513.88 : An16g06090, An12g10000/gabA and A. oryzae RIB40 : AO090166000026, AO090005000509, AO090005001081	N/A	amino acid transmembrane transporter activity;transmembrane transporter activity	IEA
Afu5g15010	Afu5g15010-T	A. fumigatus Af293	Chr5_A_fumigatus_Af293:3,882,249..3,883,746(+)	Putative arsenite efflux transporter	N/A	antimonite transmembrane transporter activity;antiporter activity;arsenite transmembrane transporter activity;bile acid:sodium symporter activity;inorganic anion transmembrane transporter activity	IEA
Afu6g00130	Afu6g00130-T	A. fumigatus Af293	Chr6_A_fumigatus_Af293:37,152..38,979(+)	Has domain(s) with predicted role in transmembrane transport and integral component of membrane localization	molecular_function	N/A	IEA
Afu6g00412	Afu6g00412-T	A. fumigatus Af293	Chr6_A_fumigatus_Af293:103,791..107,346(-)	Ortholog of Aspergillus fumigatus A1163 : AFUB_097110	N/A	amino acid transmembrane transporter activity;transmembrane transporter activity	IEA
Afu6g00440	Afu6g00440-T	A. fumigatus Af293	Chr6_A_fumigatus_Af293:109,825..111,862(+)	Has domain(s) with predicted cation transmembrane transporter activity, role in cation transport, transmembrane transport and integral component of membrane localization	N/A	cation transmembrane transporter activity	IEA
Afu6g00470	Afu6g00470-T	A. fumigatus Af293	Chr6_A_fumigatus_Af293:118,982..120,868(-)	Putative zinc transporter	N/A	metal ion transmembrane transporter activity	IEA
Afu6g00630	Afu6g00630-T	A. fumigatus Af293	Chr6_A_fumigatus_Af293:161,790..163,823(-)	Major facilitator superfamily (MFS) transporter	molecular_function	N/A	IEA
Afu6g00710	Afu6g00710-T	A. fumigatus Af293	Chr6_A_fumigatus_Af293:179,804..181,390(+)	Has domain(s) with predicted role in transmembrane transport and integral component of membrane localization	molecular_function	N/A	IEA
Afu6g01820	Afu6g01820-T	A. fumigatus Af293	Chr6_A_fumigatus_Af293:251,902..253,560(+)	Has domain(s) with predicted role in transmembrane transport and integral component of membrane localization	molecular_function	N/A	IEA
Afu6g01860	Afu6g01860-T	A. fumigatus Af293	Chr6_A_fumigatus_Af293:262,424..264,364(+)	Has domain(s) with predicted substrate-specific transmembrane transporter activity, transmembrane transporter activity, role in transmembrane transport and integral component of membrane, membrane localization	N/A	substrate-specific transmembrane transporter activity;transmembrane transporter activity	IEA
Afu6g01930	Afu6g01930-T	A. fumigatus Af293	Chr6_A_fumigatus_Af293:279,958..281,699(-)	Has domain(s) with predicted role in transmembrane transport and integral component of membrane localization	molecular_function	N/A	IEA
Afu6g02000	Afu6g02000-T	A. fumigatus Af293	Chr6_A_fumigatus_Af293:310,419..312,351(-)	Ortholog(s) have Golgi apparatus localization	N/A	nucleobase transmembrane transporter activity;transmembrane transporter activity;transporter activity	IEA
Afu6g02070	Afu6g02070-T	A. fumigatus Af293	Chr6_A_fumigatus_Af293:340,403..348,528(-)	Ortholog(s) have ATPase activity, coupled to transmembrane movement of ions, phosphorylative mechanism, phospholipid-translocating ATPase activity	N/A	ATP binding;cation-transporting ATPase activity;magnesium ion binding;metal ion binding;nucleotide binding;phospholipid-translocating ATPase activity	IEA
Afu6g02090	Afu6g02090-T	A. fumigatus Af293	Chr6_A_fumigatus_Af293:352,850..353,609(-)	Ortholog(s) have fungal-type vacuole membrane, vacuolar proton-transporting V-type ATPase, V1 domain localization	N/A	proton-transporting ATPase activity, rotational mechanism	IEA
Afu6g02100	Afu6g02100-T	A. fumigatus Af293	Chr6_A_fumigatus_Af293:353,978..356,576(+)	Has domain(s) with predicted magnesium ion transmembrane transporter activity, role in magnesium ion transport and integral component of membrane localization	N/A	magnesium ion transmembrane transporter activity	IEA
Afu6g02220	Afu6g02220-T	A. fumigatus Af293	Chr6_A_fumigatus_Af293:389,643..391,677(-)	Major facilitator superfamily (MFS) toxin efflux pump	molecular_function	N/A	IEA
Afu6g02230	Afu6g02230-T	A. fumigatus Af293	Chr6_A_fumigatus_Af293:392,992..395,614(-)	Putative glucokinase	glucokinase activity	ATP binding;fructokinase activity;glucose binding;hexokinase activity;mannokinase activity;phosphotransferase activity, alcohol group as acceptor	IEA
Afu6g02400	Afu6g02400-T	A. fumigatus Af293	Chr6_A_fumigatus_Af293:447,462..449,656(+)	Ortholog of A. nidulans FGSC A4 : AN3237, AN11103, A. niger CBS 513.88 : An09g03170, An12g08350, A. oryzae RIB40 : AO090023000655, AO090120000127 and Aspergillus wentii : Aspwe1_0148280	molecular_function	transmembrane transporter activity	IEA
Afu6g02550	Afu6g02550-T	A. fumigatus Af293	Chr6_A_fumigatus_Af293:483,780..485,690(+)	Ortholog(s) have mitochondrion localization	N/A	magnesium ion transmembrane transporter activity;metal ion transmembrane transporter activity	IEA
Afu6g02730	Afu6g02730-T	A. fumigatus Af293	Chr6_A_fumigatus_Af293:550,587..552,628(+)	Has domain(s) with predicted role in transmembrane transport and integral component of membrane localization	molecular_function	N/A	IEA
Afu6g02810	Afu6g02810-T	A. fumigatus Af293	Chr6_A_fumigatus_Af293:571,454..572,760(-)	Putative low-affinity copper transporter	N/A	copper ion transmembrane transporter activity	IEA
Afu6g02970	Afu6g02970-T	A. fumigatus Af293	Chr6_A_fumigatus_Af293:615,531..616,770(+)	Putative UPF0041 domain protein	N/A	pyruvate transmembrane transporter activity	IEA
Afu6g03040	Afu6g03040-T	A. fumigatus Af293	Chr6_A_fumigatus_Af293:632,565..635,675(+)	Ortholog(s) have endoplasmic reticulum localization	molecular_function	N/A	IEA
Afu6g03060	Afu6g03060-T	A. fumigatus Af293	Chr6_A_fumigatus_Af293:643,251..645,407(+)	Putative major facilitator superfamily (MFS) monosaccharide transporter	N/A	monosaccharide transmembrane transporter activity;transmembrane transporter activity	IEA
Afu6g03080	Afu6g03080-T	A. fumigatus Af293	Chr6_A_fumigatus_Af293:648,931..652,940(+)	Putative MDR1 family ABC transporter	N/A	ATP binding;ATPase activity;ATPase activity, coupled to transmembrane movement of substances;nucleotide binding;xenobiotic transmembrane transporting ATPase activity	IEA
Afu6g03140	Afu6g03140-T	A. fumigatus Af293	Chr6_A_fumigatus_Af293:664,783..667,622(+)	Putative oligopeptide transporter	oligopeptide transmembrane transporter activity	tripeptide transmembrane transporter activity	IEA, IMP
Afu6g03200	Afu6g03200-T	A. fumigatus Af293	Chr6_A_fumigatus_Af293:679,418..681,513(-)	Has domain(s) with predicted transporter activity, role in transmembrane transport, transport and membrane localization	N/A	transmembrane transporter activity;transporter activity	IEA
Afu6g03320	Afu6g03320-T	A. fumigatus Af293	Chr6_A_fumigatus_Af293:705,232..708,872(-)	Has domain(s) with predicted role in transmembrane transport and integral component of membrane localization	molecular_function	N/A	IEA
Afu6g03470	Afu6g03470-T	A. fumigatus Af293	Chr6_A_fumigatus_Af293:743,393..747,852(+)	ABC transporter fmpD	N/A	ATP binding;ATPase activity;ATPase activity, coupled to transmembrane movement of substances;nucleoside-triphosphatase activity;nucleotide binding	IEA
Afu6g03690	Afu6g03690-T	A. fumigatus Af293	Chr6_A_fumigatus_Af293:810,027..813,362(-)	Putative P-type ATPase sodium pump	N/A	cation-transporting ATPase activity;metal ion binding;nucleotide binding	IEA
Afu6g03720	Afu6g03720-T	A. fumigatus Af293	Chr6_A_fumigatus_Af293:819,897..821,585(+)	Has domain(s) with predicted role in transmembrane transport and integral component of membrane localization	molecular_function	N/A	IEA
Afu6g03810	Afu6g03810-T	A. fumigatus Af293	Chr6_A_fumigatus_Af293:839,212..840,093(-)	Putative mitochondrial ATP synthase D chain	N/A	proton transmembrane transporter activity;proton-transporting ATP synthase activity, rotational mechanism;proton-transporting ATPase activity, rotational mechanism	IEA
Afu6g03860	Afu6g03860-T	A. fumigatus Af293	Chr6_A_fumigatus_Af293:848,115..850,676(+)	Putative major facilitator superfamily (MFS) transporter	N/A	transporter activity	IEA
Afu6g03950	Afu6g03950-T	A. fumigatus Af293	Chr6_A_fumigatus_Af293:874,643..879,493(-)	Ortholog(s) have role in endocytosis, retrograde vesicle-mediated transport, Golgi to ER, vacuole organization and COPI-coated vesicle, Golgi membrane, endosome localization	N/A	ATP binding;cation-transporting ATPase activity;magnesium ion binding;metal ion binding;nucleotide binding;phospholipid-translocating ATPase activity	IEA
Afu6g04270	Afu6g04270-T	A. fumigatus Af293	Chr6_A_fumigatus_Af293:959,824..962,714(+)	Putative MFS sugar transporter	N/A	substrate-specific transmembrane transporter activity;transmembrane transporter activity	IEA
Afu6g04360	Afu6g04360-T	A. fumigatus Af293	Chr6_A_fumigatus_Af293:991,341..998,856(-)	Putative ABC transporter	N/A	ATP binding;ATPase activity;ATPase activity, coupled to transmembrane movement of substances;nucleoside-triphosphatase activity;nucleotide binding	IEA
Afu6g04990	Afu6g04990-T	A. fumigatus Af293	Chr6_A_fumigatus_Af293:1,184,054..1,186,166(+)	Ortholog of A. nidulans FGSC A4 : AN10825, A. niger CBS 513.88 : An15g00330, A. oryzae RIB40 : AO090701000039, Neosartorya fischeri NRRL 181 : NFIA_051550 and Aspergillus wentii : Aspwe1_0326806	N/A	amino acid transmembrane transporter activity;transmembrane transporter activity	IEA
Afu6g05110	Afu6g05110-T	A. fumigatus Af293	Chr6_A_fumigatus_Af293:1,213,821..1,217,616(+)	Ortholog(s) have mitochondrion targeting sequence binding, protein channel activity and role in conidium formation, hyphal growth, protein import into mitochondrial matrix, protein import into mitochondrial outer membrane	N/A	mitochondrion targeting sequence binding;protein channel activity	IEA
Afu6g05170	Afu6g05170-T	A. fumigatus Af293	Chr6_A_fumigatus_Af293:1,243,225..1,244,319(-)	Ortholog(s) have FAD transmembrane transporter activity, role in FAD transport and mitochondrion localization	N/A	FAD transmembrane transporter activity	IEA
Afu6g05174	Afu6g05174-T	A. fumigatus Af293	Chr6_A_fumigatus_Af293:1,244,589..1,245,486(-)	Ortholog(s) have protein channel activity, role in protein import into mitochondrial matrix, protein import into mitochondrial outer membrane and mitochondrial outer membrane translocase complex localization	N/A	protein channel activity	IEA
Afu6g06680	Afu6g06680-T	A. fumigatus Af293	Chr6_A_fumigatus_Af293:1,453,682..1,455,775(-)	Has domain(s) with predicted role in transmembrane transport and integral component of membrane localization	molecular_function	N/A	IEA
Afu6g06730	Afu6g06730-T	A. fumigatus Af293	Chr6_A_fumigatus_Af293:1,466,655..1,469,248(-)	Has domain(s) with predicted role in transmembrane transport and integral component of membrane localization	molecular_function	N/A	IEA
Afu6g06740	Afu6g06740-T	A. fumigatus Af293	Chr6_A_fumigatus_Af293:1,469,371..1,473,259(-)	Endoplasmic reticulum calcium ATPase	N/A	calcium-transporting ATPase activity;metal ion binding;nucleotide binding	IEA
Afu6g06960	Afu6g06960-T	A. fumigatus Af293	Chr6_A_fumigatus_Af293:1,536,982..1,538,881(-)	Has domain(s) with predicted substrate-specific transmembrane transporter activity, transmembrane transporter activity, role in transmembrane transport and integral component of membrane, membrane localization	N/A	substrate-specific transmembrane transporter activity;transmembrane transporter activity	IEA
Afu6g07050	Afu6g07050-T	A. fumigatus Af293	Chr6_A_fumigatus_Af293:1,576,691..1,581,947(+)	Has domain(s) with predicted solute:proton antiporter activity, role in cation transport, transmembrane transport and integral component of membrane localization	N/A	solute:proton antiporter activity	IEA
Afu6g07260	Afu6g07260-T	A. fumigatus Af293	Chr6_A_fumigatus_Af293:1,630,845..1,633,293(+)	Has domain(s) with predicted nucleobase transmembrane transporter activity, role in nucleobase transport, transmembrane transport and membrane localization	N/A	nucleobase transmembrane transporter activity;transmembrane transporter activity;transporter activity	IEA
Afu6g07320	Afu6g07320-T	A. fumigatus Af293	Chr6_A_fumigatus_Af293:1,648,552..1,650,673(-)	EmrB/QacA family ABC multidrug transporter	molecular_function	N/A	IEA
Afu6g07710	Afu6g07710-T	A. fumigatus Af293	Chr6_A_fumigatus_Af293:1,750,271..1,754,045(-)	Has domain(s) with predicted role in transmembrane transport	molecular_function	N/A	IEA
Afu6g07730	Afu6g07730-T	A. fumigatus Af293	Chr6_A_fumigatus_Af293:1,761,570..1,763,604(-)	Has domain(s) with predicted solute:proton antiporter activity, role in cation transport, transmembrane transport and integral component of membrane localization	N/A	solute:proton antiporter activity	IEA
Afu6g07750	Afu6g07750-T	A. fumigatus Af293	Chr6_A_fumigatus_Af293:1,766,448..1,769,230(-)	Ortholog(s) have glycerophosphodiester transmembrane transporter activity and role in glycerophosphodiester transport	N/A	transmembrane transporter activity	IEA
Afu6g08020	Afu6g08020-T	A. fumigatus Af293	Chr6_A_fumigatus_Af293:1,858,139..1,863,654(-)	Putative ABC transporter with a predicted role in phosphate transport	N/A	ATP binding;ATPase activity;ATPase activity, coupled to transmembrane movement of substances;nucleoside-triphosphatase activity;nucleotide binding	IEA
Afu6g08340	Afu6g08340-T	A. fumigatus Af293	Chr6_A_fumigatus_Af293:1,952,612..1,955,024(+)	Has domain(s) with predicted role in transmembrane transport and integral component of membrane localization	molecular_function	N/A	IEA
Afu6g08480	Afu6g08480-T	A. fumigatus Af293	Chr6_A_fumigatus_Af293:1,992,926..1,994,255(+)	Putative aquaporin	N/A	channel activity;transporter activity	IEA
Afu6g09110	Afu6g09110-T	A. fumigatus Af293	Chr6_A_fumigatus_Af293:2,162,764..2,164,458(-)	Ortholog(s) have L-asparagine transmembrane transporter activity, L-isoleucine transmembrane transporter activity, L-lysine transmembrane transporter activity	N/A	L-asparagine transmembrane transporter activity;L-isoleucine transmembrane transporter activity;L-lysine transmembrane transporter activity	IEA
Afu6g09710	Afu6g09710-T	A. fumigatus Af293	Chr6_A_fumigatus_Af293:2,365,785..2,367,679(+)	MFS gliotoxin efflux transporter gliA	molecular_function	N/A	IEA
Afu6g09880	Afu6g09880-T	A. fumigatus Af293	Chr6_A_fumigatus_Af293:2,425,759..2,427,154(+)	Has domain(s) with predicted role in transmembrane transport and integral component of membrane localization	molecular_function	N/A	IEA
Afu6g10050	Afu6g10050-T	A. fumigatus Af293	Chr6_A_fumigatus_Af293:2,472,933..2,476,150(+)	Putative oligopeptide transporter	oligopeptide transmembrane transporter activity	N/A	IEA, IMP
Afu6g10100	Afu6g10100-T	A. fumigatus Af293	Chr6_A_fumigatus_Af293:2,486,672..2,488,214(-)	Has domain(s) with predicted role in transmembrane transport and integral component of membrane localization	molecular_function	N/A	IEA
Afu6g10220	Afu6g10220-T	A. fumigatus Af293	Chr6_A_fumigatus_Af293:2,524,622..2,528,084(-)	Putative oligopeptide transporter	molecular_function	N/A	IEA
Afu6g10790	Afu6g10790-T	A. fumigatus Af293	Chr6_A_fumigatus_Af293:2,665,015..2,667,089(+)	Ortholog(s) have endoplasmic reticulum localization	molecular_function	N/A	IEA
Afu6g11100	Afu6g11100-T	A. fumigatus Af293	Chr6_A_fumigatus_Af293:2,731,203..2,733,162(+)	Putative amino acid permease	N/A	L-cystine transmembrane transporter activity;transmembrane transporter activity	IEA
Afu6g11140	Afu6g11140-T	A. fumigatus Af293	Chr6_A_fumigatus_Af293:2,748,134..2,750,223(-)	Ortholog(s) have role in S-adenosylmethionine biosynthetic process and fungal-type vacuole membrane localization	N/A	antiporter activity;drug transmembrane transporter activity	IEA
Afu6g11320	Afu6g11320-T	A. fumigatus Af293	Chr6_A_fumigatus_Af293:2,808,772..2,811,674(+)	Has domain(s) with predicted role in transmembrane transport and integral component of membrane localization	molecular_function	N/A	IEA
Afu6g11380	Afu6g11380-T	A. fumigatus Af293	Chr6_A_fumigatus_Af293:2,821,854..2,823,196(+)	Ortholog(s) have mitochondrion targeting sequence binding, protein channel activity	N/A	mitochondrion targeting sequence binding;protein channel activity	IEA
Afu6g11920	Afu6g11920-T	A. fumigatus Af293	Chr6_A_fumigatus_Af293:2,983,410..2,985,177(-)	Has domain(s) with predicted substrate-specific transmembrane transporter activity, transmembrane transporter activity, role in transmembrane transport and integral component of membrane, membrane localization	N/A	transmembrane transporter activity	IEA
Afu6g12040	Afu6g12040-T	A. fumigatus Af293	Chr6_A_fumigatus_Af293:3,009,975..3,012,868(+)	Putative maltose permease	N/A	transmembrane transporter activity	IEA
Afu6g12550	Afu6g12550-T	A. fumigatus Af293	Chr6_A_fumigatus_Af293:3,168,900..3,171,709(+)	Ortholog(s) have iron ion transmembrane transporter activity, role in RNA splicing, iron ion homeostasis, mitochondrial iron ion transport and mitochondrion, plasma membrane localization	N/A	iron ion transmembrane transporter activity	IEA
Afu6g12870	Afu6g12870-T	A. fumigatus Af293	Chr6_A_fumigatus_Af293:3,246,759..3,250,083(+)	ABC iron exporter	N/A	ATP binding;ATPase activity;ATPase activity, coupled to transmembrane movement of substances;nucleotide binding	IEA
Afu6g12900	Afu6g12900-T	A. fumigatus Af293	Chr6_A_fumigatus_Af293:3,259,410..3,260,559(+)	Has domain(s) with predicted role in transmembrane transport	molecular_function	N/A	IEA
Afu6g13070	Afu6g13070-T	A. fumigatus Af293	Chr6_A_fumigatus_Af293:3,299,892..3,302,464(+)	Ortholog(s) have UDP-galactose transmembrane transporter activity, role in UDP-galactose transmembrane import into Golgi lumen and integral component of Golgi membrane localization	N/A	UDP-galactose transmembrane transporter activity;carbohydrate:proton symporter activity;pyrimidine nucleotide-sugar transmembrane transporter activity	IEA
Afu6g13190	Afu6g13190-T	A. fumigatus Af293	Chr6_A_fumigatus_Af293:3,332,932..3,336,849(+)	Ortholog(s) have drug transmembrane transporter activity, nucleoside transmembrane transporter activity, against a concentration gradient, symporter activity and role in cellular response to drug, drug transport, uridine transport	N/A	drug transmembrane transporter activity;nucleoside transmembrane transporter activity, against a concentration gradient;nucleoside:sodium symporter activity;symporter activity	IEA
Afu6g13780	Afu6g13780-T	A. fumigatus Af293	Chr6_A_fumigatus_Af293:3,521,657..3,523,725(-)	Has domain(s) with predicted role in transmembrane transport and integral component of membrane localization	molecular_function	N/A	IEA
Afu6g13880	Afu6g13880-T	A. fumigatus Af293	Chr6_A_fumigatus_Af293:3,542,110..3,544,058(+)	Has domain(s) with predicted role in transmembrane transport and integral component of membrane localization	molecular_function	N/A	IEA
Afu6g14100	Afu6g14100-T	A. fumigatus Af293	Chr6_A_fumigatus_Af293:3,595,365..3,596,570(+)	Putative mitochondrial carnitine:acyl carnitine carrier with a predicted role in acetate metabolism	N/A	carnitine transmembrane transporter activity;carnitine:acyl carnitine antiporter activity	IEA
Afu6g14170	Afu6g14170-T	A. fumigatus Af293	Chr6_A_fumigatus_Af293:3,606,174..3,608,964(-)	Has domain(s) with predicted cation transmembrane transporter activity, role in cation transport, transmembrane transport and integral component of membrane localization	N/A	cation transmembrane transporter activity	IEA
Afu6g14442	Afu6g14442-T	A. fumigatus Af293	Chr6_A_fumigatus_Af293:3,671,673..3,673,845(+)	Ortholog(s) have D-xylose transmembrane transporter activity, role in D-xylose transport and integral component of membrane localization	N/A	substrate-specific transmembrane transporter activity;transmembrane transporter activity	IEA
Afu6g14500	Afu6g14500-T	A. fumigatus Af293	Chr6_A_fumigatus_Af293:3,687,108..3,689,007(+)	Has domain(s) with predicted transmembrane transporter activity, role in transmembrane transport and integral component of membrane localization	N/A	transmembrane transporter activity	IEA
Afu6g14520	Afu6g14520-T	A. fumigatus Af293	Chr6_A_fumigatus_Af293:3,697,437..3,698,898(+)	Ortholog of Aspergillus fumigatus A1163 : AFUB_000250	N/A	transmembrane transporter activity;transporter activity	IEA
Afu6g14530	Afu6g14530-T	A. fumigatus Af293	Chr6_A_fumigatus_Af293:3,699,235..3,700,438(-)	Ortholog(s) have L-cystine transmembrane transporter activity, role in L-cystine transport and endosome, fungal-type vacuole localization	N/A	L-cystine transmembrane transporter activity	IEA
Afu6g14560	Afu6g14560-T	A. fumigatus Af293	Chr6_A_fumigatus_Af293:3,714,241..3,715,950(+)	Has domain(s) with predicted transmembrane transporter activity, role in transmembrane transport and integral component of membrane localization	N/A	transmembrane transporter activity	IEA
Afu6g14590	Afu6g14590-T	A. fumigatus Af293	Chr6_A_fumigatus_Af293:3,721,070..3,722,845(-)	Has domain(s) with predicted transmembrane transporter activity, role in transmembrane transport and integral component of membrane localization	N/A	transmembrane transporter activity	IEA
Afu6g14640	Afu6g14640-T	A. fumigatus Af293	Chr6_A_fumigatus_Af293:3,739,728..3,741,716(-)	Has domain(s) with predicted role in transmembrane transport and integral component of membrane localization	molecular_function	N/A	IEA
Afu7g00220	Afu7g00220-T	A. fumigatus Af293	Chr7_A_fumigatus_Af293:60,555..62,035(-)	Has domain(s) with predicted transmembrane transporter activity, role in transmembrane transport and integral component of membrane localization	N/A	transmembrane transporter activity	IEA
Afu7g00230	Afu7g00230-T	A. fumigatus Af293	Chr7_A_fumigatus_Af293:63,738..65,998(-)	Has domain(s) with predicted role in transmembrane transport and integral component of membrane localization	molecular_function	N/A	IEA
Afu7g00280	Afu7g00280-T	A. fumigatus Af293	Chr7_A_fumigatus_Af293:79,505..82,174(-)	Has domain(s) with predicted role in transmembrane transport and integral component of membrane localization	molecular_function	N/A	IEA
Afu7g00390	Afu7g00390-T	A. fumigatus Af293	Chr7_A_fumigatus_Af293:107,690..109,190(-)	MFS multidrug transporter	molecular_function	N/A	IEA
Afu7g00440	Afu7g00440-T	A. fumigatus Af293	Chr7_A_fumigatus_Af293:116,884..118,903(+)	Ortholog of A. nidulans FGSC A4 : AN8726, A. fumigatus Af293 : Afu8g06090, Afu8g06580 and A. niger CBS 513.88 : An02g08340, An02g09540, An03g00430	N/A	amino acid transmembrane transporter activity;transmembrane transporter activity	IEA
Afu7g00480	Afu7g00480-T	A. fumigatus Af293	Chr7_A_fumigatus_Af293:124,739..129,393(+)	Putative ABC transporter	N/A	ATP binding;ATPase activity;ATPase activity, coupled to transmembrane movement of substances;nucleoside-triphosphatase activity;nucleotide binding	IEA
Afu7g00560	Afu7g00560-T	A. fumigatus Af293	Chr7_A_fumigatus_Af293:158,879..159,265(+)	Ortholog of Aspergillus fumigatus A1163 : AFUB_087150	N/A	channel activity	IEA
Afu7g00710	Afu7g00710-T	A. fumigatus Af293	Chr7_A_fumigatus_Af293:185,821..187,517(+)	Ortholog(s) have role in cellular response to drug	molecular_function	N/A	IEA
Afu7g00730	Afu7g00730-T	A. fumigatus Af293	Chr7_A_fumigatus_Af293:190,248..192,346(-)	Ortholog of A. nidulans FGSC A4 : AN12483, A. niger CBS 513.88 : An08g07770, A. oryzae RIB40 : AO090038000414, Aspergillus wentii : Aspwe1_0063395 and Aspergillus sydowii : Aspsy1_0058122, Aspsy1_0062809	N/A	amino acid transmembrane transporter activity;transmembrane transporter activity	IEA
Afu7g00780	Afu7g00780-T	A. fumigatus Af293	Chr7_A_fumigatus_Af293:201,455..204,201(+)	Has domain(s) with predicted role in transmembrane transport and integral component of membrane localization	molecular_function	N/A	IEA
Afu7g00910	Afu7g00910-T	A. fumigatus Af293	Chr7_A_fumigatus_Af293:242,364..244,865(-)	Putative oligopeptide transporter	oligopeptide transmembrane transporter activity	N/A	IEA, IMP
Afu7g00950	Afu7g00950-T	A. fumigatus Af293	Chr7_A_fumigatus_Af293:257,584..259,307(+)	Has domain(s) with predicted substrate-specific transmembrane transporter activity, transmembrane transporter activity, role in transmembrane transport and integral component of membrane, membrane localization	N/A	substrate-specific transmembrane transporter activity;transmembrane transporter activity	IEA
Afu7g01030	Afu7g01030-T	A. fumigatus Af293	Chr7_A_fumigatus_Af293:274,213..277,768(-)	putative calcium-transporting ATPase	N/A	ATP binding;calcium-transporting ATPase activity;cation-transporting ATPase activity;metal ion binding;nucleotide binding	IEA
Afu7g01090	Afu7g01090-T	A. fumigatus Af293	Chr7_A_fumigatus_Af293:286,416..288,732(+)	Putative proline permease	N/A	amino acid transmembrane transporter activity;transmembrane transporter activity	IEA
Afu7g01190	Afu7g01190-T	A. fumigatus Af293	Chr7_A_fumigatus_Af293:313,956..316,142(+)	Has domain(s) with predicted role in transmembrane transport and integral component of membrane localization	molecular_function	N/A	IEA
Afu7g01430	Afu7g01430-T	A. fumigatus Af293	Chr7_A_fumigatus_Af293:371,882..373,271(+)	Putative bacterial rhodopsin Family G-protein coupled receptor (GPCR)-like protein	N/A	all-trans retinal binding;ion channel activity	IEA
Afu7g01490	Afu7g01490-T	A. fumigatus Af293	Chr7_A_fumigatus_Af293:388,099..390,895(+)	Major facilitator superfamily (MFS) peptide transporter	N/A	dipeptide transmembrane transporter activity;transmembrane transporter activity;tripeptide transmembrane transporter activity	IEA
Afu7g01670	Afu7g01670-T	A. fumigatus Af293	Chr7_A_fumigatus_Af293:443,039..445,651(+)	Ortholog(s) have fungal-type vacuole, mitochondrion localization	molecular_function	N/A	IEA
Afu7g01740	Afu7g01740-T	A. fumigatus Af293	Chr7_A_fumigatus_Af293:466,856..468,431(-)	Ortholog(s) have endoplasmic reticulum localization	N/A	transmembrane transporter activity	IEA
Afu7g01790	Afu7g01790-T	A. fumigatus Af293	Chr7_A_fumigatus_Af293:475,074..476,303(+)	Putative sulphite efflux pump	molecular_function	N/A	IEA
Afu7g01900	Afu7g01900-T	A. fumigatus Af293	Chr7_A_fumigatus_Af293:510,944..511,879(-)	Ortholog(s) have mitochondrial outer membrane translocase complex localization	molecular_function	N/A	IEA
Afu7g02020	Afu7g02020-T	A. fumigatus Af293	Chr7_A_fumigatus_Af293:544,081..544,744(+)	Has domain(s) with predicted hydrolase activity, acting on acid anhydrides, catalyzing transmembrane movement of substances activity, role in proton transport and vacuolar proton-transporting V-type ATPase complex localization	N/A	ATPase activity, coupled to transmembrane movement of substances;hydrolase activity, acting on acid anhydrides, catalyzing transmembrane movement of substances	IEA
Afu7g03880	Afu7g03880-T	A. fumigatus Af293	Chr7_A_fumigatus_Af293:865,376..869,014(-)	Ortholog(s) have endoplasmic reticulum localization	molecular_function	N/A	IEA
Afu7g04150	Afu7g04150-T	A. fumigatus Af293	Chr7_A_fumigatus_Af293:937,236..938,035(-)	Ortholog(s) have protein domain specific binding activity, role in protein import into mitochondrial matrix and presequence translocase-associated import motor localization	N/A	protein domain specific binding	IEA
Afu7g04260	Afu7g04260-T	A. fumigatus Af293	Chr7_A_fumigatus_Af293:959,654..960,787(+)	Putative peroxisome biosynthesis protein	N/A	ubiquitin-protein transferase activity;zinc ion binding	IEA
Afu7g04290	Afu7g04290-T	A. fumigatus Af293	Chr7_A_fumigatus_Af293:968,067..970,614(+)	Putative amino acid permease	N/A	L-lysine transmembrane transporter activity;L-proline transmembrane transporter activity;arginine transmembrane transporter activity;polyamine transmembrane transporter activity;transmembrane transporter activity	IEA
Afu7g04570	Afu7g04570-T	A. fumigatus Af293	Chr7_A_fumigatus_Af293:1,039,096..1,042,413(+)	Putative Na/K ATPase alpha 1 subunit	N/A	cation-transporting ATPase activity;metal ion binding;nucleotide binding	IEA
Afu7g04730	Afu7g04730-T	A. fumigatus Af293	Chr7_A_fumigatus_Af293:1,092,035..1,095,666(-)	Putative siderophore transporter	molecular_function	N/A	IEA
Afu7g04900	Afu7g04900-T	A. fumigatus Af293	Chr7_A_fumigatus_Af293:1,151,075..1,152,620(+)	Has domain(s) with predicted role in transmembrane transport and integral component of membrane localization	molecular_function	N/A	IEA
Afu7g05100	Afu7g05100-T	A. fumigatus Af293	Chr7_A_fumigatus_Af293:1,204,879..1,206,527(+)	Has domain(s) with predicted substrate-specific transmembrane transporter activity, transmembrane transporter activity, role in transmembrane transport and integral component of membrane, membrane localization	N/A	substrate-specific transmembrane transporter activity;transmembrane transporter activity	IEA
Afu7g05190	Afu7g05190-T	A. fumigatus Af293	Chr7_A_fumigatus_Af293:1,223,734..1,225,374(-)	Has domain(s) with predicted substrate-specific transmembrane transporter activity, transmembrane transporter activity, role in transmembrane transport and integral component of membrane, membrane localization	N/A	substrate-specific transmembrane transporter activity;transmembrane transporter activity	IEA
Afu7g05220	Afu7g05220-T	A. fumigatus Af293	Chr7_A_fumigatus_Af293:1,232,048..1,234,390(-)	Putative mitochondrial carrier protein	N/A	L-aspartate transmembrane transporter activity;L-glutamate transmembrane transporter activity;antiporter activity;calcium ion binding;uniporter activity	IEA
Afu7g05550	Afu7g05550-T	A. fumigatus Af293	Chr7_A_fumigatus_Af293:1,346,761..1,349,592(+)	Ortholog(s) have dicarboxylic acid transmembrane transporter activity, role in dicarboxylic acid transport and plasma membrane localization	N/A	dicarboxylic acid transmembrane transporter activity;transmembrane transporter activity	IEA
Afu7g05830	Afu7g05830-T	A. fumigatus Af293	Chr7_A_fumigatus_Af293:1,427,445..1,429,544(-)	Ortholog(s) have plasma membrane localization	N/A	substrate-specific transmembrane transporter activity;transmembrane transporter activity	IEA
Afu7g05910	Afu7g05910-T	A. fumigatus Af293	Chr7_A_fumigatus_Af293:1,445,032..1,447,701(-)	Purine transporter	purine nucleobase transmembrane transporter activity	purine nucleobase binding;transmembrane transporter activity;transporter activity;urate transmembrane transporter activity;xanthine transmembrane transporter activity	IEA, IGI, IMP
Afu7g06060	Afu7g06060-T	A. fumigatus Af293	Chr7_A_fumigatus_Af293:1,489,297..1,492,417(+)	Putative siderophore transporter	N/A	ferrichrome transmembrane transporter activity;siderophore uptake transmembrane transporter activity	IEA
Afu7g06120	Afu7g06120-T	A. fumigatus Af293	Chr7_A_fumigatus_Af293:1,502,812..1,504,679(-)	Putative transmembrane transporter	molecular_function	N/A	IEA
Afu7g06350	Afu7g06350-T	A. fumigatus Af293	Chr7_A_fumigatus_Af293:1,555,480..1,557,891(-)	Putative phosphate transporter, phoB-regulated	N/A	inorganic phosphate transmembrane transporter activity	IEA
Afu7g06390	Afu7g06390-T	A. fumigatus Af293	Chr7_A_fumigatus_Af293:1,566,677..1,569,072(+)	Putative MFS alpha-glucoside transporter	N/A	substrate-specific transmembrane transporter activity;transmembrane transporter activity	IEA
Afu7g06570	Afu7g06570-T	A. fumigatus Af293	Chr7_A_fumigatus_Af293:1,600,770..1,602,363(+)	Putative zinc/cadmium resistance protein	N/A	cation transmembrane transporter activity;zinc ion transmembrane transporter activity	IEA
Afu7g06790	Afu7g06790-T	A. fumigatus Af293	Chr7_A_fumigatus_Af293:1,650,275..1,652,177(+)	Ortholog(s) have endoplasmic reticulum localization	molecular_function	N/A	IEA
Afu7g06830	Afu7g06830-T	A. fumigatus Af293	Chr7_A_fumigatus_Af293:1,663,180..1,665,513(-)	Ortholog(s) have COPI-coated vesicle, clathrin-coated vesicle localization	molecular_function	N/A	IEA
Afu7g08460	Afu7g08460-T	A. fumigatus Af293	Chr7_A_fumigatus_Af293:1,947,115..1,948,688(+)	Has domain(s) with predicted role in transmembrane transport and integral component of membrane localization	molecular_function	N/A	IEA
Afu8g00140	Afu8g00140-T	A. fumigatus Af293	Chr8_A_fumigatus_Af293:11,078..13,598(+)	Has domain(s) with predicted transporter activity, role in transmembrane transport and integral component of membrane, plasma membrane localization	molecular_function	N/A	IEA
Afu8g00770	Afu8g00770-T	A. fumigatus Af293	Chr8_A_fumigatus_Af293:180,566..182,347(-)	Ortholog(s) have secondary active monocarboxylate transmembrane transporter activity, selenite:proton symporter activity and role in plasma membrane lactate transport, plasma membrane pyruvate transport, plasma membrane selenite transport	N/A	secondary active monocarboxylate transmembrane transporter activity;selenite:proton symporter activity;transmembrane transporter activity	IEA
Afu8g00800	Afu8g00800-T	A. fumigatus Af293	Chr8_A_fumigatus_Af293:190,388..192,163(-)	Has domain(s) with predicted role in transmembrane transport and membrane localization	N/A	amino acid transmembrane transporter activity;transmembrane transporter activity	IEA
Afu8g00840	Afu8g00840-T	A. fumigatus Af293	Chr8_A_fumigatus_Af293:197,691..200,834(+)	Ortholog of A. nidulans FGSC A4 : AN8990, A. oryzae RIB40 : AO090023000465, Neosartorya fischeri NRRL 181 : NFIA_094290 and Aspergillus wentii : Aspwe1_0046447, Aspwe1_0100493	N/A	amino acid transmembrane transporter activity;transmembrane transporter activity	IEA
Afu8g00885	Afu8g00885-T	A. fumigatus Af293	Chr8_A_fumigatus_Af293:204,609..207,585(+)	Ortholog(s) have plasma membrane localization	N/A	transmembrane transporter activity	IEA
Afu8g00940	Afu8g00940-T	A. fumigatus Af293	Chr8_A_fumigatus_Af293:214,596..217,018(-)	Ortholog(s) have role in arginine transport, asperfuranone biosynthetic process and plasma membrane localization	molecular_function	N/A	IEA
Afu8g01180	Afu8g01180-T	A. fumigatus Af293	Chr8_A_fumigatus_Af293:278,229..279,806(+)	Has domain(s) with predicted substrate-specific transmembrane transporter activity, transmembrane transporter activity, role in transmembrane transport and integral component of membrane, membrane localization	N/A	substrate-specific transmembrane transporter activity;transmembrane transporter activity	IEA
Afu8g01320	Afu8g01320-T	A. fumigatus Af293	Chr8_A_fumigatus_Af293:322,869..323,972(-)	Has domain(s) with predicted copper ion transmembrane transporter activity, role in copper ion transmembrane transport and integral component of membrane localization	molecular_function	copper ion transmembrane transporter activity	IEA
Afu8g01340	Afu8g01340-T	A. fumigatus Af293	Chr8_A_fumigatus_Af293:329,550..332,640(+)	Major facilitator superfamily (MFS) sugar transporter	N/A	substrate-specific transmembrane transporter activity;transmembrane transporter activity	IEA
Afu8g01350	Afu8g01350-T	A. fumigatus Af293	Chr8_A_fumigatus_Af293:333,950..336,208(-)	Has domain(s) with predicted metal ion transmembrane transporter activity, role in metal ion transport, transmembrane transport and membrane localization	N/A	metal ion transmembrane transporter activity	IEA
Afu8g01450	Afu8g01450-T	A. fumigatus Af293	Chr8_A_fumigatus_Af293:365,685..367,232(+)	Ortholog of Aspergillus fumigatus A1163 : AFUB_085160 and Aspergillus niger ATCC 1015 : 124601-mRNA	N/A	amino acid transmembrane transporter activity;transmembrane transporter activity	IEA
Afu8g01480	Afu8g01480-T	A. fumigatus Af293	Chr8_A_fumigatus_Af293:373,557..376,952(+)	Has domain(s) with predicted potassium channel activity, role in potassium ion transmembrane transport and membrane localization	N/A	potassium channel activity	IEA
Afu8g01850	Afu8g01850-T	A. fumigatus Af293	Chr8_A_fumigatus_Af293:479,435..481,156(-)	Has domain(s) with predicted inorganic phosphate transmembrane transporter activity, role in phosphate ion transport and membrane localization	N/A	inorganic phosphate transmembrane transporter activity	IEA
Afu8g01890	Afu8g01890-T	A. fumigatus Af293	Chr8_A_fumigatus_Af293:488,079..490,076(-)	Has domain(s) with predicted solute:proton antiporter activity, role in cation transport, transmembrane transport and integral component of membrane localization	N/A	solute:proton antiporter activity	IEA
Afu8g02010	Afu8g02010-T	A. fumigatus Af293	Chr8_A_fumigatus_Af293:520,732..523,488(+)	Has domain(s) with predicted substrate-specific transmembrane transporter activity, transmembrane transporter activity, role in transmembrane transport and integral component of membrane, membrane localization	N/A	substrate-specific transmembrane transporter activity;transmembrane transporter activity	IEA
Afu8g02090	Afu8g02090-T	A. fumigatus Af293	Chr8_A_fumigatus_Af293:537,432..539,047(+)	Has domain(s) with predicted sugar:proton symporter activity, role in carbohydrate transport and Golgi membrane, integral component of membrane localization	N/A	carbohydrate:proton symporter activity;pyrimidine nucleotide-sugar transmembrane transporter activity	IEA
Afu8g02180	Afu8g02180-T	A. fumigatus Af293	Chr8_A_fumigatus_Af293:563,485..566,284(+)	Ortholog of Aspergillus tubingensis : Asptu1_0932116 and Neosartorya fischeri NRRL 181 : NFIA_095880	N/A	amino acid transmembrane transporter activity;transmembrane transporter activity	IEA
Afu8g02200	Afu8g02200-T	A. fumigatus Af293	Chr8_A_fumigatus_Af293:570,198..572,443(+)	Putative proline permease	N/A	amino acid transmembrane transporter activity;transmembrane transporter activity	IEA
Afu8g02460	Afu8g02460-T	A. fumigatus Af293	Chr8_A_fumigatus_Af293:657,431..659,047(+)	Putative MFS transporter	molecular_function	N/A	IEA
Afu8g02550	Afu8g02550-T	A. fumigatus Af293	Chr8_A_fumigatus_Af293:680,833..682,989(+)	Putative MFS peptide transporter	N/A	transmembrane transporter activity;transporter activity	IEA
Afu8g02650	Afu8g02650-T	A. fumigatus Af293	Chr8_A_fumigatus_Af293:701,851..707,183(-)	Putative ABC multidrug transporter	N/A	ATP binding;ATPase activity;ATPase activity, coupled to transmembrane movement of substances;nucleoside-triphosphatase activity;nucleotide binding	IEA
Afu8g02660	Afu8g02660-T	A. fumigatus Af293	Chr8_A_fumigatus_Af293:709,714..711,675(+)	Ortholog(s) have role in chromate transport	N/A	chromate transmembrane transporter activity	IEA
Afu8g02760	Afu8g02760-T	A. fumigatus Af293	Chr8_A_fumigatus_Af293:736,632..738,337(+)	Putative mitochondrial ornithine carrier protein	N/A	L-ornithine transmembrane transporter activity	IEA
Afu8g02830	Afu8g02830-T	A. fumigatus Af293	Chr8_A_fumigatus_Af293:766,798..768,418(+)	Ortholog(s) have UDP-N-acetylglucosamine transmembrane transporter activity and role in UDP-N-acetylglucosamine transport, UDP-glucose transport, fungal-type cell wall chitin biosynthetic process, transmembrane transport	N/A	UDP-N-acetylglucosamine transmembrane transporter activity	IEA
Afu8g04010	Afu8g04010-T	A. fumigatus Af293	Chr8_A_fumigatus_Af293:857,625..859,463(-)	Has domain(s) with predicted metal ion transmembrane transporter activity, role in metal ion transport, transmembrane transport and membrane localization	N/A	metal ion transmembrane transporter activity	IEA
Afu8g04110	Afu8g04110-T	A. fumigatus Af293	Chr8_A_fumigatus_Af293:893,508..897,643(+)	Putative DUF895 domain membrane protein	N/A	N-acetylglucosamine transmembrane transporter activity	IEA
Afu8g04150	Afu8g04150-T	A. fumigatus Af293	Chr8_A_fumigatus_Af293:912,419..915,407(-)	Has domain(s) with predicted transporter activity, role in transmembrane transport and integral component of membrane, plasma membrane localization	N/A	transporter activity	IEA
Afu8g04260	Afu8g04260-T	A. fumigatus Af293	Chr8_A_fumigatus_Af293:944,445..945,756(-)	Ortholog(s) have protein transporter activity, role in filamentous growth, posttranslational protein targeting to membrane, translocation and Sec62/Sec63 complex localization	molecular_function	N/A	IEA
Afu8g04470	Afu8g04470-T	A. fumigatus Af293	Chr8_A_fumigatus_Af293:1,006,865..1,008,803(-)	Has domain(s) with predicted role in transmembrane transport and integral component of membrane localization	molecular_function	N/A	IEA
Afu8g04480	Afu8g04480-T	A. fumigatus Af293	Chr8_A_fumigatus_Af293:1,011,882..1,016,420(+)	Has domain(s) with predicted substrate-specific transmembrane transporter activity, transmembrane transporter activity, role in transmembrane transport and integral component of membrane, membrane localization	N/A	substrate-specific transmembrane transporter activity;transmembrane transporter activity	IEA
Afu8g04630	Afu8g04630-T	A. fumigatus Af293	Chr8_A_fumigatus_Af293:1,055,154..1,058,922(+)	Ortholog(s) have malate:proton symporter activity, malonic acid uptake transmembrane transporter activity, succinate:proton symporter activity	N/A	malate:proton symporter activity;malonic acid uptake transmembrane transporter activity;succinate:proton symporter activity	IEA
Afu8g04702	Afu8g04702-T	A. fumigatus Af293	Chr8_A_fumigatus_Af293:1,071,126..1,073,215(+)	Ortholog(s) have cell cortex localization	molecular_function	N/A	IEA
Afu8g04850	Afu8g04850-T	A. fumigatus Af293	Chr8_A_fumigatus_Af293:1,116,038..1,118,572(+)	Has domain(s) with predicted role in transmembrane transport and integral component of membrane localization	molecular_function	N/A	IEA
Afu8g04910	Afu8g04910-T	A. fumigatus Af293	Chr8_A_fumigatus_Af293:1,129,786..1,132,078(-)	Ortholog of A. niger CBS 513.88 : An16g07900, A. oryzae RIB40 : AO090005000649, Aspergillus wentii : Aspwe1_0053737, Aspergillus sydowii : Aspsy1_0046365 and Aspergillus terreus NIH2624 : ATET_00115	N/A	amino acid transmembrane transporter activity;transmembrane transporter activity	IEA
Afu8g05090	Afu8g05090-T	A. fumigatus Af293	Chr8_A_fumigatus_Af293:1,184,841..1,186,354(+)	Has domain(s) with predicted role in transmembrane transport and integral component of membrane localization	molecular_function	N/A	IEA
Afu8g05160	Afu8g05160-T	A. fumigatus Af293	Chr8_A_fumigatus_Af293:1,197,851..1,199,349(+)	Ortholog(s) have peroxisome matrix targeting signal-1 binding, peroxisome matrix targeting signal-2 binding, protein binding, bridging activity and role in fatty acid metabolic process, protein import into peroxisome matrix, docking	N/A	peroxisome matrix targeting signal-1 binding;peroxisome matrix targeting signal-2 binding;protein binding;protein binding, bridging	IEA, ISO
Afu8g05240	Afu8g05240-T	A. fumigatus Af293	Chr8_A_fumigatus_Af293:1,220,484..1,222,535(-)	Ortholog(s) have peroxisome matrix targeting signal-1 binding, protein binding, bridging activity and role in fatty acid beta-oxidation, penicillin biosynthetic process, protein import into peroxisome matrix, docking	peroxisome matrix targeting signal-1 binding	peroxisome matrix targeting signal-1 binding;protein binding;protein binding, bridging	IEA, ISO
Afu8g05320	Afu8g05320-T	A. fumigatus Af293	Chr8_A_fumigatus_Af293:1,239,433..1,242,145(+)	Putative mitochondrial F1 ATPase subunit alpha	N/A	ATP binding;proton-transporting ATP synthase activity, rotational mechanism;proton-transporting ATPase activity, rotational mechanism	IEA
Afu8g05440	Afu8g05440-T	A. fumigatus Af293	Chr8_A_fumigatus_Af293:1,265,266..1,266,762(+)	Mitochondrial ATPase subunit	N/A	proton transmembrane transporter activity;proton-transporting ATPase activity, rotational mechanism	IEA
Afu8g05710	Afu8g05710-T	A. fumigatus Af293	Chr8_A_fumigatus_Af293:1,356,448..1,358,495(-)	Putative major facilitator superfamily (MFS) sugar transporter	N/A	solute:proton symporter activity;transmembrane transporter activity	IEA
Afu8g05860	Afu8g05860-T	A. fumigatus Af293	Chr8_A_fumigatus_Af293:1,393,293..1,395,382(+)	Putative aromatic amino acid and leucine permease	N/A	L-proline transmembrane transporter activity;transmembrane transporter activity	IEA
Afu8g06090	Afu8g06090-T	A. fumigatus Af293	Chr8_A_fumigatus_Af293:1,451,454..1,453,293(-)	Ortholog of A. nidulans FGSC A4 : AN8726, A. fumigatus Af293 : Afu7g00440, Afu8g06580 and A. niger CBS 513.88 : An02g08340, An02g09540, An03g00430	N/A	amino acid transmembrane transporter activity;transmembrane transporter activity	IEA
Afu8g06530	Afu8g06530-T	A. fumigatus Af293	Chr8_A_fumigatus_Af293:1,578,344..1,579,705(-)	Has domain(s) with predicted role in transmembrane transport and integral component of membrane localization	molecular_function	N/A	IEA
Afu8g06560	Afu8g06560-T	A. fumigatus Af293	Chr8_A_fumigatus_Af293:1,588,301..1,589,971(-)	Has domain(s) with predicted role in transmembrane transport and integral component of membrane localization	molecular_function	N/A	IEA
Afu8g06580	Afu8g06580-T	A. fumigatus Af293	Chr8_A_fumigatus_Af293:1,594,483..1,596,306(-)	Ortholog of A. nidulans FGSC A4 : AN8726, A. fumigatus Af293 : Afu7g00440, Afu8g06090 and A. niger CBS 513.88 : An02g08340, An02g09540, An03g00430	N/A	amino acid transmembrane transporter activity;transmembrane transporter activity	IEA
Afu8g06610	Afu8g06610-T	A. fumigatus Af293	Chr8_A_fumigatus_Af293:1,602,391..1,604,213(-)	Has domain(s) with predicted role in transmembrane transport and integral component of membrane localization	molecular_function	N/A	IEA
Afu8g06760	Afu8g06760-T	A. fumigatus Af293	Chr8_A_fumigatus_Af293:1,645,736..1,648,061(-)	Has domain(s) with predicted role in transmembrane transport and integral component of membrane localization	molecular_function	N/A	IEA
Afu8g06870	Afu8g06870-T	A. fumigatus Af293	Chr8_A_fumigatus_Af293:1,684,052..1,686,509(-)	Has domain(s) with predicted substrate-specific transmembrane transporter activity, transmembrane transporter activity, role in transmembrane transport and integral component of membrane, membrane localization	N/A	substrate-specific transmembrane transporter activity;transmembrane transporter activity	IEA
Afu8g06920	Afu8g06920-T	A. fumigatus Af293	Chr8_A_fumigatus_Af293:1,694,083..1,697,571(-)	Has domain(s) with predicted solute:proton antiporter activity, role in cation transport, transmembrane transport and integral component of membrane localization	N/A	solute:proton antiporter activity	IEA
Afu8g07240	Afu8g07240-T	A. fumigatus Af293	Chr8_A_fumigatus_Af293:1,777,608..1,779,734(-)	Ortholog(s) have role in maltose metabolic process	N/A	substrate-specific transmembrane transporter activity;transmembrane transporter activity	IEA
Afu8g07370	Afu8g07370-T	A. fumigatus Af293	Chr8_A_fumigatus_Af293:1,809,473..1,811,208(+)	Has domain(s) with predicted role in transmembrane transport and integral component of membrane localization	molecular_function	N/A	IEA
AfuMt00030	AfuMt00030-T	A. fumigatus Af293	mito_A_fumigatus_Af293:4,824..4,970(+)	Ortholog(s) have proton-transporting ATP synthase activity, rotational mechanism activity, role in ATP synthesis coupled proton transport and mitochondrial proton-transporting ATP synthase complex, coupling factor F(o) localization	N/A	proton transmembrane transporter activity;proton-transporting ATP synthase activity, rotational mechanism	IEA
AfuMt00040	AfuMt00040-T	A. fumigatus Af293	mito_A_fumigatus_Af293:5,237..6,010(+)	Ortholog(s) have proton-transporting ATP synthase activity, rotational mechanism activity, role in ATP synthesis coupled proton transport and mitochondrial proton-transporting ATP synthase complex, coupling factor F(o) localization	N/A	proton transmembrane transporter activity;proton-transporting ATP synthase activity, rotational mechanism;proton-transporting ATPase activity, rotational mechanism	IEA
AfuMt00060	AfuMt00060-T	A. fumigatus Af293	mito_A_fumigatus_Af293:8,797..9,606(+)	Ortholog(s) have cytochrome-c oxidase activity, role in aerobic respiration, mitochondrial electron transport, cytochrome c to oxygen and mitochondrial respiratory chain complex IV localization	N/A	cytochrome-c oxidase activity;heme-copper terminal oxidase activity	IEA
AfuMt00080	AfuMt00080-T	A. fumigatus Af293	mito_A_fumigatus_Af293:19,462..23,125(+)	Ortholog(s) have cytochrome-c oxidase activity, role in aerobic respiration, mitochondrial electron transport, cytochrome c to oxygen and mitochondrial respiratory chain complex IV localization	N/A	cytochrome-c oxidase activity;heme binding;iron ion binding	IEA
AfuMt00100	AfuMt00100-T	A. fumigatus Af293	mito_A_fumigatus_Af293:23,639..25,096(+)	Ortholog(s) have proton-transporting ATP synthase activity, rotational mechanism activity, role in ATP synthesis coupled proton transport and mitochondrial proton-transporting ATP synthase complex, coupling factor F(o) localization	N/A	proton transmembrane transporter activity;proton-transporting ATP synthase activity, rotational mechanism;proton-transporting ATPase activity, rotational mechanism	IEA
AfuMt00120	AfuMt00120-T	A. fumigatus Af293	mito_A_fumigatus_Af293:25,862..26,623(+)	Ortholog(s) have cytochrome-c oxidase activity, role in aerobic respiration, mitochondrial electron transport, cytochrome c to oxygen and mitochondrial respiratory chain complex IV localization	N/A	copper ion binding;cytochrome-c oxidase activity	IEA

## Sheet: up
[Gene ID]	[source_id]	[Genomic Location (Gene)]	[Product Description]	[# Transcripts]
Afu1g05020	Afu1g05020-T	Chr1_A_fumigatus_Af293:1,437,263..1,441,829(-)	Putative sulfate transporter	1
Afu1g10370	Afu1g10370-T	Chr1_A_fumigatus_Af293:2,673,293..2,675,212(+)	Putative MFS multidrug transporter	1
Afu1g11350	Afu1g11350-T	Chr1_A_fumigatus_Af293:2,990,222..2,992,208(+)	Has domain(s) with predicted role in transmembrane transport and integral component of membrane localization	1
Afu1g12620	Afu1g12620-T	Chr1_A_fumigatus_Af293:3,335,457..3,337,298(+)	Putative toxin efflux pump	1
Afu1g13970	Afu1g13970-T	Chr1_A_fumigatus_Af293:3,734,491..3,736,716(-)	Putative major facilitator superfamily (MFS) transporter	1
Afu2g01320	Afu2g01320-T	Chr2_A_fumigatus_Af293:317,537..320,995(-)	Has domain(s) with predicted cation-transporting ATPase activity, metal ion binding, nucleotide binding activity, role in cation transport and integral component of membrane localization	1
Afu2g01740	Afu2g01740-T	Chr2_A_fumigatus_Af293:425,912..427,225(-)	Ortholog of A. niger CBS 513.88 : An14g03580, A. oryzae RIB40 : AO090011000423, Aspergillus wentii : Aspwe1_0112466, Aspergillus sydowii : Aspsy1_0091287 and Aspergillus terreus NIH2624 : ATET_05746	1
Afu2g04550	Afu2g04550-T	Chr2_A_fumigatus_Af293:1,246,492..1,249,584(-)	Has domain(s) with predicted substrate-specific transmembrane transporter activity, transmembrane transporter activity, role in transmembrane transport and integral component of membrane, membrane localization	1
Afu2g05350	Afu2g05350-T	Chr2_A_fumigatus_Af293:1,489,567..1,491,076(+)	Putative MFS transporter	1
Afu2g11580	Afu2g11580-T	Chr2_A_fumigatus_Af293:2,979,471..2,983,275(+)	Has domain(s) with predicted role in transmembrane transport and integral component of membrane localization	1
Afu2g12080	Afu2g12080-T	Chr2_A_fumigatus_Af293:3,108,211..3,109,385(+)	Ortholog(s) have copper uptake transmembrane transporter activity, inorganic phosphate transmembrane transporter activity	1
Afu2g12710	Afu2g12710-T	Chr2_A_fumigatus_Af293:3,263,094..3,264,413(-)	Has domain(s) with predicted role in transmembrane transport and integral component of membrane localization	1
Afu2g15150	Afu2g15150-T	Chr2_A_fumigatus_Af293:4,006,520..4,008,901(+)	Ortholog of A. nidulans FGSC A4 : AN5275, AN10972, A. fumigatus Af293 : Afu5g02940 and A. niger CBS 513.88 : An09g05010, An15g01900, An09g03350	1
Afu2g15370	Afu2g15370-T	Chr2_A_fumigatus_Af293:4,064,398..4,066,994(+)	Ortholog(s) have role in amino acid transmembrane export from vacuole and integral component of fungal-type vacuolar membrane localization	1
Afu2g16860	Afu2g16860-T	Chr2_A_fumigatus_Af293:4,509,762..4,511,405(-)	Putative major facilitator superfamily (MFS) multidrug transporter	1
Afu2g17660	Afu2g17660-T	Chr2_A_fumigatus_Af293:4,709,921..4,711,081(-)	Has domain(s) with predicted role in transmembrane transport and integral component of membrane localization	1
Afu3g01400	Afu3g01400-T	Chr3_A_fumigatus_Af293:348,053..352,621(+)	Putative ABC multidrug transporter	1
Afu3g02780	Afu3g02780-T	Chr3_A_fumigatus_Af293:728,450..731,583(+)	Has domain(s) with predicted role in transmembrane transport and integral component of membrane localization	1
Afu3g02890	Afu3g02890-T	Chr3_A_fumigatus_Af293:772,319..774,931(-)	Putative MFS sugar transporter	1
Afu3g03280	Afu3g03280-T	Chr3_A_fumigatus_Af293:876,034..878,248(+)	Putative FAD binding monooxygenase	1
Afu3g07300	Afu3g07300-T	Chr3_A_fumigatus_Af293:1,829,701..1,834,824(-)	Has domain(s) with predicted ATP binding, ATPase activity, ATPase activity, coupled to transmembrane movement of substances, nucleoside-triphosphatase activity, nucleotide binding activity and role in transport	1
Afu3g08530	Afu3g08530-T	Chr3_A_fumigatus_Af293:2,188,280..2,190,717(-)	Has domain(s) with predicted role in transmembrane transport and integral component of membrane localization	1
Afu3g09170	Afu3g09170-T	Chr3_A_fumigatus_Af293:2,330,878..2,332,647(-)	Has domain(s) with predicted role in transmembrane transport and integral component of membrane localization	1
Afu3g12900	Afu3g12900-T	Chr3_A_fumigatus_Af293:3,426,138..3,428,128(+)	Putative transporter	1
Afu3g13000	Afu3g13000-T	Chr3_A_fumigatus_Af293:3,453,857..3,455,764(-)	Ortholog(s) have protein transmembrane transporter activity and role in chaperone-mediated protein complex assembly, mitochondrial respiratory chain complex III assembly, protein insertion into mitochondrial membrane from inner side	1
Afu4g00240	Afu4g00240-T	Chr4_A_fumigatus_Af293:66,688..68,953(-)	Amino acid transmembrane transporter adjacent to the enc (endocrocin) biosynthetic gene cluster	1
Afu4g00550	Afu4g00550-T	Chr4_A_fumigatus_Af293:153,868..155,878(-)	Has domain(s) with predicted role in transmembrane transport and integral component of membrane localization	1
Afu4g00570	Afu4g00570-T	Chr4_A_fumigatus_Af293:158,058..159,822(+)	Has domain(s) with predicted role in transmembrane transport and integral component of membrane localization	1
Afu4g00990	Afu4g00990-T	Chr4_A_fumigatus_Af293:265,097..266,923(-)	Has domain(s) with predicted substrate-specific transmembrane transporter activity, transmembrane transporter activity, role in transmembrane transport and integral component of membrane, membrane localization	1
Afu4g01140	Afu4g01140-T	Chr4_A_fumigatus_Af293:307,853..310,030(+)	Putative multidrug resistance protein	1
Afu4g03590	Afu4g03590-T	Chr4_A_fumigatus_Af293:1,011,809..1,013,575(+)	Has domain(s) with predicted role in transmembrane transport and integral component of membrane localization	1
Afu4g14130	Afu4g14130-T	Chr4_A_fumigatus_Af293:3,691,627..3,695,766(-)	Putative MDR1 family ABC transporter	1
Afu5g00930	Afu5g00930-T	Chr5_A_fumigatus_Af293:242,866..244,662(+)	Ortholog(s) have L-proline transmembrane transporter activity, role in proline transport and fungal-type vacuole, plasma membrane localization	1
Afu5g01160	Afu5g01160-T	Chr5_A_fumigatus_Af293:289,997..293,024(-)	Ortholog(s) have role in cellular response to drug and plasma membrane localization	1
Afu5g01540	Afu5g01540-T	Chr5_A_fumigatus_Af293:396,854..399,036(+)	Has domain(s) with predicted role in transmembrane transport and integral component of membrane localization	1
Afu5g01630	Afu5g01630-T	Chr5_A_fumigatus_Af293:414,816..416,800(+)	Ortholog(s) have drug transmembrane transporter activity and role in cellular response to biotic stimulus, drug transmembrane transport, fluconazole transport, peptide transport, spermidine transport	1
Afu5g03550	Afu5g03550-T	Chr5_A_fumigatus_Af293:955,728..960,662(-)	Has domain(s) with predicted ATPase activity, cation-transporting ATPase activity, metal ion binding, nucleotide binding activity, role in ATP biosynthetic process, cation transport and integral component of membrane localization	1
Afu5g06070	Afu5g06070-T	Chr5_A_fumigatus_Af293:1,444,838..1,451,585(+)	ABC multidrug transporter	1
Afu5g06230	Afu5g06230-T	Chr5_A_fumigatus_Af293:1,491,735..1,494,180(+)	Putative GABA permease	1
Afu5g10510	Afu5g10510-T	Chr5_A_fumigatus_Af293:2,681,984..2,687,450(+)	Ortholog(s) have role in secondary metabolite biosynthetic process	1
Afu5g13170	Afu5g13170-T	Chr5_A_fumigatus_Af293:3,455,726..3,457,692(+)	Putative MATE efflux family protein	1
Afu6g03080	Afu6g03080-T	Chr6_A_fumigatus_Af293:648,931..652,940(+)	Putative MDR1 family ABC transporter	1
Afu6g03320	Afu6g03320-T	Chr6_A_fumigatus_Af293:705,232..708,872(-)	Has domain(s) with predicted role in transmembrane transport and integral component of membrane localization	1
Afu6g08020	Afu6g08020-T	Chr6_A_fumigatus_Af293:1,858,139..1,863,654(-)	Putative ABC transporter with a predicted role in phosphate transport	1
Afu6g11920	Afu6g11920-T	Chr6_A_fumigatus_Af293:2,983,410..2,985,177(-)	Has domain(s) with predicted substrate-specific transmembrane transporter activity, transmembrane transporter activity, role in transmembrane transport and integral component of membrane, membrane localization	1
Afu6g12040	Afu6g12040-T	Chr6_A_fumigatus_Af293:3,009,975..3,012,868(+)	Putative maltose permease	1
Afu7g01030	Afu7g01030-T	Chr7_A_fumigatus_Af293:274,213..277,768(-)	putative calcium-transporting ATPase	1
Afu7g04900	Afu7g04900-T	Chr7_A_fumigatus_Af293:1,151,075..1,152,620(+)	Has domain(s) with predicted role in transmembrane transport and integral component of membrane localization	1
Afu7g05190	Afu7g05190-T	Chr7_A_fumigatus_Af293:1,223,734..1,225,374(-)	Has domain(s) with predicted substrate-specific transmembrane transporter activity, transmembrane transporter activity, role in transmembrane transport and integral component of membrane, membrane localization	1
Afu7g06120	Afu7g06120-T	Chr7_A_fumigatus_Af293:1,502,812..1,504,679(-)	Putative transmembrane transporter	1
Afu8g02180	Afu8g02180-T	Chr8_A_fumigatus_Af293:563,485..566,284(+)	Ortholog of Aspergillus tubingensis : Asptu1_0932116 and Neosartorya fischeri NRRL 181 : NFIA_095880	1
Afu8g06870	Afu8g06870-T	Chr8_A_fumigatus_Af293:1,684,052..1,686,509(-)	Has domain(s) with predicted substrate-specific transmembrane transporter activity, transmembrane transporter activity, role in transmembrane transport and integral component of membrane, membrane localization	1

## Sheet: down
[Gene ID]	[source_id]	[Genomic Location (Gene)]	[Product Description]	[# Transcripts]
Afu1g01550	Afu1g01550-T	Chr1_A_fumigatus_Af293:489,006..491,838(-)	Putative plasma membrane zinc transporter	1
Afu1g03290	Afu1g03290-T	Chr1_A_fumigatus_Af293:954,898..955,270(-)	Has domain(s) with predicted transmembrane transporter activity, role in transmembrane transport and integral component of membrane localization	1
Afu1g07440	Afu1g07440-T	Chr1_A_fumigatus_Af293:2,102,406..2,104,621(+)	Molecular chaperone	1
Afu1g09840	Afu1g09840-T	Chr1_A_fumigatus_Af293:2,552,195..2,554,479(-)	Mitochondrial inner membrane translocase subunit	1
Afu1g10390	Afu1g10390-T	Chr1_A_fumigatus_Af293:2,697,914..2,705,802(+)	Putative ABC multidrug transporter	1
Afu1g14700	Afu1g14700-T	Chr1_A_fumigatus_Af293:3,933,868..3,935,656(+)	Has domain(s) with predicted role in transmembrane transport and integral component of membrane localization	1
Afu1g15300	Afu1g15300-T	Chr1_A_fumigatus_Af293:4,124,095..4,127,115(+)	Ortholog of A. nidulans FGSC A4 : AN0856, A. niger CBS 513.88 : An01g13290, A. oryzae RIB40 : AO090005001212, Aspergillus wentii : Aspwe1_0171741 and Aspergillus sydowii : Aspsy1_0083924	1
Afu1g16340	Afu1g16340-T	Chr1_A_fumigatus_Af293:4,437,988..4,441,035(-)	Has domain(s) with predicted cation transmembrane transporter activity and role in cation transport, transmembrane transport	1
Afu2g04270	Afu2g04270-T	Chr2_A_fumigatus_Af293:1,181,277..1,181,897(+)	Ortholog(s) have protein channel activity, role in mitochondrial genome maintenance, protein import into mitochondrial matrix and mitochondrial inner membrane presequence translocase complex localization	1
Afu2g08740	Afu2g08740-T	Chr2_A_fumigatus_Af293:2,244,650..2,246,448(-)	Ortholog(s) have endoplasmic reticulum membrane localization	1
Afu2g08800	Afu2g08800-T	Chr2_A_fumigatus_Af293:2,262,124..2,264,051(-)	Ortholog(s) have L-aspartate transmembrane transporter activity, L-glutamate transmembrane transporter activity and role in L-aspartate transport, L-glutamate transport, cellular response to drug	1
Afu2g09290	Afu2g09290-T	Chr2_A_fumigatus_Af293:2,376,729..2,378,883(-)	Putative antigenic mitochondrial protein	1
Afu2g09860	Afu2g09860-T	Chr2_A_fumigatus_Af293:2,520,579..2,523,170(+)	Putative purine-cytosine permease	1
Afu2g10560	Afu2g10560-T	Chr2_A_fumigatus_Af293:2,705,818..2,708,591(-)	Ortholog(s) have fungal-type vacuole localization	1
Afu2g10910	Afu2g10910-T	Chr2_A_fumigatus_Af293:2,810,883..2,812,618(+)	Putative maltose permease	1
Afu2g12790	Afu2g12790-T	Chr2_A_fumigatus_Af293:3,279,231..3,281,288(-)	Has domain(s) with predicted role in transmembrane transport and integral component of membrane localization	1
Afu2g12970	Afu2g12970-T	Chr2_A_fumigatus_Af293:3,330,075..3,331,337(+)	Ortholog(s) have role in regulation of cytolysis	1
Afu2g13020	Afu2g13020-T	Chr2_A_fumigatus_Af293:3,339,272..3,341,082(-)	Ortholog(s) have dicarboxylic acid transmembrane transporter activity, role in dicarboxylic acid transport and mitochondrial envelope, plasma membrane localization	1
Afu2g15780	Afu2g15780-T	Chr2_A_fumigatus_Af293:4,168,293..4,170,736(-)	Ortholog(s) have mitochondrion localization	1
Afu3g03010	Afu3g03010-T	Chr3_A_fumigatus_Af293:802,205..804,320(-)	Putative phosphate-repressible phosphate permease, phoB-regulated	1
Afu3g03700	Afu3g03700-T	Chr3_A_fumigatus_Af293:1,001,297..1,006,771(+)	Putative MFS sugar transporter	1
Afu4g09040	Afu4g09040-T	Chr4_A_fumigatus_Af293:2,345,772..2,348,549(-)	Putative high affinity methionine permease	1
Afu4g09560	Afu4g09560-T	Chr4_A_fumigatus_Af293:2,494,977..2,496,693(-)	Zinc transporter that functions in neutral or alkaline environments	1
Afu4g10210	Afu4g10210-T	Chr4_A_fumigatus_Af293:2,665,019..2,670,979(+)	Ortholog(s) have phospholipid-translocating ATPase activity and role in intracellular protein transport, phospholipid translocation, response to pheromone involved in conjugation with cellular fusion	1
Afu4g14670	Afu4g14670-T	Chr4_A_fumigatus_Af293:3,868,131..3,870,438(-)	Has domain(s) with predicted substrate-specific transmembrane transporter activity, transmembrane transporter activity, role in transmembrane transport and integral component of membrane, membrane localization	1
Afu5g00710	Afu5g00710-T	Chr5_A_fumigatus_Af293:201,642..203,579(+)	Putative gamma-aminobutyric acid (GABA) permease	1
Afu5g01350	Afu5g01350-T	Chr5_A_fumigatus_Af293:342,938..345,341(-)	Has domain(s) with predicted role in transmembrane transport and integral component of membrane localization	1
Afu5g02700	Afu5g02700-T	Chr5_A_fumigatus_Af293:706,165..707,944(-)	Putative multidrug resistant protein	1
Afu5g04100	Afu5g04100-T	Chr5_A_fumigatus_Af293:1,088,912..1,090,205(-)	Putative G-protein coupled receptor	1
Afu5g06660	Afu5g06660-T	Chr5_A_fumigatus_Af293:1,631,096..1,633,247(-)	UPF0187 domain membrane protein	1
Afu5g07810	Afu5g07810-T	Chr5_A_fumigatus_Af293:1,957,623..1,960,444(-)	Ortholog(s) have Golgi apparatus localization	1
Afu5g09750	Afu5g09750-T	Chr5_A_fumigatus_Af293:2,523,280..2,525,983(-)	Purine transporter	1
Afu6g03060	Afu6g03060-T	Chr6_A_fumigatus_Af293:643,251..645,407(+)	Putative major facilitator superfamily (MFS) monosaccharide transporter	1
Afu6g07260	Afu6g07260-T	Chr6_A_fumigatus_Af293:1,630,845..1,633,293(+)	Has domain(s) with predicted nucleobase transmembrane transporter activity, role in nucleobase transport, transmembrane transport and membrane localization	1
Afu6g09710	Afu6g09710-T	Chr6_A_fumigatus_Af293:2,365,785..2,367,679(+)	MFS gliotoxin efflux transporter gliA	1
Afu6g12550	Afu6g12550-T	Chr6_A_fumigatus_Af293:3,168,900..3,171,709(+)	Ortholog(s) have iron ion transmembrane transporter activity, role in RNA splicing, iron ion homeostasis, mitochondrial iron ion transport and mitochondrion, plasma membrane localization	1
Afu7g05220	Afu7g05220-T	Chr7_A_fumigatus_Af293:1,232,048..1,234,390(-)	Putative mitochondrial carrier protein	1
Afu7g06790	Afu7g06790-T	Chr7_A_fumigatus_Af293:1,650,275..1,652,177(+)	Ortholog(s) have endoplasmic reticulum localization	1
Afu8g02550	Afu8g02550-T	Chr8_A_fumigatus_Af293:680,833..682,989(+)	Putative MFS peptide transporter	1
Afu8g04150	Afu8g04150-T	Chr8_A_fumigatus_Af293:912,419..915,407(-)	Has domain(s) with predicted transporter activity, role in transmembrane transport and integral component of membrane, plasma membrane localization	1
Afu8g04630	Afu8g04630-T	Chr8_A_fumigatus_Af293:1,055,154..1,058,922(+)	Ortholog(s) have malate:proton symporter activity, malonic acid uptake transmembrane transporter activity, succinate:proton symporter activity	1
Afu8g04910	Afu8g04910-T	Chr8_A_fumigatus_Af293:1,129,786..1,132,078(-)	Ortholog of A. niger CBS 513.88 : An16g07900, A. oryzae RIB40 : AO090005000649, Aspergillus wentii : Aspwe1_0053737, Aspergillus sydowii : Aspsy1_0046365 and Aspergillus terreus NIH2624 : ATET_00115	1
